# Supplementary material for: Insight into Liver lncRNA and mRNA Profiling at Four Developmental Stages in Ningxiang Pig
Source: Biology (Basel). 2021 Apr 8;10(4):310. doi: 10.3390/biology10040310 (PMC8068270; doi:10.3390/biology10040310)
Supplement: Supplementary file 1 [file biology-10-00310-s001.zip]

Archive with 30 entries (29 files):
- supplement information/
- __MACOSX/._supplement information
- supplement information/Table S3. Total differentially expressed lncRNAs of liver.xlsx
- __MACOSX/supplement information/._Table S3. Total differentially expressed lncRNAs of liver.xlsx
- supplement information/Table S10. GO enrichment in cyan module of WGCNA.xls
- __MACOSX/supplement information/._Table S10. GO enrichment in cyan module of WGCNA.xls
- supplement information/Table S12. GO enrichment in darkorange module of WGCNA.xls
- __MACOSX/supplement information/._Table S12. GO enrichment in darkorange module of WGCNA.xls
- supplement information/Table S4. The common DEmRNAs.xls
- __MACOSX/supplement information/._Table S4. The common DEmRNAs.xls
- supplement information/Table S1. Identified novel lncRNAs of liver.xlsx
- __MACOSX/supplement information/._Table S1. Identified novel lncRNAs of liver.xlsx
- supplement information/Table S9. KEGG enrichment in lncRNAs module profile 4 of STEM.xls
- __MACOSX/supplement information/._Table S9. KEGG enrichment in lncRNAs module profile 4 of STEM.xls
- supplement information/Table S8.KEGG enrichment in mRNAs module profile 4 of STEM.xls
- __MACOSX/supplement information/._Table S8.KEGG enrichment in mRNAs module profile 4 of STEM.xls
- supplement information/Table S11. GO enrichment in darkolivergreen module of WGCNA.xls
- __MACOSX/supplement information/._Table S11. GO enrichment in darkolivergreen module of WGCNA.xls
- supplement information/Table S2. Total differentially expressed mRNAs of liver.xlsx
- __MACOSX/supplement information/._Table S2. Total differentially expressed mRNAs of liver.xlsx
- supplement information/Table S5. Enriched Gene Ontology functions of the common DEmRNAs.xls
- __MACOSX/supplement information/._Table S5. Enriched Gene Ontology functions of the common DEmRNAs.xls
- supplement information/Figure S1.docx
- __MACOSX/supplement information/._Figure S1.docx
- supplement information/Table S7. GO enrichment in lncRNAs module profile 4 of STEM.xls
- __MACOSX/supplement information/._Table S7. GO enrichment in lncRNAs module profile 4 of STEM.xls
- supplement information/Table S6. GO enrichment in mRNAs module profile 4 of STEM.xls
- __MACOSX/supplement information/._Table S6. GO enrichment in mRNAs module profile 4 of STEM.xls
- supplement information/mRNA & lncRNA sequences and transcriptome GTF.zip
- __MACOSX/supplement information/._mRNA & lncRNA sequences and transcriptome GTF.zip
