# Supplementary material for: Insight into Liver lncRNA and mRNA Profiling at Four Developmental Stages in Ningxiang Pig
Source: Biology (Basel). 2021 Apr 8;10(4):310. doi: 10.3390/biology10040310 (PMC8068270; doi:10.3390/biology10040310)
Supplement: Supplementary file 1 [file biology-10-00310-s001.zip › supplement information/Table S3. Total differentially expressed lncRNAs of liver.xlsx]

## Sheet: total_diff_stat.deseq2-lncRNA
transcript_id	gene_id	gene_name	description	N30D_L_vs_N90D_L_fc(N90D_L/N30D_L)	N30D_L_vs_N90D_L_log2fc(N90D_L/N30D_L)	N30D_L_vs_N90D_L_pvalue	N30D_L_vs_N90D_L_padjust	N30D_L_vs_N90D_L_significant	N30D_L_vs_N90D_L_regulate	N30D_L_vs_N150D_L_fc(N150D_L/N30D_L)	N30D_L_vs_N150D_L_log2fc(N150D_L/N30D_L)	N30D_L_vs_N150D_L_pvalue	N30D_L_vs_N150D_L_padjust	N30D_L_vs_N150D_L_significant	N30D_L_vs_N150D_L_regulate	N30D_L_vs_N210D_L_fc(N210D_L/N30D_L)	N30D_L_vs_N210D_L_log2fc(N210D_L/N30D_L)	N30D_L_vs_N210D_L_pvalue	N30D_L_vs_N210D_L_padjust	N30D_L_vs_N210D_L_significant	N30D_L_vs_N210D_L_regulate	N90D_L_vs_N150D_L_fc(N150D_L/N90D_L)	N90D_L_vs_N150D_L_log2fc(N150D_L/N90D_L)	N90D_L_vs_N150D_L_pvalue	N90D_L_vs_N150D_L_padjust	N90D_L_vs_N150D_L_significant	N90D_L_vs_N150D_L_regulate	N90D_L_vs_N210D_L_fc(N210D_L/N90D_L)	N90D_L_vs_N210D_L_log2fc(N210D_L/N90D_L)	N90D_L_vs_N210D_L_pvalue	N90D_L_vs_N210D_L_padjust	N90D_L_vs_N210D_L_significant	N90D_L_vs_N210D_L_regulate	N150D_L_vs_N210D_L_fc(N210D_L/N150D_L)	N150D_L_vs_N210D_L_log2fc(N210D_L/N150D_L)	N150D_L_vs_N210D_L_pvalue	N150D_L_vs_N210D_L_padjust	N150D_L_vs_N210D_L_significant	N150D_L_vs_N210D_L_regulate
MSTRG.10024.1	MSTRG.10024			0.375356	-1.41367	0.0862688	0.140477	no	down	0.105175	-3.24914	0.00852109	0.0178825	yes	down	0.427838	-1.22486	0.129461	0.202961	no	down	0.2802	-1.83547	0.154744	0.330957	no	down	1.13982	0.188804	0.831879	0.923987	no	up	4.06787	2.02427	0.113647	0.291836	no	up
MSTRG.1004.1	MSTRG.1004			0.736385	-0.441468	0.830301	0.880875	no	down	6.18803	2.62948	0.162804	0.238806	no	up	3.90512	1.96537	0.297001	0.404101	no	up	8.40326	3.07095	0.103095	1	no	up	5.3031	2.40684	0.201552	1	no	up	0.631076	-0.664113	0.694427	1	no	down
MSTRG.1004.2	MSTRG.1004			0.371471	-1.42868	0.843418	1	no	down	0.574168	-0.800456	0.91188	1	no	down	0.363456	-1.46015	0.840016	1	no	down	1	0	1	1	no	no_change	1	0	1	1	no	no_change	1	0	1	1	no	no_change
MSTRG.10045.2	MSTRG.10045			2.61311	1.38577	0.498765	1	no	up	12.5481	3.6494	0.0503077	0.0869697	no	up	3.97964	1.99264	0.307763	0.416087	no	up	4.80198	2.26363	0.202273	1	no	up	1.52295	0.60687	0.745374	1	no	up	0.317151	-1.65676	0.319657	1	no	down
MSTRG.10063.1	MSTRG.10063			3.59866	1.84746	0.14909	0.223257	no	up	19.1131	4.25649	0.00024262	0.000699517	yes	up	0.387947	-1.36607	0.397956	0.508766	no	down	5.31118	2.40903	0.00450912	0.0251145	yes	up	0.107803	-3.21353	0.0225928	0.0722009	no	down	0.0202974	-5.62256	1.5391e-05	0.000278324	yes	down
MSTRG.10070.1	MSTRG.10070			1.71235	0.775977	0.356313	0.459113	no	up	2.56673	1.35993	0.106545	0.166609	no	up	0.479594	-1.06011	0.262194	0.365323	no	down	1.49895	0.583957	0.483787	0.6793	no	up	0.28008	-1.83609	0.0502403	0.133965	no	down	0.18685	-2.42005	0.00996022	0.0537306	no	down
MSTRG.10070.3	MSTRG.10070			1	0	1	1	no	no_change	1	0	1	1	no	no_change	1	0	1	1	no	no_change	1	0	1	1	no	no_change	1	0	1	1	no	no_change	1	0	1	1	no	no_change
MSTRG.10080.1	MSTRG.10080			1	0	1	1	no	no_change	25.0252	4.64531	0.518131	1	no	up	1	0	1	1	no	no_change	17.4481	4.125	0.566072	1	no	up	1	0	1	1	no	no_change	0.0560764	-4.15646	0.563113	1	no	down
MSTRG.10080.2	MSTRG.10080			0.736387	-0.441463	0.929967	1	no	down	1.13821	0.186769	0.97034	1	no	up	0.7205	-0.472929	0.92499	1	no	down	1	0	1	1	no	no_change	1	0	1	1	no	no_change	1	0	1	1	no	no_change
MSTRG.10098.1	MSTRG.10098			23.9009	4.579	0.210312	1	no	up	1	0	1	1	no	no_change	5.1629	2.36818	0.529133	1	no	up	0.0927547	-3.43044	0.347994	1	no	down	0.216012	-2.21081	0.539752	1	no	down	2.32886	1.21962	0.745857	1	no	up
MSTRG.10098.2	MSTRG.10098			1	0	1	1	no	no_change	1	0	1	1	no	no_change	1	0	1	1	no	no_change	1	0	1	1	no	no_change	1	0	1	1	no	no_change	1	0	1	1	no	no_change
MSTRG.10109.1	MSTRG.10109			1.43427	0.520321	0.918259	1	no	up	1.13821	0.186769	0.970614	1	no	up	0.7205	-0.472929	0.925682	1	no	down	0.79358	-0.333552	0.947546	1	no	down	0.502345	-0.993251	0.844684	1	no	down	1	0	1	1	no	no_change
MSTRG.10117.3	MSTRG.10117			1.28325	0.359804	0.435986	0.53915	no	up	3.02681	1.5978	0.000329534	0.000927285	yes	up	0.804939	-0.313049	0.521307	0.627756	no	down	2.3587	1.23799	0.0059599	0.0313275	yes	up	0.627265	-0.672853	0.172218	0.332486	no	down	0.265937	-1.91085	6.19079e-05	0.000909081	yes	down
MSTRG.10121.1	MSTRG.10121			2.81675	1.49403	1.87719e-05	6.87188e-05	yes	up	2.85268	1.51232	2.66284e-05	9.0707e-05	yes	up	0.98765	-0.0179275	0.962851	0.984736	no	down	1.01275	0.0182836	0.957093	0.989269	no	up	0.350634	-1.51196	3.62596e-05	0.000332905	yes	down	0.346219	-1.53025	4.80913e-05	0.00073839	yes	down
MSTRG.10162.1	MSTRG.10162			2.07252	1.05139	0.0106422	0.0225244	yes	up	1.46966	0.55548	0.199885	0.284223	no	up	0.692508	-0.530096	0.2352	0.334529	no	down	0.709116	-0.495907	0.243561	0.44709	no	down	0.334138	-1.58148	0.000312512	0.00215067	yes	down	0.471204	-1.08558	0.0180649	0.0825346	no	down
MSTRG.10162.2	MSTRG.10162			1	0	1	1	no	no_change	1	0	1	1	no	no_change	8.01499	3.0027	0.677113	1	no	up	1	0	1	1	no	no_change	5.58821	2.48239	0.730659	1	no	up	3.61542	1.85416	0.797079	1	no	up
MSTRG.10166.1	MSTRG.10166			8.05825	3.01047	1.25163e-07	6.35366e-07	yes	up	5.57183	2.47815	1.92157e-05	6.69659e-05	yes	up	2.04157	1.02968	0.0825688	0.139075	no	up	0.691444	-0.532315	0.324509	0.535746	no	down	0.253352	-1.98079	0.000354335	0.00240179	yes	down	0.366409	-1.44847	0.0103734	0.0552543	no	down
MSTRG.10167.2	MSTRG.10167			1.90049	0.92637	0.579406	0.671025	no	up	2.00664	1.00478	0.550958	0.643643	no	up	1.15901	0.212889	0.8997	0.937752	no	up	1.05585	0.0784116	0.962672	0.991708	no	up	0.609847	-0.713481	0.670977	0.81956	no	down	0.577586	-0.791893	0.639975	0.81769	no	down
MSTRG.10167.4	MSTRG.10167			5.03943	2.33326	0.0577527	0.0994252	no	up	2.75689	1.46304	0.254395	0.346176	no	up	0.524933	-0.929794	0.5247	0.630778	no	down	0.547065	-0.870216	0.471493	0.669116	no	down	0.104165	-3.26305	0.0194311	0.0642786	no	down	0.190408	-2.39284	0.0975019	0.262988	no	down
MSTRG.10167.5	MSTRG.10167			1	0	1	1	no	no_change	15.7923	3.98115	0.296633	0.392163	no	up	15.0233	3.90913	0.302495	0.410318	no	up	11.0106	3.46082	0.364261	1	no	up	10.4745	3.38881	0.3714	1	no	up	0.951308	-0.0720152	0.984371	1	no	down
MSTRG.10221.1	MSTRG.10221			0.25758	-1.95691	0.182246	0.264296	no	down	1.48505	0.570512	0.614605	0.700457	no	up	2.09542	1.06724	0.285303	0.39099	no	up	5.76539	2.52742	0.0973219	0.243456	no	up	8.13502	3.02415	0.0341276	0.0992893	no	up	1.41101	0.496728	0.645948	0.822251	no	up
MSTRG.10261.1	MSTRG.10261			2.57003	1.36179	0.222924	0.312644	no	up	4.5032	2.17095	0.049433	0.0856921	no	up	0.856223	-0.223942	0.86371	0.91139	no	down	1.7522	0.809165	0.426492	0.63082	no	up	0.333157	-1.58573	0.197877	0.367457	no	down	0.190137	-2.39489	0.0496903	0.168566	no	down
MSTRG.10262.1	MSTRG.10262			1.67887	0.747488	0.43859	0.541164	no	up	1.9957	0.996893	0.309772	0.406365	no	up	0.254898	-1.97201	0.108752	0.17563	no	down	1.18872	0.249405	0.797523	0.903509	no	up	0.151827	-2.7195	0.0260652	0.0805764	no	down	0.127724	-2.9689	0.016231	0.0765799	no	down
MSTRG.10269.1	MSTRG.10269			2.34094	1.22709	0.109083	0.17139	no	up	0.872267	-0.197158	0.800285	0.857613	no	down	0.233022	-2.10146	0.00888666	0.0195405	yes	down	0.372615	-1.42424	0.0666761	0.187273	no	down	0.0995423	-3.32855	3.21417e-05	0.000299808	yes	down	0.267145	-1.9043	0.0192418	0.0865118	no	down
MSTRG.10278.1	MSTRG.10278			1.62612	0.701436	0.0395973	0.0715323	no	up	1.7465	0.804466	0.0203631	0.0391505	no	up	0.485954	-1.04111	0.00497871	0.0116098	yes	down	1.07403	0.103029	0.765215	0.883995	no	up	0.298842	-1.74254	2.33294e-06	2.95657e-05	yes	down	0.278245	-1.84557	8.31966e-07	2.18934e-05	yes	down
MSTRG.10291.1	MSTRG.10291			1	0	1	1	no	no_change	1	0	1	1	no	no_change	1	0	1	1	no	no_change	1	0	1	1	no	no_change	1	0	1	1	no	no_change	1	0	1	1	no	no_change
MSTRG.10296.1	MSTRG.10296			1.18455	0.244334	0.363629	0.466473	no	up	1.52781	0.611468	0.0247912	0.0466814	no	up	0.388749	-1.36309	6.26406e-06	2.45086e-05	yes	down	1.28979	0.367135	0.182511	0.36958	no	up	0.328184	-1.60742	1.29428e-07	2.28576e-06	yes	down	0.254448	-1.97456	1.35445e-10	8.49322e-09	yes	down
MSTRG.10299.1	MSTRG.10299			0.634191	-0.65701	0.136154	0.206683	no	down	0.981494	-0.0269488	0.95125	0.972419	no	down	0.983989	-0.0232853	0.955564	0.979182	no	down	1.54763	0.630061	0.18319	0.370414	no	up	1.55157	0.633725	0.161021	0.317126	no	up	1.00254	0.00366351	0.993534	1	no	up
MSTRG.10364.1	MSTRG.10364			1.44369	0.529757	0.436791	0.539675	no	up	1.45533	0.541346	0.449557	0.548799	no	up	0.551663	-0.858142	0.270233	0.374548	no	down	1.00807	0.0115889	0.987077	1	no	up	0.382121	-1.3879	0.074414	0.180366	no	down	0.379064	-1.39949	0.0834485	0.237359	no	down
MSTRG.10367.1	MSTRG.10367			26.7441	4.74115	0.00132871	0.00346355	yes	up	68.6389	6.10095	3.04662e-05	0.00010274	yes	up	11.6614	3.54367	0.0197525	0.0396839	yes	up	2.56651	1.35981	0.141841	0.31236	no	up	0.436039	-1.19747	0.237446	0.418937	no	down	0.169896	-2.55728	0.0100164	0.0539606	no	down
MSTRG.10369.2	MSTRG.10369			7.95651	2.99214	0.678242	1	no	up	1	0	1	1	no	no_change	1	0	1	1	no	no_change	0.278626	-1.8436	0.798247	1	no	down	0.176374	-2.50329	0.728529	1	no	down	1	0	1	1	no	no_change
MSTRG.10369.3	MSTRG.10369			4.48425	2.16487	0.000109116	0.000348122	yes	up	2.10611	1.07458	0.0709683	0.117318	no	up	2.41018	1.26914	0.0266346	0.0518371	no	up	0.469668	-1.09029	0.0524195	0.157161	no	down	0.537478	-0.895723	0.0959952	0.217397	no	down	1.14438	0.194563	0.735108	0.878013	no	up
MSTRG.10395.1	MSTRG.10395			1.38788	0.47288	0.785073	0.846611	no	up	0.853292	-0.228888	0.904574	0.939021	no	down	0.564794	-0.824203	0.663954	0.75316	no	down	0.614818	-0.701769	0.7137	1	no	down	0.406948	-1.29708	0.49495	1	no	down	0.6619	-0.595315	0.772778	1	no	down
MSTRG.10415.1	MSTRG.10415			60.119	5.90975	4.07986e-11	3.05681e-10	yes	up	22.093	4.46552	1.12282e-06	4.70753e-06	yes	up	27.5878	4.78596	1.15988e-07	5.71224e-07	yes	up	0.367488	-1.44423	0.0125878	0.0549107	no	down	0.458887	-1.12379	0.0433227	0.119563	no	down	1.24871	0.320444	0.587545	0.781087	no	up
MSTRG.10416.1	MSTRG.10416			33.3369	5.05905	0.0997017	0.158844	no	up	73.8268	6.20607	0.042885	0.0758166	no	up	7.78021	2.95981	0.348357	0.459118	no	up	2.21457	1.14703	0.688185	1	no	up	0.233382	-2.09924	0.477562	1	no	down	0.105385	-3.24626	0.270725	1	no	down
MSTRG.10420.3	MSTRG.10420			5.30264	2.40671	0.188918	0.272496	no	up	4.06357	2.02275	0.304991	0.401254	no	up	2.57468	1.36439	0.48893	0.596987	no	up	0.76633	-0.383963	0.825267	1	no	down	0.485547	-1.04232	0.548887	0.731203	no	down	0.633601	-0.658354	0.727003	0.873426	no	down
MSTRG.10424.2	MSTRG.10424			0.82905	-0.27047	0.899617	0.932594	no	down	0.356945	-1.48623	0.524184	0.618813	no	down	1.09584	0.132043	0.950129	0.97553	no	up	0.430547	-1.21576	0.609735	1	no	down	1.32181	0.402512	0.852467	1	no	up	3.07007	1.61827	0.491451	1	no	up
MSTRG.10424.3	MSTRG.10424			52.4551	5.71301	0.339183	1	no	up	15.5089	3.95502	0.510751	0.607218	no	up	1	0	1	1	no	no_change	0.29566	-1.75799	0.76596	1	no	down	0.0267529	-5.22416	0.38212	1	no	down	0.0904856	-3.46617	0.564359	1	no	down
MSTRG.10424.5	MSTRG.10424			1	0	1	1	no_test	no_test	1	0	1	1	no_test	no_test	1	0	1	1	no_test	no_test	1	0	1	1	no_test	no_test	1	0	1	1	no_test	no_test	1	0	1	1	no_test	no_test
MSTRG.10428.1	MSTRG.10428			2.79352	1.48209	0.838268	1	no	up	4.31784	2.11031	0.771336	1	no	up	2.73325	1.45062	0.841655	1	no	up	1.54566	0.628224	0.931055	1	no	up	0.978426	-0.0314658	0.996542	1	no	down	0.633014	-0.65969	0.927611	1	no	down
MSTRG.1043.3	MSTRG.1043			0.555085	-0.84922	0.365205	0.46814	no	down	0.930365	-0.104132	0.911235	0.944102	no	down	1.15102	0.202911	0.823912	0.882932	no	up	1.67608	0.745089	0.439306	0.641624	no	up	2.07359	1.05213	0.264004	0.45237	no	up	1.23717	0.307043	0.74346	0.882276	no	up
MSTRG.10445.3	MSTRG.10445			0.736391	-0.441457	0.951521	1	no	down	1.13821	0.186767	0.97948	1	no	up	0.720503	-0.472923	0.948071	1	no	down	1	0	1	1	no	no_change	1	0	1	1	no	no_change	1	0	1	1	no	no_change
MSTRG.10463.1	MSTRG.10463			1	0	1	1	no	no_change	1	0	1	1	no	no_change	1	0	1	1	no	no_change	1	0	1	1	no	no_change	1	0	1	1	no	no_change	1	0	1	1	no	no_change
MSTRG.10468.3	MSTRG.10468			0.139725	-2.83934	0.415662	1	no	down	0.215969	-2.2111	0.526166	1	no	down	0.13671	-2.87081	0.410513	1	no	down	1	0	1	1	no	no_change	1	0	1	1	no	no_change	1	0	1	1	no	no_change
MSTRG.10482.1	MSTRG.10482			7.20177	2.84835	0.0680271	0.114551	no	up	11.3512	3.50477	0.0246244	0.0463989	yes	up	0.391986	-1.35113	0.477259	0.585835	no	down	1.57616	0.656419	0.602566	1	no	up	0.0544291	-4.19948	0.0116421	0.0427856	yes	down	0.0345326	-4.8559	0.00350826	0.0242091	yes	down
MSTRG.1049.1	MSTRG.1049			34.708	5.11719	8.50557e-12	6.78081e-11	yes	up	7.82032	2.96723	0.00014656	0.000440335	yes	up	10.2889	3.36302	1.01964e-05	3.87034e-05	yes	up	0.225318	-2.14997	0.000850109	0.00687503	yes	down	0.296443	-1.75417	0.00471757	0.0208055	yes	down	1.31567	0.395796	0.548322	0.751781	no	up
MSTRG.1049.2	MSTRG.1049			22.8919	4.51677	0.529386	1	no	up	1	0	1	1	no	no_change	2.73325	1.45062	0.841655	1	no	up	0.0968416	-3.36823	0.63906	1	no	down	0.119398	-3.06615	0.669416	1	no	down	1.23292	0.302082	0.966816	1	no	up
MSTRG.10506.1	MSTRG.10506			1.32417	0.405087	0.675384	0.754561	no	up	3.06801	1.6173	0.0843507	0.136223	no	up	0.864991	-0.209243	0.836025	0.892016	no	down	2.31693	1.21222	0.199133	0.391418	no	up	0.653233	-0.61433	0.545984	0.728614	no	down	0.281939	-1.82655	0.0646867	0.200749	no	down
MSTRG.10507.1	MSTRG.10507			4.62746	2.21022	2.80321e-06	1.17007e-05	yes	up	0.973503	-0.0387434	0.94857	0.970727	no	down	2.36582	1.24234	0.0116399	0.0248276	yes	up	0.210375	-2.24897	5.71339e-05	0.000754145	yes	down	0.511256	-0.967882	0.0279932	0.0852236	no	down	2.43021	1.28108	0.0262375	0.10786	no	up
MSTRG.10523.1	MSTRG.10523			0.736387	-0.441464	0.925922	1	no	down	1.13821	0.18677	0.968623	1	no	up	0.7205	-0.47293	0.920659	1	no	down	1	0	1	1	no	no_change	1	0	1	1	no	no_change	1	0	1	1	no	no_change
MSTRG.1053.1	MSTRG.1053			1	0	1	1	no_test	no_test	1	0	1	1	no_test	no_test	1	0	1	1	no_test	no_test	1	0	1	1	no_test	no_test	1	0	1	1	no_test	no_test	1	0	1	1	no_test	no_test
MSTRG.1053.3	MSTRG.1053			5.54495	2.47118	7.89316e-10	5.17335e-09	yes	up	1.9551	0.96724	0.0161534	0.0318425	no	up	1.93007	0.948654	0.0183007	0.0371285	no	up	0.35259	-1.50394	0.000183354	0.00196525	yes	down	0.348077	-1.52252	0.00015213	0.00115363	yes	down	0.9872	-0.0185854	0.963132	0.999499	no	down
MSTRG.1054.1	MSTRG.1054			1.5001	0.585063	0.157105	0.233252	no	up	1.1343	0.181803	0.660337	0.73985	no	up	1.02643	0.037642	0.927482	0.957843	no	up	0.756148	-0.40326	0.329674	0.541075	no	down	0.684242	-0.547421	0.185632	0.350783	no	down	0.904906	-0.144161	0.72754	0.873452	no	down
MSTRG.1054.2	MSTRG.1054			3.56345	1.83327	1.14305e-10	8.18054e-10	yes	up	1.57068	0.651389	0.0219864	0.0419569	no	up	1.04288	0.0605694	0.831333	0.888532	no	up	0.440775	-1.18189	3.23734e-05	0.000463978	yes	down	0.29266	-1.7727	4.55515e-10	1.35889e-08	yes	down	0.663966	-0.590819	0.0377454	0.139651	no	down
MSTRG.10558.3	MSTRG.10558			1.7489	0.806445	2.98007e-05	0.000105379	no	up	1.83941	0.879241	5.47112e-06	2.07257e-05	no	up	0.520949	-0.940786	1.30164e-06	5.62611e-06	no	down	1.05175	0.0727963	0.706467	0.846058	no	up	0.297873	-1.74723	2.39584e-19	3.77782e-17	yes	down	0.283216	-1.82003	8.28415e-21	5.30934e-18	yes	down
MSTRG.1057.1	MSTRG.1057			2.07274	1.05154	2.64478e-06	1.10712e-05	yes	up	1.62197	0.697749	0.00249065	0.00588488	no	up	1.40317	0.488694	0.0313517	0.0599164	no	up	0.782528	-0.353787	0.1201	0.279243	no	down	0.676967	-0.562842	0.011938	0.0436402	no	down	0.865104	-0.209055	0.364833	0.600531	no	down
MSTRG.1058.1	MSTRG.1058			2.19015	1.13103	0.000492166	0.00139802	yes	up	2.67398	1.41899	1.69899e-05	5.98593e-05	yes	up	2.40544	1.2663	8.53981e-05	0.000281208	yes	up	1.22091	0.287955	0.36697	0.578125	no	up	1.0983	0.13527	0.663937	0.815171	no	up	0.899574	-0.152686	0.629962	0.810995	no	down
MSTRG.10581.1	MSTRG.10581			54.9463	5.77995	0.00106569	0.00283862	yes	up	16.0678	4.0061	0.0332692	0.0606201	no	up	5.12426	2.35734	0.241666	0.342185	no	up	0.292428	-1.77385	0.237217	0.439482	no	down	0.0932593	-3.42261	0.0395489	0.111613	no	down	0.318914	-1.64876	0.355686	0.592006	no	down
MSTRG.10586.1	MSTRG.10586			1.09237	0.127466	0.836706	0.885916	no	up	0.615416	-0.700367	0.344002	0.44291	no	down	0.977353	-0.0330479	0.957868	0.981158	no	down	0.563375	-0.827833	0.273018	0.480496	no	down	0.894707	-0.160513	0.802983	0.906967	no	down	1.58812	0.667319	0.38059	0.615211	no	up
MSTRG.1067.2	MSTRG.1067			7.51393	2.90957	6.86772e-09	4.04728e-08	yes	up	1.62989	0.704773	0.163132	0.239187	no	up	1.15528	0.208248	0.680042	0.766878	no	up	0.216916	-2.20479	1.17562e-05	0.000195537	yes	down	0.153752	-2.70132	7.73703e-08	1.45155e-06	yes	down	0.708812	-0.496525	0.326395	0.56243	no	down
MSTRG.10699.1	MSTRG.10699			1	0	1	1	no	no_change	1	0	1	1	no	no_change	1	0	1	1	no	no_change	1	0	1	1	no	no_change	1	0	1	1	no	no_change	1	0	1	1	no	no_change
MSTRG.107.1	MSTRG.107			2.54841	1.3496	3.09148e-07	1.48597e-06	yes	up	1.61854	0.69469	0.0100452	0.0207553	no	up	0.431453	-1.21272	1.91368e-05	6.97568e-05	yes	down	0.635117	-0.654906	0.0140063	0.0596354	no	down	0.169303	-2.56232	6.62419e-20	1.16469e-17	yes	down	0.26657	-1.90741	2.7077e-11	1.96338e-09	yes	down
MSTRG.10718.1	MSTRG.10718			1.40456	0.490115	0.915349	1	no	up	3.4117	1.77049	0.698401	1	no	up	0.746711	-0.421378	0.927751	1	no	down	2.42903	1.28038	0.779419	1	no	up	0.531634	-0.911493	0.844573	1	no	down	0.218867	-2.19187	0.634312	1	no	down
MSTRG.10744.1	MSTRG.10744			0.726527	-0.460911	0.742254	0.811121	no	down	2.68827	1.42668	0.277118	0.371164	no	up	0.15192	-2.71862	0.112714	0.180755	no	down	3.70016	1.88759	0.173936	1	no	up	0.209104	-2.25771	0.202768	0.373883	no	down	0.0565121	-4.1453	0.0149412	0.0723677	no	down
MSTRG.10750.1	MSTRG.10750			1.62034	0.696296	0.0516073	0.0901799	no	up	1.62971	0.704616	0.0526195	0.0904098	no	up	0.544321	-0.87747	0.0203094	0.0407087	no	down	1.00578	0.00832032	0.981671	1	no	up	0.33593	-1.57377	2.95343e-05	0.000278758	yes	down	0.333999	-1.58209	3.50058e-05	0.000562243	yes	down
MSTRG.10770.1	MSTRG.10770			1.87079	0.903646	0.000140346	0.000439899	no	up	1.74575	0.803849	0.00105923	0.00268137	no	up	0.474136	-1.07663	7.16736e-05	0.000238958	yes	down	0.933164	-0.0997977	0.679728	0.828139	no	down	0.253442	-1.98027	1.40145e-13	8.89582e-12	yes	down	0.271594	-1.88048	8.04283e-12	6.7424e-10	yes	down
MSTRG.10776.1	MSTRG.10776			0.736386	-0.441465	0.907355	0.938991	no	down	16.9659	4.08456	0.261918	0.354378	no	up	0.720499	-0.472932	0.900784	0.938637	no	down	23.0393	4.52603	0.213822	1	no	up	1	0	1	1	no	no_change	0.0424676	-4.55749	0.210655	1	no	down
MSTRG.10782.1	MSTRG.10782			2.02866	1.02053	0.0141677	0.0290415	yes	up	2.92151	1.54671	0.000205544	0.000600508	yes	up	0.59665	-0.745043	0.0872745	0.1458	no	down	1.44012	0.526189	0.202705	0.396188	no	up	0.294111	-1.76557	4.41711e-05	0.00039728	yes	down	0.204227	-2.29176	1.19451e-07	3.79721e-06	yes	down
MSTRG.10782.2	MSTRG.10782			0.736391	-0.441457	0.951521	0.973084	no	down	29.8348	4.89892	0.494753	0.592419	no	up	10.2766	3.36129	0.639843	0.732342	no	up	40.5149	5.34038	0.456698	1	no	up	13.9553	3.80274	0.596546	1	no	up	0.344449	-1.53764	0.828459	1	no	down
MSTRG.10782.3	MSTRG.10782			1	0	1	1	no	no_change	1	0	1	1	no	no_change	25.0114	4.64451	0.517706	0.624438	no	up	1	0	1	1	no	no_change	17.4384	4.1242	0.565686	1	no	up	11.2822	3.49598	0.626316	1	no	up
MSTRG.10796.1	MSTRG.10796			1.77238	0.825685	0.0683984	0.115143	no	up	2.04544	1.03241	0.0249138	0.0468868	yes	up	0.373234	-1.42185	0.00684778	0.0154956	yes	down	1.15407	0.206727	0.649791	0.806856	no	up	0.210584	-2.24753	1.62771e-05	0.000164326	yes	down	0.182471	-2.45426	3.30623e-06	7.31222e-05	yes	down
MSTRG.10814.1	MSTRG.10814			1.68548	0.753163	0.252704	0.346292	no	up	1.35991	0.443508	0.539957	0.63322	no	up	0.46549	-1.10318	0.182137	0.270861	no	down	0.806835	-0.309655	0.663472	0.816053	no	down	0.276176	-1.85634	0.0229705	0.0731728	no	down	0.342295	-1.54669	0.0753647	0.222158	no	down
MSTRG.10828.1	MSTRG.10828			2.34783	1.23133	0.778792	1	no	up	1.27531	0.350847	0.937348	1	no	up	0.807283	-0.308853	0.944834	1	no	down	0.543187	-0.880478	0.84191	1	no	down	0.343843	-1.54018	0.727172	1	no	down	0.63301	-0.6597	0.883289	1	no	down
MSTRG.10828.2	MSTRG.10828			4.07803	2.02787	0.394811	1	no	up	4.12171	2.04324	0.40575	1	no	up	0.720498	-0.472934	0.851541	1	no	down	1.01071	0.01537	0.99469	1	no	up	0.176678	-2.50081	0.294006	1	no	down	0.174806	-2.51618	0.305914	1	no	down
MSTRG.10861.1	MSTRG.10861			2.5655	1.35924	1.2444e-06	5.46888e-06	yes	up	2.67911	1.42175	3.99365e-07	1.78567e-06	yes	up	0.641908	-0.639561	0.0228805	0.0452875	no	down	1.04429	0.0625168	0.823488	0.919114	no	up	0.250208	-1.9988	1.10857e-12	5.90482e-11	yes	down	0.239597	-2.06132	2.20475e-13	2.70395e-11	yes	down
MSTRG.10868.1	MSTRG.10868			3.35178	1.74493	0.00254971	0.00625552	yes	up	4.68786	2.22893	0.000124344	0.00037855	yes	up	9.7976	3.29243	4.63603e-09	2.68331e-08	yes	up	1.39862	0.484002	0.376674	0.5874	no	up	2.9231	1.5475	0.00333915	0.0156372	yes	up	2.08999	1.0635	0.0448388	0.157475	no	up
MSTRG.1093.1	MSTRG.1093			4.09507	2.03389	0.572617	1	no	up	1.13821	0.186771	0.959762	1	no	up	2.65028	1.40614	0.700271	1	no	up	0.277947	-1.84712	0.608377	1	no	down	0.647187	-0.627746	0.859813	1	no	down	2.32845	1.21937	0.738513	1	no	up
MSTRG.10932.1	MSTRG.10932			2.79352	1.48209	0.838268	1	no	up	1	0	1	1	no	no_change	1	0	1	1	no	no_change	0.793583	-0.333548	0.963362	1	no	down	0.502349	-0.993237	0.891199	1	no	down	1	0	1	1	no	no_change
MSTRG.10932.2	MSTRG.10932			0.736391	-0.441457	0.951521	1	no	down	1.13821	0.186767	0.97948	1	no	up	0.720503	-0.472923	0.948071	1	no	down	1	0	1	1	no	no_change	1	0	1	1	no	no_change	1	0	1	1	no	no_change
MSTRG.10933.1	MSTRG.10933			0.506433	-0.981557	0.688261	1	no	down	1.45757	0.543566	0.818924	1	no	up	0.254402	-1.97482	0.419542	1	no	down	2.87811	1.52512	0.544741	1	no	up	0.502341	-0.99326	0.700931	1	no	down	0.174539	-2.51838	0.31726	1	no	down
MSTRG.1100.1	MSTRG.1100			7.96859	2.99432	0.678017	1	no	up	1	0	1	1	no	no_change	1	0	1	1	no	no_change	0.278204	-1.84579	0.798011	1	no	down	0.176107	-2.50548	0.728298	1	no	down	1	0	1	1	no	no_change
MSTRG.11007.1	MSTRG.11007			2.31521	1.21114	1.40521e-08	7.94323e-08	yes	up	1.79401	0.843191	0.000105852	0.000326449	no	up	0.505558	-0.984052	1.48025e-05	5.48785e-05	no	down	0.774882	-0.367952	0.0870551	0.225849	no	down	0.218364	-2.19519	1.60363e-22	4.42514e-20	yes	down	0.281803	-1.82724	1.32216e-15	2.6534e-13	yes	down
MSTRG.11024.1	MSTRG.11024			1.76253	0.817644	0.128426	0.1968	no	up	1.14768	0.198722	0.745637	0.8119	no	up	0.723921	-0.466095	0.447052	0.556388	no	down	0.651157	-0.618922	0.302915	0.51303	no	down	0.41073	-1.28374	0.0327389	0.0961503	no	down	0.630769	-0.664817	0.320302	0.556808	no	down
MSTRG.11024.2	MSTRG.11024			1	0	1	1	no_test	no_test	1	0	1	1	no_test	no_test	1	0	1	1	no_test	no_test	1	0	1	1	no_test	no_test	1	0	1	1	no_test	no_test	1	0	1	1	no_test	no_test
MSTRG.11024.3	MSTRG.11024			1	0	1	1	no_test	no_test	1	0	1	1	no_test	no_test	1	0	1	1	no_test	no_test	1	0	1	1	no_test	no_test	1	0	1	1	no_test	no_test	1	0	1	1	no_test	no_test
MSTRG.11032.1	MSTRG.11032			2.45308	1.29459	2.15292e-05	7.79161e-05	yes	up	2.10733	1.07541	0.000473493	0.00129167	yes	up	0.546019	-0.872977	0.00589943	0.0135373	no	down	0.859054	-0.219179	0.472444	0.670073	no	down	0.222585	-2.16757	5.5106e-12	2.51112e-10	yes	down	0.259105	-1.94839	8.29865e-10	4.45615e-08	yes	down
MSTRG.11046.1	MSTRG.11046			1.97956	0.985182	0.238654	0.330648	no	up	1.61075	0.687732	0.441085	0.540517	no	up	0.70672	-0.50079	0.595236	0.693249	no	down	0.813689	-0.29745	0.732197	0.863108	no	down	0.357008	-1.48597	0.106419	0.234069	no	down	0.438752	-1.18852	0.221499	0.445599	no	down
MSTRG.11068.1	MSTRG.11068			1.96876	0.97729	0.00220219	0.00548286	no	up	1.77543	0.828165	0.0126105	0.0254725	no	up	0.472995	-1.0801	0.00360291	0.00864019	yes	down	0.901798	-0.149124	0.646723	0.804263	no	down	0.24025	-2.05739	1.75516e-08	3.87892e-07	yes	down	0.266412	-1.90827	3.96901e-07	1.12813e-05	yes	down
MSTRG.11070.1	MSTRG.11070			9.19365	3.20064	0.324897	1	no	up	20.3591	4.3476	0.17926	0.259459	no	up	1.40333	0.488859	0.88614	0.927735	no	up	2.21448	1.14696	0.708239	1	no	up	0.152642	-2.71178	0.404234	1	no	down	0.068929	-3.85874	0.233253	1	no	down
MSTRG.11078.3	MSTRG.11078			11.7142	3.55019	0.00331238	0.00791681	yes	up	1.51585	0.600129	0.699329	0.773307	no	up	2.40238	1.26447	0.344538	0.45492	no	up	0.129403	-2.95006	0.0274697	0.0982158	no	down	0.205082	-2.28573	0.0342379	0.0995811	no	down	1.58484	0.664337	0.648107	0.824313	no	up
MSTRG.11078.6	MSTRG.11078			2.93911	1.55538	8.39832e-13	7.37379e-12	yes	up	2.38539	1.25423	1.72423e-08	9.12848e-08	yes	up	1.05715	0.0801836	0.723865	0.804791	no	up	0.811605	-0.30115	0.164358	0.344863	no	down	0.359685	-1.47519	2.55817e-11	9.94634e-10	yes	down	0.443178	-1.17404	2.08941e-07	6.35719e-06	yes	down
MSTRG.11081.2	MSTRG.11081			2.79594	1.48333	0.00293628	0.00709789	yes	up	2.74927	1.45905	0.00363664	0.00829651	yes	up	1.74363	0.802097	0.109881	0.17707	no	up	0.983311	-0.024281	0.961011	0.991125	no	down	0.623631	-0.681235	0.170201	0.330004	no	down	0.634216	-0.656954	0.188623	0.40308	no	down
MSTRG.11085.2	MSTRG.11085			3.62728	1.85889	0.0492036	0.0865124	no	up	3.87876	1.95559	0.040789	0.0725965	no	up	0.701549	-0.511384	0.622846	0.717734	no	down	1.06933	0.0967078	0.916116	0.966177	no	up	0.193409	-2.37027	0.0183647	0.0614674	no	down	0.18087	-2.46698	0.0151103	0.0729732	no	down
MSTRG.1112.1	MSTRG.1112			2.46916	1.30402	0.22513	0.315267	no	up	1.67617	0.745169	0.520849	0.615795	no	up	0.0960014	-3.3808	0.0288653	0.0557265	no	down	0.678843	-0.558851	0.615604	0.783479	no	down	0.0388802	-4.68482	0.00194119	0.00997865	yes	down	0.0572742	-4.12597	0.008746	0.0488968	yes	down
MSTRG.11120.1	MSTRG.11120			2.09204	1.06491	0.000196994	0.00060216	yes	up	1.65193	0.72415	0.0121983	0.0247238	no	up	0.436635	-1.1955	5.6853e-05	0.000192688	yes	down	0.789627	-0.340758	0.235995	0.437931	no	down	0.208713	-2.26041	2.07607e-14	1.51089e-12	yes	down	0.264318	-1.91965	1.2544e-10	7.91185e-09	yes	down
MSTRG.11136.1	MSTRG.11136			1.84087	0.880385	0.235165	0.326638	no	up	0.630917	-0.664478	0.496705	0.59428	no	down	1.19794	0.260551	0.738303	0.817014	no	up	0.342728	-1.54486	0.10783	0.260526	no	down	0.650746	-0.619834	0.413855	0.608261	no	down	1.89872	0.925029	0.350383	0.586752	no	up
MSTRG.11174.1	MSTRG.11174			10.3409	3.37029	0.0533284	0.0927972	no	up	20.5339	4.35993	0.0108138	0.0221916	yes	up	10.354	3.37212	0.0527327	0.0942239	no	up	1.9857	0.989648	0.490707	0.685539	no	up	1.00127	0.00183089	0.999007	1	no	up	0.50424	-0.987817	0.490252	0.707153	no	down
MSTRG.11184.2	MSTRG.11184			1	0	1	1	no	no_change	1	0	1	1	no	no_change	1	0	1	1	no	no_change	1	0	1	1	no	no_change	1	0	1	1	no	no_change	1	0	1	1	no	no_change
MSTRG.11204.1	MSTRG.11204			0.0815314	-3.6165	0.0691714	0.116195	no	down	0.126021	-2.98826	0.133199	0.201372	no	down	0.0797724	-3.64797	0.0667861	0.11563	no	down	1	0	1	1	no	no_change	1	0	1	1	no	no_change	1	0	1	1	no	no_change
MSTRG.11204.2	MSTRG.11204			1	0	1	1	no	no_change	4.31784	2.11031	0.771336	1	no	up	5.00663	2.32384	0.74818	1	no	up	3.01048	1.59	0.826673	1	no	up	3.49072	1.80353	0.803238	1	no	up	1.15952	0.213531	0.976466	1	no	up
MSTRG.11219.1	MSTRG.11219			1	0	1	1	no	no_change	1	0	1	1	no	no_change	1	0	1	1	no	no_change	1	0	1	1	no	no_change	1	0	1	1	no	no_change	1	0	1	1	no	no_change
MSTRG.11226.1	MSTRG.11226			1	0	1	1	no	no_change	1	0	1	1	no	no_change	2.73325	1.45062	0.841655	1	no	up	1	0	1	1	no	no_change	1.90568	0.930306	0.898054	1	no	up	1.23292	0.302082	0.966816	1	no	up
MSTRG.11256.1	MSTRG.11256			0.190519	-2.392	1.45999e-05	5.43851e-05	yes	down	0.0849831	-3.55668	8.28504e-08	4.03777e-07	yes	down	0.0836364	-3.57973	4.40936e-09	2.55637e-08	yes	down	0.446062	-1.16468	0.095436	0.239728	no	down	0.438993	-1.18773	0.0668059	0.16612	no	down	0.984154	-0.0230446	0.975335	1	no	down
MSTRG.11324.1	MSTRG.11324			1	0	1	1	no	no_change	1	0	1	1	no	no_change	1	0	1	1	no	no_change	1	0	1	1	no	no_change	1	0	1	1	no	no_change	1	0	1	1	no	no_change
MSTRG.11329.1	MSTRG.11329			2.79352	1.48209	0.838268	1	no	up	1	0	1	1	no	no_change	1	0	1	1	no	no_change	0.793583	-0.333548	0.963362	1	no	down	0.502349	-0.993237	0.891199	1	no	down	1	0	1	1	no	no_change
MSTRG.1136.1	MSTRG.1136			15.789	3.98085	0.0597617	0.102339	no	up	2.21693	1.14857	0.629952	0.713858	no	up	16.7826	4.0689	0.0539548	0.0961029	no	up	0.14041	-2.83228	0.180444	1	no	down	1.06293	0.0880491	0.961022	1	no	up	7.57019	2.92033	0.166606	1	no	up
MSTRG.11360.1	MSTRG.11360			4.39303	2.13522	0.000282987	0.00084054	yes	up	1.51919	0.603304	0.341566	0.440707	no	up	2.69171	1.42852	0.0166009	0.0340475	yes	up	0.345819	-1.53191	0.0116491	0.0517004	no	down	0.612723	-0.706692	0.213016	0.387351	no	down	1.7718	0.825219	0.179813	0.392014	no	up
MSTRG.11361.1	MSTRG.11361			3.89152	1.96033	0.00347068	0.00824772	yes	up	2.40775	1.26769	0.0596323	0.100751	no	up	1.66624	0.736594	0.27354	0.378075	no	up	0.618718	-0.692646	0.301519	0.511292	no	down	0.428171	-1.22374	0.0678084	0.168001	no	down	0.69203	-0.531094	0.429606	0.656974	no	down
MSTRG.11364.2	MSTRG.11364			1	0	1	1	no_test	no_test	1	0	1	1	no_test	no_test	1	0	1	1	no_test	no_test	1	0	1	1	no_test	no_test	1	0	1	1	no_test	no_test	1	0	1	1	no_test	no_test
MSTRG.11374.1	MSTRG.11374			2.52439	1.33594	3.93779e-05	0.000136426	yes	up	1.91658	0.938534	0.00514497	0.0113646	no	up	0.778334	-0.361539	0.296918	0.404068	no	down	0.759224	-0.397402	0.225348	0.424663	no	down	0.308325	-1.69747	5.59854e-07	8.357e-06	yes	down	0.406106	-1.30007	0.000197297	0.00236709	yes	down
MSTRG.11376.1	MSTRG.11376			3.34916	1.7438	0.201898	0.288036	no	up	11.16	3.48026	0.00897066	0.0187336	yes	up	0.151349	-2.72405	0.12065	0.191449	no	down	3.33218	1.73646	0.161871	0.341266	no	up	0.0451902	-4.46785	0.00810764	0.0320244	yes	down	0.0135618	-6.20431	0.000185211	0.0022465	yes	down
MSTRG.11376.2	MSTRG.11376			1.43428	0.520323	0.910581	1	no	up	1.13821	0.18677	0.967844	1	no	up	2.53227	1.34043	0.770702	1	no	up	0.79358	-0.333553	0.942607	1	no	down	1.76554	0.820111	0.858471	1	no	up	2.22478	1.15366	0.801932	1	no	up
MSTRG.1138.1	MSTRG.1138			2.78191	1.47608	0.0300379	0.0562754	no	up	1.75361	0.81033	0.257212	0.349167	no	up	0.783715	-0.3516	0.634109	0.727937	no	down	0.630362	-0.665748	0.336591	0.548539	no	down	0.281718	-1.82768	0.0108103	0.0404406	yes	down	0.446914	-1.16193	0.12144	0.304796	no	down
MSTRG.11391.1	MSTRG.11391			0.324446	-1.62395	0.00201279	0.00505643	yes	down	0.269774	-1.89018	0.000510579	0.00138084	yes	down	0.106026	-3.23751	1.12551e-08	6.23906e-08	yes	down	0.831491	-0.266227	0.634317	0.796021	no	down	0.326792	-1.61356	0.00557111	0.0238302	yes	down	0.393019	-1.34733	0.0243677	0.102251	no	down
MSTRG.1142.1	MSTRG.1142			4.73977	2.24482	0.0169893	0.0341412	yes	up	4.146	2.05172	0.034883	0.0631606	no	up	2.33521	1.22355	0.212525	0.308313	no	up	0.874726	-0.193096	0.824882	0.920351	no	down	0.492684	-1.02127	0.24725	0.431245	no	down	0.563243	-0.82817	0.366311	0.601535	no	down
MSTRG.11437.2	MSTRG.11437			1.56888	0.649733	0.264092	0.35919	no	up	1.71625	0.779262	0.202726	0.2874	no	up	0.574643	-0.799262	0.250198	0.351781	no	down	1.09394	0.129529	0.830493	0.922449	no	up	0.366277	-1.44899	0.035523	0.102602	no	down	0.334824	-1.57852	0.0271975	0.110707	no	down
MSTRG.11451.1	MSTRG.11451			1468.39	10.52	1.5109e-38	5.17032e-37	yes	up	1852.9	10.8556	6.27866e-41	2.3052e-39	yes	up	7529.31	12.8783	6.56574e-57	3.63188e-55	yes	up	1.26185	0.335544	0.546517	0.731293	no	up	5.12758	2.35828	2.23187e-05	0.000217794	yes	up	4.06353	2.02273	0.000276308	0.00311207	yes	up
MSTRG.11453.1	MSTRG.11453			21.2129	4.40687	0.140277	1	no	up	4.31797	2.11035	0.505857	1	no	up	7.63274	2.9322	0.338056	1	no	up	0.203554	-2.29651	0.442173	1	no	down	0.359817	-1.47467	0.607347	1	no	down	1.76767	0.821847	0.788303	1	no	up
MSTRG.11461.1	MSTRG.11461			0.503815	-0.989033	0.877096	1	no	down	0.399819	-1.32258	0.83616	1	no	down	0.25309	-1.98228	0.756589	1	no	down	0.793582	-0.333549	0.958758	1	no	down	0.502347	-0.993243	0.87762	1	no	down	1	0	1	1	no	no_change
MSTRG.11461.5	MSTRG.11461			4.08375	2.02989	0.573243	1	no	up	2.21693	1.14856	0.756272	1	no	up	4.09781	2.03485	0.572056	1	no	up	0.542866	-0.881333	0.806794	1	no	down	1.00344	0.00495889	0.99887	1	no	up	1.84842	0.886292	0.805605	1	no	up
MSTRG.11461.7	MSTRG.11461			1	0	1	1	no	no_change	1	0	1	1	no	no_change	1	0	1	1	no	no_change	1	0	1	1	no	no_change	1	0	1	1	no	no_change	1	0	1	1	no	no_change
MSTRG.11492.1	MSTRG.11492			1.95826	0.969574	0.539613	0.635457	no	up	1.1476	0.198621	0.907515	0.941277	no	up	3.80681	1.92858	0.210267	0.305569	no	up	0.58603	-0.770953	0.646639	1	no	down	1.94397	0.959009	0.524874	0.710707	no	up	3.31719	1.72996	0.292362	0.526719	no	up
MSTRG.11492.3	MSTRG.11492			0.520319	-0.942531	0.452169	0.554081	no	down	1.07032	0.0980465	0.936993	0.961995	no	up	1.77304	0.826221	0.496469	0.604409	no	up	2.05705	1.04058	0.414167	0.620752	no	up	3.40759	1.76875	0.156941	0.311176	no	up	1.65654	0.728175	0.55583	0.757643	no	up
MSTRG.11492.4	MSTRG.11492			185.583	7.53592	0.0561912	0.0971845	no	up	54.2073	5.76041	0.145996	0.217861	no	up	1	0	1	1	no	no_change	0.292092	-1.7755	0.63918	0.799097	no	down	0.00756177	-7.04706	0.0741516	0.179883	no	down	0.0258883	-5.27156	0.183373	0.39631	no	down
MSTRG.1156.1	MSTRG.1156			5.15028	2.36465	0.706	1	no	up	16.6755	4.05965	0.514264	1	no	up	1	0	1	1	no	no_change	3.23777	1.695	0.784465	1	no	up	0.272476	-1.8758	0.764751	1	no	down	0.0841553	-3.5708	0.566188	1	no	down
MSTRG.11572.1	MSTRG.11572			0.386504	-1.37144	0.520268	1	no	down	1.65504	0.726865	0.711469	0.783329	no	up	1.39104	0.476168	0.804203	0.868142	no	up	4.28207	2.09831	0.334491	1	no	up	3.59904	1.84761	0.38663	1	no	up	0.840491	-0.250696	0.898544	1	no	down
MSTRG.11573.2	MSTRG.11573			2.07255	1.05141	0.00155198	0.00399543	yes	up	2.52032	1.33361	6.73119e-05	0.000214866	yes	up	0.839578	-0.252264	0.464008	0.573248	no	down	1.21605	0.282198	0.393429	0.602265	no	up	0.405094	-1.30367	0.000129862	0.00100943	yes	down	0.333124	-1.58587	3.77338e-06	8.19339e-05	yes	down
MSTRG.11580.1	MSTRG.11580			1	0	1	1	no	no_change	8.33383	3.05898	0.672428	1	no	up	1	0	1	1	no	no_change	5.81051	2.53867	0.725664	1	no	up	1	0	1	1	no	no_change	0.168389	-2.57013	0.722403	1	no	down
MSTRG.11596.1	MSTRG.11596			12.9725	3.69738	0.0334038	0.0617856	no	up	28.0284	4.80882	0.00476317	0.0106078	yes	up	15.2097	3.92692	0.0222836	0.0442279	yes	up	2.1606	1.11143	0.423931	0.629127	no	up	1.17246	0.229533	0.870476	0.947677	no	up	0.542652	-0.881901	0.518199	0.727875	no	down
MSTRG.11596.2	MSTRG.11596			33.7086	5.07505	0.0113719	0.0239145	yes	up	1	0	1	1	no	no_change	1	0	1	1	no	no_change	0.0657675	-3.92648	0.050202	1	no	down	0.0416314	-4.58619	0.0221812	1	no	down	1	0	1	1	no	no_change
MSTRG.11637.1	MSTRG.11637			4.33759	2.11689	0.0726814	0.12134	no	up	1.18808	0.248632	0.853428	0.899221	no	up	0.366937	-1.4464	0.345088	0.455415	no	down	0.273903	-1.86826	0.143118	0.313888	no	down	0.0845946	-3.56329	0.0154138	0.05352	no	down	0.308849	-1.69503	0.29164	0.525919	no	down
MSTRG.11661.2	MSTRG.11661			2.46204	1.29985	2.15802e-05	7.80453e-05	yes	up	2.8247	1.4981	9.94027e-07	4.19879e-06	yes	up	0.673226	-0.570837	0.0632741	0.110346	no	down	1.1473	0.198244	0.51681	0.707451	no	up	0.273442	-1.87069	1.10194e-09	3.09228e-08	yes	down	0.238335	-2.06894	1.63145e-11	1.26616e-09	yes	down
MSTRG.11661.3	MSTRG.11661			5.22557	2.38559	3.59355e-09	2.19395e-08	yes	up	1.59963	0.677737	0.111967	0.173861	no	up	2.22801	1.15575	0.00496872	0.011589	yes	up	0.306116	-1.70785	3.39929e-05	0.000482197	yes	down	0.426366	-1.22984	0.00192518	0.00991432	yes	down	1.39283	0.478016	0.25408	0.483974	no	up
MSTRG.11716.1	MSTRG.11716			0.113321	-3.14151	0.0259089	0.0495101	yes	down	0.0628009	-3.99307	0.014762	0.0293691	yes	down	0.0204101	-5.61457	0.000607481	0.00170228	yes	down	0.554186	-0.851557	0.640325	0.799973	no	down	0.180109	-2.47306	0.174796	0.336028	no	down	0.324997	-1.6215	0.41837	0.64742	no	down
MSTRG.11773.1	MSTRG.11773			2.99479	1.58246	0.000516894	0.00146295	yes	up	1.55722	0.638972	0.210865	0.296919	no	up	1.01794	0.0256457	0.959753	0.982606	no	up	0.519976	-0.943484	0.0499072	0.152019	no	down	0.339902	-1.55681	0.00114109	0.00638048	yes	down	0.653688	-0.613326	0.248158	0.477335	no	down
MSTRG.1179.1	MSTRG.1179			2.16382	1.11358	0.00434684	0.0100908	yes	up	1.29907	0.37748	0.392673	0.491879	no	up	1.37592	0.460398	0.25995	0.362851	no	up	0.600359	-0.736103	0.0838268	0.220097	no	down	0.635875	-0.653184	0.0952481	0.216064	no	down	1.05916	0.0829186	0.851367	0.946836	no	up
MSTRG.11849.1	MSTRG.11849			1	0	1	1	no	no_change	1	0	1	1	no	no_change	1	0	1	1	no	no_change	1	0	1	1	no	no_change	1	0	1	1	no	no_change	1	0	1	1	no	no_change
MSTRG.11880.3	MSTRG.11880			1.93785	0.954455	0.264641	0.359752	no	up	0.297144	-1.75077	0.132896	0.200943	no	down	0.744235	-0.426169	0.641682	0.734085	no	down	0.153337	-2.70522	0.0191266	0.0750386	no	down	0.384053	-1.38062	0.126062	0.265864	no	down	2.50463	1.3246	0.269602	0.501353	no	up
MSTRG.11887.1	MSTRG.11887			1	0	1	1	no	no_change	1	0	1	1	no	no_change	5.00663	2.32384	0.74818	1	no	up	1	0	1	1	no	no_change	3.49073	1.80353	0.803238	1	no	up	2.2584	1.1753	0.871015	1	no	up
MSTRG.11892.1	MSTRG.11892			0.867166	-0.20562	0.695533	0.771999	no	down	0.463456	-1.10949	0.0898781	0.143957	no	down	0.130737	-2.93526	0.000525631	0.00149032	yes	down	0.53445	-0.903874	0.182475	0.36958	no	down	0.150764	-2.72964	0.00160308	0.00850143	yes	down	0.282091	-1.82577	0.0543233	0.1794	no	down
MSTRG.1190.1	MSTRG.1190			0.371471	-1.42868	0.843418	1	no	down	0.574167	-0.800456	0.91188	1	no	down	0.363456	-1.46015	0.840016	1	no	down	1	0	1	1	no	no_change	1	0	1	1	no	no_change	1	0	1	1	no	no_change
MSTRG.11929.3	MSTRG.11929			2.86959	1.52084	3.77373e-06	1.54632e-05	yes	up	1.4101	0.495801	0.150953	0.224039	no	up	1.38617	0.471109	0.161908	0.245594	no	up	0.491396	-1.02504	0.00240342	0.0153144	yes	down	0.483057	-1.04973	0.0014252	0.0077113	yes	down	0.983031	-0.0246914	0.94301	0.991103	no	down
MSTRG.11929.4	MSTRG.11929			0.0383185	-4.70581	0.000560002	0.00157554	yes	down	0.0107924	-6.53383	4.44132e-05	0.00014611	yes	down	0.0068317	-7.19354	6.94038e-06	2.69826e-05	yes	down	0.281651	-1.82802	0.309042	0.519548	no	down	0.178287	-2.48773	0.166255	0.324379	no	down	1	0	1	1	no	no_change
MSTRG.11930.1	MSTRG.11930			4.67949	2.22635	0.000611715	0.00170946	yes	up	2.96765	1.56932	0.0199057	0.0383653	yes	up	1.72315	0.785047	0.246713	0.347866	no	up	0.634182	-0.65703	0.301094	0.510884	no	down	0.368234	-1.44131	0.0241497	0.0760418	no	down	0.580643	-0.784276	0.237492	0.464693	no	down
MSTRG.11933.1	MSTRG.11933			1.08895	0.122938	0.768727	0.833569	no	up	1.63011	0.70497	0.0925723	0.147728	no	up	0.490747	-1.02695	0.0236296	0.0466155	yes	down	1.49696	0.582032	0.172537	0.356157	no	up	0.45066	-1.14989	0.0125736	0.0455197	yes	down	0.301051	-1.73192	0.000175993	0.00215709	yes	down
MSTRG.11934.5	MSTRG.11934			27.5496	4.78396	4.26999e-17	5.24028e-16	yes	up	48.801	5.60884	5.78806e-23	9.97556e-22	yes	up	2.8264	1.49896	0.0148552	0.0308157	yes	up	1.77139	0.824882	0.0694511	0.192619	no	up	0.102593	-3.28499	1.3818e-10	4.56038e-09	yes	down	0.0579168	-4.10987	8.83748e-16	1.88799e-13	yes	down
MSTRG.11937.2	MSTRG.11937			5.16771	2.36952	8.90783e-12	7.08485e-11	yes	up	2.12762	1.08924	0.0017254	0.0042054	yes	up	1.59627	0.674705	0.0521941	0.0933816	no	up	0.411715	-1.28028	0.000227408	0.00233889	yes	down	0.308893	-1.69482	1.05572e-06	1.45659e-05	yes	down	0.75026	-0.414538	0.23294	0.458632	no	down
MSTRG.11945.3	MSTRG.11945			5.49807	2.45892	0.000477258	0.00136042	yes	up	6.05765	2.59876	0.000271541	0.00077529	yes	up	0.531115	-0.912903	0.31071	0.419385	no	down	1.10178	0.139833	0.827435	0.921555	no	up	0.0966003	-3.37183	6.51953e-05	0.000556161	yes	down	0.0876768	-3.51166	3.8095e-05	0.00060453	yes	down
MSTRG.11966.1	MSTRG.11966			2.79352	1.48209	0.838268	1	no	up	7.75745	2.95558	0.683101	1	no	up	1	0	1	1	no	no_change	2.77694	1.4735	0.838725	1	no	up	0.502349	-0.993237	0.891199	1	no	down	0.1809	-2.46673	0.733319	1	no	down
MSTRG.11979.1	MSTRG.11979			0.178656	-2.48474	0.037418	0.0680403	no	down	0.364508	-1.45598	0.194106	0.277272	no	down	0.0321751	-4.95791	0.0006592	0.00183489	yes	down	2.04028	1.02877	0.451232	0.651869	no	up	0.180095	-2.47317	0.134184	0.277649	no	down	0.0882698	-3.50194	0.0285625	0.114774	no	down
MSTRG.11992.3	MSTRG.11992			13.2809	3.73128	0.411426	1	no	up	1	0	1	1	no	no_change	2.7333	1.45064	0.755029	1	no	up	0.166925	-2.58273	0.569662	1	no	down	0.205806	-2.28064	0.615633	1	no	down	1.23293	0.302086	0.948194	1	no	up
MSTRG.11994.1	MSTRG.11994			2.81748	1.49441	0.338681	0.440406	no	up	0.246736	-2.01896	0.288186	0.382962	no	down	0.156186	-2.67866	0.158788	0.241529	no	down	0.0875734	-3.51336	0.0569885	1	no	down	0.0554346	-4.17307	0.0237716	1	no	down	1	0	1	1	no	no_change
MSTRG.11995.1	MSTRG.11995			2.22458	1.15354	0.063881	0.108327	no	up	3.74128	1.90353	0.0021136	0.00506573	yes	up	0.155504	-2.68497	0.0082592	0.0183102	yes	down	1.68179	0.749996	0.208813	0.403407	no	up	0.0699027	-3.83851	0.000129628	0.0010084	yes	down	0.0415645	-4.5885	4.55894e-06	9.68738e-05	yes	down
MSTRG.12002.1	MSTRG.12002			10.1717	3.3465	0.136902	0.207632	no	up	1	0	1	1	no	no_change	2.73332	1.45065	0.550945	0.654229	no	up	0.21795	-2.19793	0.328608	1	no	down	0.268717	-1.89584	0.399424	0.594616	no	down	1.23293	0.302089	0.901169	0.96942	no	up
MSTRG.12036.1	MSTRG.12036			1	0	1	1	no	no_change	1	0	1	1	no	no_change	1	0	1	1	no	no_change	1	0	1	1	no	no_change	1	0	1	1	no	no_change	1	0	1	1	no	no_change
MSTRG.12045.1	MSTRG.12045			1.14314	0.192998	0.531117	0.627549	no	up	1.37599	0.46047	0.136311	0.205467	no	up	1.15332	0.205794	0.504105	0.611732	no	up	1.2037	0.267472	0.387913	0.597076	no	up	1.00891	0.0127957	0.96694	1	no	up	0.838175	-0.254676	0.410866	0.641229	no	down
MSTRG.12056.1	MSTRG.12056			15.5976	3.96325	0.00691321	0.0153323	yes	up	40.3315	5.33383	0.0001707	0.000507092	yes	up	69.1614	6.1119	8.41971e-06	3.22647e-05	yes	up	2.58576	1.37059	0.164647	0.345315	no	up	4.43412	2.14865	0.0192047	0.0637101	no	up	1.71482	0.778061	0.353274	0.589373	no	up
MSTRG.12058.1	MSTRG.12058			0.940638	-0.0882883	0.984759	1	no	down	0.814572	-0.295886	0.949311	1	no	down	0.264736	-1.91737	0.680374	1	no	down	0.865978	-0.207598	0.964726	1	no	down	0.281443	-1.82908	0.696799	1	no	down	0.325001	-1.62149	0.73154	1	no	down
MSTRG.12071.1	MSTRG.12071			3.95348	1.98312	8.10421e-05	0.000264791	yes	up	3.26492	1.70705	0.000896127	0.00230771	yes	up	0.79502	-0.330937	0.547002	0.650545	no	down	0.825836	-0.276073	0.574656	0.75278	no	down	0.201094	-2.31406	1.21418e-05	0.000127569	yes	down	0.243503	-2.03799	0.00015714	0.00195495	yes	down
MSTRG.12077.2	MSTRG.12077			2.99761	1.58381	0.00168639	0.00430284	yes	up	1.13661	0.184733	0.747599	0.813696	no	up	0.584311	-0.775193	0.191714	0.282705	no	down	0.379171	-1.39908	0.0110146	0.0495772	yes	down	0.194926	-2.359	3.59335e-05	0.000330674	yes	down	0.514083	-0.959925	0.129602	0.318561	no	down
MSTRG.1208.1	MSTRG.1208			2.22069	1.15101	0.018178	0.0362509	yes	up	2.00209	1.00151	0.0475127	0.0828869	no	up	0.837025	-0.256657	0.626126	0.720638	no	down	0.90156	-0.149505	0.761015	0.880858	no	down	0.376921	-1.40767	0.00612581	0.0256443	yes	down	0.418076	-1.25816	0.0177602	0.0814917	no	down
MSTRG.12091.1	MSTRG.12091			5.35412	2.42065	0.250556	0.344003	no	up	4.04338	2.01556	0.366485	0.466614	no	up	0.720498	-0.472934	0.837344	0.893	no	down	0.75519	-0.405088	0.841675	1	no	down	0.134569	-2.89358	0.169601	1	no	down	0.178192	-2.4885	0.26486	1	no	down
MSTRG.12101.1	MSTRG.12101			2.8637	1.51788	0.165045	0.24309	no	up	1.90582	0.930409	0.426295	0.525628	no	up	0.188618	-2.40646	0.124384	0.196291	no	down	0.665508	-0.587471	0.597475	1	no	down	0.0658651	-3.92434	0.0100232	0.0379678	yes	down	0.0989696	-3.33687	0.0346394	0.131414	no	down
MSTRG.12102.1	MSTRG.12102			2.89767	1.53489	3.5202e-06	1.44798e-05	yes	up	2.26359	1.17861	0.000426627	0.00117296	yes	up	0.664858	-0.588881	0.0858182	0.143782	no	down	0.781174	-0.356284	0.281444	0.489371	no	down	0.229446	-2.12377	3.79034e-10	1.16035e-08	yes	down	0.293719	-1.76749	2.48989e-07	7.38344e-06	yes	down
MSTRG.12103.1	MSTRG.12103			1.89912	0.925332	0.0394112	0.0712214	no	up	1.3568	0.44021	0.344514	0.443378	no	up	0.254086	-1.97661	0.000205626	0.000629588	yes	down	0.714436	-0.485122	0.292803	0.501249	no	down	0.133791	-2.90194	4.00404e-08	8.08458e-07	yes	down	0.187269	-2.41682	8.41988e-06	0.000166123	yes	down
MSTRG.12104.1	MSTRG.12104			2.84728	1.50959	0.593975	1	no	up	1.1568	0.21014	0.943836	1	no	up	0.732264	-0.449564	0.8802	1	no	down	0.406282	-1.29945	0.653808	1	no	down	0.25718	-1.95915	0.498938	1	no	down	0.633008	-0.659704	0.828494	1	no	down
MSTRG.12108.5	MSTRG.12108			0.357274	-1.4849	0.259232	0.353836	no	down	0.152753	-2.71073	0.0599775	0.101261	no	down	0.188334	-2.40864	0.0946544	0.156412	no	down	0.427552	-1.22583	0.468546	0.666252	no	down	0.527142	-0.923738	0.584916	0.759699	no	down	1.23293	0.302089	0.865992	0.953955	no	up
MSTRG.12129.1	MSTRG.12129			1.05035	0.0708662	0.920653	0.949375	no	up	2.81716	1.49424	0.0306144	0.0562743	no	up	1.55934	0.640939	0.356513	0.467123	no	up	2.68212	1.42337	0.0431911	0.136776	no	up	1.4846	0.570073	0.420671	0.615229	no	up	0.553516	-0.853302	0.214563	0.436597	no	down
MSTRG.1213.1	MSTRG.1213			3.09312	1.62906	0.443094	0.545192	no	up	7.92636	2.98666	0.154008	0.227892	no	up	0.479358	-1.06082	0.653723	0.74402	no	down	2.56258	1.3576	0.499109	1	no	up	0.154976	-2.68989	0.239825	0.42163	no	down	0.0604765	-4.04748	0.0735193	0.218477	no	down
MSTRG.12142.1	MSTRG.12142			3.80379	1.92744	7.2038e-05	0.00023769	yes	up	1.66011	0.731282	0.195307	0.278758	no	up	4.31385	2.10897	1.15855e-05	4.36344e-05	yes	up	0.436437	-1.19616	0.0201165	0.0778351	no	down	1.13409	0.181538	0.666372	0.816271	no	up	2.59853	1.37769	0.00693675	0.0411031	yes	up
MSTRG.12144.2	MSTRG.12144			1	0	1	1	no	no_change	1	0	1	1	no	no_change	1	0	1	1	no	no_change	1	0	1	1	no	no_change	1	0	1	1	no	no_change	1	0	1	1	no	no_change
MSTRG.12153.3	MSTRG.12153			7.4546	2.89813	0.68794	1	no	up	1	0	1	1	no	no_change	2.73325	1.45062	0.841655	1	no	up	0.297386	-1.74959	0.808411	1	no	down	0.366653	-1.44751	0.841003	1	no	down	1.23292	0.302082	0.966816	1	no	up
MSTRG.12153.4	MSTRG.12153			3.53227	1.8206	0.160817	0.23793	no	up	1.33835	0.420458	0.777547	0.839371	no	up	2.24893	1.16924	0.38053	0.491427	no	up	0.378893	-1.40014	0.317677	1	no	down	0.63668	-0.651359	0.598026	0.768885	no	down	1.68037	0.748777	0.601497	0.791053	no	up
MSTRG.12168.3	MSTRG.12168			2.71573	1.44134	0.0155094	0.0314591	yes	up	1.59179	0.67065	0.292725	0.387857	no	up	0.69084	-0.533577	0.423479	0.53377	no	down	0.586136	-0.770692	0.210059	0.405128	no	down	0.254384	-1.97492	0.00220426	0.0110844	yes	down	0.434002	-1.20423	0.0783023	0.227676	no	down
MSTRG.12190.1	MSTRG.12190			2.79352	1.48209	0.838268	1	no	up	1	0	1	1	no	no_change	1	0	1	1	no	no_change	0.793583	-0.333548	0.963362	1	no	down	0.502349	-0.993237	0.891199	1	no	down	1	0	1	1	no	no_change
MSTRG.12196.6	MSTRG.12196			16.3383	4.03018	5.56347e-13	4.94447e-12	yes	up	14.0835	3.81593	1.39388e-11	1.05357e-10	yes	up	15.9435	3.99489	8.84498e-13	7.45868e-12	yes	up	0.861993	-0.214253	0.658465	0.81325	no	down	0.975837	-0.0352886	0.941158	0.990951	no	down	1.13207	0.178964	0.711971	0.865676	no	up
MSTRG.1220.1	MSTRG.1220			8.25918	3.046	0.0329931	0.0610868	no	up	5.49272	2.45752	0.088937	0.142614	no	up	2.42607	1.27862	0.380136	0.491101	no	up	0.665044	-0.588479	0.671099	0.822094	no	down	0.293742	-1.76738	0.20631	0.37836	no	down	0.441688	-1.1789	0.404751	0.63585	no	down
MSTRG.1220.3	MSTRG.1220			2.40789	1.26777	0.858186	0.901844	no	up	7.02688	2.81288	0.691569	0.765661	no	up	2.66513	1.41421	0.841984	0.895991	no	up	2.91827	1.54511	0.827323	0.921555	no	up	1.10683	0.146436	0.983515	1	no	up	0.379276	-1.39868	0.84344	0.943119	no	down
MSTRG.1220.4	MSTRG.1220			1.15662	0.209914	0.934343	0.959362	no	up	0.242334	-2.04493	0.45125	0.550411	no	down	5.03476	2.33192	0.344926	0.45523	no	up	0.209519	-2.25485	0.409282	0.61612	no	down	4.353	2.12201	0.393888	0.588556	no	up	20.7761	4.37686	0.0997644	0.267384	no	up
MSTRG.1220.5	MSTRG.1220			4.51214	2.17381	3.19668e-05	0.000112453	yes	up	3.53395	1.82128	0.00076536	0.00199812	yes	up	1.76379	0.818682	0.137381	0.213543	no	up	0.783209	-0.35253	0.480246	0.676238	no	down	0.390899	-1.35513	0.00788616	0.0313553	yes	down	0.499099	-1.0026	0.0580769	0.187165	no	down
MSTRG.12200.1	MSTRG.12200			4.44454	2.15203	2.59559e-05	9.26846e-05	yes	up	6.7295	2.7505	7.68538e-08	3.764e-07	yes	up	1.32861	0.409913	0.438516	0.548226	no	up	1.51411	0.598466	0.226708	0.426535	no	up	0.29893	-1.74212	0.000683348	0.00414251	yes	down	0.19743	-2.34059	5.08115e-06	0.000106602	yes	down
MSTRG.12240.1	MSTRG.12240			1.98009	0.985568	0.166162	0.244488	no	up	2.82557	1.49854	0.0361859	0.0652786	no	up	0.73656	-0.441125	0.57107	0.671995	no	down	1.42699	0.512973	0.462939	0.661434	no	up	0.371983	-1.42669	0.0617072	0.156357	no	down	0.260677	-1.93967	0.0114332	0.0593716	no	down
MSTRG.12243.1	MSTRG.12243			0.736391	-0.441457	0.951521	1	no	down	1.13821	0.186767	0.97948	1	no	up	0.720503	-0.472923	0.948071	1	no	down	1	0	1	1	no	no_change	1	0	1	1	no	no_change	1	0	1	1	no	no_change
MSTRG.12288.1	MSTRG.12288			9.93627	3.3127	0.645581	0.728237	no	up	1	0	1	1	no	no_change	54.8927	5.77854	0.420396	0.530943	no	up	0.223111	-2.16417	0.76383	1	no	down	5.52448	2.46584	0.728834	1	no	up	24.7611	4.63	0.518547	1	no	up
MSTRG.12288.2	MSTRG.12288			6.42562	2.68384	0.392614	0.49591	no	up	0.87845	-0.186968	0.954579	0.974868	no	down	3.42088	1.77437	0.573395	0.674084	no	up	0.13671	-2.8708	0.374838	1	no	down	0.532381	-0.90947	0.769347	1	no	down	3.89422	1.96133	0.545745	1	no	up
MSTRG.12320.3	MSTRG.12320			3.32809	1.7347	0.220206	0.30945	no	up	3.49207	1.80408	0.214528	0.30098	no	up	2.89186	1.532	0.282444	0.387965	no	up	1.04927	0.0693881	0.958799	0.990223	no	up	0.868925	-0.202696	0.877277	0.951889	no	down	0.828122	-0.272085	0.840747	0.941411	no	down
MSTRG.12330.4	MSTRG.12330			1	0	1	1	no_test	no_test	1	0	1	1	no_test	no_test	1	0	1	1	no_test	no_test	1	0	1	1	no_test	no_test	1	0	1	1	no_test	no_test	1	0	1	1	no_test	no_test
MSTRG.1238.1	MSTRG.1238			1	0	1	1	no	no_change	1	0	1	1	no	no_change	1	0	1	1	no	no_change	1	0	1	1	no	no_change	1	0	1	1	no	no_change	1	0	1	1	no	no_change
MSTRG.12386.1	MSTRG.12386			1.90345	0.928616	0.373637	0.476682	no	up	2.71029	1.43845	0.17108	0.249246	no	up	0.78875	-0.342361	0.766421	0.839793	no	down	1.42388	0.50983	0.618304	0.785168	no	up	0.414379	-1.27098	0.259551	0.446938	no	down	0.291021	-1.78081	0.116306	0.296519	no	down
MSTRG.12387.4	MSTRG.12387			2.06832	1.04846	0.00399514	0.00934143	yes	up	1.91056	0.933997	0.0136426	0.0273482	no	up	0.727469	-0.459043	0.252669	0.354468	no	down	0.923725	-0.114465	0.756561	0.878031	no	down	0.351719	-1.5075	0.000122244	0.000960734	yes	down	0.380762	-1.39304	0.00059827	0.00588519	yes	down
MSTRG.12391.3	MSTRG.12391			2.57444	1.36426	0.0122074	0.0254485	yes	up	1.85631	0.892439	0.132432	0.200343	no	up	2.5942	1.37529	0.0113294	0.0242471	yes	up	0.721054	-0.471821	0.399236	0.607751	no	down	1.00767	0.0110298	0.982621	1	no	up	1.3975	0.482851	0.387238	0.620956	no	up
MSTRG.12395.1	MSTRG.12395			2.3027	1.20333	0.563702	1	no	up	1.46267	0.548604	0.805096	0.861485	no	up	0.24958	-2.00243	0.385019	0.496027	no	down	0.635197	-0.654725	0.762394	1	no	down	0.108386	-3.20576	0.15413	1	no	down	0.170633	-2.55103	0.283558	1	no	down
MSTRG.12405.1	MSTRG.12405			1	0	1	1	no	no_change	1	0	1	1	no	no_change	1	0	1	1	no	no_change	1	0	1	1	no	no_change	1	0	1	1	no	no_change	1	0	1	1	no	no_change
MSTRG.1241.1	MSTRG.1241			1	0	1	1	no	no_change	4.31796	2.11035	0.5628	1	no	up	15.1882	3.92488	0.262319	1	no	up	3.01055	1.59003	0.662832	1	no	up	10.5894	3.40456	0.33089	1	no	up	3.51745	1.81453	0.604305	1	no	up
MSTRG.1241.2	MSTRG.1241			3.75528	1.90892	0.416564	1	no	up	3.49255	1.80428	0.453663	0.552611	no	up	0.40707	-1.29665	0.61079	0.707201	no	down	0.930037	-0.10464	0.96312	1	no	down	0.108399	-3.20557	0.183711	1	no	down	0.116554	-3.10093	0.208944	1	no	down
MSTRG.12462.6	MSTRG.12462			2.53183	1.34018	7.9995e-08	4.14131e-07	yes	up	1.94005	0.956095	0.000182395	0.000538764	no	up	0.499591	-1.00118	0.000226737	0.00068945	yes	down	0.766264	-0.384086	0.12617	0.288369	no	down	0.197324	-2.34136	2.04605e-18	2.76537e-16	yes	down	0.257514	-1.95727	7.31432e-13	7.3767e-11	yes	down
MSTRG.12507.2	MSTRG.12507			1	0	1	1	no	no_change	1	0	1	1	no	no_change	1	0	1	1	no	no_change	1	0	1	1	no	no_change	1	0	1	1	no	no_change	1	0	1	1	no	no_change
MSTRG.12528.1	MSTRG.12528			2.05138	1.03659	0.151301	0.226119	no	up	1.80261	0.850084	0.262231	0.354687	no	up	0.405366	-1.3027	0.144783	0.223338	no	down	0.878728	-0.186511	0.800509	0.905272	no	down	0.197606	-2.3393	0.00759873	0.030444	yes	down	0.224878	-2.15279	0.0175088	0.0806739	no	down
MSTRG.12529.1	MSTRG.12529			1.43427	0.520314	0.942875	1	no	up	1.13821	0.186767	0.97948	1	no	up	0.720503	-0.472923	0.948071	1	no	down	0.793583	-0.333548	0.963362	1	no	down	0.502349	-0.993237	0.891199	1	no	down	1	0	1	1	no	no_change
MSTRG.12581.1	MSTRG.12581			1	0	1	1	no	no_change	1	0	1	1	no	no_change	1	0	1	1	no	no_change	1	0	1	1	no	no_change	1	0	1	1	no	no_change	1	0	1	1	no	no_change
MSTRG.12581.2	MSTRG.12581			1	0	1	1	no	no_change	1	0	1	1	no	no_change	2.73325	1.45062	0.841655	1	no	up	1	0	1	1	no	no_change	1.90568	0.930306	0.898054	1	no	up	1.23292	0.302082	0.966816	1	no	up
MSTRG.12584.1	MSTRG.12584			1	0	1	1	no	no_change	1	0	1	1	no	no_change	1	0	1	1	no	no_change	1	0	1	1	no	no_change	1	0	1	1	no	no_change	1	0	1	1	no	no_change
MSTRG.12618.1	MSTRG.12618			9.26584	3.21192	0.00240896	0.00594532	yes	up	9.01867	3.17291	0.00321256	0.00740111	yes	up	2.03097	1.02217	0.379176	0.490283	no	up	0.973325	-0.0390072	0.965126	0.992793	no	down	0.219189	-2.18975	0.0275525	0.0843342	no	down	0.225196	-2.15075	0.0337824	0.128876	no	down
MSTRG.12627.1	MSTRG.12627			1.46626	0.552143	0.690707	0.767406	no	up	0.0133803	-6.22375	0.000601804	0.00160527	yes	down	0.45784	-1.12708	0.422336	0.532651	no	down	0.00912544	-6.77589	0.000187371	0.00200038	yes	down	0.31225	-1.67923	0.23185	0.412128	no	down	34.2175	5.09666	0.00527656	0.0332809	yes	up
MSTRG.1263.3	MSTRG.1263			5.32684	2.41328	0.738735	1	no	up	1	0	1	1	no	no_change	1	0	1	1	no	no_change	0.416174	-1.26474	0.861241	1	no	down	0.263444	-1.92443	0.790264	1	no	down	1	0	1	1	no	no_change
MSTRG.12638.1	MSTRG.12638			0.405865	-1.30093	0.684825	1	no	down	1.22188	0.289101	0.928129	0.955576	no	up	0.397109	-1.33239	0.677626	0.765049	no	down	3.01055	1.59003	0.625157	1	no	up	1	0	1	1	no	no_change	0.324998	-1.6215	0.618327	1	no	down
MSTRG.12757.4	MSTRG.12757			6.19332	2.63071	1.22071e-06	5.37054e-06	yes	up	3.42009	1.77403	0.00181575	0.00440709	yes	up	2.37542	1.24818	0.0272221	0.0528822	no	up	0.552222	-0.856679	0.0985418	0.245375	no	down	0.383546	-1.38253	0.00722208	0.0292774	yes	down	0.69455	-0.52585	0.332516	0.568821	no	down
MSTRG.12763.1	MSTRG.12763			2.79352	1.48209	0.838268	1	no	up	1	0	1	1	no	no_change	1	0	1	1	no	no_change	0.793583	-0.333548	0.963362	1	no	down	0.502349	-0.993237	0.891199	1	no	down	1	0	1	1	no	no_change
MSTRG.1279.1	MSTRG.1279			1	0	1	1	no	no_change	4.31784	2.11031	0.771336	1	no	up	2.73325	1.45062	0.841655	1	no	up	3.01048	1.59	0.826673	1	no	up	1.90568	0.930306	0.898054	1	no	up	0.633014	-0.65969	0.927611	1	no	down
MSTRG.1279.2	MSTRG.1279			7.45905	2.89899	0.629282	1	no	up	1	0	1	1	no	no_change	7.38228	2.88407	0.631009	1	no	up	0.29721	-1.75045	0.770682	1	no	down	0.989708	-0.0149253	0.997998	1	no	down	3.32999	1.73552	0.772558	1	no	up
MSTRG.1279.3	MSTRG.1279			2.27787	1.18768	3.92442e-05	0.000135986	yes	up	2.06153	1.04372	0.000596869	0.00159333	yes	up	1.74024	0.799283	0.00673153	0.0152586	no	up	0.905026	-0.143969	0.621335	0.787726	no	down	0.763976	-0.388401	0.168402	0.327315	no	down	0.844148	-0.244432	0.411324	0.641408	no	down
MSTRG.12791.1	MSTRG.12791			1	0	1	1	no	no_change	1	0	1	1	no	no_change	1	0	1	1	no	no_change	1	0	1	1	no	no_change	1	0	1	1	no	no_change	1	0	1	1	no	no_change
MSTRG.12796.1	MSTRG.12796			1.26848	0.343106	0.551388	0.645719	no	up	2.35715	1.23704	0.0286831	0.0531081	no	up	0.426762	-1.2285	0.0726953	0.124435	no	down	1.85824	0.893935	0.118538	0.277166	no	up	0.336435	-1.5716	0.0228467	0.0728599	no	down	0.181051	-2.46554	0.000298479	0.00332969	yes	down
MSTRG.12798.1	MSTRG.12798			2.8173	1.49432	1.23846e-05	4.67141e-05	yes	up	2.13402	1.09358	0.00153915	0.00378776	yes	up	0.420423	-1.25009	0.000508671	0.00144797	yes	down	0.75747	-0.40074	0.241484	0.44436	no	down	0.149229	-2.7444	1.40345e-14	1.05222e-12	yes	down	0.19701	-2.34366	7.3711e-11	4.89796e-09	yes	down
MSTRG.12801.1	MSTRG.12801			0.0326143	-4.93835	2.10261e-06	8.9339e-06	yes	down	0.0134386	-6.21747	8.73521e-06	3.21107e-05	yes	down	0.0158805	-5.9766	2.382e-06	9.89952e-06	yes	down	0.412046	-1.27912	0.41474	0.621197	no	down	0.48692	-1.03824	0.474665	0.666807	no	down	1.18171	0.240879	0.889035	0.963158	no	up
MSTRG.12823.1	MSTRG.12823			1.57445	0.654848	0.0177426	0.0354695	no	up	1.18279	0.242199	0.425145	0.524675	no	up	0.446332	-1.16381	0.000543026	0.00153466	yes	down	0.751242	-0.41265	0.170747	0.353782	no	down	0.283485	-1.81866	5.32135e-08	1.04265e-06	yes	down	0.377354	-1.40601	8.33413e-05	0.00116607	yes	down
MSTRG.12824.1	MSTRG.12824			2.02529	1.01813	0.00166414	0.00425192	yes	up	1.94507	0.959822	0.00336508	0.00772262	no	up	0.437363	-1.1931	0.000520188	0.00147632	yes	down	0.960393	-0.0583031	0.857599	0.937211	no	down	0.215951	-2.21122	9.51954e-11	3.24415e-09	yes	down	0.224857	-2.15292	4.31385e-10	2.46286e-08	yes	down
MSTRG.12825.1	MSTRG.12825			4.45988	2.15701	0.0231297	0.0447579	yes	up	1.85971	0.895075	0.383174	0.48288	no	up	0.823012	-0.281015	0.792649	0.859321	no	down	0.416986	-1.26193	0.191939	0.381887	no	down	0.184537	-2.43802	0.0160145	0.0550099	no	down	0.442549	-1.17609	0.278168	0.510592	no	down
MSTRG.12831.2	MSTRG.12831			3709.43	11.857	4.23243e-22	7.04632e-21	yes	up	2826.04	11.4646	9.56118e-21	1.45221e-19	yes	up	3200.56	11.6441	2.28406e-21	3.4717e-20	yes	up	0.761855	-0.392412	0.257912	0.462559	no	down	0.862819	-0.212869	0.53719	0.721347	no	down	1.13252	0.179543	0.60501	0.793317	no	up
MSTRG.12836.1	MSTRG.12836			1	0	1	1	no	no_change	1	0	1	1	no	no_change	1	0	1	1	no	no_change	1	0	1	1	no	no_change	1	0	1	1	no	no_change	1	0	1	1	no	no_change
MSTRG.12855.2	MSTRG.12855			2.41439	1.27166	1.20307e-05	4.54804e-05	yes	up	2.31714	1.21235	4.55856e-05	0.000149637	yes	up	0.725409	-0.463133	0.14149	0.218955	no	down	0.959722	-0.0593112	0.837777	0.926489	no	down	0.300452	-1.73479	1.73642e-08	3.84607e-07	yes	down	0.313062	-1.67548	9.71181e-08	3.16838e-06	yes	down
MSTRG.12866.1	MSTRG.12866			2.05567	1.03961	0.412622	0.515587	no	up	2.35771	1.23739	0.336146	0.435052	no	up	0.246771	-2.01875	0.204836	0.29878	no	down	1.14693	0.197778	0.875711	0.944947	no	up	0.120044	-3.05836	0.0520798	0.137706	no	down	0.104666	-3.25614	0.0404058	0.14644	no	down
MSTRG.1287.1	MSTRG.1287			1	0	1	1	no	no_change	1	0	1	1	no	no_change	2.73325	1.45062	0.841655	1	no	up	1	0	1	1	no	no_change	1.90568	0.930306	0.898054	1	no	up	1.23292	0.302082	0.966816	1	no	up
MSTRG.12870.5	MSTRG.12870			0.264754	-1.91728	0.00182307	0.00461915	yes	down	0.978426	-0.0314653	0.957335	0.976534	no	down	2.47696	1.30857	0.0224283	0.0444855	yes	up	3.69561	1.88581	0.00256745	0.0161524	yes	up	9.3557	3.22584	1.31603e-07	2.31798e-06	yes	up	2.53157	1.34003	0.0218385	0.0946732	no	up
MSTRG.12870.6	MSTRG.12870			1.43678	0.522835	0.653878	0.735355	no	up	3.31646	1.72965	0.130208	0.197567	no	up	0.879967	-0.184478	0.87849	0.922087	no	down	2.30827	1.20681	0.290967	0.49974	no	up	0.61246	-0.707313	0.557705	0.738108	no	down	0.265333	-1.91412	0.106015	0.278243	no	down
MSTRG.12870.7	MSTRG.12870			0.416593	-1.26329	0.372296	0.475494	no	down	2.39076	1.25747	0.304241	0.400419	no	up	0.14604	-2.77557	0.091113	0.151255	no	down	5.73883	2.52076	0.0739627	0.201543	no	up	0.350558	-1.51228	0.397216	0.591995	no	down	0.0610852	-4.03303	0.0138259	0.0684427	no	down
MSTRG.1288.1	MSTRG.1288			0.736385	-0.441467	0.872062	1	no	down	1.13821	0.186771	0.945681	1	no	up	0.720498	-0.472933	0.86303	1	no	down	1	0	1	1	no	no_change	1	0	1	1	no	no_change	1	0	1	1	no	no_change
MSTRG.12901.1	MSTRG.12901			0.810383	-0.303324	0.352986	0.455604	no	down	0.515559	-0.95579	0.0137532	0.027554	no	down	0.809388	-0.305097	0.348762	0.459479	no	down	0.636192	-0.652466	0.10699	0.259241	no	down	0.998772	-0.0017732	0.995905	1	no	down	1.56992	0.650693	0.107275	0.280402	no	up
MSTRG.12953.2	MSTRG.12953			4.31375	2.10894	9.12468e-07	4.08594e-06	yes	up	2.17504	1.12104	0.0134082	0.0269222	yes	up	4.16358	2.05782	1.67777e-06	7.13464e-06	yes	up	0.504211	-0.987899	0.0216606	0.0825401	no	down	0.965188	-0.051118	0.899616	0.965356	no	down	1.91425	0.936781	0.0295087	0.117171	no	up
MSTRG.12953.3	MSTRG.12953			3.77465	1.91634	0.0271047	0.051534	no	up	1.56483	0.646008	0.484637	0.582917	no	up	2.89334	1.53274	0.0791703	0.134142	no	up	0.414564	-1.27033	0.15373	0.329761	no	down	0.76652	-0.383604	0.646807	0.80242	no	down	1.84898	0.886729	0.322536	0.558883	no	up
MSTRG.12953.4	MSTRG.12953			3.06499	1.61588	0.000274369	0.000816969	yes	up	2.29341	1.19749	0.00779462	0.0165293	yes	up	3.21775	1.68605	0.00014492	0.000456701	yes	up	0.74826	-0.418388	0.345718	0.558294	no	down	1.04984	0.0701696	0.872523	0.949255	no	up	1.40304	0.488558	0.270455	0.50214	no	up
MSTRG.12966.1	MSTRG.12966			7.23374	2.85474	0.073748	0.122839	no	up	1.20688	0.271285	0.888249	0.926548	no	up	2.89719	1.53466	0.363345	0.473901	no	up	0.166841	-2.58346	0.128093	1	no	down	0.400511	-1.32009	0.351261	0.546742	no	down	2.40056	1.26337	0.478938	0.697774	no	up
MSTRG.13018.2	MSTRG.13018			0.144653	-2.78933	0.000277183	0.000824382	yes	down	1.658	0.729446	0.293557	0.388762	no	up	0.315613	-1.66377	0.0211453	0.0421863	yes	down	11.4619	3.51878	4.86807e-06	9.35809e-05	yes	up	2.18186	1.12556	0.156595	0.310686	no	up	0.190357	-2.39322	0.000956744	0.00864505	yes	down
MSTRG.1302.1	MSTRG.1302			0.100468	-3.31519	0.150762	1	no	down	0.155291	-2.68695	0.244198	0.334592	no	down	0.0983004	-3.34666	0.146924	0.226088	no	down	1	0	1	1	no	no_change	1	0	1	1	no	no_change	1	0	1	1	no	no_change
MSTRG.13041.1	MSTRG.13041			2.03835	1.0274	0.0389099	0.0704091	no	up	1.15784	0.211438	0.689321	0.763674	no	up	1.51664	0.600878	0.232612	0.331685	no	up	0.568029	-0.815964	0.11757	0.275806	no	down	0.744053	-0.426524	0.389331	0.584144	no	down	1.30988	0.38944	0.459916	0.683257	no	up
MSTRG.1305.1	MSTRG.1305			3.23561	1.69404	0.810809	0.866608	no	up	0.0526212	-4.24821	0.553589	0.645957	no	down	1.69158	0.758372	0.914688	0.948575	no	up	0.0162631	-5.94225	0.407094	0.614647	no	down	0.522801	-0.935666	0.894796	0.962628	no	down	32.1464	5.00659	0.485023	0.70262	no	up
MSTRG.1305.2	MSTRG.1305			1.7806	0.832364	0.549343	0.643789	no	up	2.1653	1.11456	0.424472	0.523938	no	up	1.40219	0.487677	0.726636	0.807208	no	up	1.21605	0.2822	0.839202	0.927305	no	up	0.787479	-0.344687	0.804178	0.907601	no	down	0.647572	-0.626888	0.653271	0.82786	no	down
MSTRG.13064.3	MSTRG.13064			1.05882	0.0824522	0.739641	0.809133	no	up	0.995244	-0.00687723	0.978079	0.992066	no	down	1.09949	0.136834	0.580981	0.680814	no	up	0.93996	-0.0893294	0.722102	0.857487	no	down	1.03841	0.0543814	0.826979	0.920678	no	up	1.10474	0.143711	0.566913	0.765855	no	up
MSTRG.13083.1	MSTRG.13083			0.144392	-2.79193	0.0179131	0.0357822	yes	down	0.061467	-4.02404	0.00228383	0.00544121	yes	down	0.0389091	-4.68375	0.000384177	0.00111941	yes	down	0.425695	-1.23211	0.451146	0.651794	no	down	0.269468	-1.89181	0.247291	0.431245	no	down	1	0	1	1	no	no_change
MSTRG.13094.2	MSTRG.13094			2.07935	1.05614	0.0428518	0.0766096	no	up	2.01359	1.00977	0.0647523	0.108287	no	up	0.354224	-1.49726	0.031767	0.0606046	no	down	0.968373	-0.0463657	0.929999	0.973665	no	down	0.170353	-2.5534	0.000183261	0.00136165	yes	down	0.175917	-2.50703	0.000355165	0.00382029	yes	down
MSTRG.13096.1	MSTRG.13096			1.54584	0.628387	0.129553	0.198302	no	up	1.38829	0.473307	0.284313	0.378878	no	up	0.428156	-1.22379	0.0152979	0.0316396	yes	down	0.898082	-0.155081	0.723994	0.858295	no	down	0.276974	-1.85218	0.000225065	0.00162426	yes	down	0.308406	-1.6971	0.00122745	0.0105703	yes	down
MSTRG.13125.1	MSTRG.13125			0.736391	-0.441457	0.951521	1	no	down	6.42124	2.68285	0.709877	1	no	up	1.40332	0.488849	0.946324	1	no	up	8.71989	3.12431	0.664843	1	no	up	1.90568	0.930306	0.898054	1	no	up	0.218544	-2.194	0.760949	1	no	down
MSTRG.13166.1	MSTRG.13166			0.736391	-0.441457	0.951521	1	no	down	1.13821	0.186767	0.97948	1	no	up	0.720503	-0.472923	0.948071	1	no	down	1	0	1	1	no	no_change	1	0	1	1	no	no_change	1	0	1	1	no	no_change
MSTRG.1322.2	MSTRG.1322			1.5362	0.61937	0.269817	0.365495	no	up	1.1548	0.20764	0.716696	0.787792	no	up	0.515237	-0.956692	0.0996092	0.163344	no	down	0.751721	-0.41173	0.471229	0.668938	no	down	0.335396	-1.57606	0.00660211	0.0272761	yes	down	0.446171	-1.16433	0.048749	0.166549	no	down
MSTRG.13234.1	MSTRG.13234			1.57462	0.655007	0.927689	1	no	up	0.658263	-0.603265	0.93362	1	no	down	0.811587	-0.301183	0.966831	1	no	down	0.418044	-1.25827	0.86195	1	no	down	0.515416	-0.95619	0.894869	1	no	down	1.23292	0.302082	0.966816	1	no	up
MSTRG.13239.4	MSTRG.13239			2.38533	1.25419	0.0285535	0.0539012	no	up	0.95626	-0.0645253	0.915152	0.946342	no	down	1.51784	0.602019	0.298556	0.405978	no	up	0.400891	-1.31872	0.0274777	0.0982173	no	down	0.636321	-0.652172	0.253633	0.439144	no	down	1.58727	0.666544	0.269955	0.501681	no	up
MSTRG.13262.1	MSTRG.13262			2.79352	1.48209	0.838268	1	no	up	1	0	1	1	no	no_change	2.73325	1.45062	0.841655	1	no	up	0.793583	-0.333548	0.963362	1	no	down	0.978426	-0.0314658	0.996542	1	no	down	1.23292	0.302082	0.966816	1	no	up
MSTRG.13281.1	MSTRG.13281			2.79352	1.48209	0.838268	1	no	up	12.5066	3.64462	0.613288	1	no	up	1	0	1	1	no	no_change	4.47702	2.16254	0.764276	1	no	up	0.502349	-0.993237	0.891199	1	no	down	0.112206	-3.15577	0.661677	1	no	down
MSTRG.13296.3	MSTRG.13296			4.46866	2.15984	6.65614e-08	3.47948e-07	yes	up	1.99316	0.995056	0.0190179	0.0368244	no	up	0.927238	-0.108988	0.802663	0.867022	no	down	0.44603	-1.16479	0.00389127	0.0223942	yes	down	0.207498	-2.26883	4.88971e-08	9.68581e-07	yes	down	0.465211	-1.10404	0.0119757	0.0612756	no	down
MSTRG.13301.1	MSTRG.13301			1	0	1	1	no	no_change	1	0	1	1	no	no_change	1	0	1	1	no	no_change	1	0	1	1	no	no_change	1	0	1	1	no	no_change	1	0	1	1	no	no_change
MSTRG.13311.2	MSTRG.13311			1.06741	0.0941108	0.888883	0.924669	no	up	7.15497	2.83895	1.81826e-05	6.37063e-05	yes	up	0.390516	-1.35655	0.0517442	0.092696	no	down	6.70313	2.74484	3.77609e-05	0.000526398	yes	up	0.365854	-1.45066	0.0384836	0.10929	no	down	0.0545796	-4.19549	1.20799e-09	6.17936e-08	yes	down
MSTRG.13313.1	MSTRG.13313			1.36304	0.446829	0.576139	0.668191	no	up	3.28887	1.71759	0.0296169	0.0546625	no	up	0.191149	-2.38723	0.0115698	0.0247031	yes	down	2.41289	1.27076	0.108137	0.260942	no	up	0.140237	-2.83406	0.00275229	0.01336	yes	down	0.0581198	-4.10483	1.21836e-05	0.000228793	yes	down
MSTRG.13345.1	MSTRG.13345			1	0	1	1	no	no_change	1	0	1	1	no	no_change	1	0	1	1	no	no_change	1	0	1	1	no	no_change	1	0	1	1	no	no_change	1	0	1	1	no	no_change
MSTRG.13351.1	MSTRG.13351			0.780623	-0.357303	0.290416	0.388334	no	down	1.45077	0.536821	0.111774	0.173611	no	up	1.21097	0.276162	0.412638	0.523332	no	up	1.85848	0.894124	0.00828437	0.0402019	no	up	1.55129	0.633465	0.0610409	0.155144	no	up	0.834706	-0.260659	0.44029	0.666566	no	down
MSTRG.13356.1	MSTRG.13356			1.74639	0.804378	0.0344436	0.0634781	no	up	1.38611	0.471045	0.225137	0.312959	no	up	0.520051	-0.943275	0.0181748	0.0369088	no	down	0.7937	-0.333333	0.388453	0.59767	no	down	0.297786	-1.74765	1.10341e-05	0.00011776	yes	down	0.375187	-1.41432	0.000482517	0.0049569	yes	down
MSTRG.13408.3	MSTRG.13408			0.0114847	-6.44415	9.81146e-35	2.95957e-33	yes	down	0.0117837	-6.40706	1.86987e-26	3.84559e-25	yes	down	0.00748446	-7.06189	7.39151e-32	1.92919e-30	yes	down	1.02604	0.0370896	0.959518	0.990337	no	up	0.651692	-0.617737	0.39749	0.592315	no	down	0.635152	-0.654827	0.405853	0.636776	no	down
MSTRG.13416.1	MSTRG.13416			1.99913	0.999371	0.425088	0.527693	no	up	3.04988	1.60875	0.1997	0.284037	no	up	0.549436	-0.863976	0.571024	0.671979	no	down	1.52561	0.609382	0.613717	0.7817	no	up	0.274838	-1.86335	0.209981	0.383376	no	down	0.18015	-2.47273	0.096485	0.260883	no	down
MSTRG.13446.1	MSTRG.13446			2.42431	1.27758	0.000207192	0.000631438	yes	up	2.13162	1.09195	0.0018817	0.00454809	yes	up	1.03578	0.0507218	0.886736	0.928126	no	up	0.879267	-0.185626	0.590508	0.764155	no	down	0.427248	-1.22685	0.000453584	0.00294056	yes	down	0.485914	-1.04123	0.00351049	0.0242091	yes	down
MSTRG.13460.1	MSTRG.13460			1.21489	0.280823	0.416347	0.519353	no	up	0.697306	-0.520137	0.182269	0.262938	no	down	1.00563	0.00809894	0.981568	0.998725	no	up	0.573967	-0.80096	0.04192	0.133849	no	down	0.827755	-0.272724	0.442013	0.636693	no	down	1.44216	0.528236	0.184617	0.39787	no	up
MSTRG.13463.1	MSTRG.13463			3.00401	1.58689	0.00019367	0.000593517	yes	up	4.21239	2.07464	1.20734e-06	5.0447e-06	yes	up	0.988744	-0.0163306	0.971414	0.991186	no	down	1.40226	0.487751	0.234029	0.435786	no	up	0.329142	-1.60322	0.000263066	0.00185603	yes	down	0.234723	-2.09097	2.10978e-06	4.96649e-05	yes	down
MSTRG.13511.1	MSTRG.13511			2.03587	1.02564	0.0003367	0.000986126	yes	up	1.3635	0.44731	0.144098	0.215521	no	up	0.340514	-1.55421	1.20492e-05	4.52665e-05	yes	down	0.669737	-0.578334	0.0538035	0.160164	no	down	0.167257	-2.57986	1.60678e-13	1.01024e-11	yes	down	0.249736	-2.00152	4.66866e-08	1.65048e-06	yes	down
MSTRG.13542.1	MSTRG.13542			1.99852	0.998929	0.0424065	0.0759334	no	up	3.56263	1.83294	0.000180797	0.000534495	yes	up	0.675813	-0.565305	0.28528	0.39099	no	down	1.78264	0.834013	0.0832142	0.218993	no	up	0.338157	-1.56423	0.00270881	0.0131903	yes	down	0.189695	-2.39825	3.82871e-06	8.2883e-05	yes	down
MSTRG.13551.1	MSTRG.13551			3.41727	1.77284	0.00439701	0.0101968	yes	up	2.63338	1.39691	0.0311271	0.0571011	no	up	1.35137	0.434427	0.510195	0.617433	no	up	0.770609	-0.37593	0.539402	0.725732	no	down	0.395455	-1.33842	0.0321834	0.0950669	no	down	0.513172	-0.962486	0.138888	0.332421	no	down
MSTRG.13616.1	MSTRG.13616			2.20522	1.14093	0.0193245	0.0382824	yes	up	1.57723	0.657389	0.209024	0.294686	no	up	0.351519	-1.50832	0.0166604	0.0341562	yes	down	0.715222	-0.483537	0.340348	0.55294	no	down	0.159403	-2.64925	1.73767e-05	0.00017454	yes	down	0.222872	-2.16571	0.000788037	0.00738177	yes	down
MSTRG.13624.2	MSTRG.13624			5.138	2.36121	0.731302	1	no	up	4.31786	2.11031	0.759736	1	no	up	2.73326	1.45062	0.833492	1	no	up	0.840377	-0.250892	0.970894	1	no	down	0.53197	-0.910583	0.894646	1	no	down	0.633014	-0.659691	0.923836	1	no	down
MSTRG.13631.1	MSTRG.13631			1.85212	0.88918	0.0412301	0.0741398	no	up	1.73524	0.795134	0.0788033	0.128428	no	up	0.494595	-1.01568	0.0425408	0.0782108	no	down	0.936891	-0.0940461	0.832594	0.923607	no	down	0.267042	-1.90486	0.000115476	0.000911242	yes	down	0.28503	-1.81081	0.000373286	0.00398734	yes	down
MSTRG.13633.1	MSTRG.13633			1.77203	0.825406	0.178516	0.259719	no	up	1.53616	0.619328	0.336843	0.435648	no	up	0.884776	-0.176616	0.786387	0.854844	no	down	0.866891	-0.206078	0.745756	0.871404	no	down	0.4993	-1.00202	0.118878	0.254677	no	down	0.575966	-0.795944	0.236587	0.463515	no	down
MSTRG.13643.1	MSTRG.13643			2.07588	1.05372	0.360341	0.463277	no	up	24.5521	4.61778	3.479e-05	0.000116361	yes	up	1.55945	0.641038	0.58195	0.681529	no	up	11.8274	3.56406	0.00114931	0.00863996	yes	up	0.751225	-0.412682	0.718752	0.853107	no	down	0.0635159	-3.97674	0.000337114	0.00367142	yes	down
MSTRG.13644.1	MSTRG.13644			2.64657	1.40413	0.000605278	0.0016924	yes	up	4.74254	2.24566	3.45885e-08	1.76402e-07	yes	up	0.804005	-0.314724	0.480454	0.588892	no	down	1.79195	0.841534	0.0318797	0.109624	no	up	0.303791	-1.71885	7.05389e-05	0.00059541	yes	down	0.16953	-2.56038	2.66113e-09	1.25884e-07	yes	down
MSTRG.13672.1	MSTRG.13672			0.733739	-0.446661	0.671748	0.751426	no	down	0.451252	-1.14799	0.336507	0.435384	no	down	0.431177	-1.21365	0.277653	0.382468	no	down	0.615004	-0.701332	0.570543	1	no	down	0.587644	-0.766985	0.509438	0.697052	no	down	0.955513	-0.0656529	0.95945	0.998185	no	down
MSTRG.13689.1	MSTRG.13689			2.1767	1.12214	4.05738e-07	1.91631e-06	yes	up	1.67844	0.747118	0.000800376	0.00207988	no	up	0.395421	-1.33854	3.90563e-09	2.27763e-08	yes	down	0.771093	-0.375023	0.0913769	0.233343	no	down	0.181661	-2.46068	1.8476e-27	1.5295e-24	yes	down	0.235589	-2.08566	5.74287e-20	3.00261e-17	yes	down
MSTRG.13691.2	MSTRG.13691			2.25182	1.17109	0.166541	0.244941	no	up	0.170388	-2.5531	0.0716862	0.118336	no	down	1.39676	0.482083	0.583071	0.682496	no	up	0.0756669	-3.72419	0.00773691	0.0380986	yes	down	0.620281	-0.689007	0.415907	0.610178	no	down	8.19752	3.03519	0.0322868	0.124873	no	up
MSTRG.13696.2	MSTRG.13696			0.183771	-2.44402	0.000451033	0.00129054	yes	down	0.42654	-1.22925	0.0564648	0.0961002	no	down	0.75124	-0.412654	0.469788	0.578811	no	down	2.32105	1.21478	0.116213	0.273516	no	up	4.08792	2.03137	0.00439451	0.019603	yes	up	1.76124	0.816593	0.217575	0.440875	no	up
MSTRG.13720.2	MSTRG.13720			2.81403	1.49264	0.00117836	0.00311188	yes	up	2.17332	1.1199	0.0201883	0.0388669	yes	up	0.543746	-0.878995	0.106096	0.171951	no	down	0.772316	-0.372738	0.418761	0.62407	no	down	0.193227	-2.37163	6.33294e-06	7.17348e-05	yes	down	0.250192	-1.9989	0.000242627	0.002801	yes	down
MSTRG.13773.4	MSTRG.13773			2.16941	1.1173	1.97845e-07	9.77749e-07	yes	up	2.08762	1.06186	8.86948e-07	3.77324e-06	yes	up	0.575322	-0.797557	0.000292365	0.000871743	no	down	0.9623	-0.0554414	0.796506	0.902889	no	down	0.265198	-1.91486	2.40485e-18	3.20668e-16	yes	down	0.275588	-1.85942	3.24871e-17	9.0909e-15	yes	down
MSTRG.13849.4	MSTRG.13849			3.00749	1.58856	0.0800819	0.13173	no	up	0.741808	-0.430883	0.701209	0.774934	no	down	1.62211	0.697875	0.459813	0.569043	no	up	0.246653	-2.01944	0.0619031	0.177888	no	down	0.539358	-0.890684	0.319424	0.513124	no	down	2.1867	1.12876	0.310279	0.546025	no	up
MSTRG.13849.6	MSTRG.13849			3.66838	1.87514	9.08833e-08	4.6895e-07	yes	up	1.99727	0.998026	0.00881577	0.0184379	no	up	1.1118	0.152897	0.692888	0.7779	no	up	0.544455	-0.877116	0.0136559	0.0584905	no	down	0.303077	-1.72225	1.98096e-06	2.55736e-05	yes	down	0.556661	-0.84513	0.0308618	0.120901	no	down
MSTRG.13877.1	MSTRG.13877			2.03482	1.0249	0.00419705	0.00977088	yes	up	2.76433	1.46693	4.21855e-05	0.000139419	yes	up	0.762174	-0.391807	0.2772	0.381944	no	down	1.35851	0.442023	0.216342	0.413459	no	up	0.374565	-1.41671	8.27079e-05	0.000681842	yes	down	0.275718	-1.85873	2.45049e-07	7.29931e-06	yes	down
MSTRG.13910.1	MSTRG.13910			0.829482	-0.269718	0.970294	1	no	down	0.658262	-0.603265	0.93362	1	no	down	0.41669	-1.26295	0.861573	1	no	down	0.793583	-0.333548	0.963362	1	no	down	0.502349	-0.993237	0.891199	1	no	down	1	0	1	1	no	no_change
MSTRG.1392.1	MSTRG.1392			2.85757	1.51479	0.000109277	0.000348526	yes	up	3.84794	1.94409	7.74959e-07	3.32052e-06	yes	up	0.733364	-0.447398	0.293785	0.400404	no	down	1.34658	0.429297	0.2592	0.464188	no	up	0.256639	-1.96219	2.17168e-06	2.77473e-05	yes	down	0.190586	-2.39148	9.01943e-09	3.81249e-07	yes	down
MSTRG.13931.1	MSTRG.13931			1.37605	0.460538	0.425021	0.527693	no	up	0.629203	-0.668402	0.294445	0.389687	no	down	0.517751	-0.949671	0.124644	0.196592	no	down	0.457252	-1.12894	0.0770391	0.207216	no	down	0.376257	-1.41021	0.0228108	0.072769	no	down	0.822867	-0.281269	0.677319	0.84428	no	down
MSTRG.13945.4	MSTRG.13945			1.95416	0.966552	0.487734	0.588071	no	up	0.884989	-0.176268	0.914023	0.945582	no	down	1.08716	0.120561	0.934746	0.963484	no	up	0.452873	-1.14282	0.474756	1	no	down	0.556328	-0.845991	0.555493	1	no	down	1.22844	0.296829	0.858816	1	no	up
MSTRG.13969.1	MSTRG.13969			1	0	1	1	no	no_change	4.31784	2.11031	0.771336	1	no	up	1	0	1	1	no	no_change	3.01048	1.59	0.826673	1	no	up	1	0	1	1	no	no_change	0.325006	-1.62146	0.823299	1	no	down
MSTRG.14030.1	MSTRG.14030			1	0	1	1	no	no_change	1	0	1	1	no	no_change	1	0	1	1	no	no_change	1	0	1	1	no	no_change	1	0	1	1	no	no_change	1	0	1	1	no	no_change
MSTRG.14047.2	MSTRG.14047			0.430923	-1.2145	0.250575	0.344006	no	down	0.381804	-1.3891	0.229584	0.31808	no	down	0.0329578	-4.92324	0.000927385	0.00251132	yes	down	0.886014	-0.174598	0.888218	0.951002	no	down	0.076482	-3.70874	0.0170365	0.0578305	no	down	0.0863214	-3.53414	0.0294892	0.117155	no	down
MSTRG.14073.1	MSTRG.14073			1	0	1	1	no	no_change	1	0	1	1	no	no_change	1	0	1	1	no	no_change	1	0	1	1	no	no_change	1	0	1	1	no	no_change	1	0	1	1	no	no_change
MSTRG.14079.2	MSTRG.14079			1	0	1	1	no	no_change	1	0	1	1	no	no_change	1	0	1	1	no	no_change	1	0	1	1	no	no_change	1	0	1	1	no	no_change	1	0	1	1	no	no_change
MSTRG.14081.2	MSTRG.14081			2.21241	1.14562	6.59533e-07	3.0177e-06	yes	up	1.59383	0.672501	0.00386581	0.00878093	no	up	0.432161	-1.21036	3.97417e-07	1.84541e-06	yes	down	0.720408	-0.473115	0.0411085	0.131837	no	down	0.195335	-2.35598	3.56377e-23	1.12389e-20	yes	down	0.271145	-1.88286	4.26273e-15	7.84185e-13	yes	down
MSTRG.14096.2	MSTRG.14096			2.23406	1.15967	0.00140286	0.00363915	yes	up	1.64236	0.715772	0.064303	0.107674	no	up	0.629086	-0.668671	0.106803	0.172924	no	down	0.735147	-0.443895	0.236548	0.438613	no	down	0.281589	-1.82834	5.88582e-06	6.70909e-05	yes	down	0.383037	-1.38444	0.00112765	0.00988275	yes	down
MSTRG.14100.2	MSTRG.14100			0.112739	-3.14894	0.547112	1	no	down	0.174258	-2.5207	0.629826	1	no	down	0.603351	-0.72893	0.887722	1	no	down	1	0	1	1	no	no_change	5.35173	2.42001	0.645926	1	no	up	3.46241	1.79177	0.733735	1	no	up
MSTRG.14107.1	MSTRG.14107			2.07664	1.05425	0.000238806	0.000720024	yes	up	2.01609	1.01156	0.000474928	0.00129483	yes	up	0.663382	-0.592088	0.0452035	0.0824952	no	down	0.97084	-0.0426941	0.881972	0.948863	no	down	0.31945	-1.64634	2.09172e-08	4.52212e-07	yes	down	0.329044	-1.60365	6.17865e-08	2.11651e-06	yes	down
MSTRG.14108.1	MSTRG.14108			0.882042	-0.181081	0.921149	1	no	down	1.35314	0.436314	0.81163	1	no	up	1.12972	0.175969	0.921459	1	no	up	1.5341	0.617396	0.745372	1	no	up	1.2808	0.35705	0.84752	1	no	up	0.834888	-0.260345	0.888581	1	no	down
MSTRG.14109.1	MSTRG.14109			4.41534	2.14252	0.169007	0.248119	no	up	10.2726	3.36073	0.027027	0.0504089	no	up	1.42772	0.513714	0.771498	0.84376	no	up	2.32658	1.21821	0.33398	1	no	up	0.323355	-1.62881	0.293956	0.4856	no	down	0.138983	-2.84702	0.0600521	0.19145	no	down
MSTRG.14141.2	MSTRG.14141			0.736391	-0.441457	0.951521	1	no	down	1.13821	0.186767	0.97948	1	no	up	0.720503	-0.472923	0.948071	1	no	down	1	0	1	1	no	no_change	1	0	1	1	no	no_change	1	0	1	1	no	no_change
MSTRG.14141.3	MSTRG.14141			3.60381	1.84952	0.0064547	0.014409	yes	up	2.68954	1.42736	0.0462275	0.0809699	no	up	0.571078	-0.808241	0.337676	0.447919	no	down	0.746305	-0.422163	0.52439	0.714162	no	down	0.158465	-2.65776	0.000873849	0.00509886	yes	down	0.212333	-2.2356	0.00708891	0.0416201	yes	down
MSTRG.14160.1	MSTRG.14160			1.10921	0.149531	0.891461	0.926625	no	up	0.135672	-2.8818	0.0568602	0.096663	no	down	0.167274	-2.57971	0.0882403	0.147154	no	down	0.122314	-3.03133	0.0483503	1	no	down	0.150805	-2.72924	0.0754813	0.182219	no	down	1.23293	0.302089	0.870739	0.955547	no	up
MSTRG.14176.1	MSTRG.14176			0.705351	-0.503587	0.37701	0.480099	no	down	4.23867	2.08361	0.0001885	0.000555264	yes	up	0.0486389	-4.36174	6.65633e-09	3.78541e-08	yes	down	6.00931	2.5872	4.90329e-06	9.39773e-05	yes	up	0.0689571	-3.85816	3.6134e-07	5.68416e-06	yes	down	0.011475	-6.44536	7.80298e-18	2.58383e-15	yes	down
MSTRG.14176.2	MSTRG.14176			0.335966	-1.57361	0.140883	0.212908	no	down	3.73091	1.89953	0.0545089	0.0931973	no	up	0.242414	-2.04446	0.0631611	0.110175	no	down	11.105	3.47314	0.00105109	0.00808856	yes	up	0.721543	-0.470842	0.686224	0.830852	no	down	0.0649744	-3.94399	0.000303929	0.00337721	yes	down
MSTRG.14187.1	MSTRG.14187			4.09843	2.03507	0.0338341	0.0625019	no	up	5.98522	2.58141	0.0073001	0.0155976	yes	up	1.01011	0.014508	0.989564	1	no	up	1.46037	0.546335	0.522989	0.712906	no	up	0.246462	-2.02056	0.0471322	0.127387	no	down	0.168767	-2.5669	0.0119215	0.0610926	no	down
MSTRG.14202.1	MSTRG.14202			2.79352	1.48209	0.838268	1	no	up	1	0	1	1	no	no_change	1	0	1	1	no	no_change	0.793583	-0.333548	0.963362	1	no	down	0.502349	-0.993237	0.891199	1	no	down	1	0	1	1	no	no_change
MSTRG.14216.1	MSTRG.14216			2.69328	1.42937	0.15407	0.229465	no	up	1.56009	0.64163	0.553227	0.645643	no	up	0.758137	-0.39947	0.720976	0.802521	no	down	0.579252	-0.787736	0.449281	0.650603	no	down	0.281492	-1.82884	0.0900475	0.207596	no	down	0.485957	-1.0411	0.366524	0.601827	no	down
MSTRG.14218.1	MSTRG.14218			1.90785	0.931944	8.30579e-06	3.22491e-05	no	up	1.57671	0.656915	0.00191617	0.00462499	no	up	0.446335	-1.1638	1.00394e-07	4.97887e-07	yes	down	0.826434	-0.275029	0.191818	0.381765	no	down	0.233947	-2.09575	5.77944e-22	1.4176e-19	yes	down	0.28308	-1.82072	1.30166e-16	3.19276e-14	yes	down
MSTRG.14224.1	MSTRG.14224			7.79038	2.96169	0.238471	0.330441	no	up	15.6065	3.96407	0.110043	0.171329	no	up	28.5109	4.83344	0.0448154	0.0818443	no	up	2.0033	1.00238	0.667957	1	no	up	3.65976	1.87175	0.407685	0.602536	no	up	1.82686	0.869369	0.696033	0.856219	no	up
MSTRG.14224.2	MSTRG.14224			0.613079	-0.705854	0.860211	1	no	down	0.497999	-1.00578	0.804057	1	no	down	1.13633	0.18438	0.962748	1	no	up	0.812292	-0.29993	0.942039	1	no	down	1.85348	0.890234	0.824776	1	no	up	2.28179	1.19016	0.76977	1	no	up
MSTRG.14260.3	MSTRG.14260			3.701	1.88792	0.000414798	0.00119543	yes	up	2.76301	1.46624	0.00907259	0.0189162	yes	up	2.29179	1.19647	0.0294949	0.0567948	no	up	0.746556	-0.421677	0.418566	0.623944	no	down	0.619234	-0.691444	0.173502	0.334413	no	down	0.829454	-0.269766	0.615127	0.800455	no	down
MSTRG.14272.1	MSTRG.14272			0.736391	-0.441457	0.951521	1	no	down	1.13821	0.186767	0.97948	1	no	up	0.720503	-0.472923	0.948071	1	no	down	1	0	1	1	no	no_change	1	0	1	1	no	no_change	1	0	1	1	no	no_change
MSTRG.14272.4	MSTRG.14272			1	0	1	1	no	no_change	1	0	1	1	no	no_change	1	0	1	1	no	no_change	1	0	1	1	no	no_change	1	0	1	1	no	no_change	1	0	1	1	no	no_change
MSTRG.14272.5	MSTRG.14272			1	0	1	1	no	no_change	1	0	1	1	no	no_change	1	0	1	1	no	no_change	1	0	1	1	no	no_change	1	0	1	1	no	no_change	1	0	1	1	no	no_change
MSTRG.1430.1	MSTRG.1430			1.12971	0.175953	0.770803	0.835249	no	up	0.600988	-0.734592	0.259395	0.351513	no	down	0.330966	-1.59524	0.0159096	0.0327748	yes	down	0.531984	-0.910545	0.165379	0.346326	no	down	0.292965	-1.7712	0.00788537	0.0313553	yes	down	0.550704	-0.860652	0.225326	0.449668	no	down
MSTRG.1430.2	MSTRG.1430			1.49378	0.578965	0.466822	0.568206	no	up	0.85464	-0.226611	0.78853	0.848548	no	down	0.301085	-1.73176	0.0552173	0.0980251	no	down	0.572134	-0.805576	0.339661	0.552334	no	down	0.20156	-2.31072	0.0104291	0.0392372	yes	down	0.352295	-1.50515	0.111546	0.288116	no	down
MSTRG.14319.1	MSTRG.14319			2.10695	1.07516	8.42002e-09	4.89549e-08	yes	up	2.04812	1.0343	3.8821e-08	1.96881e-07	yes	up	0.852592	-0.230072	0.226674	0.32479	no	down	0.97208	-0.0408534	0.827042	0.921374	no	down	0.404657	-1.30523	5.12205e-12	2.36113e-10	yes	down	0.41628	-1.26437	3.28071e-11	2.31961e-09	yes	down
MSTRG.14342.2	MSTRG.14342			1.77299	0.826183	0.00927706	0.0199104	no	up	1.09297	0.128259	0.709684	0.781938	no	up	0.484721	-1.04477	0.00394675	0.00940634	yes	down	0.616459	-0.697924	0.0403507	0.130076	no	down	0.273392	-1.87096	1.81153e-07	3.0894e-06	yes	down	0.443488	-1.17303	0.00217343	0.0166339	yes	down
MSTRG.14343.1	MSTRG.14343			3.62303	1.8572	0.0494204	0.0868129	no	up	6.38406	2.67448	0.00437022	0.00980808	yes	up	3.50756	1.81047	0.0555797	0.0985678	no	up	1.76208	0.817279	0.336013	0.548011	no	up	0.96813	-0.0467269	0.95655	0.998975	no	down	0.549425	-0.864006	0.309489	0.545252	no	down
MSTRG.14349.1	MSTRG.14349			1	0	1	1	no	no_change	1	0	1	1	no	no_change	1	0	1	1	no	no_change	1	0	1	1	no	no_change	1	0	1	1	no	no_change	1	0	1	1	no	no_change
MSTRG.14369.1	MSTRG.14369			95.3341	6.57492	0.00818026	0.0177871	yes	up	23.9542	4.58221	0.0717138	0.118363	no	up	91.6455	6.51799	0.00875632	0.0192933	yes	up	0.251266	-1.99271	0.379567	0.589955	no	down	0.961308	-0.0569288	0.97938	1	no	down	3.82586	1.93578	0.393378	0.626052	no	up
MSTRG.14384.2	MSTRG.14384			0.0861772	-3.53655	2.68285e-05	9.54489e-05	yes	down	1.04408	0.062238	0.915714	0.946579	no	up	0.666667	-0.584962	0.319555	0.428682	no	down	12.1155	3.59879	2.78353e-05	0.000408919	yes	up	7.736	2.95159	0.00058616	0.00364844	yes	up	0.638519	-0.6472	0.289596	0.523349	no	down
MSTRG.14394.1	MSTRG.14394			2.79352	1.48209	0.838268	1	no	up	1	0	1	1	no	no_change	2.73325	1.45062	0.841655	1	no	up	0.793583	-0.333548	0.963362	1	no	down	0.978426	-0.0314658	0.996542	1	no	down	1.23292	0.302082	0.966816	1	no	up
MSTRG.14398.1	MSTRG.14398			1.32571	0.406764	0.516977	0.614523	no	up	1.55523	0.637126	0.320908	0.418577	no	up	0.528128	-0.921041	0.182109	0.270838	no	down	1.17313	0.230362	0.721058	0.856754	no	up	0.398374	-1.3278	0.0554901	0.144303	no	down	0.339582	-1.55817	0.0273589	0.111159	no	down
MSTRG.14401.1	MSTRG.14401			1.80978	0.855814	0.542764	0.638246	no	up	1.23753	0.307458	0.838311	0.887554	no	up	0.39019	-1.35775	0.417121	0.527319	no	down	0.683799	-0.548355	0.712183	1	no	down	0.215601	-2.21356	0.181046	0.344311	no	down	0.315299	-1.66521	0.338909	0.575145	no	down
MSTRG.14409.1	MSTRG.14409			2.28909	1.19478	2.73446e-12	2.29498e-11	yes	up	1.97848	0.984391	9.7455e-09	5.32162e-08	no	up	0.519337	-0.945258	5.53288e-08	2.828e-07	no	down	0.864306	-0.210385	0.218808	0.416341	no	down	0.226875	-2.14003	5.53386e-35	2.19893e-31	yes	down	0.262493	-1.92965	1.56245e-28	5.91163e-25	yes	down
MSTRG.14413.4	MSTRG.14413			1.42074	0.506645	0.707892	0.782231	no	up	0.791529	-0.337285	0.83168	0.882414	no	down	1.40758	0.493213	0.714643	0.797302	no	up	0.557124	-0.843931	0.595361	0.767757	no	down	0.990733	-0.0134325	0.99207	1	no	down	1.7783	0.830498	0.600603	0.790708	no	up
MSTRG.14425.1	MSTRG.14425			2.72445	1.44596	0.00167867	0.0042842	yes	up	2.75695	1.46308	0.00220636	0.0052705	yes	up	1.17307	0.230286	0.646416	0.737922	no	up	1.01193	0.017112	0.969481	0.994844	no	up	0.430571	-1.21568	0.0101406	0.0383175	yes	down	0.425494	-1.23279	0.0118979	0.0610244	no	down
MSTRG.14434.1	MSTRG.14434			1.9271	0.946432	0.101036	0.160631	no	up	1.88747	0.916451	0.123577	0.189055	no	up	0.330839	-1.5958	0.0246404	0.0484079	yes	down	0.979433	-0.029981	0.959091	0.990236	no	down	0.171677	-2.54223	0.000288927	0.00200508	yes	down	0.175282	-2.51225	0.000451652	0.00468586	yes	down
MSTRG.14469.1	MSTRG.14469			15.4347	3.94811	0.459257	1	no	up	1	0	1	1	no	no_change	1	0	1	1	no	no_change	0.143631	-2.79956	0.599739	1	no	down	0.0909202	-3.45925	0.516703	1	no	down	1	0	1	1	no	no_change
MSTRG.14491.7	MSTRG.14491			2.95358	1.56246	0.0145341	0.0296908	yes	up	4.93507	2.30307	0.000287565	0.000817793	yes	up	1.50801	0.592642	0.389859	0.500868	no	up	1.67088	0.740608	0.195158	0.385989	no	up	0.510569	-0.969823	0.124457	0.263391	no	down	0.305569	-1.71043	0.00636876	0.0384604	yes	down
MSTRG.14496.1	MSTRG.14496			1	0	1	1	no	no_change	4.31784	2.11031	0.771336	1	no	up	1	0	1	1	no	no_change	3.01048	1.59	0.826673	1	no	up	1	0	1	1	no	no_change	0.325006	-1.62146	0.823299	1	no	down
MSTRG.14497.1	MSTRG.14497			1	0	1	1	no	no_change	8.33383	3.05898	0.672428	1	no	up	2.73325	1.45062	0.841655	1	no	up	5.81051	2.53867	0.725664	1	no	up	1.90568	0.930306	0.898054	1	no	up	0.327971	-1.60836	0.824072	1	no	down
MSTRG.14499.1	MSTRG.14499			2.4521	1.29402	0.249184	0.34247	no	up	6.57072	2.71605	0.0126806	0.0255993	yes	up	1.01557	0.0222874	0.985473	1	no	up	2.67963	1.42203	0.167952	0.350088	no	up	0.414163	-1.27173	0.278066	0.468386	no	down	0.15456	-2.69376	0.0181894	0.0829209	no	down
MSTRG.14500.1	MSTRG.14500			0.736391	-0.441457	0.951521	1	no	down	3.98288	1.99381	0.783015	1	no	up	0.720503	-0.472923	0.948071	1	no	down	5.40865	2.43527	0.736593	1	no	up	1	0	1	1	no	no_change	0.1809	-2.46673	0.733319	1	no	down
MSTRG.14501.1	MSTRG.14501			1.43427	0.520317	0.936817	1	no	up	3.98426	1.99431	0.760415	1	no	up	5.05108	2.33659	0.719187	1	no	up	2.7779	1.474	0.821686	1	no	up	3.52171	1.81628	0.779875	1	no	up	1.26776	0.342279	0.957841	1	no	up
MSTRG.14505.1	MSTRG.14505			1	0	1	1	no_test	no_test	1	0	1	1	no_test	no_test	1	0	1	1	no_test	no_test	1	0	1	1	no_test	no_test	1	0	1	1	no_test	no_test	1	0	1	1	no_test	no_test
MSTRG.14505.2	MSTRG.14505			2.13898	1.09692	0.00807173	0.0175774	yes	up	2.01789	1.01284	0.0180432	0.0351362	yes	up	0.583184	-0.777977	0.0972365	0.160121	no	down	0.943386	-0.0840806	0.840351	0.927886	no	down	0.272645	-1.8749	4.43939e-05	0.000398742	yes	down	0.289007	-1.79082	0.000148333	0.00187889	yes	down
MSTRG.14505.3	MSTRG.14505			1	0	1	1	no	no_change	12.4333	3.63613	0.202795	0.287458	no	up	1	0	1	1	no	no_change	8.66866	3.11581	0.275108	1	no	up	1	0	1	1	no	no_change	0.112869	-3.14728	0.270289	0.502025	no	down
MSTRG.14506.1	MSTRG.14506			0.396886	-1.3332	0.673609	1	no	down	1.19485	0.256827	0.935331	0.9606	no	up	0.388324	-1.36467	0.666366	0.755526	no	down	3.01055	1.59003	0.621335	1	no	up	1	0	1	1	no	no_change	0.324998	-1.6215	0.614448	1	no	down
MSTRG.14514.1	MSTRG.14514			3.2403	1.69613	0.00031108	0.000916761	yes	up	1.9447	0.959546	0.0617299	0.103858	no	up	0.821001	-0.284544	0.602514	0.700224	no	down	0.60016	-0.736582	0.124396	0.285765	no	down	0.253372	-1.98067	0.00011757	0.00092694	yes	down	0.422174	-1.24409	0.0247594	0.103431	no	down
MSTRG.14522.1	MSTRG.14522			2.79352	1.48209	0.838268	1	no	up	1	0	1	1	no	no_change	1	0	1	1	no	no_change	0.793583	-0.333548	0.963362	1	no	down	0.502349	-0.993237	0.891199	1	no	down	1	0	1	1	no	no_change
MSTRG.14523.1	MSTRG.14523			0.736391	-0.441457	0.951521	1	no	down	1.13821	0.186767	0.97948	1	no	up	0.720503	-0.472923	0.948071	1	no	down	1	0	1	1	no	no_change	1	0	1	1	no	no_change	1	0	1	1	no	no_change
MSTRG.1453.2	MSTRG.1453			1.98442	0.988718	0.220113	0.30934	no	up	1.48813	0.573502	0.499654	0.596541	no	up	0.691934	-0.531294	0.54542	0.649211	no	down	0.749907	-0.415216	0.618654	0.785447	no	down	0.348683	-1.52001	0.0784623	0.188045	no	down	0.464968	-1.1048	0.221833	0.446001	no	down
MSTRG.14540.1	MSTRG.14540			7.62254	2.93027	0.661846	1	no	up	1	0	1	1	no	no_change	1	0	1	1	no	no_change	0.290835	-1.78173	0.790288	1	no	down	0.184102	-2.44142	0.715558	1	no	down	1	0	1	1	no	no_change
MSTRG.14556.2	MSTRG.14556			39.118	5.28976	0.00281098	0.00682907	yes	up	16.0565	4.00509	0.0327153	0.0597518	no	up	5.01042	2.32493	0.24814	0.34943	no	up	0.410463	-1.28468	0.393635	1	no	down	0.128085	-2.96483	0.0766073	1	no	down	0.312049	-1.68016	0.346551	1	no	down
MSTRG.14560.1	MSTRG.14560			9.19888	3.20146	0.00102969	0.00275101	yes	up	21.5818	4.43174	4.28228e-06	1.64887e-05	yes	up	3.90423	1.96504	0.0534926	0.0954019	no	up	2.34613	1.23028	0.106201	0.257651	no	up	0.424424	-1.23642	0.135567	0.279752	no	down	0.180904	-2.46671	0.00247332	0.0183016	yes	down
MSTRG.14561.1	MSTRG.14561			0.70837	-0.497425	0.773146	0.836985	no	down	0.0997432	-3.32564	0.0972451	0.154029	no	down	0.339693	-1.5577	0.393686	0.50476	no	down	0.140807	-2.82821	0.167342	1	no	down	0.479541	-1.06027	0.571382	1	no	down	3.40567	1.76794	0.407349	1	no	up
MSTRG.14596.1	MSTRG.14596			3.08506	1.6253	1.55165e-05	5.74735e-05	yes	up	2.31664	1.21203	0.00186777	0.00451827	yes	up	0.750803	-0.413493	0.317419	0.426484	no	down	0.750921	-0.413267	0.27031	0.476987	no	down	0.243367	-2.03879	3.38395e-07	5.40453e-06	yes	down	0.324092	-1.62553	8.11715e-05	0.00113652	yes	down
MSTRG.14596.2	MSTRG.14596			1.64497	0.71806	0.231352	0.322288	no	up	2.41156	1.26997	0.0349774	0.0633122	no	up	0.278565	-1.84391	0.0179124	0.0364506	yes	down	1.46602	0.551908	0.354372	0.566416	no	up	0.169344	-2.56197	0.000932346	0.00538954	yes	down	0.115512	-3.11388	5.97271e-05	0.000885566	yes	down
MSTRG.14600.1	MSTRG.14600			1.10501	0.144054	0.779071	0.841788	no	up	0.776589	-0.364777	0.49227	0.589989	no	down	0.159	-2.65291	8.01947e-06	3.085e-05	yes	down	0.702792	-0.50883	0.34112	0.553916	no	down	0.14389	-2.79696	2.81669e-06	3.502e-05	yes	down	0.204741	-2.28813	0.000186932	0.00226462	yes	down
MSTRG.14601.1	MSTRG.14601			4.49985	2.16988	6.41508e-05	0.000214092	yes	up	2.81278	1.492	0.00777462	0.0164936	yes	up	1.60563	0.683143	0.225566	0.32343	no	up	0.625083	-0.677881	0.204869	0.399068	no	down	0.35682	-1.48673	0.00572103	0.0243135	yes	down	0.570836	-0.808852	0.145615	0.342821	no	down
MSTRG.14630.3	MSTRG.14630			0.421692	-1.24574	0.730114	1	no	down	2.29147	1.19628	0.737366	1	no	up	5.12864	2.35858	0.495171	1	no	up	5.434	2.44202	0.498272	1	no	up	12.1621	3.60432	0.302778	1	no	up	2.23814	1.1623	0.736372	1	no	up
MSTRG.14633.1	MSTRG.14633			2.26881	1.18194	6.2027e-09	3.67773e-08	yes	up	2.21265	1.14578	3.0376e-08	1.56294e-07	yes	up	0.415162	-1.26825	2.59733e-08	1.38423e-07	yes	down	0.975248	-0.0361587	0.858902	0.93742	no	down	0.182987	-2.45019	1.10408e-27	9.97084e-25	yes	down	0.187631	-2.41403	3.13617e-26	5.19245e-23	yes	down
MSTRG.14637.1	MSTRG.14637			1.75069	0.807926	0.000590319	0.0016533	no	up	2.05998	1.04263	9.56873e-06	3.49468e-05	yes	up	0.693255	-0.528541	0.0257378	0.0502844	no	down	1.17667	0.234705	0.318433	0.529137	no	up	0.395989	-1.33647	1.64401e-08	3.65769e-07	yes	down	0.336535	-1.57117	3.44375e-11	2.42626e-09	yes	down
MSTRG.14639.1	MSTRG.14639			1	0	1	1	no	no_change	1	0	1	1	no	no_change	1	0	1	1	no	no_change	1	0	1	1	no	no_change	1	0	1	1	no	no_change	1	0	1	1	no	no_change
MSTRG.1465.2	MSTRG.1465			0.275138	-1.86177	0.629609	1	no	down	0.425273	-1.23354	0.749319	1	no	down	0.269202	-1.89324	0.623831	1	no	down	1	0	1	1	no	no_change	1	0	1	1	no	no_change	1	0	1	1	no	no_change
MSTRG.14656.3	MSTRG.14656			2.79358	1.48212	0.675046	1	no	up	12.4617	3.63943	0.289015	1	no	up	12.9629	3.69632	0.276124	1	no	up	4.46085	2.15732	0.529678	1	no	up	4.64025	2.2142	0.514154	1	no	up	1.04022	0.0568853	0.986192	1	no	up
MSTRG.14664.2	MSTRG.14664			1	0	1	1	no	no_change	1	0	1	1	no	no_change	2.7333	1.45064	0.73393	1	no	up	1	0	1	1	no	no_change	1.9057	0.930322	0.827441	1	no	up	1.23293	0.302087	0.943571	1	no	up
MSTRG.14667.1	MSTRG.14667			2.72418	1.44582	0.0310504	0.0579802	no	up	1.59048	0.669465	0.36306	0.462933	no	up	0.854426	-0.226972	0.763328	0.837196	no	down	0.58384	-0.776355	0.268073	0.474552	no	down	0.313646	-1.67279	0.0200908	0.0658578	no	down	0.537212	-0.896437	0.251077	0.480485	no	down
MSTRG.14693.1	MSTRG.14693			2.40616	1.26673	0.000509815	0.00144392	yes	up	3.02804	1.59839	1.28639e-05	4.61412e-05	yes	up	2.09333	1.0658	0.00354785	0.00852187	yes	up	1.25846	0.331655	0.357747	0.569275	no	up	0.869989	-0.200931	0.57647	0.753407	no	down	0.691314	-0.532586	0.140891	0.335197	no	down
MSTRG.14694.1	MSTRG.14694			2.73395	1.45099	7.29339e-05	0.000240526	yes	up	1.68035	0.74876	0.0592245	0.100127	no	up	0.746113	-0.422534	0.311475	0.420131	no	down	0.614624	-0.702225	0.0636247	0.181305	no	down	0.272907	-1.87352	2.83391e-06	3.51901e-05	yes	down	0.444023	-1.17129	0.00629377	0.0381233	yes	down
MSTRG.1471.1	MSTRG.1471			3353.77	11.7116	1.99906e-70	1.66134e-68	yes	up	1113.78	10.1212	4.86808e-53	2.55715e-51	yes	up	1151.62	10.1694	1.54033e-53	7.95102e-52	yes	up	0.332097	-1.59032	0.00499934	0.0272113	yes	down	0.34338	-1.54212	0.00648143	0.0269118	yes	down	1.03397	0.0481995	0.93221	0.985954	no	up
MSTRG.14712.1	MSTRG.14712			1.43428	0.520325	0.884059	1	no	up	6.05518	2.59817	0.454236	1	no	up	3.89892	1.96307	0.571585	1	no	up	4.22176	2.07785	0.549508	1	no	up	2.71838	1.44275	0.677577	1	no	up	0.643898	-0.635096	0.850559	1	no	down
MSTRG.14713.1	MSTRG.14713			1.62263	0.698338	0.125364	0.19276	no	up	2.47027	1.30467	0.00419898	0.00946654	yes	up	0.433241	-1.20676	0.0103152	0.0223217	yes	down	1.52238	0.606329	0.182647	0.369739	no	up	0.266998	-1.9051	4.99806e-05	0.000441536	yes	down	0.175382	-2.51143	9.01339e-08	2.96978e-06	yes	down
MSTRG.14720.1	MSTRG.14720			2.38412	1.25346	0.232124	0.323143	no	up	1.41908	0.504953	0.664498	0.743137	no	up	0.192472	-2.37728	0.119228	0.189641	no	down	0.595221	-0.748503	0.50313	0.69603	no	down	0.0807309	-3.63073	0.0148705	0.0520521	no	down	0.135632	-2.88223	0.0670747	0.20587	no	down
MSTRG.14721.1	MSTRG.14721			2.27097	1.18331	8.56843e-05	0.000279038	yes	up	2.1128	1.07915	0.000403969	0.00111714	yes	up	0.609154	-0.715122	0.023731	0.0468065	no	down	0.930349	-0.104156	0.72992	0.861606	no	down	0.268235	-1.89843	1.31375e-09	3.63028e-08	yes	down	0.288316	-1.79428	1.45708e-08	5.9201e-07	yes	down
MSTRG.14723.1	MSTRG.14723			6.73546	2.75178	0.702074	1	no	up	1.13821	0.186767	0.97948	1	no	up	0.720503	-0.472923	0.948071	1	no	down	0.168988	-2.56501	0.721421	1	no	down	0.106972	-3.2247	0.653964	1	no	down	1	0	1	1	no	no_change
MSTRG.14733.1	MSTRG.14733			0.110228	-3.18144	0.0629484	0.106995	no	down	0.0874745	-3.51499	0.0399255	0.0711933	no	down	0.055372	-4.1747	0.0146825	0.0304968	yes	down	0.793578	-0.333556	0.870181	1	no	down	0.502341	-0.993261	0.626501	0.788864	no	down	1	0	1	1	no	no_change
MSTRG.1476.1	MSTRG.1476			3.66861	1.87524	2.15538e-16	2.51927e-15	yes	up	2.55053	1.3508	7.48695e-09	4.13706e-08	yes	up	0.801042	-0.32005	0.188468	0.278746	no	down	0.69523	-0.524438	0.0207678	0.0799193	no	down	0.21835	-2.19529	1.81074e-20	3.52703e-18	yes	down	0.314069	-1.67085	4.99195e-12	4.31218e-10	yes	down
MSTRG.1479.1	MSTRG.1479			2.97529	1.57303	3.38014e-11	2.55089e-10	yes	up	2.46756	1.30308	4.33729e-08	2.18954e-07	yes	up	0.886227	-0.174252	0.465937	0.575187	no	down	0.829349	-0.269949	0.254968	0.459358	no	down	0.297862	-1.74728	2.20892e-13	1.36295e-11	yes	down	0.359151	-1.47734	6.18826e-10	3.38701e-08	yes	down
MSTRG.14791.2	MSTRG.14791			4.37865	2.13049	1.83727e-18	2.48893e-17	yes	up	2.03627	1.02593	2.59477e-05	8.84896e-05	yes	up	0.632001	-0.662	0.00693825	0.0156863	no	down	0.465046	-1.10455	5.5382e-06	0.000104188	yes	down	0.144337	-2.79249	3.1516e-30	4.1744e-27	yes	down	0.310372	-1.68793	5.94517e-12	5.09132e-10	yes	down
MSTRG.14791.3	MSTRG.14791			2.32527	1.2174	0.000912138	0.0024602	yes	up	2.09154	1.06456	0.00430122	0.00967299	yes	up	0.765972	-0.384636	0.314849	0.423905	no	down	0.899483	-0.152833	0.677807	0.826913	no	down	0.329413	-1.60203	2.23403e-05	0.000217833	yes	down	0.366225	-1.4492	0.000157076	0.00195495	yes	down
MSTRG.14802.1	MSTRG.14802			1	0	1	1	no	no_change	4.31784	2.11031	0.771336	1	no	up	1	0	1	1	no	no_change	3.01048	1.59	0.826673	1	no	up	1	0	1	1	no	no_change	0.325006	-1.62146	0.823299	1	no	down
MSTRG.1481.1	MSTRG.1481			7.8011	2.96368	0.659033	1	no	up	4.31786	2.11032	0.755187	1	no	up	1	0	1	1	no	no_change	0.553494	-0.85336	0.898898	1	no	down	0.179888	-2.47483	0.712526	1	no	down	0.325005	-1.62147	0.810657	1	no	down
MSTRG.14884.1	MSTRG.14884			0.159844	-2.64526	0.260713	0.355442	no	down	5.00699	2.32394	0.26409	0.356855	no	up	0.84022	-0.25116	0.909168	0.944071	no	down	31.3242	4.96921	0.0308439	1	no	up	5.2565	2.3941	0.320724	0.514173	no	up	0.167809	-2.5751	0.230484	0.455738	no	down
MSTRG.14884.2	MSTRG.14884			1.35405	0.437283	0.67577	0.754847	no	up	2.16364	1.11346	0.285878	0.380477	no	up	0.178174	-2.48864	0.0778342	0.132127	no	down	1.5979	0.676177	0.51841	0.708553	no	up	0.131586	-2.92592	0.0385246	0.109391	no	down	0.0823493	-3.6021	0.0107618	0.0567449	no	down
MSTRG.14884.3	MSTRG.14884			1	0	1	1	no_test	no_test	1	0	1	1	no_test	no_test	1	0	1	1	no_test	no_test	1	0	1	1	no_test	no_test	1	0	1	1	no_test	no_test	1	0	1	1	no_test	no_test
MSTRG.14904.2	MSTRG.14904			1.26944	0.344191	0.387974	0.491418	no	up	0.903518	-0.146375	0.72534	0.794905	no	down	1.17819	0.236572	0.553779	0.656875	no	up	0.711746	-0.490566	0.240933	0.443906	no	down	0.928118	-0.107619	0.788575	0.897855	no	down	1.304	0.382947	0.360908	0.596997	no	up
MSTRG.14915.1	MSTRG.14915			1	0	1	1	no_test	no_test	1	0	1	1	no_test	no_test	1	0	1	1	no_test	no_test	1	0	1	1	no_test	no_test	1	0	1	1	no_test	no_test	1	0	1	1	no_test	no_test
MSTRG.14915.2	MSTRG.14915			1.43427	0.520314	0.942875	1	no	up	1.13821	0.186767	0.97948	1	no	up	0.720503	-0.472923	0.948071	1	no	down	0.793583	-0.333548	0.963362	1	no	down	0.502349	-0.993237	0.891199	1	no	down	1	0	1	1	no	no_change
MSTRG.14952.1	MSTRG.14952			0.379836	-1.39655	0.585035	1	no	down	0.301429	-1.73011	0.498746	1	no	down	0.371641	-1.42802	0.576606	1	no	down	0.793579	-0.333555	0.902511	1	no	down	0.978425	-0.0314665	0.99078	1	no	down	1.23293	0.302089	0.911668	1	no	up
MSTRG.14998.1	MSTRG.14998			2.18759	1.12935	1.20019e-05	4.53883e-05	yes	up	1.72447	0.786157	0.00273199	0.00638924	no	up	0.509997	-0.97144	0.000360289	0.00105561	no	down	0.788297	-0.343188	0.186807	0.375338	no	down	0.233131	-2.10079	7.19846e-15	5.58668e-13	yes	down	0.29574	-1.7576	1.45203e-10	8.98718e-09	yes	down
MSTRG.1500.1	MSTRG.1500			1.45834	0.544325	0.647536	0.729917	no	up	2.27134	1.18354	0.319802	0.417337	no	up	0.405131	-1.30354	0.375771	0.486608	no	down	1.55748	0.639215	0.590389	1	no	up	0.277803	-1.84787	0.208743	0.381573	no	down	0.178367	-2.48708	0.0905043	0.249742	no	down
MSTRG.15045.1	MSTRG.15045			2.18871	1.13008	0.549048	1	no	up	4.52673	2.17847	0.236344	0.325865	no	up	0.756167	-0.403224	0.845123	0.897957	no	down	2.06822	1.04839	0.546641	1	no	up	0.345486	-1.5333	0.437578	1	no	down	0.167045	-2.58169	0.181219	1	no	down
MSTRG.15055.1	MSTRG.15055			0.0274396	-5.18759	0.000655414	0.00182009	yes	down	0.0826088	-3.59756	0.0181211	0.0352676	yes	down	0.052292	-4.25727	0.00516633	0.012007	yes	down	3.01056	1.59003	0.40416	0.612642	no	up	1.90571	0.930328	0.62548	0.788267	no	up	0.633007	-0.659706	0.729256	0.87427	no	down
MSTRG.15063.1	MSTRG.15063			0.56006	-0.836348	0.838658	1	no	down	0.932323	-0.101098	0.980319	1	no	down	0.157453	-2.667	0.519881	1	no	down	1.66469	0.73525	0.860306	1	no	up	0.281137	-1.83066	0.664673	1	no	down	0.168883	-2.56591	0.542597	1	no	down
MSTRG.15094.2	MSTRG.15094			27.5609	4.78455	0.0315351	0.0587635	no	up	11.226	3.48877	0.117778	0.181507	no	up	29.6711	4.89098	0.0279307	0.0540772	no	up	0.407317	-1.29578	0.555049	0.738884	no	down	1.07656	0.106434	0.961236	1	no	up	2.64306	1.40221	0.522991	0.731293	no	up
MSTRG.15094.3	MSTRG.15094			0.995597	-0.00636572	0.988243	0.999038	no	down	0.962743	-0.0547775	0.899812	0.935195	no	down	0.623387	-0.6818	0.116955	0.18648	no	down	0.967	-0.0484118	0.911722	0.963694	no	down	0.626144	-0.675434	0.121756	0.259164	no	down	0.647511	-0.627023	0.153725	0.354695	no	down
MSTRG.15097.1	MSTRG.15097			2.63983	1.40044	0.134669	0.204855	no	up	2.68379	1.42427	0.140993	0.211499	no	up	1.54154	0.624369	0.522635	0.629047	no	up	1.01665	0.0238278	0.979254	1	no	up	0.583954	-0.776074	0.401971	0.596914	no	down	0.574388	-0.799902	0.403569	0.634796	no	down
MSTRG.15142.3	MSTRG.15142			0.0304456	-5.03762	1.12131e-08	6.42403e-08	yes	down	0.0471098	-4.40783	5.76316e-07	2.51696e-06	yes	down	0.0297141	-5.07271	9.11677e-09	5.11078e-08	yes	down	1.54734	0.629792	0.578698	0.755367	no	up	0.975975	-0.0350844	0.975339	1	no	down	0.630743	-0.664877	0.55792	0.759125	no	down
MSTRG.15146.1	MSTRG.15146			2.70899	1.43776	0.60168	1	no	up	4.23927	2.08382	0.448946	1	no	up	0.720498	-0.472933	0.866783	1	no	down	1.56489	0.646062	0.809887	1	no	up	0.265966	-1.91069	0.487878	1	no	down	0.169958	-2.55675	0.35288	1	no	down
MSTRG.15166.1	MSTRG.15166			1.60579	0.683281	0.062179	0.105882	no	up	1.48837	0.573736	0.121875	0.186812	no	up	0.39967	-1.32312	0.00060453	0.00169538	yes	down	0.926881	-0.109545	0.767222	0.884803	no	down	0.248893	-2.0064	1.87615e-07	3.18454e-06	yes	down	0.268528	-1.89686	1.1031e-06	2.8134e-05	yes	down
MSTRG.15172.1	MSTRG.15172			0.72748	-0.45902	0.589014	0.679763	no	down	2.04595	1.03277	0.192359	0.275323	no	up	0.709052	-0.496036	0.559551	0.661975	no	down	2.81238	1.49179	0.0809512	0.214523	no	up	0.974669	-0.0370161	0.967507	1	no	down	0.346564	-1.52881	0.0738546	0.219039	no	down
MSTRG.15218.1	MSTRG.15218			2.56066	1.35652	0.766672	1	no	up	1.13821	0.18677	0.967645	1	no	up	0.7205	-0.47293	0.918193	1	no	down	0.4445	-1.16975	0.798047	1	no	down	0.281373	-1.82945	0.689023	1	no	down	1	0	1	1	no	no_change
MSTRG.15225.1	MSTRG.15225			7.09632	2.82707	0.000179955	0.000554579	yes	up	3.32866	1.73494	0.033634	0.0611811	no	up	1.4063	0.4919	0.566523	0.66785	no	up	0.469068	-1.09213	0.122354	0.282749	no	down	0.198172	-2.33517	0.00196807	0.0101038	yes	down	0.422482	-1.24304	0.127866	0.315779	no	down
MSTRG.15237.1	MSTRG.15237			12.9048	3.68984	4.86396e-05	0.000165685	yes	up	12.6814	3.66464	7.61953e-05	0.000241266	yes	up	4.18967	2.06684	0.0331183	0.0628834	no	up	0.982686	-0.0251978	0.968153	0.994366	no	down	0.32466	-1.623	0.0193044	0.0639552	no	down	0.33038	-1.5978	0.0258667	0.106822	no	down
MSTRG.1525.1	MSTRG.1525			2.17001	1.1177	0.0580514	0.0998552	no	up	1.68344	0.75141	0.233026	0.322058	no	up	1.66585	0.736257	0.220673	0.317724	no	up	0.775773	-0.366293	0.547876	0.732558	no	down	0.767668	-0.381446	0.51046	0.697957	no	down	0.989552	-0.0151529	0.98052	1	no	down
MSTRG.15252.1	MSTRG.15252			40.467	5.33867	3.38101e-05	0.000118365	yes	up	20.3298	4.34553	0.000973032	0.00248276	yes	up	7.89202	2.9804	0.0266857	0.0519175	no	up	0.50238	-0.993148	0.240385	0.443149	no	down	0.195024	-2.35828	0.00790934	0.0314348	yes	down	0.388199	-1.36513	0.142476	0.337683	no	down
MSTRG.15260.2	MSTRG.15260			2.45177	1.29382	0.256723	0.350932	no	up	0.893382	-0.16265	0.900592	0.935772	no	down	0.847896	-0.238041	0.847085	0.899217	no	down	0.364383	-1.45647	0.250896	0.455061	no	down	0.34583	-1.53186	0.201352	0.372066	no	down	0.949085	-0.0753907	0.955575	0.996398	no	down
MSTRG.15261.1	MSTRG.15261			3.73726	1.90198	0.00266682	0.00651695	yes	up	2.26117	1.17707	0.0864762	0.139181	no	up	1.44741	0.533473	0.436562	0.546266	no	up	0.605035	-0.724909	0.25091	0.455061	no	down	0.387291	-1.36851	0.0299306	0.0898154	no	down	0.640114	-0.643599	0.346738	0.583596	no	down
MSTRG.15262.1	MSTRG.15262			0.880644	-0.183369	0.933964	1	no	down	0.250604	-1.99652	0.398448	0.497499	no	down	0.308977	-1.69443	0.4736	0.582339	no	down	0.284569	-1.81315	0.453788	1	no	down	0.350853	-1.51106	0.532428	1	no	down	1.23293	0.302089	0.906048	1	no	up
MSTRG.15263.1	MSTRG.15263			1.99441	0.995965	0.291536	0.389627	no	up	1.94856	0.962406	0.336202	0.435086	no	up	0.714932	-0.484123	0.660901	0.750235	no	down	0.977007	-0.0335592	0.972207	0.995983	no	down	0.358467	-1.48009	0.166472	0.324565	no	down	0.366903	-1.44653	0.196469	0.413326	no	down
MSTRG.15273.1	MSTRG.15273			2.87742	1.52478	0.00692216	0.015347	yes	up	2.0435	1.03104	0.0827636	0.134002	no	up	0.514582	-0.958528	0.152824	0.233771	no	down	0.710184	-0.493736	0.385533	0.594538	no	down	0.178834	-2.48331	0.000127393	0.000994513	yes	down	0.251814	-1.98957	0.00316558	0.0222281	yes	down
MSTRG.15274.1	MSTRG.15274			1.32135	0.402008	0.733274	0.803822	no	up	0.804042	-0.314658	0.809923	0.86554	no	down	0.0711749	-3.81249	0.0174327	0.0355647	yes	down	0.608502	-0.716666	0.58559	1	no	down	0.0538655	-4.2145	0.00879614	1	no	down	0.0885214	-3.49783	0.040235	1	no	down
MSTRG.15293.1	MSTRG.15293			3.79941	1.92577	0.043139	0.0770417	no	up	1.42026	0.506151	0.646834	0.728041	no	up	1.78418	0.835264	0.40711	0.517897	no	up	0.37381	-1.41962	0.16702	0.348857	no	down	0.469596	-1.09051	0.236929	0.418614	no	down	1.25624	0.329113	0.760316	0.891828	no	up
MSTRG.15308.1	MSTRG.15308			26.0062	4.70078	4.76595e-08	2.5403e-07	yes	up	36.8609	5.20402	1.56745e-09	9.36339e-09	yes	up	59.8921	5.90429	4.87226e-12	3.82265e-11	yes	up	1.41739	0.503238	0.434632	0.637876	no	up	2.30299	1.20351	0.0577101	0.148785	no	up	1.62481	0.700273	0.270491	0.50216	no	up
MSTRG.1532.2	MSTRG.1532			1.11604	0.158388	0.60143	0.690128	no	up	0.947528	-0.0777588	0.8036	0.860325	no	down	0.357599	-1.48359	5.46949e-06	2.15942e-05	yes	down	0.84901	-0.236147	0.453697	0.653676	no	down	0.320418	-1.64197	5.89586e-07	8.7178e-06	yes	down	0.377402	-1.40583	3.10514e-05	0.000509815	yes	down
MSTRG.15320.1	MSTRG.15320			5.13772	2.36113	0.744269	1	no	up	1	0	1	1	no	no_change	1	0	1	1	no	no_change	0.431493	-1.21259	0.866955	1	no	down	0.273142	-1.87228	0.795892	1	no	down	1	0	1	1	no	no_change
MSTRG.15344.1	MSTRG.15344			2.7085	1.4375	0.205129	0.291936	no	up	0.882375	-0.180537	0.889795	0.927972	no	down	0.556049	-0.846717	0.516067	0.623057	no	down	0.32578	-1.61803	0.200848	0.393831	no	down	0.205297	-2.28421	0.0711573	0.174258	no	down	0.630173	-0.66618	0.638677	0.817079	no	down
MSTRG.15345.1	MSTRG.15345			2.19427	1.13374	9.96337e-05	0.000319975	yes	up	2.35622	1.23647	2.36262e-05	8.11698e-05	yes	up	0.68834	-0.538806	0.069472	0.119703	no	down	1.07381	0.102735	0.724146	0.858301	no	up	0.3137	-1.67254	1.50414e-08	3.39208e-07	yes	down	0.292138	-1.77528	2.15069e-09	1.03713e-07	yes	down
MSTRG.15349.3	MSTRG.15349			1.79165	0.841286	0.00309429	0.00744803	no	up	1.6453	0.718349	0.0136381	0.0273417	no	up	0.436365	-1.19639	0.000135155	0.000428021	yes	down	0.918316	-0.122937	0.670276	0.821658	no	down	0.243555	-2.03768	5.79161e-11	2.06215e-09	yes	down	0.265219	-1.91474	1.61375e-09	7.99553e-08	yes	down
MSTRG.15351.1	MSTRG.15351			0.491069	-1.026	0.00236841	0.00585446	yes	down	0.259386	-1.94683	1.60566e-07	7.53986e-07	yes	down	0.238142	-2.07011	6.00983e-09	3.43461e-08	yes	down	0.528207	-0.920825	0.0160514	0.0660496	no	down	0.484946	-1.0441	0.00447187	0.0199119	yes	down	0.918098	-0.123279	0.757194	0.890438	no	down
MSTRG.15358.1	MSTRG.15358			7.99274	2.99869	0.677568	1	no	up	4.31784	2.11031	0.771336	1	no	up	1	0	1	1	no	no_change	0.54022	-0.888381	0.901966	1	no	down	0.175575	-2.50984	0.727838	1	no	down	0.325006	-1.62146	0.823299	1	no	down
MSTRG.15359.1	MSTRG.15359			4.30175	2.10492	0.00970497	0.0207479	yes	up	2.72181	1.44456	0.100638	0.158633	no	up	1.24736	0.318873	0.728876	0.809069	no	up	0.63272	-0.660361	0.401441	0.610074	no	down	0.289965	-1.78605	0.0317315	0.0940816	no	down	0.458283	-1.12569	0.209116	0.42956	no	down
MSTRG.15382.1	MSTRG.15382			1.54547	0.628047	0.0415664	0.0746457	no	up	1.2031	0.266762	0.406461	0.505718	no	up	2.13615	1.09501	0.00031843	0.000943126	yes	up	0.778471	-0.361285	0.259369	0.464361	no	down	1.3822	0.466967	0.123407	0.261795	no	up	1.77553	0.828252	0.00886586	0.0493962	no	up
MSTRG.154.1	MSTRG.154			49.3198	5.6241	0.0045494	0.0105232	yes	up	40.3011	5.33275	0.00787317	0.0166789	yes	up	35.2379	5.13906	0.0098988	0.021512	yes	up	0.817138	-0.291348	0.860514	1	no	down	0.714478	-0.485039	0.767508	0.884224	no	down	0.874366	-0.193691	0.907678	0.971436	no	down
MSTRG.1541.1	MSTRG.1541			1	0	1	1	no	no_change	4.31784	2.11031	0.771336	1	no	up	1	0	1	1	no	no_change	3.01048	1.59	0.826673	1	no	up	1	0	1	1	no	no_change	0.325006	-1.62146	0.823299	1	no	down
MSTRG.15422.3	MSTRG.15422			7.54033	2.91463	0.227846	1	no	up	24.6386	4.62285	0.0479528	0.0835847	no	up	10.4492	3.38532	0.153678	0.234886	no	up	3.26758	1.70822	0.435257	1	no	up	1.38577	0.470691	0.832628	1	no	up	0.424098	-1.23753	0.563197	1	no	down
MSTRG.15461.1	MSTRG.15461			2.18011	1.1244	0.0349326	0.0641677	no	up	1.65341	0.725441	0.177733	0.257588	no	up	0.627749	-0.671741	0.217677	0.314382	no	down	0.758406	-0.398958	0.456406	0.656213	no	down	0.287944	-1.79614	0.000927571	0.0053635	yes	down	0.37967	-1.39718	0.0107032	0.0565494	no	down
MSTRG.15473.2	MSTRG.15473			2.05694	1.0405	0.000382522	0.00110869	yes	up	1.75309	0.809902	0.00752737	0.016031	no	up	0.450458	-1.15053	0.000568675	0.00160172	yes	down	0.85228	-0.2306	0.438552	0.641103	no	down	0.218994	-2.19104	2.74719e-11	1.05777e-09	yes	down	0.256951	-1.96044	6.64733e-09	2.88361e-07	yes	down
MSTRG.15475.1	MSTRG.15475			1	0	1	1	no	no_change	33.0596	5.047	0.26437	0.357163	no	up	1	0	1	1	no	no_change	23.0497	4.52667	0.3168	0.52751	no	up	1	0	1	1	no	no_change	0.0424485	-4.55814	0.313448	0.549414	no	down
MSTRG.155.1	MSTRG.155			5.12154	2.35658	0.201997	0.288139	no	up	1	0	1	1	no	no_change	1	0	1	1	no	no_change	0.432865	-1.20801	0.51309	0.704605	no	down	0.274007	-1.86772	0.311917	0.505107	no	down	1	0	1	1	no	no_change
MSTRG.15559.1	MSTRG.15559			0.736391	-0.441457	0.951521	1	no	down	1.13821	0.186767	0.97948	1	no	up	0.720503	-0.472923	0.948071	1	no	down	1	0	1	1	no	no_change	1	0	1	1	no	no_change	1	0	1	1	no	no_change
MSTRG.15579.2	MSTRG.15579			0.320996	-1.63937	0.214673	0.303118	no	down	1.22518	0.292991	0.782756	0.843683	no	up	0.168105	-2.57256	0.0756488	0.128982	no	down	3.81681	1.93237	0.164602	0.345259	no	up	0.523699	-0.93319	0.583777	0.758913	no	down	0.137209	-2.86556	0.0579862	0.186964	no	down
MSTRG.15590.1	MSTRG.15590			2.32524	1.21738	0.33253	0.434127	no	up	0.893492	-0.162474	0.907822	0.941502	no	down	0.284433	-1.81384	0.249691	0.35122	no	down	0.384257	-1.37986	0.315344	0.526035	no	down	0.122324	-3.03122	0.0505096	0.134485	no	down	0.318339	-1.65136	0.323122	0.559205	no	down
MSTRG.15602.2	MSTRG.15602			28.8946	4.85273	5.71168e-12	4.6149e-11	yes	up	2.56374	1.35825	0.0633339	0.106239	no	up	0.828397	-0.271606	0.720037	0.802014	no	down	0.0887274	-3.49448	5.98936e-07	1.57044e-05	yes	down	0.0286696	-5.12434	1.87615e-12	9.63189e-11	yes	down	0.32312	-1.62986	0.0305491	0.119974	no	down
MSTRG.15626.1	MSTRG.15626			49.8217	5.6387	7.0499e-08	3.68154e-07	yes	up	7.23667	2.85533	0.00850516	0.0178527	yes	up	5.92132	2.56592	0.0170454	0.034853	yes	up	0.145252	-2.78337	0.00312178	0.018821	yes	down	0.11885	-3.07278	0.000961297	0.00552363	yes	down	0.818238	-0.289408	0.766431	0.895464	no	down
MSTRG.15626.2	MSTRG.15626			42.0152	5.39284	0.0228642	0.0443002	yes	up	7.93498	2.98823	0.24264	0.33294	no	up	2.73332	1.45065	0.580073	0.67998	no	up	0.18886	-2.40461	0.295439	1	no	down	0.0650554	-3.94219	0.0962038	0.217622	no	down	0.344464	-1.53757	0.547707	0.75134	no	down
MSTRG.15627.1	MSTRG.15627			25.9737	4.69898	0.0468574	0.0828685	no	up	14.1193	3.8196	0.112319	0.174304	no	up	2.55297	1.35218	0.59718	0.695071	no	up	0.5436	-0.879383	0.678673	1	no	down	0.0982905	-3.3468	0.144733	0.293575	no	down	0.180814	-2.46742	0.291145	0.52524	no	down
MSTRG.15647.1	MSTRG.15647			1.82209	0.865592	0.00101442	0.00271308	no	up	2.60033	1.3787	1.78933e-07	8.35341e-07	yes	up	0.398428	-1.32761	5.76073e-06	2.26797e-05	yes	down	1.42712	0.513104	0.049912	0.152019	no	up	0.218666	-2.1932	4.41418e-14	3.08806e-12	yes	down	0.153222	-2.7063	1.50536e-20	8.79659e-18	yes	down
MSTRG.15665.1	MSTRG.15665			2.07111	1.05041	0.000115133	0.000365827	yes	up	1.67567	0.744739	0.00753395	0.0160434	no	up	0.562833	-0.829222	0.00424807	0.0100613	no	down	0.809067	-0.305668	0.267434	0.474018	no	down	0.271753	-1.87963	5.8575e-11	2.08188e-09	yes	down	0.335885	-1.57396	7.84685e-08	2.61141e-06	yes	down
MSTRG.15671.1	MSTRG.15671			2.14532	1.10119	1.88292e-05	6.89039e-05	yes	up	2.10838	1.07613	3.28812e-05	0.000110366	yes	up	0.45533	-1.13502	2.33443e-05	8.39202e-05	yes	down	0.982781	-0.0250578	0.922515	0.969549	no	down	0.212243	-2.23621	5.26674e-17	5.65619e-15	yes	down	0.215962	-2.21115	1.80811e-16	4.32814e-14	yes	down
MSTRG.15672.1	MSTRG.15672			2.42269	1.27661	0.00188345	0.00475792	yes	up	3.0858	1.62565	7.73626e-05	0.000244776	yes	up	0.769813	-0.37742	0.364431	0.47508	no	down	1.27371	0.349038	0.394017	0.602676	no	up	0.317752	-1.65403	6.55722e-05	0.000558992	yes	down	0.249469	-2.00307	1.38095e-06	3.41252e-05	yes	down
MSTRG.15683.1	MSTRG.15683			1	0	1	1	no	no_change	4.31784	2.11031	0.771336	1	no	up	1	0	1	1	no	no_change	3.01048	1.59	0.826673	1	no	up	1	0	1	1	no	no_change	0.325006	-1.62146	0.823299	1	no	down
MSTRG.15690.1	MSTRG.15690			0.736391	-0.441457	0.951521	1	no	down	1.13821	0.186767	0.97948	1	no	up	0.720503	-0.472923	0.948071	1	no	down	1	0	1	1	no	no_change	1	0	1	1	no	no_change	1	0	1	1	no	no_change
MSTRG.15690.2	MSTRG.15690			0.951611	-0.071556	0.870339	0.910636	no	down	0.663587	-0.591642	0.214135	0.300529	no	down	1.33162	0.413188	0.334916	0.445032	no	up	0.69733	-0.520086	0.284757	0.492831	no	down	1.39934	0.484744	0.270083	0.459379	no	up	2.00671	1.00483	0.0352751	0.13319	no	up
MSTRG.15735.1	MSTRG.15735			2.79352	1.48209	0.838268	1	no	up	1	0	1	1	no	no_change	1	0	1	1	no	no_change	0.793583	-0.333548	0.963362	1	no	down	0.502349	-0.993237	0.891199	1	no	down	1	0	1	1	no	no_change
MSTRG.15759.1	MSTRG.15759			1.43427	0.520314	0.942875	1	no	up	1.13821	0.186767	0.97948	1	no	up	0.720503	-0.472923	0.948071	1	no	down	0.793583	-0.333548	0.963362	1	no	down	0.502349	-0.993237	0.891199	1	no	down	1	0	1	1	no	no_change
MSTRG.15786.1	MSTRG.15786			2.79352	1.48209	0.838268	1	no	up	1	0	1	1	no	no_change	10.0494	3.32904	0.643898	1	no	up	0.793583	-0.333548	0.963362	1	no	down	3.5974	1.84696	0.797595	1	no	up	4.53311	2.1805	0.762061	1	no	up
MSTRG.15806.1	MSTRG.15806			4.97285	2.31407	0.749273	1	no	up	1	0	1	1	no	no_change	1	0	1	1	no	no_change	0.445799	-1.16554	0.872115	1	no	down	0.282197	-1.82523	0.800977	1	no	down	1	0	1	1	no	no_change
MSTRG.15828.1	MSTRG.15828			2.43768	1.28551	3.40154e-07	1.62694e-06	yes	up	1.80421	0.851371	0.000796592	0.00207082	no	up	0.542367	-0.88266	0.000609794	0.00170808	no	down	0.740135	-0.43414	0.0857996	0.223526	no	down	0.222493	-2.16817	2.7814e-17	3.10454e-15	yes	down	0.300611	-1.73403	1.85627e-11	1.40765e-09	yes	down
MSTRG.15830.1	MSTRG.15830			2.2778	1.18764	0.570125	0.6625	no	up	3.46647	1.79347	0.391725	0.491016	no	up	0.403981	-1.30764	0.561713	0.663868	no	down	1.52185	0.605825	0.761451	1	no	up	0.177356	-2.49528	0.248506	1	no	down	0.11654	-3.10111	0.151994	1	no	down
MSTRG.15832.1	MSTRG.15832			2.02707	1.01939	7.80635e-08	4.04955e-07	yes	up	1.57526	0.655589	0.000637603	0.00169125	no	up	0.381055	-1.39193	2.6124e-12	2.09939e-11	yes	down	0.777113	-0.363805	0.0568817	0.166747	no	down	0.187983	-2.41132	4.1895e-34	1.04046e-30	yes	down	0.2419	-2.04752	1.45296e-24	1.80422e-21	yes	down
MSTRG.15861.1	MSTRG.15861			2.54168	1.34578	4.24202e-07	1.99519e-06	yes	up	2.13547	1.09455	4.44776e-05	0.00014628	yes	up	0.557273	-0.843544	0.00209806	0.00529313	no	down	0.84018	-0.25123	0.345361	0.55781	no	down	0.219254	-2.18933	9.26946e-16	8.25855e-14	yes	down	0.260961	-1.93809	1.62534e-12	1.54508e-10	yes	down
MSTRG.15885.1	MSTRG.15885			0.701671	-0.511134	0.0188803	0.0375192	no	down	0.687548	-0.540468	0.0141381	0.0282357	no	down	0.782123	-0.354532	0.102545	0.167252	no	down	0.979872	-0.0293347	0.895112	0.955539	no	down	1.11466	0.156601	0.475423	0.667494	no	up	1.13755	0.185936	0.402222	0.63343	no	up
MSTRG.15892.2	MSTRG.15892			1.43428	0.520325	0.874096	1	no	up	6.3926	2.6764	0.398928	1	no	up	5.10741	2.35259	0.455263	1	no	up	4.45701	2.15608	0.496793	1	no	up	3.56096	1.83227	0.560885	1	no	up	0.798956	-0.323812	0.915035	1	no	down
MSTRG.1591.3	MSTRG.1591			0.736391	-0.441457	0.951521	1	no	down	1.13821	0.186767	0.97948	1	no	up	0.720503	-0.472923	0.948071	1	no	down	1	0	1	1	no	no_change	1	0	1	1	no	no_change	1	0	1	1	no	no_change
MSTRG.15918.1	MSTRG.15918			2.43621	1.28464	3.71765e-06	1.52611e-05	yes	up	2.01008	1.00725	0.00055179	0.00148361	yes	up	0.622981	-0.68274	0.0331846	0.0629692	no	down	0.825085	-0.277385	0.322714	0.534221	no	down	0.255718	-1.96738	2.35529e-10	7.43958e-09	yes	down	0.309929	-1.68999	1.67783e-07	5.20743e-06	yes	down
MSTRG.15929.1	MSTRG.15929			2.49578	1.31949	6.73329e-05	0.000223721	yes	up	1.72288	0.784824	0.0235455	0.0445894	no	up	0.586216	-0.770495	0.0369992	0.0692006	no	down	0.690317	-0.534668	0.11303	0.268537	no	down	0.234883	-2.08999	6.92491e-09	1.69022e-07	yes	down	0.340253	-1.55532	3.37373e-05	0.000546286	yes	down
MSTRG.15929.3	MSTRG.15929			1	0	1	1	no	no_change	1	0	1	1	no	no_change	1	0	1	1	no	no_change	1	0	1	1	no	no_change	1	0	1	1	no	no_change	1	0	1	1	no	no_change
MSTRG.1594.2	MSTRG.1594			1.40733	0.492956	0.0936783	0.150714	no	up	1.57636	0.656598	0.0276934	0.0514859	no	up	0.786789	-0.345951	0.252365	0.354184	no	down	1.12011	0.163642	0.583459	0.759025	no	up	0.559067	-0.838907	0.00553955	0.0237147	no	down	0.499117	-1.00255	0.00107115	0.00947111	yes	down
MSTRG.15943.1	MSTRG.15943			0.70492	-0.504468	0.12718	0.195155	no	down	0.597281	-0.743519	0.0355228	0.0641935	no	down	0.870738	-0.19969	0.538544	0.643382	no	down	0.847302	-0.239051	0.514912	0.706019	no	down	1.23523	0.304778	0.369003	0.563863	no	up	1.45784	0.543829	0.132655	0.323345	no	up
MSTRG.15956.1	MSTRG.15956			1.91334	0.93609	0.0840714	0.137371	no	up	6.71099	2.74653	2.85426e-07	1.30418e-06	yes	up	0.686239	-0.543218	0.33399	0.444	no	down	3.50748	1.81043	0.000650707	0.00555452	yes	up	0.358661	-1.47931	0.0080655	0.0318926	yes	down	0.102256	-3.28974	2.49456e-09	1.18569e-07	yes	down
MSTRG.15965.1	MSTRG.15965			1	0	1	1	no	no_change	1	0	1	1	no	no_change	2.73325	1.45062	0.841655	1	no	up	1	0	1	1	no	no_change	1.90568	0.930306	0.898054	1	no	up	1.23292	0.302082	0.966816	1	no	up
MSTRG.15968.1	MSTRG.15968			1.1697	0.226144	0.906638	1	no	up	0.244818	-2.03022	0.343575	0.442662	no	down	0.82354	-0.280089	0.887461	0.928606	no	down	0.209299	-2.25636	0.2974	1	no	down	0.704058	-0.506234	0.80045	1	no	down	3.36388	1.75013	0.428589	1	no	up
MSTRG.15986.1	MSTRG.15986			1.85688	0.892881	0.000612095	0.00171029	no	up	2.79689	1.48382	1.26596e-08	6.81827e-08	yes	up	0.765088	-0.386302	0.149727	0.229707	no	down	1.50623	0.590942	0.0225598	0.0850615	no	up	0.412029	-1.27918	1.5961e-06	2.10426e-05	yes	down	0.27355	-1.87012	2.35006e-12	2.11271e-10	yes	down
MSTRG.15986.3	MSTRG.15986			0.396823	-1.33343	0.545312	0.640317	no	down	10.2168	3.35287	0.0813147	0.131902	no	up	6.40667	2.67957	0.163723	0.247824	no	up	25.7466	4.68631	0.0197827	1	no	up	16.1449	4.01301	0.0460338	1	no	up	0.627071	-0.6733	0.691802	1	no	down
MSTRG.15992.1	MSTRG.15992			4.497	2.16896	0.00232263	0.00575318	yes	up	1.45557	0.541581	0.490475	0.588243	no	up	1.75659	0.812774	0.273504	0.378051	no	up	0.323675	-1.62738	0.0288989	0.102017	no	down	0.390613	-1.35619	0.0524163	0.138356	no	down	1.20681	0.271193	0.725932	0.872735	no	up
MSTRG.15994.1	MSTRG.15994			0.908876	-0.137844	0.881939	0.919513	no	down	6.46014	2.69156	0.00240764	0.00571335	yes	up	0.451839	-1.14612	0.240651	0.341026	no	down	7.10783	2.82941	0.00179957	0.0121796	yes	up	0.49714	-1.00828	0.31067	0.504115	no	down	0.0699426	-3.83768	5.97833e-05	0.000885738	yes	down
MSTRG.16.1	MSTRG.16			1	0	1	1	no	no_change	4.31784	2.11031	0.771336	1	no	up	1	0	1	1	no	no_change	3.01048	1.59	0.826673	1	no	up	1	0	1	1	no	no_change	0.325006	-1.62146	0.823299	1	no	down
MSTRG.16020.1	MSTRG.16020			1	0	1	1	no	no_change	1	0	1	1	no	no_change	1	0	1	1	no	no_change	1	0	1	1	no	no_change	1	0	1	1	no	no_change	1	0	1	1	no	no_change
MSTRG.16073.1	MSTRG.16073			2.22157	1.15158	0.00366971	0.00866406	yes	up	1.45105	0.537099	0.207668	0.29319	no	up	2.2388	1.16273	0.00330065	0.00798975	yes	up	0.653165	-0.61448	0.138224	0.307011	no	down	1.00776	0.0111478	0.976781	1	no	up	1.54288	0.625628	0.130628	0.320097	no	up
MSTRG.16078.1	MSTRG.16078			1	0	1	1	no	no_change	1	0	1	1	no	no_change	1	0	1	1	no	no_change	1	0	1	1	no	no_change	1	0	1	1	no	no_change	1	0	1	1	no	no_change
MSTRG.16093.1	MSTRG.16093			1.54238	0.625161	0.316269	0.416557	no	up	1.00654	0.00939921	0.989379	1	no	up	0.403688	-1.30869	0.0932988	0.154466	no	down	0.652585	-0.615762	0.380277	0.590221	no	down	0.26173	-1.93385	0.0126898	0.0458485	yes	down	0.401066	-1.31809	0.118133	0.299462	no	down
MSTRG.16096.4	MSTRG.16096			0.0204854	-5.60926	3.69437e-13	3.3506e-12	yes	down	0.0565257	-4.14495	7.14668e-09	3.96059e-08	yes	down	0.0164545	-5.92538	1.13774e-13	1.03338e-12	yes	down	2.75931	1.46431	0.0798536	0.212486	no	up	0.803227	-0.316121	0.7275	0.858826	no	down	0.291097	-1.78043	0.0384875	0.141474	no	down
MSTRG.16135.1	MSTRG.16135			0.585102	-0.773241	0.662792	1	no	down	0.901482	-0.149629	0.932788	0.958811	no	down	0.846281	-0.240791	0.885814	0.927533	no	down	1.54073	0.623611	0.747642	1	no	up	1.44638	0.532449	0.773426	1	no	up	0.938767	-0.0911617	0.960706	1	no	down
MSTRG.16141.1	MSTRG.16141			0.361688	-1.46718	0.785426	1	no	down	0.287029	-1.80073	0.738266	1	no	down	0.643248	-0.636553	0.905449	1	no	down	0.793581	-0.333551	0.951392	1	no	down	1.77846	0.830628	0.878693	1	no	up	2.24106	1.16418	0.830613	1	no	up
MSTRG.16141.2	MSTRG.16141			7.20604	2.84921	2.59094e-05	9.25434e-05	yes	up	1.20021	0.263284	0.728376	0.797435	no	up	1.83638	0.876865	0.21427	0.310327	no	up	0.166556	-2.58592	0.000328337	0.00316055	yes	down	0.254839	-1.97234	0.00301356	0.014365	yes	down	1.53005	0.613581	0.411464	0.641526	no	up
MSTRG.16141.3	MSTRG.16141			2.79352	1.48209	0.838268	1	no	up	1	0	1	1	no	no_change	1	0	1	1	no	no_change	0.793583	-0.333548	0.963362	1	no	down	0.502349	-0.993237	0.891199	1	no	down	1	0	1	1	no	no_change
MSTRG.16145.1	MSTRG.16145			2.35043	1.23293	0.00188003	0.00475048	yes	up	1.6934	0.759924	0.0762638	0.124817	no	up	0.433518	-1.20584	0.0173035	0.0353253	yes	down	0.720463	-0.473004	0.249899	0.453835	no	down	0.184442	-2.43876	7.10539e-07	1.02744e-05	yes	down	0.256004	-1.96576	0.000147788	0.00187501	yes	down
MSTRG.16183.1	MSTRG.16183			0.881897	-0.181318	0.612363	0.699839	no	down	0.252067	-1.98812	2.438e-05	8.35392e-05	yes	down	0.370888	-1.43094	0.000295184	0.000879396	yes	down	0.285823	-1.8068	0.000165461	0.00180519	yes	down	0.420558	-1.24962	0.00206226	0.0105167	yes	down	1.47139	0.55718	0.272987	0.504744	no	up
MSTRG.16205.1	MSTRG.16205			2.25467	1.17291	0.0385059	0.0697774	no	up	2.2094	1.14366	0.0513147	0.0884832	no	up	0.33638	-1.57184	0.0330722	0.0628074	no	down	0.979926	-0.0292559	0.958846	0.990223	no	down	0.149193	-2.74475	0.000143188	0.00109671	yes	down	0.152249	-2.71549	0.000232137	0.00270822	yes	down
MSTRG.16215.1	MSTRG.16215			1.78562	0.836427	0.608739	0.696479	no	up	0.251724	-1.99008	0.301744	0.39776	no	down	0.159343	-2.64979	0.16912	0.254696	no	down	0.140973	-2.82651	0.137886	0.306505	no	down	0.0892369	-3.48622	0.0672487	0.166968	no	down	1	0	1	1	no	no_change
MSTRG.16215.2	MSTRG.16215			1	0	1	1	no	no_change	58.4077	5.86809	0.413444	0.512876	no	up	1	0	1	1	no	no_change	40.723	5.34777	0.456071	1	no	up	1	0	1	1	no	no_change	0.0240263	-5.37924	0.453425	1	no	down
MSTRG.16243.1	MSTRG.16243			0.736386	-0.441467	0.884162	1	no	down	1.13821	0.186771	0.95085	1	no	up	3.99178	1.99703	0.492717	1	no	up	1	0	1	1	no	no_change	5.42078	2.4385	0.402232	1	no	up	3.50706	1.81026	0.534049	1	no	up
MSTRG.16270.1	MSTRG.16270			355.717	8.47459	6.20551e-26	1.27756e-24	yes	up	148.246	7.21185	4.23969e-19	5.71153e-18	yes	up	89.6564	6.48633	9.72302e-16	1.02066e-14	yes	up	0.416754	-1.26273	0.00930368	0.0438631	yes	down	0.252044	-1.98825	4.2693e-05	0.000385382	yes	down	0.60478	-0.725519	0.139121	0.332699	no	down
MSTRG.16291.1	MSTRG.16291			5.31493	2.41005	0.739077	1	no	up	1	0	1	1	no	no_change	2.73325	1.45062	0.841655	1	no	up	0.417107	-1.26151	0.861595	1	no	down	0.51426	-0.959429	0.894513	1	no	down	1.23292	0.302082	0.966816	1	no	up
MSTRG.16301.1	MSTRG.16301			4.01145	2.00412	0.767837	1	no	up	1.13821	0.186767	0.978216	1	no	up	0.720503	-0.472924	0.944877	1	no	down	0.283741	-1.81736	0.788934	1	no	down	0.179612	-2.47705	0.715211	1	no	down	1	0	1	1	no	no_change
MSTRG.16351.1	MSTRG.16351			2.13444	1.09386	0.242317	0.334814	no	up	1.6541	0.726047	0.478485	0.576748	no	up	2.99617	1.58312	0.080823	0.136609	no	up	0.774957	-0.367813	0.707939	0.847245	no	down	1.40372	0.489259	0.568667	0.747419	no	up	1.81136	0.857071	0.369179	0.604752	no	up
MSTRG.16366.1	MSTRG.16366			2.08531	1.06026	0.00101819	0.00272173	yes	up	1.73104	0.791635	0.0181088	0.0352475	no	up	0.428271	-1.22341	0.00104596	0.00280222	yes	down	0.83011	-0.268625	0.413588	0.62043	no	down	0.205375	-2.28367	5.16152e-10	1.51925e-08	yes	down	0.247407	-2.01504	1.00042e-07	3.24246e-06	yes	down
MSTRG.16368.2	MSTRG.16368			0.736386	-0.441466	0.902952	1	no	down	2.21693	1.14856	0.751066	1	no	up	0.720499	-0.472932	0.896072	1	no	down	3.01055	1.59003	0.66054	1	no	up	1	0	1	1	no	no_change	0.324999	-1.62149	0.654255	1	no	down
MSTRG.16412.3	MSTRG.16412			1.34549	0.428134	0.161725	0.238995	no	up	0.799651	-0.322557	0.321273	0.418872	no	down	0.576218	-0.795312	0.0133708	0.0280687	no	down	0.594319	-0.750691	0.0212626	0.0813917	no	down	0.428258	-1.22345	0.00014652	0.00111664	yes	down	0.720587	-0.472756	0.165072	0.370918	no	down
MSTRG.16471.10	MSTRG.16471			6.7136	2.74709	0.114787	0.179081	no	up	16.7825	4.06889	0.0164352	0.0323248	yes	up	2.59514	1.37581	0.472505	0.581404	no	up	2.49978	1.3218	0.337923	1	no	up	0.38655	-1.37127	0.403437	0.598394	no	down	0.154634	-2.69307	0.0908048	0.250131	no	down
MSTRG.16494.2	MSTRG.16494			1.67916	0.747738	0.583794	0.675099	no	up	1.14458	0.194823	0.896571	0.932943	no	up	1.45595	0.541959	0.694316	0.779104	no	up	0.681641	-0.552915	0.708961	1	no	down	0.86707	-0.205779	0.879744	0.953144	no	down	1.27203	0.347136	0.816312	0.926771	no	up
MSTRG.165.1	MSTRG.165			4.49566	2.16853	0.00585759	0.0132107	yes	up	3.21134	1.68318	0.0419052	0.0743168	no	up	0.946422	-0.079445	0.930242	0.959815	no	down	0.714321	-0.485355	0.518429	0.708553	no	down	0.210519	-2.24798	0.00738056	0.0297498	yes	down	0.294712	-1.76262	0.0444621	0.156604	no	down
MSTRG.16513.3	MSTRG.16513			1.14953	0.201049	0.6769	0.755819	no	up	0.922948	-0.115678	0.813689	0.868408	no	down	0.226941	-2.13961	3.53455e-05	0.000123487	yes	down	0.802889	-0.316727	0.520261	0.710135	no	down	0.19742	-2.34066	6.48384e-06	7.31937e-05	yes	down	0.245887	-2.02393	0.000122014	0.00160117	yes	down
MSTRG.16521.1	MSTRG.16521			2.21405	1.14668	0.00151449	0.00390584	yes	up	1.79798	0.846376	0.0250506	0.0471061	no	up	0.566601	-0.819596	0.0456584	0.0832309	no	down	0.812078	-0.300309	0.414528	0.621022	no	down	0.255912	-1.96628	9.52687e-07	1.3339e-05	yes	down	0.315132	-1.66597	6.17534e-05	0.000907603	yes	down
MSTRG.16530.1	MSTRG.16530			1.14344	0.193387	0.924491	1	no	up	0.913488	-0.130542	0.951782	0.972725	no	down	0.157771	-2.66409	0.234369	0.333603	no	down	0.798891	-0.323929	0.882069	1	no	down	0.137979	-2.85748	0.206931	1	no	down	0.172713	-2.53355	0.285353	1	no	down
MSTRG.1654.1	MSTRG.1654			1.84354	0.882477	0.000354287	0.00103333	no	up	2.50971	1.32752	8.15554e-08	3.98117e-07	yes	up	1.07467	0.103893	0.676858	0.764482	no	up	1.36135	0.445041	0.0710671	0.195773	no	up	0.582939	-0.778584	0.00171832	0.0090102	no	down	0.428205	-1.22362	8.73346e-07	2.28311e-05	yes	down
MSTRG.1654.2	MSTRG.1654			2.79352	1.48209	0.838268	1	no	up	1	0	1	1	no	no_change	1	0	1	1	no	no_change	0.793583	-0.333548	0.963362	1	no	down	0.502349	-0.993237	0.891199	1	no	down	1	0	1	1	no	no_change
MSTRG.16559.1	MSTRG.16559			2.16466	1.11414	6.80657e-06	2.68219e-05	yes	up	1.71789	0.780637	0.00190564	0.00460064	no	up	0.523753	-0.933042	0.000327999	0.000968029	no	down	0.793606	-0.333505	0.181122	0.367868	no	down	0.241956	-2.04718	1.98116e-15	1.68934e-13	yes	down	0.304881	-1.71368	5.57583e-11	3.79386e-09	yes	down
MSTRG.16615.1	MSTRG.16615			0.736391	-0.441457	0.951521	1	no	down	1.13821	0.186767	0.97948	1	no	up	0.720503	-0.472923	0.948071	1	no	down	1	0	1	1	no	no_change	1	0	1	1	no	no_change	1	0	1	1	no	no_change
MSTRG.16639.3	MSTRG.16639			1.95808	0.969442	0.000338302	0.000990532	no	up	2.33767	1.22507	6.55318e-06	2.45791e-05	yes	up	0.680759	-0.554784	0.0462174	0.08411	no	down	1.19386	0.255632	0.344058	0.556646	no	up	0.347666	-1.52423	3.63679e-08	7.42607e-07	yes	down	0.291212	-1.77986	1.53086e-10	9.41643e-09	yes	down
MSTRG.16672.1	MSTRG.16672			0.960208	-0.0585805	0.948447	0.970565	no	down	0.902332	-0.14827	0.877387	0.918157	no	down	0.434196	-1.20358	0.230198	0.328782	no	down	0.939725	-0.0896894	0.92767	0.97216	no	down	0.452189	-1.145	0.265822	0.454193	no	down	0.481193	-1.05531	0.327492	0.563432	no	down
MSTRG.16676.1	MSTRG.16676			5.75207	2.52408	0.0821119	0.134601	no	up	8.90361	3.15439	0.0297873	0.0549332	no	up	0.761593	-0.392908	0.827032	0.885275	no	down	1.5479	0.630308	0.583179	1	no	up	0.132403	-2.91699	0.0621231	0.157171	no	down	0.0855375	-3.5473	0.0232881	0.0991829	no	down
MSTRG.1669.3	MSTRG.1669			3.65672	1.87055	0.00078401	0.00214444	yes	up	1.80309	0.85047	0.164815	0.241366	no	up	2.23109	1.15775	0.0433885	0.0795449	no	up	0.493089	-1.02008	0.0748597	0.203387	no	down	0.610135	-0.712799	0.179177	0.341836	no	down	1.23737	0.30728	0.60151	0.791053	no	up
MSTRG.16762.1	MSTRG.16762			2.79352	1.48209	0.838268	1	no	up	7.75745	2.95558	0.683101	1	no	up	1	0	1	1	no	no_change	2.77694	1.4735	0.838725	1	no	up	0.502349	-0.993237	0.891199	1	no	down	0.1809	-2.46673	0.733319	1	no	down
MSTRG.16797.1	MSTRG.16797			1.05509	0.0773603	0.826123	0.877586	no	up	0.736974	-0.440314	0.287808	0.382558	no	down	0.972203	-0.040671	0.908937	0.943973	no	down	0.698497	-0.517674	0.224919	0.424368	no	down	0.921444	-0.118031	0.749645	0.873392	no	down	1.31918	0.399643	0.35202	0.588027	no	up
MSTRG.16857.1	MSTRG.16857			25.4551	4.66988	0.00225428	0.00559682	yes	up	6.18726	2.6293	0.124012	0.1896	no	up	5.20237	2.37917	0.151417	0.231907	no	up	0.243065	-2.04058	0.111456	1	no	down	0.204374	-2.29071	0.0590293	1	no	down	0.84082	-0.250131	0.861542	1	no	down
MSTRG.16882.3	MSTRG.16882			25.7728	4.68778	0.0550396	0.0954472	no	up	6.24439	2.64256	0.301821	0.397836	no	up	6.34321	2.66521	0.287957	0.393955	no	up	0.242286	-2.04522	0.372987	1	no	down	0.24612	-2.02257	0.366255	1	no	down	1.01583	0.0226522	0.992356	1	no	up
MSTRG.16892.1	MSTRG.16892			1.00963	0.0138219	0.982229	0.994488	no	up	2.30678	1.20588	0.044205	0.0778656	no	up	0.751309	-0.412522	0.519521	0.625994	no	down	2.28478	1.19206	0.0540237	0.160555	no	up	0.744145	-0.426344	0.51746	0.704171	no	down	0.325697	-1.6184	0.0112857	0.058805	no	down
MSTRG.16902.1	MSTRG.16902			1.77422	0.827183	0.0017851	0.00453085	no	up	2.02098	1.01506	0.000169398	0.000503509	yes	up	0.432093	-1.21059	7.33693e-05	0.000244093	yes	down	1.13908	0.187875	0.480852	0.6767	no	up	0.24354	-2.03777	1.57819e-11	6.46507e-10	yes	down	0.213803	-2.22564	4.03666e-13	4.50564e-11	yes	down
MSTRG.16903.1	MSTRG.16903			3.57202	1.83674	1.6215e-05	5.98647e-05	yes	up	5.46835	2.4511	8.75865e-09	4.80665e-08	yes	up	1.05949	0.0833668	0.847742	0.899681	no	up	1.53088	0.614363	0.14414	0.315305	no	up	0.296607	-1.75337	4.34971e-05	0.000391928	yes	down	0.193749	-2.36774	3.3891e-08	1.2355e-06	yes	down
MSTRG.16903.2	MSTRG.16903			2.40264	1.26462	0.00148314	0.00383275	yes	up	3.45308	1.78788	7.17507e-06	2.67193e-05	yes	up	0.991361	-0.0125181	0.975349	0.994025	no	down	1.4372	0.523265	0.18498	0.37275	no	up	0.412614	-1.27714	0.00147155	0.0079168	yes	down	0.287095	-1.8004	7.50514e-06	0.000149861	yes	down
MSTRG.16903.3	MSTRG.16903			48.7295	5.60672	0.0257665	0.049275	yes	up	61.5763	5.9443	0.0183072	0.0355938	yes	up	1	0	1	1	no	no_change	1.26363	0.33758	0.880839	0.94817	no	up	0.0287985	-5.11786	0.0418206	0.116371	no	down	0.0227902	-5.45544	0.0303638	0.119554	no	down
MSTRG.16919.3	MSTRG.16919			3.03866	1.60344	0.0431922	0.0771164	no	up	1.35209	0.435194	0.625325	0.709928	no	up	1.04081	0.0577061	0.94698	0.973111	no	up	0.444963	-1.16824	0.168418	0.35087	no	down	0.342522	-1.54573	0.0605271	0.154127	no	down	0.769777	-0.377488	0.681066	0.846494	no	down
MSTRG.16921.1	MSTRG.16921			2.05169	1.03681	0.0189537	0.037643	yes	up	2.59847	1.37766	0.00191826	0.00462948	yes	up	0.946462	-0.0793837	0.860827	0.909268	no	down	1.2665	0.340851	0.438307	0.641012	no	up	0.461309	-1.1162	0.0128429	0.0462501	yes	down	0.364238	-1.45705	0.00122715	0.0105703	yes	down
MSTRG.16922.2	MSTRG.16922			1.5855	0.664937	0.495889	0.59512	no	up	2.22622	1.15459	0.24169	0.33181	no	up	1.27198	0.347072	0.727889	0.808232	no	up	1.40411	0.489656	0.615876	0.783551	no	up	0.802256	-0.317865	0.747523	0.8723	no	down	0.571363	-0.807521	0.417998	0.647243	no	down
MSTRG.16922.3	MSTRG.16922			1	0	1	1	no	no_change	1	0	1	1	no	no_change	1	0	1	1	no	no_change	1	0	1	1	no	no_change	1	0	1	1	no	no_change	1	0	1	1	no	no_change
MSTRG.16961.1	MSTRG.16961			1	0	1	1	no	no_change	1	0	1	1	no	no_change	1	0	1	1	no	no_change	1	0	1	1	no	no_change	1	0	1	1	no	no_change	1	0	1	1	no	no_change
MSTRG.16991.1	MSTRG.16991			0.691151	-0.532928	0.765968	1	no	down	0.289313	-1.7893	0.375042	0.475072	no	down	0.34396	-1.53969	0.424216	0.534438	no	down	0.418596	-1.25637	0.546467	1	no	down	0.497663	-1.00676	0.613977	1	no	down	1.18889	0.249611	0.909729	1	no	up
MSTRG.16999.1	MSTRG.16999			0.828948	-0.270647	0.967373	1	no	down	1.28127	0.35758	0.956902	1	no	up	0.811064	-0.302113	0.963582	1	no	down	1.54566	0.628227	0.924587	1	no	up	0.978426	-0.0314659	0.996217	1	no	down	0.633013	-0.659692	0.920822	1	no	down
MSTRG.17015.1	MSTRG.17015			0.736391	-0.441457	0.951521	1	no	down	1.13821	0.186767	0.97948	1	no	up	0.720503	-0.472923	0.948071	1	no	down	1	0	1	1	no	no_change	1	0	1	1	no	no_change	1	0	1	1	no	no_change
MSTRG.17018.1	MSTRG.17018			0.736391	-0.441457	0.951521	1	no	down	1.13821	0.186767	0.97948	1	no	up	0.720503	-0.472923	0.948071	1	no	down	1	0	1	1	no	no_change	1	0	1	1	no	no_change	1	0	1	1	no	no_change
MSTRG.17050.1	MSTRG.17050			2.96327	1.56719	0.0204636	0.0402064	yes	up	2.08253	1.05833	0.146933	0.218945	no	up	2.29827	1.20055	0.0810733	0.136998	no	up	0.702779	-0.508857	0.455807	0.65574	no	down	0.775585	-0.366644	0.565381	0.744835	no	down	1.1036	0.142213	0.837691	0.939447	no	up
MSTRG.17052.2	MSTRG.17052			2.87423	1.52317	0.334126	1	no	up	3.74938	1.90665	0.232637	0.321562	no	up	1.41217	0.497914	0.767385	0.840452	no	up	1.30448	0.383477	0.796032	1	no	up	0.491322	-1.02526	0.515249	1	no	down	0.376641	-1.40874	0.377424	1	no	down
MSTRG.17054.2	MSTRG.17054			0.598095	-0.741555	0.737301	1	no	down	0.591905	-0.756564	0.741748	0.80851	no	down	0.206206	-2.27784	0.335441	0.445674	no	down	0.98965	-0.0150091	0.99497	1	no	down	0.344772	-1.53629	0.530198	1	no	down	0.348377	-1.52128	0.546782	1	no	down
MSTRG.17130.2	MSTRG.17130			1	0	1	1	no	no_change	2.38666e+08	27.8304	0.000104074	0.000321631	yes	up	1	0	1	1	no	no_change	1.63047e+08	27.2807	0.000142243	0.00159967	yes	up	1	0	1	1	no	no_change	6.00789e-09	-27.3105	0.000139875	0.00179062	yes	down
MSTRG.17130.3	MSTRG.17130			2.61404	1.38628	0.137318	0.208191	no	up	0.189518	-2.3996	0.0183949	0.0357476	yes	down	0.848634	-0.236786	0.801479	0.866327	no	down	0.0724998	-3.78588	0.000190196	0.0020283	yes	down	0.324644	-1.62307	0.0836232	0.196851	no	down	4.47786	2.16281	0.0344247	0.130724	no	up
MSTRG.17143.1	MSTRG.17143			0.762977	-0.390288	0.942882	1	no	down	0.605484	-0.723839	0.894287	1	no	down	0.383278	-1.38354	0.799505	1	no	down	0.793581	-0.333551	0.951463	1	no	down	0.502345	-0.993248	0.856167	1	no	down	1	0	1	1	no	no_change
MSTRG.17160.1	MSTRG.17160			1	0	1	1	no	no_change	1	0	1	1	no	no_change	1	0	1	1	no	no_change	1	0	1	1	no	no_change	1	0	1	1	no	no_change	1	0	1	1	no	no_change
MSTRG.17165.1	MSTRG.17165			0.380436	-1.39427	0.525158	1	no	down	1.09479	0.13065	0.950712	1	no	up	0.372229	-1.42574	0.515851	1	no	down	2.87771	1.52492	0.509358	1	no	up	0.978425	-0.0314665	0.989473	1	no	down	0.340001	-1.55639	0.500658	1	no	down
MSTRG.17165.2	MSTRG.17165			0.380436	-1.39427	0.525158	1	no	down	1.09479	0.13065	0.950712	1	no	up	0.372229	-1.42574	0.515851	1	no	down	2.87771	1.52492	0.509358	1	no	up	0.978425	-0.0314665	0.989473	1	no	down	0.340001	-1.55639	0.500658	1	no	down
MSTRG.17166.1	MSTRG.17166			1	0	1	1	no	no_change	1	0	1	1	no	no_change	1	0	1	1	no	no_change	1	0	1	1	no	no_change	1	0	1	1	no	no_change	1	0	1	1	no	no_change
MSTRG.17169.1	MSTRG.17169			1	0	1	1	no	no_change	1	0	1	1	no	no_change	1	0	1	1	no	no_change	1	0	1	1	no	no_change	1	0	1	1	no	no_change	1	0	1	1	no	no_change
MSTRG.17170.1	MSTRG.17170			3.58508	1.842	0.409735	1	no	up	0.613409	-0.705078	0.772777	1	no	down	1.38517	0.470067	0.842996	1	no	up	0.171101	-2.54708	0.270196	1	no	down	0.386372	-1.37194	0.539766	1	no	down	2.25816	1.17514	0.630724	1	no	up
MSTRG.17174.1	MSTRG.17174			0.736387	-0.441463	0.929374	1	no	down	1.13821	0.186769	0.970088	1	no	up	0.7205	-0.472929	0.924354	1	no	down	1	0	1	1	no	no_change	1	0	1	1	no	no_change	1	0	1	1	no	no_change
MSTRG.17178.1	MSTRG.17178			1.21658	0.282832	0.852552	0.897606	no	up	0.204478	-2.28998	0.206972	0.292365	no	down	0.472532	-1.08152	0.528096	0.633873	no	down	0.168076	-2.57281	0.160136	1	no	down	0.38841	-1.36435	0.430913	1	no	down	2.31092	1.20847	0.544577	1	no	up
MSTRG.17182.1	MSTRG.17182			1.61967	0.695702	0.24519	0.338026	no	up	1.96572	0.975058	0.111568	0.17337	no	up	1.28621	0.363126	0.552086	0.65535	no	up	1.21365	0.279357	0.644882	0.802871	no	up	0.794117	-0.332576	0.581886	0.757448	no	down	0.65432	-0.611933	0.322087	0.558445	no	down
MSTRG.17186.1	MSTRG.17186			0.828045	-0.272219	0.834285	0.883934	no	down	1.96029	0.97107	0.44305	0.542407	no	up	0.400771	-1.31915	0.345946	0.456431	no	down	2.36738	1.24329	0.342095	0.55496	no	up	0.483997	-1.04693	0.466708	0.659312	no	down	0.204444	-2.29022	0.10349	0.274436	no	down
MSTRG.17238.2	MSTRG.17238			1	0	1	1	no	no_change	7.75745	2.95558	0.683101	1	no	up	1	0	1	1	no	no_change	5.40865	2.43527	0.736593	1	no	up	1	0	1	1	no	no_change	0.1809	-2.46673	0.733319	1	no	down
MSTRG.17238.3	MSTRG.17238			0.736391	-0.441457	0.951521	1	no	down	1.13821	0.186767	0.97948	1	no	up	0.720503	-0.472923	0.948071	1	no	down	1	0	1	1	no	no_change	1	0	1	1	no	no_change	1	0	1	1	no	no_change
MSTRG.17238.4	MSTRG.17238			2.95591	1.5636	0.219477	0.308617	no	up	3.92609	1.97309	0.124306	0.189912	no	up	0.452752	-1.14321	0.469366	0.57853	no	down	1.32822	0.409492	0.73604	0.865324	no	up	0.153169	-2.70681	0.0758145	0.182868	no	down	0.115319	-3.1163	0.042102	0.150908	no	down
MSTRG.17238.5	MSTRG.17238			0.425859	-1.23155	0.864101	1	no	down	0.658234	-0.603327	0.933177	1	no	down	1.48657	0.571989	0.936438	1	no	up	1	0	1	1	no	no_change	3.49076	1.80354	0.801966	1	no	up	2.25842	1.17532	0.870171	1	no	up
MSTRG.17256.1	MSTRG.17256			10.5454	3.39854	0.00471482	0.0108596	yes	up	4.47829	2.16295	0.0908944	0.145406	no	up	0.384152	-1.38025	0.406231	0.516936	no	down	0.424669	-1.23559	0.255106	0.459361	no	down	0.0364285	-4.77879	0.00164188	0.00867357	yes	down	0.0857809	-3.5432	0.0248644	0.103754	no	down
MSTRG.17267.1	MSTRG.17267			0.899401	-0.152964	0.944979	1	no	down	1.39824	0.483609	0.827172	0.878884	no	up	0.249647	-2.00204	0.38134	0.492352	no	down	1.55463	0.636573	0.782258	1	no	up	0.27757	-1.84908	0.435754	1	no	down	0.178544	-2.48565	0.294513	1	no	down
MSTRG.17273.1	MSTRG.17273			2.22686	1.15501	0.363815	0.466652	no	up	5.35827	2.42177	0.0517623	0.0891151	no	up	0.212305	-2.23579	0.182787	0.271667	no	down	2.40619	1.26675	0.292106	0.500498	no	up	0.095338	-3.3908	0.0394974	0.111515	no	down	0.0396219	-4.65756	0.0041829	0.0278318	yes	down
MSTRG.17276.1	MSTRG.17276			3.32069	1.73148	0.340925	1	no	up	0.779679	-0.359048	0.864074	1	no	down	0.901936	-0.148903	0.94117	1	no	down	0.234794	-2.09053	0.296613	1	no	down	0.271611	-1.88039	0.327238	1	no	down	1.1568	0.210145	0.923405	1	no	up
MSTRG.17290.1	MSTRG.17290			0.609582	-0.714107	0.608084	0.695847	no	down	0.641357	-0.640801	0.670437	0.748004	no	down	0.800956	-0.320205	0.809296	0.871664	no	down	1.05212	0.0733059	0.964216	0.992332	no	up	1.31394	0.393902	0.788822	0.897921	no	up	1.24885	0.320596	0.83904	0.940476	no	up
MSTRG.17291.1	MSTRG.17291			0.532481	-0.909198	0.330298	0.431683	no	down	0.943573	-0.0837945	0.926913	0.954749	no	down	0.890194	-0.167809	0.846322	0.898773	no	down	1.77203	0.825404	0.413836	0.620562	no	up	1.67179	0.74139	0.443353	0.637838	no	up	0.943429	-0.084014	0.929343	0.984546	no	down
MSTRG.17296.2	MSTRG.17296			1.06462	0.090332	0.681946	0.760036	no	up	0.92494	-0.112568	0.615952	0.701801	no	down	0.993061	-0.0100454	0.963692	0.985332	no	down	0.868802	-0.2029	0.368711	0.580005	no	down	0.932789	-0.100377	0.651165	0.805968	no	down	1.07365	0.102523	0.650045	0.82546	no	up
MSTRG.17296.3	MSTRG.17296			3.17211	1.66544	0.000643153	0.00178823	yes	up	3.67667	1.8784	0.000133103	0.000403156	yes	up	3.3912	1.76179	0.000297992	0.000887	yes	up	1.15906	0.212956	0.656141	0.811465	no	up	1.06906	0.0963495	0.838789	0.928829	no	up	0.922355	-0.116607	0.807011	0.920524	no	down
MSTRG.17304.2	MSTRG.17304			2.62496	1.39229	0.272418	0.368429	no	up	1.33748	0.419515	0.770959	0.833856	no	up	1.95849	0.969739	0.454477	0.564013	no	up	0.509524	-0.972778	0.478709	1	no	down	0.746103	-0.422554	0.729223	0.859893	no	down	1.46431	0.550224	0.694111	0.854803	no	up
MSTRG.17339.2	MSTRG.17339			1.40475	0.490313	0.171245	0.250931	no	up	1.44602	0.532088	0.150278	0.223212	no	up	0.767581	-0.38161	0.310605	0.419273	no	down	1.02938	0.0417749	0.910186	0.963068	no	up	0.546418	-0.871923	0.0206675	0.0673089	no	down	0.530823	-0.913698	0.0184597	0.0838685	no	down
MSTRG.17380.5	MSTRG.17380			7.88385	2.9789	0.118047	0.183379	no	up	173.736	7.44075	1.70753e-05	6.01501e-05	yes	up	1	0	1	1	no	no_change	22.0369	4.46185	0.0032126	0.0192369	yes	up	0.178001	-2.49004	0.191376	0.358669	no	down	0.00807742	-6.95189	5.88082e-05	0.000875207	yes	down
MSTRG.17398.1	MSTRG.17398			2.79356	1.48211	0.764639	0.830248	no	up	32.4758	5.0213	0.299009	0.394755	no	up	2.73329	1.45064	0.769493	0.841964	no	up	11.6252	3.53919	0.46416	0.662327	no	up	0.978425	-0.0314662	0.994928	1	no	down	0.0841639	-3.57065	0.460197	0.683421	no	down
MSTRG.17409.1	MSTRG.17409			5.87338	2.55419	0.00142615	0.00369485	yes	up	6.67279	2.73829	0.000661267	0.00174757	yes	up	2.34503	1.22961	0.130925	0.204862	no	up	1.13611	0.184099	0.812314	0.912104	no	up	0.399265	-1.32458	0.0917842	0.210331	no	down	0.351432	-1.50868	0.0558487	0.182478	no	down
MSTRG.17409.2	MSTRG.17409			2.33306	1.22222	0.0458443	0.0812955	no	up	2.87875	1.52544	0.0145971	0.0290667	yes	up	0.604308	-0.726644	0.324951	0.434048	no	down	1.2339	0.303223	0.609143	0.778329	no	up	0.25902	-1.94887	0.00617522	0.0258293	yes	down	0.20992	-2.25209	0.00182664	0.0145507	yes	down
MSTRG.17414.1	MSTRG.17414			3.10383	1.63405	1.8835e-11	1.45375e-10	yes	up	2.4021	1.26429	4.3417e-07	1.93012e-06	yes	up	0.546975	-0.870453	0.00144058	0.003751	no	down	0.773914	-0.369755	0.126813	0.289304	no	down	0.176226	-2.5045	4.49368e-21	9.7044e-19	yes	down	0.227707	-2.13475	4.34733e-15	7.9241e-13	yes	down
MSTRG.17414.2	MSTRG.17414			3.14544	1.65326	0.233899	0.325147	no	up	8.09953	3.01784	0.0270962	0.0505153	no	up	1.66304	0.733821	0.609682	0.706309	no	up	2.57501	1.36458	0.291287	0.499935	no	up	0.528714	-0.919439	0.501766	0.690667	no	down	0.205325	-2.28402	0.0894899	0.247976	no	down
MSTRG.17414.3	MSTRG.17414			3.50704	1.81025	0.0229013	0.0443624	yes	up	3.5781	1.83919	0.0246212	0.0463989	yes	up	0.812185	-0.30012	0.7466	0.82357	no	down	1.02026	0.0289402	0.969339	0.994803	no	up	0.231587	-2.11037	0.0154728	0.0536686	no	down	0.226988	-2.13931	0.0165226	0.077532	no	down
MSTRG.17427.1	MSTRG.17427			0.247448	-2.0148	0.779914	1	no	down	0.382471	-1.38658	0.847505	1	no	down	0.24211	-2.04627	0.776568	1	no	down	1	0	1	1	no	no_change	1	0	1	1	no	no_change	1	0	1	1	no	no_change
MSTRG.17517.2	MSTRG.17517			0.478859	-1.06233	0.00221462	0.0055111	yes	down	0.502737	-0.992123	0.00615837	0.0133847	no	down	0.447684	-1.15945	0.000883854	0.0024028	yes	down	1.04987	0.0702045	0.854318	0.935092	no	up	0.934899	-0.0971181	0.792728	0.900922	no	down	0.890494	-0.167323	0.662801	0.834533	no	down
MSTRG.17554.2	MSTRG.17554			5.1496	2.36446	0.743915	1	no	up	1	0	1	1	no	no_change	2.73325	1.45062	0.841655	1	no	up	0.430498	-1.21592	0.86659	1	no	down	0.53077	-0.913841	0.899529	1	no	down	1.23292	0.302082	0.966816	1	no	up
MSTRG.176.1	MSTRG.176			0.723513	-0.466909	0.94853	1	no	down	0.574167	-0.800456	0.91188	1	no	down	0.363456	-1.46015	0.840016	1	no	down	0.793583	-0.333548	0.963362	1	no	down	0.502349	-0.993237	0.891199	1	no	down	1	0	1	1	no	no_change
MSTRG.17640.1	MSTRG.17640			10.5861	3.40409	0.122418	0.189102	no	up	24.8624	4.63589	0.032148	0.0587928	no	up	2.73332	1.45065	0.5446	0.64868	no	up	2.3486	1.2318	0.527737	0.716305	no	up	0.2582	-1.95344	0.375387	0.569545	no	down	0.109938	-3.18524	0.140989	0.335349	no	down
MSTRG.17658.1	MSTRG.17658			7.80109	2.96368	0.666054	1	no	up	1	0	1	1	no	no_change	1	0	1	1	no	no_change	0.284178	-1.81514	0.791534	1	no	down	0.179888	-2.47483	0.71856	1	no	down	1	0	1	1	no	no_change
MSTRG.17688.1	MSTRG.17688			0.736387	-0.441465	0.913975	1	no	down	6.05037	2.59702	0.516472	1	no	up	1.40333	0.488857	0.904781	1	no	up	8.2163	3.03849	0.447805	1	no	up	1.9057	0.930322	0.819918	1	no	up	0.231942	-2.10817	0.598426	1	no	down
MSTRG.17688.2	MSTRG.17688			1	0	1	1	no_test	no_test	1	0	1	1	no_test	no_test	1	0	1	1	no_test	no_test	1	0	1	1	no_test	no_test	1	0	1	1	no_test	no_test	1	0	1	1	no_test	no_test
MSTRG.1769.1	MSTRG.1769			20.3878	4.34963	0.228695	0.319439	no	up	16.2169	4.01943	0.270534	0.363934	no	up	1	0	1	1	no	no_change	0.795426	-0.330201	0.924638	1	no	down	0.0688322	-3.86077	0.285322	1	no	down	0.086535	-3.53057	0.333132	1	no	down
MSTRG.17703.1	MSTRG.17703			5.55718	2.47435	0.0668537	0.112786	no	up	7.34814	2.87738	0.0345129	0.0625799	no	up	0.922497	-0.116385	0.943347	0.970095	no	down	1.32228	0.403027	0.728485	1	no	up	0.166001	-2.59074	0.0791485	0.189232	no	down	0.125541	-2.99376	0.0438959	0.155308	no	down
MSTRG.17708.8	MSTRG.17708			1.43781	0.523878	0.723469	0.795258	no	up	25.257	4.65861	0.000196232	0.000575396	yes	up	3.72909	1.89882	0.152816	0.233771	no	up	17.5663	4.13474	0.000944248	0.00747414	yes	up	2.59358	1.37495	0.300363	0.492703	no	up	0.147646	-2.75979	0.00959816	0.0524035	no	down
MSTRG.17735.1	MSTRG.17735			74.3545	6.21635	0.385953	0.489406	no	up	110.541	6.78843	0.343771	0.442734	no	up	178.511	7.47987	0.296653	0.403786	no	up	1.48667	0.572088	0.935581	0.976554	no	up	2.40081	1.26352	0.858256	0.940412	no	up	1.61489	0.691435	0.922147	0.979685	no	up
MSTRG.17735.2	MSTRG.17735			0.503289	-0.990541	0.368693	0.471969	no	down	0.193904	-2.36659	0.0432354	0.0763641	no	down	0.217818	-2.1988	0.0519322	0.0929849	no	down	0.385273	-1.37605	0.245574	0.449083	no	down	0.43279	-1.20826	0.291752	0.483239	no	down	1.12333	0.167787	0.889928	0.963496	no	up
MSTRG.17736.1	MSTRG.17736			1.00505	0.00726342	0.98748	0.998511	no	up	0.640332	-0.643107	0.193706	0.276777	no	down	0.341651	-1.5494	0.00213338	0.00537573	yes	down	0.637117	-0.65037	0.194461	0.384979	no	down	0.339935	-1.55667	0.00230931	0.011528	yes	down	0.533553	-0.906297	0.0932602	0.254658	no	down
MSTRG.17736.4	MSTRG.17736			1.96619	0.975401	0.0429134	0.0767062	no	up	1.66512	0.73563	0.149669	0.22245	no	up	0.707465	-0.49927	0.355273	0.465936	no	down	0.84688	-0.239771	0.630078	0.79341	no	down	0.359816	-1.47467	0.00522732	0.0226365	yes	down	0.424872	-1.2349	0.0259354	0.10695	no	down
MSTRG.17757.1	MSTRG.17757			2.79352	1.48209	0.838268	1	no	up	4.31784	2.11031	0.771336	1	no	up	1	0	1	1	no	no_change	1.54566	0.628224	0.931055	1	no	up	0.502349	-0.993237	0.891199	1	no	down	0.325006	-1.62146	0.823299	1	no	down
MSTRG.17773.3	MSTRG.17773			0.921437	-0.118043	0.937695	0.962128	no	down	1.73657	0.796238	0.594976	0.682638	no	up	0.266748	-1.90645	0.252477	0.354293	no	down	1.88463	0.914281	0.54811	0.732818	no	up	0.289491	-1.78841	0.289408	0.480445	no	down	0.153606	-2.70269	0.10704	0.279977	no	down
MSTRG.17787.2	MSTRG.17787			28.0736	4.81114	2.95463e-24	5.48897e-23	yes	up	23.1052	4.53015	2.70475e-21	4.20618e-20	yes	up	14.0369	3.81115	1.67984e-15	1.73165e-14	yes	up	0.823023	-0.280996	0.442695	0.644389	no	down	0.500002	-0.999993	0.00637642	0.0265312	no	down	0.607519	-0.718997	0.0536828	0.177999	no	down
MSTRG.17787.3	MSTRG.17787			101.627	6.66714	6.97032e-06	2.743e-05	yes	up	61.9697	5.95349	7.01535e-05	0.000223288	yes	up	21.4011	4.41961	0.00356644	0.00855765	yes	up	0.609775	-0.713652	0.447348	0.649016	no	down	0.210584	-2.24753	0.0204304	0.066685	no	down	0.345348	-1.53388	0.121615	0.305119	no	down
MSTRG.17890.1	MSTRG.17890			0.736386	-0.441465	0.91074	1	no	down	1.13821	0.18677	0.962172	1	no	up	0.720499	-0.472932	0.904407	1	no	down	1	0	1	1	no	no_change	1	0	1	1	no	no_change	1	0	1	1	no	no_change
MSTRG.17910.1	MSTRG.17910			1	0	1	1	no	no_change	1	0	1	1	no	no_change	1	0	1	1	no	no_change	1	0	1	1	no	no_change	1	0	1	1	no	no_change	1	0	1	1	no	no_change
MSTRG.17920.1	MSTRG.17920			3.76435	1.9124	0.23705	0.328875	no	up	0.794129	-0.332555	0.863454	0.906716	no	down	3.23492	1.69373	0.298369	0.405777	no	up	0.21096	-2.24496	0.217209	0.414544	no	down	0.859358	-0.218669	0.883404	0.955702	no	down	4.07355	2.02629	0.268003	0.499982	no	up
MSTRG.17950.1	MSTRG.17950			3.83339	1.93862	0.261289	1	no	up	1.49266	0.577889	0.7656	0.829437	no	up	2.37007	1.24493	0.481709	0.589935	no	up	0.389385	-1.36073	0.455064	1	no	down	0.618272	-0.693687	0.672453	1	no	down	1.58782	0.667043	0.720319	1	no	up
MSTRG.17961.4	MSTRG.17961			1.83792	0.878074	0.1221	0.188713	no	up	1.30721	0.386487	0.518358	0.613707	no	up	0.500436	-0.998741	0.114767	0.183582	no	down	0.711242	-0.491588	0.405695	0.613805	no	down	0.272284	-1.87682	0.00273758	0.0132983	yes	down	0.382829	-1.38523	0.0342235	0.130134	no	down
MSTRG.17987.2	MSTRG.17987			1.43427	0.520314	0.942875	1	no	up	3.98288	1.99381	0.783015	1	no	up	0.720503	-0.472923	0.948071	1	no	down	2.77694	1.4735	0.838725	1	no	up	0.502349	-0.993237	0.891199	1	no	down	0.1809	-2.46673	0.733319	1	no	down
MSTRG.18.1	MSTRG.18			1.43428	0.520322	0.911161	1	no	up	2.21692	1.14856	0.805459	1	no	up	0.7205	-0.47293	0.919224	1	no	down	1.54567	0.628234	0.892838	1	no	up	0.502344	-0.993253	0.831338	1	no	down	0.325001	-1.62149	0.728065	1	no	down
MSTRG.180.2	MSTRG.180			0.571853	-0.806284	0.732508	1	no	down	0.245897	-2.02387	0.404842	1	no	down	0.835988	-0.258445	0.909919	1	no	down	0.430001	-1.21759	0.633827	1	no	down	1.46189	0.547839	0.820788	1	no	up	3.39974	1.76543	0.477842	1	no	up
MSTRG.18016.2	MSTRG.18016			2.96896	1.56996	3.29523e-08	1.79109e-07	yes	up	2.13881	1.09681	0.000242563	0.000699449	yes	up	0.720792	-0.472346	0.141885	0.219419	no	down	0.720392	-0.473146	0.0970453	0.242887	no	down	0.242776	-2.0423	3.79003e-11	1.40224e-09	yes	down	0.337005	-1.56916	1.13706e-06	2.88888e-05	yes	down
MSTRG.18048.1	MSTRG.18048			18.5539	4.21365	0.000329413	0.000966732	yes	up	19.8782	4.31312	0.000284216	0.000808932	yes	up	9.82682	3.29672	0.0060935	0.0139427	yes	up	1.07138	0.0994688	0.882942	0.949071	no	up	0.529638	-0.916923	0.189699	0.356265	no	down	0.494351	-1.01639	0.160419	0.364444	no	down
MSTRG.18089.1	MSTRG.18089			36.6369	5.19523	0.0166782	0.0335692	yes	up	1	0	1	1	no	no_change	129.605	7.01797	0.00107214	0.00286499	yes	up	0.0605109	-4.04666	0.0622489	0.178537	no	down	3.53755	1.82275	0.320301	0.513948	no	up	58.4613	5.86941	0.00622732	0.0378594	yes	up
MSTRG.18089.2	MSTRG.18089			1.16115	0.215556	0.928352	0.954848	no	up	2.16129	1.11189	0.642368	0.724654	no	up	0.899034	-0.153553	0.949023	0.974706	no	down	1.86133	0.896338	0.708515	0.847881	no	up	0.774261	-0.369109	0.878025	0.952164	no	down	0.415971	-1.26545	0.598329	0.788878	no	down
MSTRG.18105.3	MSTRG.18105			4.08064	2.0288	0.523007	1	no	up	1.13821	0.186771	0.95467	1	no	up	0.720499	-0.472933	0.885551	1	no	down	0.27893	-1.84203	0.561971	1	no	down	0.176565	-2.50173	0.430926	1	no	down	1	0	1	1	no	no_change
MSTRG.18142.1	MSTRG.18142			1	0	1	1	no	no_change	1	0	1	1	no	no_change	1	0	1	1	no	no_change	1	0	1	1	no	no_change	1	0	1	1	no	no_change	1	0	1	1	no	no_change
MSTRG.18164.1	MSTRG.18164			5.23428	2.38799	0.000131697	0.000414641	yes	up	7.43267	2.89388	3.94007e-06	1.52697e-05	yes	up	3.4502	1.78668	0.00512595	0.0119273	yes	up	1.42	0.50589	0.354453	0.566452	no	up	0.659155	-0.601309	0.282194	0.472654	no	down	0.464194	-1.1072	0.0488151	0.166614	no	down
MSTRG.18166.1	MSTRG.18166			10.6465	3.41231	0.635569	1	no	up	1	0	1	1	no	no_change	1	0	1	1	no	no_change	0.208227	-2.26377	0.753222	1	no	down	0.131811	-2.92346	0.684734	1	no	down	1	0	1	1	no	no_change
MSTRG.18175.1	MSTRG.18175			0.0502555	-4.31458	1.85032e-19	2.67004e-18	yes	down	0.0302533	-5.04677	1.06076e-16	1.22487e-15	yes	down	0.042654	-4.55118	2.40661e-20	3.44222e-19	yes	down	0.601989	-0.73219	0.278691	0.486591	no	down	0.848743	-0.236599	0.680168	0.826518	no	down	1.4099	0.495591	0.470036	0.690832	no	up
MSTRG.18203.1	MSTRG.18203			573.661	9.16406	7.72133e-11	5.63491e-10	yes	up	754.275	9.55895	1.17339e-11	8.94038e-11	yes	up	253.27	7.98453	1.58391e-08	8.64002e-08	yes	up	1.31484	0.394891	0.612429	0.780618	no	up	0.441497	-1.17952	0.133319	0.276289	no	down	0.33578	-1.57441	0.0453898	0.158796	no	down
MSTRG.18204.2	MSTRG.18204			0.396927	-1.33305	0.452541	0.55442	no	down	3.41266	1.7709	0.222774	0.31017	no	up	2.20384	1.14002	0.431788	0.54169	no	up	8.59769	3.10395	0.0712779	1	no	up	5.55225	2.47307	0.150216	1	no	up	0.645784	-0.630876	0.648484	1	no	down
MSTRG.18209.1	MSTRG.18209			1.46745	0.553313	0.938847	1	no	up	11.5439	3.52905	0.621858	1	no	up	0.388329	-1.36465	0.850446	1	no	down	7.86659	2.97574	0.677419	1	no	up	0.264628	-1.91796	0.790962	1	no	down	0.0336395	-4.8937	0.495449	1	no	down
MSTRG.18216.1	MSTRG.18216			3.04273	1.60537	0.00974311	0.0208229	yes	up	2.34333	1.22856	0.0634133	0.106338	no	up	0.666404	-0.58553	0.436301	0.546005	no	down	0.770139	-0.376808	0.540914	0.727184	no	down	0.219015	-2.1909	0.00210258	0.010673	yes	down	0.284384	-1.81409	0.0153264	0.0737478	no	down
MSTRG.18228.1	MSTRG.18228			2.55354	1.3525	0.0162058	0.0327282	yes	up	3.84499	1.94298	0.000566431	0.00151908	yes	up	0.557163	-0.843829	0.222507	0.319878	no	down	1.50575	0.59048	0.265644	0.472065	no	up	0.218192	-2.19633	0.000956854	0.00550399	yes	down	0.144906	-2.78681	2.85077e-05	0.000473572	yes	down
MSTRG.18229.1	MSTRG.18229			2.13047	1.09117	0.0267063	0.0508954	no	up	1.07725	0.107351	0.849658	0.896425	no	up	0.492337	-1.02228	0.0908405	0.150899	no	down	0.50564	-0.983817	0.0735413	0.200932	no	down	0.231093	-2.11345	0.000333554	0.00227655	yes	down	0.457032	-1.12963	0.0832202	0.236935	no	down
MSTRG.18239.1	MSTRG.18239			2.79352	1.48209	0.838268	1	no	up	4.31784	2.11031	0.771336	1	no	up	1	0	1	1	no	no_change	1.54566	0.628224	0.931055	1	no	up	0.502349	-0.993237	0.891199	1	no	down	0.325006	-1.62146	0.823299	1	no	down
MSTRG.18256.1	MSTRG.18256			1.43427	0.52032	0.92744	1	no	up	1.13821	0.186769	0.973923	1	no	up	0.720501	-0.472927	0.934033	1	no	down	0.793581	-0.333551	0.953447	1	no	down	0.502346	-0.993247	0.861992	1	no	down	1	0	1	1	no	no_change
MSTRG.18257.1	MSTRG.18257			1	0	1	1	no	no_change	1	0	1	1	no	no_change	1	0	1	1	no	no_change	1	0	1	1	no	no_change	1	0	1	1	no	no_change	1	0	1	1	no	no_change
MSTRG.18257.10	MSTRG.18257			186.133	7.54019	0.198138	0.283545	no	up	817.533	9.67513	0.0985962	0.155862	no	up	1	0	1	1	no	no_change	4.39221	2.13495	0.709964	0.849038	no	up	0.0075394	-7.05133	0.228805	0.407923	no	down	0.00171654	-9.18628	0.116825	0.297344	no	down
MSTRG.18257.11	MSTRG.18257			162.428	7.34365	0.107559	0.169336	no	up	200.826	7.6498	0.0937355	0.149241	no	up	24.0498	4.58795	0.316873	0.425915	no	up	1.2364	0.306151	0.944697	0.982092	no	up	0.148065	-2.7557	0.534241	0.718688	no	down	0.119754	-3.06185	0.48991	0.70687	no	down
MSTRG.18257.12	MSTRG.18257			1	0	1	1	no_test	no_test	1	0	1	1	no_test	no_test	1	0	1	1	no_test	no_test	1	0	1	1	no_test	no_test	1	0	1	1	no_test	no_test	1	0	1	1	no_test	no_test
MSTRG.18257.13	MSTRG.18257			273.455	8.09516	0.00531711	0.0121288	yes	up	60.1788	5.91118	0.0432805	0.0764308	no	up	1258.81	10.2978	0.000386944	0.001127	yes	up	0.220069	-2.18398	0.415277	0.621904	no	down	4.60335	2.20269	0.406857	0.60176	no	up	20.9178	4.38666	0.101413	0.270489	no	up
MSTRG.18257.14	MSTRG.18257			1	0	1	1	no_test	no_test	1	0	1	1	no_test	no_test	1	0	1	1	no_test	no_test	1	0	1	1	no_test	no_test	1	0	1	1	no_test	no_test	1	0	1	1	no_test	no_test
MSTRG.18257.15	MSTRG.18257			50.4809	5.65767	0.429996	0.532844	no	up	12.8486	3.68354	0.608348	0.694541	no	up	93.9029	6.5531	0.360541	0.471363	no	up	0.254524	-1.97413	0.780828	0.893528	no	down	1.86017	0.895431	0.899265	0.965084	no	up	7.30841	2.86956	0.685808	0.849373	no	up
MSTRG.18257.16	MSTRG.18257			539.777	9.07622	0.0028146	0.00683703	yes	up	96.1471	6.58717	0.0308441	0.0566615	no	up	350.608	8.45371	0.0054085	0.0125057	yes	up	0.178124	-2.48905	0.376774	0.587444	no	down	0.649542	-0.622506	0.824268	0.919102	no	down	3.64658	1.86654	0.507591	0.719295	no	up
MSTRG.18257.17	MSTRG.18257			0.0456155	-4.45433	0.220038	0.309256	no	down	3.84781	1.94404	0.572621	0.663007	no	up	0.0446314	-4.4858	0.216797	0.313268	no	down	84.353	6.39837	0.0775468	0.208235	no	up	1	0	1	1	no	no_change	0.0115992	-6.42983	0.0760993	0.223594	no	down
MSTRG.18257.2	MSTRG.18257			1	0	1	1	no	no_change	1	0	1	1	no	no_change	1	0	1	1	no	no_change	1	0	1	1	no	no_change	1	0	1	1	no	no_change	1	0	1	1	no	no_change
MSTRG.18257.3	MSTRG.18257			1	0	1	1	no	no_change	1	0	1	1	no	no_change	1	0	1	1	no	no_change	1	0	1	1	no	no_change	1	0	1	1	no	no_change	1	0	1	1	no	no_change
MSTRG.18257.4	MSTRG.18257			120.233	6.90968	0.292124	0.390234	no	up	24.0693	4.58912	0.485661	0.583678	no	up	373.022	8.54312	0.192582	0.283704	no	up	0.20019	-2.32056	0.720227	0.856291	no	down	3.1025	1.63343	0.800182	0.905764	no	up	15.4978	3.95399	0.541541	0.746451	no	up
MSTRG.18257.5	MSTRG.18257			11.8305	3.56443	0.299268	0.397923	no	up	18.3706	4.19933	0.221368	0.308624	no	up	16.1916	4.01718	0.241933	0.34247	no	up	1.55283	0.634897	0.852296	0.934315	no	up	1.36864	0.452743	0.894346	0.962299	no	up	0.881387	-0.182153	0.957387	0.997136	no	down
MSTRG.18257.6	MSTRG.18257			0.148373	-2.7527	0.701919	0.777234	no	down	10.374	3.3749	0.634595	0.717943	no	up	0.145172	-2.78417	0.698678	0.783303	no	down	69.9182	6.1276	0.39282	0.601761	no	up	1	0	1	1	no	no_change	0.0139939	-6.15906	0.390395	0.623558	no	down
MSTRG.18257.7	MSTRG.18257			37.1446	5.21508	0.467336	0.568697	no	up	1	0	1	1	no	no_change	1	0	1	1	no	no_change	0.0596828	-4.06654	0.570884	1	no	down	0.0377801	-4.72623	0.510095	1	no	down	1	0	1	1	no	no_change
MSTRG.18257.8	MSTRG.18257			1.53502	0.618261	0.893173	0.927662	no	up	6.96754	2.80065	0.542467	0.635647	no	up	0.0321379	-4.95958	0.295788	0.402785	no	down	4.53904	2.18239	0.635007	0.796461	no	up	0.0209364	-5.57784	0.239598	0.421343	no	down	0.00461252	-7.76023	0.101411	0.270489	no	down
MSTRG.18257.9	MSTRG.18257			1.2233	0.290778	0.934168	0.959267	no	up	1.11031	0.150958	0.966183	0.98306	no	up	8.94798	3.16156	0.362185	0.472771	no	up	0.907633	-0.13982	0.968751	0.994366	no	down	7.31463	2.87078	0.409167	0.603693	no	up	8.05902	3.0106	0.392286	0.624936	no	up
MSTRG.18263.1	MSTRG.18263			1.92016	0.94123	0.75484	1	no	up	0.80615	-0.31088	0.921479	1	no	down	0.930858	-0.103368	0.973416	1	no	down	0.419834	-1.25211	0.688696	1	no	down	0.48478	-1.0446	0.733899	1	no	down	1.1547	0.207512	0.948456	1	no	up
MSTRG.18265.1	MSTRG.18265			1	0	1	1	no_test	no_test	1	0	1	1	no_test	no_test	1	0	1	1	no_test	no_test	1	0	1	1	no_test	no_test	1	0	1	1	no_test	no_test	1	0	1	1	no_test	no_test
MSTRG.18265.2	MSTRG.18265			0.37147	-1.42868	0.843418	1	no	down	2.15843	1.10999	0.877588	1	no	up	0.363456	-1.46015	0.840016	1	no	down	5.81052	2.53867	0.725664	1	no	up	1	0	1	1	no	no_change	0.168389	-2.57013	0.722403	1	no	down
MSTRG.1828.1	MSTRG.1828			1.18677	0.247041	0.68734	0.764834	no	up	1.82988	0.871746	0.155664	0.229918	no	up	0.627634	-0.672003	0.31671	0.425806	no	down	1.5419	0.624705	0.318345	0.529083	no	up	0.528859	-0.919045	0.177932	0.34018	no	down	0.342993	-1.54375	0.0236765	0.100406	no	down
MSTRG.18323.3	MSTRG.18323			7.62171	2.93011	0.684635	1	no	up	1	0	1	1	no	no_change	1	0	1	1	no	no_change	0.290865	-1.78158	0.80495	1	no	down	0.184122	-2.44127	0.735072	1	no	down	1	0	1	1	no	no_change
MSTRG.18329.1	MSTRG.18329			1.83555	0.876215	0.792164	1	no	up	0.426598	-1.22905	0.724429	0.794156	no	down	0.138644	-2.85054	0.41355	0.524202	no	down	0.232408	-2.10527	0.544563	1	no	down	0.0755325	-3.72676	0.283443	1	no	down	0.324999	-1.62149	0.654989	1	no	down
MSTRG.18329.2	MSTRG.18329			1.43428	0.520326	0.856783	1	no	up	2.21693	1.14856	0.690358	1	no	up	2.58061	1.36771	0.628235	1	no	up	1.54568	0.628238	0.827508	1	no	up	1.79924	0.847388	0.764176	1	no	up	1.16405	0.21915	0.938157	1	no	up
MSTRG.18380.1	MSTRG.18380			35.6712	5.15669	0.377367	0.480413	no	up	490.56	8.93829	0.12524	0.191183	no	up	1	0	1	1	no	no_change	13.7523	3.7816	0.508763	0.700861	no	up	0.0393407	-4.66783	0.424249	0.618776	no	down	0.00286067	-8.44943	0.147255	0.345205	no	down
MSTRG.18380.2	MSTRG.18380			2.02301	1.0165	0.00216888	0.00540586	yes	up	2.51578	1.33101	6.87753e-05	0.000219202	yes	up	0.395843	-1.337	0.000373252	0.00109032	yes	down	1.24358	0.314504	0.339891	0.552514	no	up	0.195671	-2.3535	2.35438e-10	7.43958e-09	yes	down	0.157344	-2.66801	9.74616e-13	9.72418e-11	yes	down
MSTRG.18380.3	MSTRG.18380			1.06483	0.0906298	0.973491	1	no	up	0.579681	-0.786669	0.782803	0.843691	no	down	0.366943	-1.44637	0.612264	0.708397	no	down	0.544386	-0.877299	0.760998	1	no	down	0.344601	-1.537	0.594103	1	no	down	0.633008	-0.659704	0.826177	1	no	down
MSTRG.18391.2	MSTRG.18391			1	0	1	1	no	no_change	4.318	2.11036	0.247831	0.33877	no	up	1	0	1	1	no	no_change	3.01057	1.59003	0.383917	0.593045	no	up	1	0	1	1	no	no_change	0.324997	-1.6215	0.374577	0.609658	no	down
MSTRG.18435.1	MSTRG.18435			2.25493	1.17309	0.000128388	0.000404722	yes	up	1.60288	0.680668	0.0339923	0.0617487	no	up	0.451627	-1.1468	0.00114712	0.00304777	yes	down	0.710833	-0.492418	0.116772	0.274565	no	down	0.200284	-2.31988	2.07741e-11	8.22945e-10	yes	down	0.28176	-1.82746	3.65747e-07	1.05314e-05	yes	down
MSTRG.18453.1	MSTRG.18453			1.64541	0.718447	0.172756	0.25282	no	up	2.85661	1.5143	0.00383426	0.00871305	yes	up	0.822558	-0.28181	0.611242	0.7075	no	down	1.73611	0.795856	0.125394	0.287541	no	up	0.499911	-1.00026	0.0690974	0.170368	no	down	0.287949	-1.79611	0.0010285	0.00915517	yes	down
MSTRG.18454.2	MSTRG.18454			2.30236	1.20311	0.00275967	0.00671562	yes	up	3.97015	1.98919	7.06199e-07	3.04593e-06	yes	up	1.19672	0.25908	0.526617	0.632608	no	up	1.72438	0.786078	0.0471458	0.145585	no	up	0.519777	-0.944034	0.0195175	0.0644762	no	down	0.301429	-1.73011	1.79252e-05	0.00031441	yes	down
MSTRG.18454.3	MSTRG.18454			1	0	1	1	no	no_change	1	0	1	1	no	no_change	1	0	1	1	no	no_change	1	0	1	1	no	no_change	1	0	1	1	no	no_change	1	0	1	1	no	no_change
MSTRG.18529.2	MSTRG.18529			1.8003	0.84824	0.580074	1	no	up	0.30529	-1.71175	0.347805	0.446786	no	down	0.690682	-0.533907	0.75757	0.832325	no	down	0.169577	-2.55999	0.153591	1	no	down	0.383647	-1.38215	0.415888	1	no	down	2.26238	1.17784	0.548826	1	no	up
MSTRG.18535.1	MSTRG.18535			114.345	6.83725	0.00112625	0.00298317	yes	up	36.6715	5.19659	0.0152604	0.0302509	yes	up	21.0968	4.39895	0.0404977	0.0747644	no	up	0.320709	-1.64066	0.362603	0.574173	no	down	0.184501	-2.4383	0.177568	0.339648	no	down	0.575292	-0.797635	0.667665	0.837929	no	down
MSTRG.18544.1	MSTRG.18544			41.3204	5.36878	0.223817	1	no	up	4.31794	2.11034	0.643049	0.725343	no	up	5.32328	2.41232	0.592758	0.690966	no	up	0.104499	-3.25844	0.460341	1	no	down	0.128829	-2.95647	0.498582	1	no	down	1.23283	0.301972	0.94662	1	no	up
MSTRG.1858.1	MSTRG.1858			1.90141	0.927066	0.00768207	0.0168488	no	up	3.19644	1.67647	1.33121e-06	5.52789e-06	yes	up	0.793969	-0.332846	0.361353	0.47203	no	down	1.68109	0.7494	0.0286632	0.101333	no	up	0.417569	-1.25991	0.00047623	0.00305414	yes	down	0.248392	-2.00931	2.30475e-08	8.87417e-07	yes	down
MSTRG.18590.1	MSTRG.18590			3.60108	1.84843	0.00570764	0.012914	yes	up	2.34507	1.22963	0.0877272	0.140832	no	up	0.612694	-0.706762	0.396252	0.507208	no	down	0.651213	-0.618798	0.350917	0.563404	no	down	0.170142	-2.55519	0.00112676	0.00630782	yes	down	0.261269	-1.93639	0.019475	0.0872643	no	down
MSTRG.186.2	MSTRG.186			0.047733	-4.38887	5.11539e-08	2.71448e-07	yes	down	0.0101953	-6.61595	7.71109e-08	3.77488e-07	yes	down	0.0064537	-7.27566	3.42933e-09	2.01393e-08	yes	down	0.21359	-2.22708	0.117065	0.27492	no	down	0.135204	-2.88679	0.0422091	0.117236	no	down	1	0	1	1	no	no_change
MSTRG.18655.1	MSTRG.18655			0.844842	-0.243246	0.826057	0.877586	no	down	0.923393	-0.114983	0.92107	0.950373	no	down	0.064286	-3.95935	0.00932787	0.0203924	yes	down	1.09298	0.128263	0.915666	1	no	up	0.0760923	-3.71611	0.017356	0.0586742	no	down	0.0696193	-3.84437	0.0163001	0.0768331	no	down
MSTRG.18658.2	MSTRG.18658			0.303455	-1.72045	0.471039	1	no	down	0.130512	-2.93775	0.23176	1	no	down	0.0826149	-3.59745	0.143091	1	no	down	0.430086	-1.2173	0.642156	1	no	down	0.272248	-1.87701	0.473672	1	no	down	1	0	1	1	no	no_change
MSTRG.18683.1	MSTRG.18683			1	0	1	1	no	no_change	1	0	1	1	no	no_change	1	0	1	1	no	no_change	1	0	1	1	no	no_change	1	0	1	1	no	no_change	1	0	1	1	no	no_change
MSTRG.18703.1	MSTRG.18703			3.91729	1.96986	0.660624	1	no	up	6.12411	2.6145	0.559993	1	no	up	0.7205	-0.47293	0.917425	1	no	down	1.56336	0.644646	0.883767	1	no	up	0.183928	-2.44279	0.586124	1	no	down	0.11765	-3.08743	0.491275	1	no	down
MSTRG.18707.1	MSTRG.18707			7.92613	2.98662	0.183245	0.265536	no	up	20.6958	4.37126	0.0450671	0.0791168	no	up	2.73332	1.45065	0.544896	0.648811	no	up	2.61108	1.38465	0.491584	1	no	up	0.344849	-1.53596	0.493709	1	no	down	0.132072	-2.92061	0.180581	1	no	down
MSTRG.18724.1	MSTRG.18724			4.16828	2.05945	0.010514	0.022295	yes	up	1.9009	0.926679	0.291087	0.386202	no	up	0.908281	-0.138789	0.878691	0.922159	no	down	0.456038	-1.13277	0.167238	0.3492	no	down	0.217903	-2.19824	0.0100411	0.0380284	yes	down	0.477818	-1.06547	0.248264	0.477494	no	down
MSTRG.18728.1	MSTRG.18728			3.39374	1.76288	0.231607	0.322577	no	up	5.3278	2.41354	0.101195	0.159402	no	up	0.728154	-0.457685	0.791234	0.858233	no	down	1.56989	0.650661	0.632779	1	no	up	0.214558	-2.22056	0.174608	0.335796	no	down	0.136671	-2.87122	0.0790039	0.228912	no	down
MSTRG.18828.1	MSTRG.18828			2.01225	1.00881	0.0128219	0.0265636	yes	up	1.1937	0.255441	0.573237	0.663537	no	up	3.1828	1.6703	2.14313e-05	7.73767e-05	yes	up	0.593216	-0.753371	0.0882134	0.227787	no	down	1.58171	0.661485	0.0814297	0.193199	no	up	2.66633	1.41486	0.00101793	0.00909902	yes	up
MSTRG.18919.2	MSTRG.18919			1	0	1	1	no	no_change	1	0	1	1	no	no_change	1	0	1	1	no	no_change	1	0	1	1	no	no_change	1	0	1	1	no	no_change	1	0	1	1	no	no_change
MSTRG.1893.1	MSTRG.1893			9.25359	3.21001	1.81982e-23	3.25314e-22	yes	up	6.37339	2.67206	1.19594e-15	1.27964e-14	yes	up	5.96664	2.57692	3.08542e-15	3.12801e-14	yes	up	0.688748	-0.537951	0.0514708	0.155157	no	down	0.644792	-0.633093	0.0179941	0.0604204	no	down	0.93618	-0.095142	0.736005	0.878471	no	down
MSTRG.18930.1	MSTRG.18930			1	0	1	1	no	no_change	4.31784	2.11031	0.771336	1	no	up	2.73325	1.45062	0.841655	1	no	up	3.01048	1.59	0.826673	1	no	up	1.90568	0.930306	0.898054	1	no	up	0.633014	-0.65969	0.927611	1	no	down
MSTRG.1895.1	MSTRG.1895			2.53586	1.34248	3.23664e-06	1.33701e-05	yes	up	5.58782	2.48228	3.01405e-18	3.85377e-17	yes	up	1.75018	0.807504	0.00586838	0.0134764	no	up	2.20352	1.13981	3.62222e-05	0.000510106	yes	up	0.690171	-0.534973	0.0599235	0.152997	no	down	0.313214	-1.67478	2.4842e-09	1.1836e-07	yes	down
MSTRG.18975.1	MSTRG.18975			5.1496	2.36446	0.743915	1	no	up	16.6795	4.06	0.572827	1	no	up	1	0	1	1	no	no_change	3.23899	1.69554	0.81323	1	no	up	0.272511	-1.87561	0.795532	1	no	down	0.0841347	-3.57116	0.619896	1	no	down
MSTRG.19051.1	MSTRG.19051			2.99786	1.58393	0.188325	0.271795	no	up	5.53652	2.46898	0.0379939	0.0682157	no	up	0.16085	-2.63621	0.104066	0.169281	no	down	1.84683	0.885049	0.417273	0.622968	no	up	0.0536551	-4.22014	0.00650234	0.0269764	yes	down	0.0290526	-5.10519	0.000915256	0.00834804	yes	down
MSTRG.19080.1	MSTRG.19080			1.06227	0.0871522	0.957888	0.977671	no	up	0.101393	-3.30197	0.0936206	0.149115	no	down	1.64698	0.719826	0.657641	0.747381	no	up	0.0954493	-3.38912	0.087704	0.227046	no	down	1.55044	0.632673	0.700133	0.840752	no	up	16.2436	4.0218	0.0404732	0.14663	no	up
MSTRG.19080.3	MSTRG.19080			1.54048	0.623379	0.716815	0.789948	no	up	4.6922	2.23026	0.178822	0.258987	no	up	6.49123	2.69849	0.0967152	0.15935	no	up	3.04594	1.60689	0.330038	0.541548	no	up	4.21378	2.07511	0.198885	0.368709	no	up	1.38341	0.468228	0.762818	0.893407	no	up
MSTRG.19080.4	MSTRG.19080			3.98915	1.99608	0.237858	0.329799	no	up	2.63732	1.39907	0.42181	0.521084	no	up	0.134329	-2.89616	0.1535	0.234702	no	down	0.661122	-0.597011	0.721348	1	no	down	0.0336735	-4.89224	0.0130737	0.0469009	yes	down	0.0509338	-4.29523	0.0330253	0.126743	no	down
MSTRG.19080.5	MSTRG.19080			26.5931	4.73298	0.125509	1	no	up	11.6838	3.54643	0.263419	0.35611	no	up	9.90884	3.30872	0.292375	0.398728	no	up	0.439354	-1.18655	0.690368	1	no	down	0.372609	-1.42426	0.629004	1	no	down	0.848086	-0.237718	0.937541	1	no	down
MSTRG.19139.1	MSTRG.19139			3.89471	1.96151	9.03871e-10	5.87603e-09	yes	up	0.453813	-1.13983	0.00964874	0.0200297	yes	down	1.07579	0.105399	0.762359	0.836395	no	up	0.11652	-3.10135	3.17948e-13	4.24888e-11	yes	down	0.276219	-1.85612	1.80368e-08	3.97289e-07	yes	down	2.37056	1.24523	0.00537488	0.033783	yes	up
MSTRG.19139.3	MSTRG.19139			1.7764	0.828955	0.397947	0.501399	no	up	0.786712	-0.346093	0.742599	0.809311	no	down	0.762424	-0.391335	0.700932	0.785451	no	down	0.442869	-1.17505	0.261742	0.467144	no	down	0.429197	-1.22029	0.227833	0.406738	no	down	0.969128	-0.0452415	0.966677	1	no	down
MSTRG.19139.4	MSTRG.19139			8.36958	3.06516	0.0141102	0.0289439	yes	up	0.0907251	-3.46235	0.0427685	0.0756472	no	down	0.523836	-0.932813	0.503768	0.6115	no	down	0.0108399	-6.52751	9.37962e-05	0.00113807	yes	down	0.0625881	-3.99797	0.00303049	0.0144284	yes	down	5.77388	2.52954	0.156027	0.35798	no	up
MSTRG.19141.1	MSTRG.19141			2.47159	1.30544	0.0525595	0.0916393	no	up	2.81024	1.49069	0.0277413	0.0515657	no	up	0.530574	-0.914373	0.198387	0.290857	no	down	1.13702	0.185255	0.781989	0.894064	no	up	0.214669	-2.21981	0.00160168	0.00849722	yes	down	0.1888	-2.40507	0.00067146	0.00647915	yes	down
MSTRG.19144.1	MSTRG.19144			0.26028	-1.94187	0.22846	0.31922	no	down	17.3074	4.11332	0.000244066	0.00070349	yes	up	1.91618	0.938231	0.438971	0.548622	no	up	66.4956	6.05519	6.37607e-05	0.000825311	yes	up	7.36199	2.8801	0.0688437	0.169848	no	up	0.110714	-3.17509	0.00324066	0.022655	yes	down
MSTRG.19144.2	MSTRG.19144			1.34931	0.432225	0.443467	0.545454	no	up	0.457083	-1.12947	0.0868034	0.1396	no	down	0.645574	-0.631346	0.287538	0.393486	no	down	0.338753	-1.5617	0.0181456	0.0722433	no	down	0.478446	-1.06357	0.0739734	0.179561	no	down	1.41238	0.498125	0.468051	0.689238	no	up
MSTRG.19148.2	MSTRG.19148			2.05384	1.03832	0.0704016	0.118038	no	up	0.666946	-0.584357	0.405401	0.50455	no	down	0.462545	-1.11233	0.1066	0.172652	no	down	0.324732	-1.62268	0.0184796	0.0731222	no	down	0.22521	-2.15066	0.00145358	0.00783074	yes	down	0.693527	-0.527976	0.502607	0.715888	no	down
MSTRG.19148.3	MSTRG.19148			1	0	1	1	no	no_change	33.3708	5.06052	0.481084	1	no	up	7.37897	2.88342	0.689418	1	no	up	23.2668	4.5402	0.527309	1	no	up	5.14476	2.3631	0.743268	1	no	up	0.22112	-2.1771	0.760292	1	no	down
MSTRG.19157.1	MSTRG.19157			4.34912	2.12072	0.140898	0.212916	no	up	9.24293	3.20835	0.0253936	0.0476657	yes	up	2.08603	1.06076	0.467242	0.57639	no	up	2.12524	1.08763	0.436402	0.63983	no	up	0.479644	-1.05997	0.45602	0.650269	no	down	0.225689	-2.14759	0.129601	0.318561	no	down
MSTRG.19157.2	MSTRG.19157			1.43735	0.523408	0.34958	0.451866	no	up	0.293299	-1.76956	0.00213074	0.00510389	yes	down	0.598483	-0.740619	0.188347	0.278586	no	down	0.204056	-2.29297	6.89446e-05	0.000877752	yes	down	0.41638	-1.26403	0.0247556	0.0774435	no	down	2.04052	1.02894	0.0757977	0.22317	no	up
MSTRG.19166.1	MSTRG.19166			3.05181	1.60966	0.163844	0.241601	no	up	1.90362	0.928742	0.447167	0.546293	no	up	1.21934	0.286104	0.814668	0.875681	no	up	0.623767	-0.680921	0.561244	0.743758	no	down	0.399548	-1.32356	0.25823	0.445202	no	down	0.640541	-0.642638	0.602979	0.791752	no	down
MSTRG.19174.2	MSTRG.19174			2.42557	1.27832	0.0263263	0.0502323	no	up	1.63558	0.709802	0.244987	0.335365	no	up	0.510807	-0.969149	0.147836	0.227297	no	down	0.674307	-0.568522	0.336891	0.548889	no	down	0.210593	-2.24747	0.00057602	0.00359879	yes	down	0.31231	-1.67895	0.0140942	0.0694676	no	down
MSTRG.19184.4	MSTRG.19184			187.802	7.55307	8.92132e-09	5.17218e-08	yes	up	96.3061	6.58955	8.04502e-07	3.44075e-06	yes	up	123.232	6.94523	1.39604e-07	6.80369e-07	yes	up	0.512807	-0.963512	0.139285	0.308624	no	down	0.65618	-0.607836	0.32465	0.518236	no	down	1.27959	0.355677	0.59134	0.78419	no	up
MSTRG.19184.5	MSTRG.19184			1	0	1	1	no	no_change	20.0577	4.32608	0.547614	0.640562	no	up	63.9237	5.99828	0.402882	0.513772	no	up	13.9846	3.80577	0.596796	1	no	up	44.5689	5.47797	0.444912	1	no	up	3.187	1.6722	0.813877	1	no	up
MSTRG.19184.6	MSTRG.19184			88.2749	6.46393	0.036679	0.0669015	no	up	105.528	6.72148	0.0299667	0.0552151	no	up	36.0482	5.17186	0.0960607	0.15836	no	up	1.19545	0.257549	0.928609	0.972735	no	up	0.408363	-1.29208	0.654404	0.808262	no	down	0.341599	-1.54962	0.591748	0.784354	no	down
MSTRG.19185.1	MSTRG.19185			22.3442	4.48183	0.532599	0.628726	no	up	76.0531	6.24893	0.38364	0.48338	no	up	5.33997	2.41683	0.738306	0.817014	no	up	3.40371	1.76711	0.803242	1	no	up	0.238987	-2.065	0.77286	1	no	down	0.0702137	-3.8321	0.591732	1	no	down
MSTRG.19185.2	MSTRG.19185			772.688	9.59374	4.86351e-13	4.34896e-12	yes	up	898.211	9.81091	1.49211e-13	1.33547e-12	yes	up	224.434	7.81015	4.69706e-09	2.71487e-08	yes	up	1.16245	0.217169	0.725639	0.859351	no	up	0.290459	-1.78359	0.00465633	0.0205994	yes	down	0.249868	-2.00076	0.00154936	0.0126939	yes	down
MSTRG.19185.3	MSTRG.19185			1	0	1	1	no	no_change	1	0	1	1	no	no_change	1	0	1	1	no	no_change	1	0	1	1	no	no_change	1	0	1	1	no	no_change	1	0	1	1	no	no_change
MSTRG.19187.1	MSTRG.19187			2.54257	1.34629	0.340421	0.44202	no	up	5.27018	2.39785	0.0847915	0.136861	no	up	1.92943	0.948174	0.508969	0.616271	no	up	2.07278	1.05156	0.427589	0.631745	no	up	0.758849	-0.398115	0.771696	0.886351	no	down	0.366103	-1.44968	0.283071	0.516395	no	down
MSTRG.19192.1	MSTRG.19192			1.08807	0.12177	0.955123	1	no	up	0.45543	-1.1347	0.629903	1	no	down	0.148014	-2.7562	0.24182	1	no	down	0.418567	-1.25647	0.597777	1	no	down	0.136033	-2.87797	0.226864	1	no	down	0.324998	-1.6215	0.525869	1	no	down
MSTRG.19192.2	MSTRG.19192			0.833113	-0.263416	0.885247	1	no	down	0.17906	-2.48148	0.225646	0.313478	no	down	0.220768	-2.1794	0.287262	0.393158	no	down	0.214929	-2.21807	0.291086	1	no	down	0.264992	-1.91598	0.361792	1	no	down	1.23293	0.302089	0.895376	1	no	up
MSTRG.19196.2	MSTRG.19196			4.97285	2.31407	0.749273	1	no	up	1	0	1	1	no	no_change	1	0	1	1	no	no_change	0.445799	-1.16554	0.872115	1	no	down	0.282197	-1.82523	0.800977	1	no	down	1	0	1	1	no	no_change
MSTRG.19199.1	MSTRG.19199			2.71954	1.44336	2.91773e-06	1.21374e-05	yes	up	3.20544	1.68052	6.97059e-08	3.43165e-07	yes	up	1.09948	0.136822	0.671138	0.759739	no	up	1.17867	0.23716	0.433567	0.637132	no	up	0.40429	-1.30654	3.11779e-05	0.000292052	yes	down	0.343005	-1.5437	1.09213e-06	2.789e-05	yes	down
MSTRG.19221.1	MSTRG.19221			0.425878	-1.23149	0.864989	1	no	down	0.658263	-0.603265	0.93362	1	no	down	0.41669	-1.26295	0.861573	1	no	down	1	0	1	1	no	no_change	1	0	1	1	no	no_change	1	0	1	1	no	no_change
MSTRG.19221.2	MSTRG.19221			1	0	1	1	no	no_change	1	0	1	1	no	no_change	1	0	1	1	no	no_change	1	0	1	1	no	no_change	1	0	1	1	no	no_change	1	0	1	1	no	no_change
MSTRG.19225.1	MSTRG.19225			1.43427	0.520314	0.942875	1	no	up	2.21689	1.14854	0.874319	1	no	up	0.720503	-0.472923	0.948071	1	no	down	1.54566	0.628224	0.931055	1	no	up	0.502349	-0.993237	0.891199	1	no	down	0.325006	-1.62146	0.823299	1	no	down
MSTRG.1923.1	MSTRG.1923			29.2177	4.86877	0.156152	1	no	up	19.548	4.28895	0.216242	0.3031	no	up	2.73331	1.45065	0.687314	0.773141	no	up	0.669047	-0.579821	0.860129	1	no	down	0.0935499	-3.41812	0.319445	1	no	down	0.139826	-2.8383	0.413167	1	no	down
MSTRG.19244.1	MSTRG.19244			1	0	1	1	no	no_change	1	0	1	1	no	no_change	1	0	1	1	no	no_change	1	0	1	1	no	no_change	1	0	1	1	no	no_change	1	0	1	1	no	no_change
MSTRG.19307.1	MSTRG.19307			3.84805	1.94413	0.550207	1	no	up	1.13821	0.186771	0.955602	1	no	up	0.720499	-0.472933	0.88789	1	no	down	0.295789	-1.75736	0.58916	1	no	down	0.187237	-2.41706	0.457611	1	no	down	1	0	1	1	no	no_change
MSTRG.19315.1	MSTRG.19315			2.84341	1.50762	0.2489	0.342238	no	up	1.12001	0.163508	0.91724	0.947499	no	up	2.46413	1.30108	0.324446	0.433579	no	up	0.393896	-1.34411	0.36684	0.578125	no	down	0.866613	-0.20654	0.865457	0.944741	no	down	2.2001	1.13757	0.44846	0.673979	no	up
MSTRG.19323.4	MSTRG.19323			1.79923	0.847381	0.11846	0.183881	no	up	3.64656	1.86654	0.000487605	0.00132558	yes	up	1.88647	0.915688	0.0903214	0.150168	no	up	2.02673	1.01916	0.053123	0.15873	no	up	1.04849	0.0683073	0.897931	0.964233	no	up	0.517328	-0.95085	0.0700214	0.211609	no	down
MSTRG.1935.1	MSTRG.1935			2.79352	1.48209	0.838268	1	no	up	1	0	1	1	no	no_change	1	0	1	1	no	no_change	0.793583	-0.333548	0.963362	1	no	down	0.502349	-0.993237	0.891199	1	no	down	1	0	1	1	no	no_change
MSTRG.19406.1	MSTRG.19406			2.06142	1.04364	0.459823	0.561335	no	up	1.29331	0.37107	0.806538	0.862674	no	up	0.40307	-1.3109	0.43505	0.544799	no	down	0.627388	-0.672571	0.650631	1	no	down	0.19553	-2.35454	0.15414	0.30726	no	down	0.311657	-1.68197	0.334083	0.570236	no	down
MSTRG.19406.2	MSTRG.19406			6.64232	2.73169	0.704162	1	no	up	1.13821	0.186767	0.97948	1	no	up	0.720503	-0.472923	0.948071	1	no	down	0.171357	-2.54492	0.723528	1	no	down	0.108472	-3.20461	0.655998	1	no	down	1	0	1	1	no	no_change
MSTRG.19458.1	MSTRG.19458			4.17016	2.0601	0.552364	1	no	up	0.592101	-0.756084	0.83428	1	no	down	0.374805	-1.41579	0.695234	1	no	down	0.141985	-2.81619	0.423828	1	no	down	0.089878	-3.47589	0.323568	1	no	down	1	0	1	1	no	no_change
MSTRG.19459.1	MSTRG.19459			2.4745	1.30713	3.51691e-07	1.6766e-06	yes	up	2.36217	1.24011	1.44762e-06	5.97559e-06	yes	up	0.66949	-0.578867	0.0258434	0.0504577	no	down	0.954606	-0.0670226	0.793866	0.901632	no	down	0.270556	-1.886	3.21598e-13	1.93622e-11	yes	down	0.283422	-1.81898	2.44758e-12	2.19047e-10	yes	down
MSTRG.19484.1	MSTRG.19484			1	0	1	1	no	no_change	1	0	1	1	no	no_change	1	0	1	1	no	no_change	1	0	1	1	no	no_change	1	0	1	1	no	no_change	1	0	1	1	no	no_change
MSTRG.19484.2	MSTRG.19484			1	0	1	1	no_test	no_test	1	0	1	1	no_test	no_test	1	0	1	1	no_test	no_test	1	0	1	1	no_test	no_test	1	0	1	1	no_test	no_test	1	0	1	1	no_test	no_test
MSTRG.19491.1	MSTRG.19491			2.1098	1.07711	6.57838e-06	2.59981e-05	yes	up	2.52048	1.3337	2.50899e-08	1.3022e-07	yes	up	0.820038	-0.286237	0.234435	0.333663	no	down	1.19465	0.256592	0.282563	0.490545	no	up	0.388681	-1.36334	1.37863e-08	3.15196e-07	yes	down	0.32535	-1.61994	1.64101e-11	1.26862e-09	yes	down
MSTRG.19505.2	MSTRG.19505			1.93643	0.953399	0.196165	0.281058	no	up	0.925271	-0.112052	0.89696	0.933207	no	down	0.750105	-0.414835	0.615891	0.711371	no	down	0.477823	-1.06545	0.20816	0.402676	no	down	0.387365	-1.36823	0.0900924	0.207676	no	down	0.810687	-0.302783	0.743507	0.882279	no	down
MSTRG.19512.1	MSTRG.19512			7.79976	2.96343	0.251898	1	no	up	4.31798	2.11036	0.437366	1	no	up	2.73332	1.45065	0.593434	1	no	up	0.553605	-0.853072	0.741534	1	no	down	0.350436	-1.51278	0.558625	1	no	down	0.633008	-0.659705	0.808174	1	no	down
MSTRG.19514.1	MSTRG.19514			1	0	1	1	no	no_change	1	0	1	1	no	no_change	1	0	1	1	no	no_change	1	0	1	1	no	no_change	1	0	1	1	no	no_change	1	0	1	1	no	no_change
MSTRG.19514.2	MSTRG.19514			3.71554	1.89357	0.132803	0.202442	no	up	2.25309	1.17191	0.395942	0.4952	no	up	1.06722	0.0938602	0.948138	0.973966	no	up	0.606397	-0.721666	0.565695	0.747102	no	down	0.287232	-1.79971	0.174292	0.335416	no	down	0.473669	-1.07805	0.454093	0.678318	no	down
MSTRG.19514.3	MSTRG.19514			1	0	1	1	no	no_change	1	0	1	1	no	no_change	1	0	1	1	no	no_change	1	0	1	1	no	no_change	1	0	1	1	no	no_change	1	0	1	1	no	no_change
MSTRG.19519.1	MSTRG.19519			1	0	1	1	no	no_change	1	0	1	1	no	no_change	1	0	1	1	no	no_change	1	0	1	1	no	no_change	1	0	1	1	no	no_change	1	0	1	1	no	no_change
MSTRG.19520.1	MSTRG.19520			1	0	1	1	no	no_change	1	0	1	1	no	no_change	1	0	1	1	no	no_change	1	0	1	1	no	no_change	1	0	1	1	no	no_change	1	0	1	1	no	no_change
MSTRG.19525.1	MSTRG.19525			2.06952	1.0493	0.620761	1	no	up	1.14702	0.19789	0.930784	0.957648	no	up	4.65586	2.21905	0.273426	0.377968	no	up	0.554244	-0.851406	0.700019	1	no	down	2.24973	1.16975	0.548331	1	no	up	4.0591	2.02116	0.340196	1	no	up
MSTRG.19538.1	MSTRG.19538			15.9634	3.9967	0.280813	1	no	up	31.6068	4.98216	0.177634	0.257463	no	up	21.0253	4.39406	0.234242	0.333485	no	up	1.97995	0.985466	0.781387	1	no	up	1.3171	0.39736	0.910859	1	no	up	0.665216	-0.588106	0.868008	1	no	down
MSTRG.19538.2	MSTRG.19538			5.32683	2.41328	0.738735	1	no	up	1	0	1	1	no	no_change	1	0	1	1	no	no_change	0.416174	-1.26474	0.861241	1	no	down	0.263444	-1.92443	0.790264	1	no	down	1	0	1	1	no	no_change
MSTRG.19538.4	MSTRG.19538			13.2635	3.72939	0.60415	1	no	up	1	0	1	1	no	no_change	7.50821	2.90847	0.686827	1	no	up	0.167142	-2.58085	0.719761	1	no	down	0.56608	-0.820923	0.90854	1	no	down	3.38682	1.75993	0.807264	1	no	up
MSTRG.19538.6	MSTRG.19538			1	0	1	1	no_test	no_test	1	0	1	1	no_test	no_test	1	0	1	1	no_test	no_test	1	0	1	1	no_test	no_test	1	0	1	1	no_test	no_test	1	0	1	1	no_test	no_test
MSTRG.19569.1	MSTRG.19569			0.191749	-2.38271	0.00316788	0.00760449	yes	down	0.21276	-2.2327	0.0080589	0.0170377	yes	down	0.0932222	-3.42318	0.000131711	0.000418322	yes	down	1.10957	0.150007	0.869852	0.942542	no	up	0.486168	-1.04047	0.280572	0.471169	no	down	0.438157	-1.19048	0.23102	0.456299	no	down
MSTRG.19601.1	MSTRG.19601			1.58787	0.667096	0.433378	0.536355	no	up	5.74098	2.5213	0.0021146	0.00506755	yes	up	1.574	0.654435	0.441787	0.55148	no	up	3.61551	1.8542	0.0227817	0.085657	no	up	0.991263	-0.0126607	0.988046	1	no	down	0.274169	-1.86686	0.0217528	0.0943428	no	down
MSTRG.19613.1	MSTRG.19613			1.46184	0.547785	0.833888	1	no	up	0.613436	-0.705016	0.792551	1	no	down	4.93848	2.30407	0.350686	1	no	up	0.419632	-1.2528	0.639782	1	no	down	3.37826	1.75628	0.476119	1	no	up	8.05052	3.00908	0.235663	1	no	up
MSTRG.19656.5	MSTRG.19656			2.79906	1.48494	0.00139739	0.00362589	yes	up	1.41089	0.496608	0.304386	0.400562	no	up	0.612485	-0.707254	0.153792	0.234992	no	down	0.50406	-0.988332	0.0374409	0.123362	no	down	0.218818	-2.19219	6.90613e-06	7.74328e-05	yes	down	0.434111	-1.20386	0.0172313	0.0798209	no	down
MSTRG.19656.6	MSTRG.19656			2.35333	1.2347	0.103286	0.163537	no	up	1.85862	0.894234	0.250423	0.341798	no	up	0.897318	-0.156308	0.843277	0.896847	no	down	0.789784	-0.34047	0.656104	0.811465	no	down	0.381297	-1.39101	0.0735529	0.178693	no	down	0.482787	-1.05054	0.187484	0.401697	no	down
MSTRG.19683.1	MSTRG.19683			0.772321	-0.372727	0.174504	0.254975	no	down	0.703015	-0.508374	0.076927	0.125763	no	down	0.623061	-0.682554	0.014252	0.0296884	no	down	0.910262	-0.135646	0.646358	0.804043	no	down	0.806739	-0.309826	0.280312	0.470879	no	down	0.886271	-0.17418	0.560669	0.761094	no	down
MSTRG.19686.2	MSTRG.19686			0.722298	-0.469333	0.705158	0.779591	no	down	2.20222	1.13896	0.314608	0.411737	no	up	0.714947	-0.484093	0.695777	0.780345	no	down	3.04891	1.60829	0.195022	0.385804	no	up	0.989822	-0.0147595	0.991198	1	no	down	0.324648	-1.62305	0.190093	0.405058	no	down
MSTRG.1970.1	MSTRG.1970			2.11385	1.07988	0.0131991	0.027248	yes	up	2.26299	1.17823	0.00827732	0.0174306	yes	up	0.538847	-0.892053	0.0738177	0.12618	no	down	1.07055	0.0983565	0.821114	0.917668	no	up	0.254912	-1.97193	5.51226e-05	0.000480551	yes	down	0.238112	-2.07028	3.26215e-05	0.000532121	yes	down
MSTRG.19700.3	MSTRG.19700			0.06167	-4.01929	0.00228005	0.00565457	yes	down	0.0953219	-3.39105	0.0100474	0.0207577	yes	down	0.0309793	-5.01255	0.000141747	0.000447404	yes	down	1.54568	0.628239	0.718591	0.854976	no	up	0.502341	-0.993262	0.568874	0.747534	no	down	0.324997	-1.6215	0.352344	0.588365	no	down
MSTRG.19719.2	MSTRG.19719			0.384515	-1.37889	4.81473e-06	1.94432e-05	yes	down	0.251151	-1.99337	4.47101e-09	2.51996e-08	yes	down	0.410837	-1.28336	1.77239e-05	6.50156e-05	yes	down	0.653163	-0.614485	0.0866623	0.225101	no	down	1.06845	0.0955257	0.765496	0.883107	no	up	1.63582	0.710011	0.046441	0.161225	no	up
MSTRG.19762.2	MSTRG.19762			1	0	1	1	no	no_change	4.31784	2.11031	0.771336	1	no	up	1	0	1	1	no	no_change	3.01048	1.59	0.826673	1	no	up	1	0	1	1	no	no_change	0.325006	-1.62146	0.823299	1	no	down
MSTRG.19764.1	MSTRG.19764			2.43474	1.28377	0.00880927	0.0190046	yes	up	1.52214	0.606104	0.242062	0.332223	no	up	0.396967	-1.33291	0.0214901	0.0427995	yes	down	0.625176	-0.677665	0.179637	0.365825	no	down	0.163043	-2.61668	4.09543e-06	4.8899e-05	yes	down	0.260795	-1.93901	0.00106292	0.00940306	yes	down
MSTRG.19780.1	MSTRG.19780			4.26326	2.09196	2.49886e-06	1.04992e-05	yes	up	1.0335	0.0475431	0.919309	0.949072	no	up	1.69772	0.763598	0.0905974	0.150567	no	up	0.242421	-2.04441	8.92772e-06	0.00015432	yes	down	0.398221	-1.32836	0.00264329	0.0129129	yes	down	1.64268	0.716055	0.125167	0.310968	no	up
MSTRG.19824.1	MSTRG.19824			0.374662	-1.41634	0.654818	1	no	down	0.579106	-0.788102	0.803538	1	no	down	0.188208	-2.4096	0.446891	1	no	down	1.54567	0.628237	0.849201	1	no	up	0.502342	-0.993258	0.76371	1	no	down	0.324999	-1.62149	0.623603	1	no	down
MSTRG.19838.1	MSTRG.19838			1.79452	0.843595	0.344766	0.446636	no	up	2.13282	1.09276	0.232171	0.321131	no	up	0.0608155	-4.03942	0.00482647	0.0112964	yes	down	1.18852	0.249164	0.781059	0.893658	no	up	0.0338896	-4.88301	0.000593513	0.00368813	yes	down	0.0285142	-5.13218	0.000349869	0.00377577	yes	down
MSTRG.19866.3	MSTRG.19866			5.15074	2.36478	0.682786	1	no	up	1	0	1	1	no	no_change	1	0	1	1	no	no_change	0.430405	-1.21623	0.833527	1	no	down	0.272452	-1.87593	0.745799	1	no	down	1	0	1	1	no	no_change
MSTRG.19866.4	MSTRG.19866			1	0	1	1	no	no_change	1	0	1	1	no	no_change	2.73331	1.45065	0.694971	1	no	up	1	0	1	1	no	no_change	1.9057	0.930324	0.80145	1	no	up	1.23293	0.302088	0.93492	1	no	up
MSTRG.19883.1	MSTRG.19883			9.23996	3.20789	0.0640801	0.108619	no	up	4.18605	2.06559	0.284594	0.379229	no	up	0.720498	-0.472934	0.815065	0.87593	no	down	0.453038	-1.1423	0.481982	1	no	down	0.0779763	-3.68082	0.0336196	0.0981565	no	down	0.172119	-2.53852	0.188492	0.402934	no	down
MSTRG.19908.1	MSTRG.19908			2.564	1.35839	0.21173	0.299543	no	up	1.38943	0.474494	0.685731	0.760812	no	up	0.371961	-1.42678	0.284589	0.390294	no	down	0.5419	-0.883901	0.437021	0.640132	no	down	0.145071	-2.78517	0.0324733	0.0956813	no	down	0.267707	-1.90127	0.166445	0.372801	no	down
MSTRG.19920.1	MSTRG.19920			1	0	1	1	no	no_change	1	0	1	1	no	no_change	1	0	1	1	no	no_change	1	0	1	1	no	no_change	1	0	1	1	no	no_change	1	0	1	1	no	no_change
MSTRG.19926.1	MSTRG.19926			0.920025	-0.120255	0.866293	0.907651	no	down	0.883995	-0.17789	0.811947	0.867036	no	down	0.0373685	-4.74203	0.000435407	0.00125362	yes	down	0.960838	-0.0576344	0.940079	0.979034	no	down	0.0406169	-4.62178	0.000669942	0.0040767	yes	down	0.0422723	-4.56414	0.000914701	0.00834804	yes	down
MSTRG.19946.1	MSTRG.19946			1.65821	0.729626	0.00996476	0.0212275	no	up	1.62584	0.701186	0.0152869	0.0302886	no	up	0.438026	-1.19091	0.000122866	0.000392561	yes	down	0.98048	-0.0284401	0.921193	0.969053	no	down	0.264156	-1.92054	4.86743e-10	1.43908e-08	yes	down	0.269415	-1.8921	1.69962e-09	8.40003e-08	yes	down
MSTRG.19948.2	MSTRG.19948			0.811027	-0.302179	0.772427	0.836385	no	down	0.137236	-2.86527	0.0462399	0.0809848	no	down	1.41164	0.497377	0.602296	0.700049	no	up	0.169212	-2.56309	0.0872093	0.226098	no	down	1.74056	0.799555	0.443855	0.638468	no	up	10.2863	3.36265	0.0192854	0.0866191	no	up
MSTRG.19956.2	MSTRG.19956			5.30589	2.40759	0.00501591	0.0114971	yes	up	2.86029	1.51616	0.10733	0.167697	no	up	0.400476	-1.32021	0.311101	0.419777	no	down	0.539079	-0.891431	0.275882	0.483386	no	down	0.0754777	-3.72781	0.00219452	0.011041	yes	down	0.140012	-2.83638	0.0263975	0.108316	no	down
MSTRG.19956.4	MSTRG.19956			1.2009	0.264121	0.793978	0.853593	no	up	0.180153	-2.47271	0.0971883	0.153986	no	down	0.53125	-0.912538	0.414496	0.525177	no	down	0.150014	-2.73683	0.0682528	0.190347	no	down	0.442375	-1.17666	0.298533	0.490785	no	down	2.94889	1.56017	0.321896	0.55828	no	up
MSTRG.19956.5	MSTRG.19956			1	0	1	1	no_test	no_test	1	0	1	1	no_test	no_test	1	0	1	1	no_test	no_test	1	0	1	1	no_test	no_test	1	0	1	1	no_test	no_test	1	0	1	1	no_test	no_test
MSTRG.19956.6	MSTRG.19956			2.79352	1.48209	0.838268	1	no	up	19.5123	4.28631	0.551347	1	no	up	1	0	1	1	no	no_change	6.98483	2.80422	0.69672	1	no	up	0.502349	-0.993237	0.891199	1	no	down	0.0719201	-3.79746	0.597638	1	no	down
MSTRG.19957.1	MSTRG.19957			2.70071	1.43334	6.12401e-05	0.000204814	yes	up	2.0884	1.0624	0.00410041	0.00926836	yes	up	1.14624	0.196905	0.598442	0.696385	no	up	0.773277	-0.370942	0.301588	0.511292	no	down	0.42442	-1.23644	0.000657728	0.00401467	yes	down	0.548858	-0.865494	0.0210969	0.0922839	no	down
MSTRG.19962.2	MSTRG.19962			1	0	1	1	no	no_change	7.88293	2.97873	0.170534	0.248624	no	up	30.4935	4.93043	0.0118338	0.0252022	yes	up	5.49608	2.4584	0.258017	1	no	up	21.2605	4.4101	0.0243585	1	no	up	3.8683	1.9517	0.29754	1	no	up
MSTRG.19962.4	MSTRG.19962			4.97285	2.31407	0.749273	1	no	up	1	0	1	1	no	no_change	1	0	1	1	no	no_change	0.445799	-1.16554	0.872115	1	no	down	0.282197	-1.82523	0.800977	1	no	down	1	0	1	1	no	no_change
MSTRG.1997.1	MSTRG.1997			0.930381	-0.104107	0.961468	1	no	down	0.793773	-0.333201	0.881096	1	no	down	0.257974	-1.9547	0.380213	1	no	down	0.85317	-0.229095	0.921008	1	no	down	0.277278	-1.85059	0.423111	1	no	down	0.324998	-1.6215	0.495355	1	no	down
MSTRG.19987.2	MSTRG.19987			1.90771	0.931842	0.482607	0.58325	no	up	2.79073	1.48064	0.265156	0.358108	no	up	1.18706	0.24739	0.853869	0.904117	no	up	1.46287	0.548799	0.677462	0.826701	no	up	0.622242	-0.684452	0.60788	0.776152	no	down	0.425358	-1.23325	0.355789	0.592127	no	down
MSTRG.19987.3	MSTRG.19987			1.15711	0.210525	0.91513	0.944876	no	up	44.4274	5.47338	0.00420842	0.00948475	yes	up	1.63214	0.706763	0.71779	0.80017	no	up	38.3951	5.26285	0.00626291	0.0324801	yes	up	1.41053	0.496238	0.800931	0.906253	no	up	0.0367372	-4.76661	0.0123322	0.0625998	no	down
MSTRG.20004.1	MSTRG.20004			3.61734	1.85493	0.573356	1	no	up	4.51576	2.17497	0.511037	1	no	up	0.39746	-1.33112	0.69856	1	no	down	1.24837	0.320041	0.920589	1	no	up	0.109876	-3.18605	0.340419	1	no	down	0.088016	-3.50609	0.296302	1	no	down
MSTRG.20007.3	MSTRG.20007			0.245788	-2.02451	0.00167446	0.00427593	yes	down	0.788755	-0.342351	0.552262	0.644805	no	down	0.407364	-1.29561	0.0283483	0.0548095	no	down	3.20908	1.68216	0.0136146	0.0583393	no	up	1.65738	0.728901	0.293916	0.485594	no	up	0.516464	-0.95326	0.131289	0.321198	no	down
MSTRG.20013.1	MSTRG.20013			2.90305	1.53757	1.00728e-08	5.79847e-08	yes	up	1.76396	0.818818	0.00278323	0.00649889	no	up	0.516387	-0.953474	0.000783401	0.00215273	no	down	0.607623	-0.718751	0.00781066	0.0383546	no	down	0.177878	-2.49104	6.50418e-19	9.57222e-17	yes	down	0.292743	-1.77229	5.46975e-10	3.01033e-08	yes	down
MSTRG.20016.1	MSTRG.20016			2.42212	1.27627	4.27678e-05	0.000147193	yes	up	2.1294	1.09045	0.000676939	0.0017865	yes	up	0.447834	-1.15896	0.00126876	0.00334456	yes	down	0.87915	-0.185819	0.552365	0.736423	no	down	0.184893	-2.43523	4.8085e-12	2.24789e-10	yes	down	0.210309	-2.24941	4.29056e-10	2.46286e-08	yes	down
MSTRG.20057.1	MSTRG.20057			1.43428	0.520327	0.827931	1	no	up	1.13821	0.186771	0.937812	0.962505	no	up	1.40334	0.48886	0.838189	0.893594	no	up	0.793578	-0.333555	0.889185	1	no	down	0.978425	-0.0314665	0.989513	1	no	down	1.23293	0.302089	0.899581	1	no	up
MSTRG.20073.2	MSTRG.20073			1.13514	0.182867	0.571118	0.66335	no	up	1.13585	0.183776	0.577222	0.667327	no	up	1.62991	0.704795	0.0270504	0.0525928	no	up	1.00063	0.000909334	0.997816	1	no	up	1.43587	0.521928	0.104448	0.23096	no	up	1.43497	0.521019	0.112509	0.289776	no	up
MSTRG.20091.1	MSTRG.20091			7.79171	2.96194	1.5317e-28	3.5561e-27	yes	up	15.389	3.94382	2.25919e-49	1.07564e-47	yes	up	7.77844	2.95948	1.67821e-28	3.72313e-27	yes	up	1.97504	0.981885	0.000172658	0.00187218	no	up	0.998297	-0.0024587	0.992503	1	no	down	0.505456	-0.984344	0.000166045	0.00205033	no	down
MSTRG.20091.3	MSTRG.20091			2.64852	1.40519	0.000447539	0.00128072	yes	up	2.98612	1.57827	0.000120295	0.000367425	yes	up	3.12055	1.6418	3.32083e-05	0.000116381	yes	up	1.12746	0.173082	0.654645	0.810547	no	up	1.17822	0.236614	0.523809	0.709668	no	up	1.04502	0.0635318	0.86793	0.954583	no	up
MSTRG.20099.1	MSTRG.20099			0.680106	-0.556169	0.260737	0.355442	no	down	0.592024	-0.756272	0.14852	0.220981	no	down	1.25664	0.329566	0.488821	0.596971	no	up	0.870488	-0.200103	0.712072	0.850614	no	down	1.84771	0.885735	0.0745091	0.180509	no	up	2.12261	1.08584	0.0387798	0.142233	no	up
MSTRG.2011.1	MSTRG.2011			49.4167	5.62693	3.30962e-09	2.02974e-08	yes	up	17.6113	4.13843	2.29946e-05	7.91693e-05	yes	up	9.43818	3.23851	0.000993018	0.00267136	yes	up	0.356384	-1.4885	0.0261186	0.0945026	no	down	0.190992	-2.38842	0.000427273	0.00279246	yes	down	0.535916	-0.899921	0.207802	0.42788	no	down
MSTRG.20110.1	MSTRG.20110			5.15038	2.36468	0.700833	1	no	up	12.1908	3.60772	0.555862	1	no	up	9.96827	3.31734	0.587328	1	no	up	2.36697	1.24304	0.838466	1	no	up	1.93544	0.952663	0.875591	1	no	up	0.817688	-0.290377	0.96175	1	no	down
MSTRG.20201.1	MSTRG.20201			0.736391	-0.441457	0.951521	1	no	down	1.13821	0.186767	0.97948	1	no	up	0.720503	-0.472923	0.948071	1	no	down	1	0	1	1	no	no_change	1	0	1	1	no	no_change	1	0	1	1	no	no_change
MSTRG.20212.2	MSTRG.20212			1.32761	0.408828	0.48999	0.590022	no	up	2.36203	1.24003	0.0351302	0.06355	no	up	0.289516	-1.78828	0.00876054	0.0192958	yes	down	1.77916	0.831198	0.159331	0.338155	no	up	0.218074	-2.19711	0.00131739	0.0072144	yes	down	0.122571	-3.02831	8.66922e-06	0.000170535	yes	down
MSTRG.20242.2	MSTRG.20242			1.28281	0.359309	0.0268703	0.0511697	no	up	1.52322	0.607125	0.000237563	0.000687027	no	up	1.16041	0.214634	0.188219	0.278416	no	up	1.18741	0.247816	0.13588	0.303369	no	up	0.904583	-0.144675	0.378	0.572548	no	down	0.761813	-0.392491	0.018714	0.0847721	no	down
MSTRG.20268.1	MSTRG.20268			2.53579	1.34243	0.166542	0.244941	no	up	3.93335	1.97576	0.0416876	0.0740002	no	up	4.58985	2.19845	0.0186272	0.0376991	yes	up	1.55114	0.633326	0.486006	0.681033	no	up	1.81003	0.856013	0.3256	0.519004	no	up	1.16691	0.222687	0.798093	0.915133	no	up
MSTRG.20329.2	MSTRG.20329			0.820759	-0.28497	0.866785	0.907897	no	down	1.29228	0.369924	0.827337	0.879007	no	up	1.25109	0.323182	0.843969	0.897371	no	up	1.5745	0.654894	0.710056	1	no	up	1.52431	0.608152	0.722048	1	no	up	0.96812	-0.0467418	0.978152	1	no	down
MSTRG.20341.1	MSTRG.20341			1.44022	0.526291	0.785727	1	no	up	0.588189	-0.765649	0.721778	0.792083	no	down	0.372328	-1.42535	0.507398	0.61485	no	down	0.408401	-1.29194	0.547838	1	no	down	0.258521	-1.95165	0.363934	1	no	down	0.633008	-0.659705	0.778417	1	no	down
MSTRG.20353.1	MSTRG.20353			4.13908	2.04931	4.73331e-06	1.9141e-05	yes	up	0.980183	-0.0288775	0.957828	0.976894	no	down	1.62155	0.697374	0.143285	0.221273	no	up	0.236812	-2.07819	5.3934e-05	0.000718268	yes	down	0.391766	-1.35193	0.00212577	0.0107714	yes	down	1.65434	0.726252	0.178477	0.390269	no	up
MSTRG.20393.1	MSTRG.20393			5.46243	2.44954	2.64201e-07	1.28325e-06	yes	up	1.55291	0.634978	0.183404	0.264357	no	up	1.54152	0.624355	0.190258	0.280875	no	up	0.28429	-1.81456	0.000139601	0.00157821	yes	down	0.282205	-1.82519	0.000124929	0.000978739	yes	down	0.992664	-0.0106233	0.982239	1	no	down
MSTRG.20417.1	MSTRG.20417			5.26701	2.39698	0.00255321	0.00626336	yes	up	3.90306	1.9646	0.0164011	0.032273	yes	up	4.12743	2.04524	0.0105805	0.0228104	yes	up	0.741038	-0.43238	0.568312	0.748833	no	down	0.783638	-0.35174	0.633537	0.793489	no	down	1.05749	0.0806397	0.915907	0.976321	no	up
MSTRG.20417.2	MSTRG.20417			3.49954	1.80716	0.568681	0.661312	no	up	0.157624	-2.66544	0.428428	0.527721	no	down	2.69859	1.43221	0.651941	0.742563	no	up	0.0450414	-4.4726	0.180837	1	no	down	0.771128	-0.374958	0.90525	0.968995	no	down	17.1204	4.09765	0.22081	0.444935	no	up
MSTRG.20420.1	MSTRG.20420			1	0	1	1	no	no_change	1	0	1	1	no	no_change	2.73325	1.45062	0.841655	1	no	up	1	0	1	1	no	no_change	1.90568	0.930306	0.898054	1	no	up	1.23292	0.302082	0.966816	1	no	up
MSTRG.20422.1	MSTRG.20422			7.81291	2.96586	0.594704	1	no	up	1	0	1	1	no	no_change	1	0	1	1	no	no_change	0.283749	-1.81731	0.744425	1	no	down	0.179617	-2.47701	0.656798	1	no	down	1	0	1	1	no	no_change
MSTRG.20525.1	MSTRG.20525			93.064	6.54015	0.0179997	0.0359342	yes	up	8.02674	3.00481	0.306299	0.402671	no	up	1	0	1	1	no	no_change	0.0862497	-3.53534	0.190641	0.380124	no	down	0.0150792	-6.05129	0.0286114	0.0866543	no	down	0.174832	-2.51595	0.391677	0.624516	no	down
MSTRG.20525.2	MSTRG.20525			1.13386	0.181242	0.720574	0.792889	no	up	0.601686	-0.732917	0.181518	0.262073	no	down	1.67295	0.742392	0.136787	0.212728	no	up	0.530653	-0.914159	0.0982694	0.244909	no	down	1.47544	0.561149	0.265326	0.453537	no	up	2.78043	1.47531	0.00687641	0.0408554	yes	up
MSTRG.20528.7	MSTRG.20528			1.33142	0.412966	0.0991887	0.158138	no	up	1.32124	0.401889	0.115233	0.178151	no	up	1.19216	0.253575	0.312854	0.421627	no	up	0.992351	-0.0110769	0.965452	0.992865	no	down	0.895403	-0.159391	0.526813	0.712596	no	down	0.902304	-0.148314	0.563132	0.763125	no	down
MSTRG.20562.1	MSTRG.20562			4.94939	2.30725	1.43991e-24	2.73235e-23	yes	up	3.41904	1.77359	2.90135e-14	2.77672e-13	yes	up	5.7289	2.51826	3.40556e-29	7.78723e-28	yes	up	0.6908	-0.533659	0.0141961	0.0602681	no	down	1.1575	0.21101	0.310824	0.504218	no	up	1.67559	0.744669	0.000585808	0.00580201	no	up
MSTRG.20578.1	MSTRG.20578			1.48365	0.569154	0.496673	0.595885	no	up	2.39811	1.2619	0.130896	0.198355	no	up	0.467656	-1.09648	0.236335	0.335914	no	down	1.61636	0.692746	0.406077	0.614011	no	up	0.315206	-1.66563	0.0716044	0.175051	no	down	0.19501	-2.35838	0.0105945	0.0560565	no	down
MSTRG.20578.2	MSTRG.20578			0.536353	-0.898744	0.781149	0.843631	no	down	0.112236	-3.15539	0.348787	0.447716	no	down	2.25635	1.17399	0.711457	0.79481	no	up	0.209258	-2.25665	0.508721	1	no	down	4.20683	2.07273	0.520252	1	no	up	20.1036	4.32938	0.197166	1	no	up
MSTRG.20578.3	MSTRG.20578			4.97285	2.31407	0.749273	1	no	up	1	0	1	1	no	no_change	1	0	1	1	no	no_change	0.445799	-1.16554	0.872115	1	no	down	0.282197	-1.82522	0.800977	1	no	down	1	0	1	1	no	no_change
MSTRG.20633.1	MSTRG.20633			4.9775	2.31542	0.697237	1	no	up	1	0	1	1	no	no_change	2.73328	1.45063	0.808223	1	no	up	0.445385	-1.16687	0.844559	1	no	down	0.549126	-0.86479	0.884468	1	no	down	1.23292	0.302084	0.959689	1	no	up
MSTRG.20633.2	MSTRG.20633			38.4132	5.26353	0.00441999	0.0102454	yes	up	23.7748	4.57136	0.0164262	0.0323137	yes	up	30.0895	4.91119	0.008231	0.0182625	yes	up	0.618922	-0.69217	0.653904	0.810044	no	down	0.783313	-0.35234	0.812551	0.912605	no	down	1.26561	0.33983	0.827026	0.933422	no	up
MSTRG.20633.5	MSTRG.20633			4.88944	2.28967	0.00205532	0.0051474	yes	up	4.18047	2.06366	0.00752146	0.0160217	yes	up	1.74947	0.806914	0.31573	0.424823	no	up	0.854999	-0.226005	0.740111	0.867792	no	down	0.357805	-1.48275	0.0388072	0.110036	no	down	0.418486	-1.25675	0.0928435	0.253869	no	down
MSTRG.20636.1	MSTRG.20636			1.81493	0.859916	0.0334175	0.0618052	no	up	1.59243	0.671226	0.106366	0.166366	no	up	1.18766	0.248123	0.546754	0.650391	no	up	0.877402	-0.188691	0.646748	0.804263	no	down	0.654383	-0.611793	0.1335	0.276564	no	down	0.745819	-0.423102	0.312657	0.548655	no	down
MSTRG.20637.2	MSTRG.20637			2.79352	1.48209	0.838268	1	no	up	1	0	1	1	no	no_change	1	0	1	1	no	no_change	0.793583	-0.333548	0.963362	1	no	down	0.502349	-0.993237	0.891199	1	no	down	1	0	1	1	no	no_change
MSTRG.20639.1	MSTRG.20639			1	0	1	1	no	no_change	4.31784	2.11031	0.771336	1	no	up	4.92163	2.29913	0.75081	1	no	up	3.01048	1.59	0.826673	1	no	up	3.43145	1.77882	0.805913	1	no	up	1.13984	0.188825	0.979192	1	no	up
MSTRG.20640.1	MSTRG.20640			1.32633	0.407439	0.100641	0.160139	no	up	1.41939	0.505266	0.0474316	0.0827733	no	up	0.491776	-1.02393	0.000167548	0.00052189	yes	down	1.07016	0.0978278	0.702337	0.843287	no	up	0.370779	-1.43137	1.59665e-07	2.76809e-06	yes	down	0.346471	-1.52919	4.32911e-08	1.54696e-06	yes	down
MSTRG.20640.2	MSTRG.20640			2.43629	1.28469	0.0718647	0.120125	no	up	2.26473	1.17934	0.108181	0.168824	no	up	0.615277	-0.700693	0.380203	0.491127	no	down	0.929583	-0.105344	0.882473	0.94898	no	down	0.252547	-1.98538	0.0107852	0.0403692	yes	down	0.271677	-1.88004	0.0183973	0.0836616	no	down
MSTRG.20697.1	MSTRG.20697			2.79352	1.48209	0.838268	1	no	up	1	0	1	1	no	no_change	1	0	1	1	no	no_change	0.793583	-0.333548	0.963362	1	no	down	0.502349	-0.993237	0.891199	1	no	down	1	0	1	1	no	no_change
MSTRG.20708.1	MSTRG.20708			1	0	1	1	no	no_change	1	0	1	1	no	no_change	14.8817	3.89547	0.587954	1	no	up	1	0	1	1	no	no_change	10.3758	3.37516	0.638759	1	no	up	6.71288	2.74693	0.702418	1	no	up
MSTRG.2074.1	MSTRG.2074			1	0	1	1	no	no_change	1	0	1	1	no	no_change	1	0	1	1	no	no_change	1	0	1	1	no	no_change	1	0	1	1	no	no_change	1	0	1	1	no	no_change
MSTRG.20772.1	MSTRG.20772			3.69239	1.88455	0.0066391	0.0147898	yes	up	1.58627	0.665638	0.402623	0.5019	no	up	0.401083	-1.31803	0.175337	0.262527	no	down	0.429605	-1.21892	0.0975772	0.243811	no	down	0.108624	-3.20258	0.000531596	0.00335827	yes	down	0.252847	-1.98367	0.0478604	0.164761	no	down
MSTRG.20774.1	MSTRG.20774			1.5762	0.656449	0.0244981	0.0470939	no	up	1.97271	0.980177	0.000808627	0.00209949	no	up	0.55628	-0.846118	0.00444923	0.01049	no	down	1.25156	0.323727	0.268047	0.474551	no	up	0.352925	-1.50257	4.26876e-07	6.61043e-06	yes	down	0.281988	-1.82629	8.74355e-10	4.60787e-08	yes	down
MSTRG.20781.1	MSTRG.20781			51.7472	5.69341	3.80436e-05	0.000132184	yes	up	94.2353	6.5582	1.98624e-06	8.03823e-06	yes	up	30.0218	4.90794	0.000436419	0.00125636	yes	up	1.82107	0.864785	0.251409	0.455738	no	up	0.580163	-0.78547	0.315944	0.509387	no	down	0.318584	-1.65026	0.0339215	0.129283	no	down
MSTRG.20785.1	MSTRG.20785			6.43141	2.68514	0.13136	0.200616	no	up	7.71996	2.94859	0.101069	0.159216	no	up	1.38522	0.470114	0.813826	0.874866	no	up	1.20035	0.263456	0.865775	1	no	up	0.215383	-2.21502	0.214255	1	no	down	0.179433	-2.47848	0.169013	1	no	down
MSTRG.20791.1	MSTRG.20791			0.461813	-1.11462	0.548502	1	no	down	0.346852	-1.52761	0.444514	0.543753	no	down	0.33431	-1.58074	0.406771	0.517509	no	down	0.751067	-0.412987	0.842826	1	no	down	0.723908	-0.466122	0.815197	1	no	down	0.963839	-0.0531354	0.980056	1	no	down
MSTRG.20791.2	MSTRG.20791			0.761428	-0.393221	0.649128	0.731145	no	down	0.453752	-1.14002	0.255272	0.347279	no	down	1.21532	0.281339	0.733819	0.813177	no	up	0.595923	-0.746802	0.472356	0.670073	no	down	1.59611	0.67456	0.43912	0.633723	no	up	2.67838	1.42136	0.158792	0.362006	no	up
MSTRG.20890.2	MSTRG.20890			1.37746	0.462007	0.660408	0.741226	no	up	0.715956	-0.482057	0.655607	0.735886	no	down	0.657543	-0.604844	0.570901	0.67193	no	down	0.519767	-0.944064	0.382682	0.592176	no	down	0.47736	-1.06685	0.317757	0.511148	no	down	0.918412	-0.122787	0.910856	0.973369	no	down
MSTRG.20890.3	MSTRG.20890			1	0	1	1	no	no_change	38.7393	5.27573	0.462479	0.561512	no	up	1	0	1	1	no	no_change	27.0098	4.75541	0.507776	1	no	up	1	0	1	1	no	no_change	0.0362248	-4.78688	0.504972	1	no	down
MSTRG.20890.4	MSTRG.20890			22.8678	4.51525	0.0268965	0.05121	no	up	10.6177	3.4084	0.105987	0.165823	no	up	15.3225	3.93758	0.0552312	0.0980415	no	up	0.464306	-1.10685	0.534786	0.722029	no	down	0.670046	-0.577667	0.73674	0.864541	no	down	1.44311	0.529185	0.768615	0.896491	no	up
MSTRG.20890.5	MSTRG.20890			18.6563	4.22159	0.556844	0.650519	no	up	1	0	1	1	no	no_change	1	0	1	1	no	no_change	0.118828	-3.07305	0.668878	1	no	down	0.0752198	-3.73274	0.603412	1	no	down	1	0	1	1	no	no_change
MSTRG.20915.1	MSTRG.20915			1.86023	0.895479	8.18875e-06	3.18432e-05	no	up	1.64623	0.71917	0.000413757	0.00114164	no	up	0.568143	-0.815675	9.65557e-05	0.000314081	no	down	0.884964	-0.176309	0.383972	0.593084	no	down	0.305416	-1.71115	1.97342e-16	1.98019e-14	yes	down	0.345116	-1.53485	3.37146e-13	3.80592e-11	yes	down
MSTRG.20928.1	MSTRG.20928			0.156598	-2.67486	0.610824	1	no	down	0.242049	-2.04663	0.696999	1	no	down	0.15322	-2.70633	0.606634	1	no	down	1	0	1	1	no	no_change	1	0	1	1	no	no_change	1	0	1	1	no	no_change
MSTRG.2094.1	MSTRG.2094			5.31178	2.4092	0.666989	1	no	up	1	0	1	1	no	no_change	1	0	1	1	no	no_change	0.417357	-1.26065	0.821861	1	no	down	0.264192	-1.92034	0.731618	1	no	down	1	0	1	1	no	no_change
MSTRG.20945.1	MSTRG.20945			1.99715	0.997942	0.000392197	0.00113447	no	up	1.69922	0.764869	0.00721133	0.0154336	no	up	0.431005	-1.21422	3.85324e-05	0.000133859	yes	down	0.850821	-0.233073	0.410401	0.617274	no	down	0.21581	-2.21216	4.81939e-14	3.35971e-12	yes	down	0.25365	-1.97909	2.50085e-11	1.83346e-09	yes	down
MSTRG.20950.1	MSTRG.20950			17.2158	4.10566	0.00248376	0.00610846	yes	up	7.95889	2.99257	0.0320088	0.0585742	no	up	7.34594	2.87695	0.036884	0.0690157	no	up	0.462301	-1.1131	0.35534	0.567168	no	down	0.426697	-1.22872	0.299546	0.49184	no	down	0.922986	-0.11562	0.925007	0.981697	no	down
MSTRG.20967.1	MSTRG.20967			2.39452	1.25973	0.62436	1	no	up	1.69974	0.765317	0.769785	0.832716	no	up	0.226547	-2.14212	0.443615	0.553166	no	down	0.709848	-0.494418	0.848662	1	no	down	0.0946106	-3.40185	0.219998	1	no	down	0.133283	-2.90744	0.301342	1	no	down
MSTRG.2099.1	MSTRG.2099			8.81985	3.14075	0.000179957	0.000554579	yes	up	3.78658	1.92089	0.0320505	0.0586299	no	up	3.81115	1.93023	0.025986	0.0506975	no	up	0.429325	-1.21986	0.116912	0.274782	no	down	0.432111	-1.21053	0.103901	0.230102	no	down	1.00649	0.00933237	0.990792	1	no	up
MSTRG.21006.1	MSTRG.21006			1	0	1	1	no	no_change	1	0	1	1	no	no_change	1	0	1	1	no	no_change	1	0	1	1	no	no_change	1	0	1	1	no	no_change	1	0	1	1	no	no_change
MSTRG.21018.1	MSTRG.21018			25.7448	4.68621	0.272462	1	no	up	1	0	1	1	no	no_change	12.5185	3.64599	0.395952	1	no	up	0.0861116	-3.53765	0.40742	1	no	down	0.486253	-1.04022	0.80235	1	no	down	5.64678	2.49743	0.560929	1	no	up
MSTRG.21048.1	MSTRG.21048			1.01484	0.0212513	0.981501	0.994101	no	up	1.37774	0.462303	0.620536	0.70599	no	up	0.66117	-0.596906	0.541458	0.645786	no	down	1.35759	0.441052	0.64905	0.806092	no	up	0.651502	-0.618158	0.541083	0.724912	no	down	0.479895	-1.05921	0.302409	0.537556	no	down
MSTRG.21094.1	MSTRG.21094			1	0	1	1	no_test	no_test	1	0	1	1	no_test	no_test	1	0	1	1	no_test	no_test	1	0	1	1	no_test	no_test	1	0	1	1	no_test	no_test	1	0	1	1	no_test	no_test
MSTRG.21094.2	MSTRG.21094			2.34546	1.22987	7.61173e-14	7.36959e-13	yes	up	1.87613	0.907758	8.12935e-08	3.96932e-07	no	up	0.456562	-1.13112	7.97977e-10	4.9928e-09	yes	down	0.799897	-0.322114	0.0523352	0.156956	no	down	0.194657	-2.36099	7.5993e-39	1.50983e-34	yes	down	0.243353	-2.03888	3.9899e-28	9.90892e-25	yes	down
MSTRG.21114.2	MSTRG.21114			0.762757	-0.390705	0.956943	1	no	down	1.17896	0.237518	0.973817	1	no	up	0.38317	-1.38394	0.848337	1	no	down	1.54566	0.628224	0.931055	1	no	up	0.502349	-0.993237	0.891199	1	no	down	0.325006	-1.62146	0.823299	1	no	down
MSTRG.21161.1	MSTRG.21161			2.88425	1.52819	4.52958e-13	4.06285e-12	yes	up	1.97804	0.984073	4.09122e-06	1.58143e-05	no	up	1.10846	0.148556	0.487968	0.596275	no	up	0.685809	-0.544121	0.0101261	0.0465512	no	down	0.384315	-1.37964	7.91935e-11	2.73162e-09	yes	down	0.560382	-0.835517	9.94118e-05	0.00134661	no	down
MSTRG.21182.1	MSTRG.21182			0.136139	-2.87685	0.68907	1	no	down	0.210424	-2.24863	0.754476	1	no	down	0.133202	-2.90832	0.68585	1	no	down	1	0	1	1	no	no_change	1	0	1	1	no	no_change	1	0	1	1	no	no_change
MSTRG.21193.1	MSTRG.21193			1	0	1	1	no	no_change	1	0	1	1	no	no_change	1	0	1	1	no	no_change	1	0	1	1	no	no_change	1	0	1	1	no	no_change	1	0	1	1	no	no_change
MSTRG.21197.1	MSTRG.21197			5.32684	2.41328	0.738735	1	no	up	1	0	1	1	no	no_change	1	0	1	1	no	no_change	0.416174	-1.26474	0.861241	1	no	down	0.263444	-1.92443	0.790264	1	no	down	1	0	1	1	no	no_change
MSTRG.21208.1	MSTRG.21208			1.25196	0.324192	0.562967	0.656241	no	up	1.08103	0.112411	0.851893	0.898194	no	up	0.361462	-1.46808	0.030493	0.0584628	no	down	0.863471	-0.211781	0.727811	0.860662	no	down	0.288716	-1.79227	0.00880815	0.0342198	yes	down	0.334367	-1.58049	0.027875	0.112796	no	down
MSTRG.2123.1	MSTRG.2123			5.80231	2.53663	2.83618e-05	0.000100605	yes	up	14.3844	3.84643	1.36251e-10	9.23725e-10	yes	up	4.7166	2.23775	0.000241747	0.000731411	yes	up	2.47908	1.30981	0.0154502	0.0641752	no	up	0.812884	-0.298879	0.588501	0.76266	no	down	0.327897	-1.60869	0.00315821	0.0222026	yes	down
MSTRG.2129.1	MSTRG.2129			0.736389	-0.441459	0.945698	1	no	down	4.27719	2.09666	0.745206	1	no	up	0.720502	-0.472925	0.941834	1	no	down	5.80833	2.53812	0.694031	1	no	up	1	0	1	1	no	no_change	0.168452	-2.56959	0.690433	1	no	down
MSTRG.21299.1	MSTRG.21299			1.75446	0.811031	0.19492	0.279687	no	up	2.29594	1.19908	0.0556496	0.0949129	no	up	0.426138	-1.23061	0.0543432	0.0966462	no	down	1.30862	0.388051	0.535015	0.722136	no	up	0.242888	-2.04164	0.00138746	0.00753581	yes	down	0.185605	-2.42969	0.000144661	0.00184239	yes	down
MSTRG.21347.1	MSTRG.21347			1.12141	0.165313	0.726209	0.797709	no	up	0.629492	-0.66774	0.183133	0.26402	no	down	0.74988	-0.415268	0.387029	0.498042	no	down	0.56134	-0.833053	0.0991301	0.246357	no	down	0.668694	-0.580581	0.230092	0.409741	no	down	1.19125	0.252472	0.622361	0.805405	no	up
MSTRG.21372.2	MSTRG.21372			0.736391	-0.441457	0.951521	1	no	down	1.13821	0.186767	0.97948	1	no	up	0.720503	-0.472923	0.948071	1	no	down	1	0	1	1	no	no_change	1	0	1	1	no	no_change	1	0	1	1	no	no_change
MSTRG.21372.3	MSTRG.21372			7.60073	2.92614	0.025113	0.0481564	yes	up	6.42462	2.68361	0.0437548	0.0771703	no	up	0.850903	-0.232933	0.878114	0.921832	no	down	0.845264	-0.242527	0.839713	0.927605	no	down	0.11195	-3.15907	0.0245296	0.0769548	no	down	0.132444	-2.91654	0.0410424	0.148045	no	down
MSTRG.21372.4	MSTRG.21372			7.46633	2.9004	0.55407	1	no	up	12.0361	3.5893	0.463765	0.562713	no	up	22.3924	4.48494	0.355301	0.465945	no	up	1.61205	0.6889	0.886603	1	no	up	2.99912	1.58454	0.740439	1	no	up	1.86044	0.895641	0.851371	1	no	up
MSTRG.21388.1	MSTRG.21388			2.14852	1.10335	0.728811	1	no	up	0.308685	-1.69579	0.611785	1	no	down	0.1954	-2.3555	0.48083	1	no	down	0.143673	-2.79914	0.39845	1	no	down	0.0909462	-3.45884	0.296763	1	no	down	1	0	1	1	no	no_change
MSTRG.21396.2	MSTRG.21396			4.09748	2.03474	0.777848	1	no	up	1.13821	0.186767	0.97948	1	no	up	0.720503	-0.472923	0.948071	1	no	down	0.277783	-1.84797	0.797775	1	no	down	0.175841	-2.50766	0.728068	1	no	down	1	0	1	1	no	no_change
MSTRG.21396.3	MSTRG.21396			10.1319	3.34083	0.389501	1	no	up	15.9405	3.99463	0.303365	1	no	up	10.6627	3.4145	0.378539	1	no	up	1.5733	0.653792	0.862307	1	no	up	1.05239	0.0736652	0.984393	1	no	up	0.668905	-0.580126	0.877531	1	no	down
MSTRG.21418.1	MSTRG.21418			0.736385	-0.441467	0.860433	0.903428	no	down	8.49771	3.08707	0.184923	0.266141	no	up	2.5847	1.37	0.574949	0.675454	no	up	11.5398	3.52854	0.129687	0.293466	no	up	3.50999	1.81146	0.458401	0.652322	no	up	0.304164	-1.71708	0.446438	0.671753	no	down
MSTRG.21418.2	MSTRG.21418			1	0	1	1	no	no_change	1	0	1	1	no	no_change	1	0	1	1	no	no_change	1	0	1	1	no	no_change	1	0	1	1	no	no_change	1	0	1	1	no	no_change
MSTRG.21418.3	MSTRG.21418			1	0	1	1	no	no_change	1	0	1	1	no	no_change	7.37898	2.88342	0.689418	1	no	up	1	0	1	1	no	no_change	5.14477	2.36311	0.743268	1	no	up	3.32852	1.73488	0.809976	1	no	up
MSTRG.21471.2	MSTRG.21471			1	0	1	1	no	no_change	1	0	1	1	no	no_change	1	0	1	1	no	no_change	1	0	1	1	no	no_change	1	0	1	1	no	no_change	1	0	1	1	no	no_change
MSTRG.21475.1	MSTRG.21475			0.933153	-0.0998139	0.925077	0.952731	no	down	2.35604	1.23636	0.226456	0.314456	no	up	0.734892	-0.444396	0.682164	0.768549	no	down	2.52482	1.33618	0.206415	0.400675	no	up	0.787536	-0.344582	0.758036	0.878628	no	down	0.311918	-1.68076	0.12013	0.302457	no	down
MSTRG.21486.1	MSTRG.21486			1.00428	0.0061638	0.995785	1	no	up	1.32286	0.403665	0.73414	0.802146	no	up	0.413711	-1.2733	0.338071	0.448225	no	down	1.31722	0.397501	0.745592	0.871404	no	up	0.411948	-1.27947	0.347503	0.543123	no	down	0.312739	-1.67697	0.224483	0.448964	no	down
MSTRG.21498.1	MSTRG.21498			1.43427	0.520314	0.942875	1	no	up	1.13821	0.186767	0.97948	1	no	up	1.40332	0.488849	0.946324	1	no	up	0.793583	-0.333548	0.963362	1	no	down	0.978426	-0.0314658	0.996542	1	no	down	1.23292	0.302082	0.966816	1	no	up
MSTRG.21498.2	MSTRG.21498			1.15285	0.20521	0.848464	0.895108	no	up	2.00356	1.00257	0.34509	0.443904	no	up	0.752652	-0.409945	0.716006	0.798524	no	down	1.73792	0.797358	0.461655	0.660427	no	up	0.65286	-0.615155	0.591723	0.765014	no	down	0.375657	-1.41251	0.21357	0.435513	no	down
MSTRG.21498.3	MSTRG.21498			1	0	1	1	no	no_change	256.123	8.00069	0.0135431	0.0271644	yes	up	78.7599	6.29939	0.0522691	0.0934836	no	up	178.573	7.48037	0.0209671	0.0805151	no	up	54.9126	5.77906	0.0749789	0.181385	no	up	0.307508	-1.7013	0.574425	0.771549	no	down
MSTRG.21498.5	MSTRG.21498			2.59222	1.37419	0.271283	0.367163	no	up	0.0169385	-5.88355	0.000590238	0.00157724	yes	down	0.0107222	-6.54325	0.00013273	0.000421302	yes	down	0.00653438	-7.25773	2.1572e-05	0.000327587	yes	down	0.00413631	-7.91744	3.58506e-06	4.34848e-05	yes	down	1	0	1	1	no	no_change
MSTRG.21534.1	MSTRG.21534			1.57547	0.655785	0.0490771	0.0863291	no	up	1.00811	0.0116527	0.972404	0.98805	no	up	1.12574	0.170872	0.609134	0.705834	no	up	0.639877	-0.644133	0.055664	0.164386	no	down	0.71454	-0.484914	0.146462	0.296067	no	down	1.11668	0.159219	0.637133	0.815923	no	up
MSTRG.2154.1	MSTRG.2154			2.58609	1.37077	1.15469e-11	9.08803e-11	yes	up	1.59533	0.673859	0.00137904	0.00341956	no	up	0.676705	-0.5634	0.00957788	0.0208843	no	down	0.61689	-0.696916	0.000720015	0.00599301	no	down	0.261671	-1.93417	1.09876e-19	1.81918e-17	yes	down	0.424178	-1.23726	2.24429e-08	8.65818e-07	yes	down
MSTRG.21541.1	MSTRG.21541			1	0	1	1	no	no_change	4.31784	2.11031	0.771336	1	no	up	2.73325	1.45062	0.841655	1	no	up	3.01048	1.59	0.826673	1	no	up	1.90568	0.930306	0.898054	1	no	up	0.633014	-0.65969	0.927611	1	no	down
MSTRG.21545.1	MSTRG.21545			2.87554	1.52383	6.18335e-10	4.09295e-09	yes	up	2.30852	1.20697	2.65865e-06	1.05869e-05	yes	up	0.642127	-0.639069	0.0241718	0.047568	no	down	0.802811	-0.316867	0.196622	0.388036	no	down	0.223306	-2.1629	2.3036e-15	1.94757e-13	yes	down	0.278156	-1.84604	6.52855e-11	4.38207e-09	yes	down
MSTRG.21552.3	MSTRG.21552			1	0	1	1	no	no_change	1	0	1	1	no	no_change	1	0	1	1	no	no_change	1	0	1	1	no	no_change	1	0	1	1	no	no_change	1	0	1	1	no	no_change
MSTRG.21567.1	MSTRG.21567			0.371471	-1.42868	0.843418	1	no	down	2.15844	1.10999	0.877588	1	no	up	0.363456	-1.46015	0.840016	1	no	down	5.81051	2.53867	0.725664	1	no	up	1	0	1	1	no	no_change	0.168389	-2.57013	0.722403	1	no	down
MSTRG.21567.2	MSTRG.21567			1.4335	0.519541	0.81859	1	no	up	0.793625	-0.33347	0.890106	1	no	down	0.502371	-0.993175	0.680697	1	no	down	0.553628	-0.853012	0.723761	1	no	down	0.350451	-1.51272	0.530804	1	no	down	0.633008	-0.659705	0.796108	1	no	down
MSTRG.2158.2	MSTRG.2158			0.776984	-0.364044	0.18397	0.266397	no	down	0.259094	-1.94846	6.81681e-09	3.78079e-08	yes	down	0.39996	-1.32207	5.40245e-06	2.13417e-05	yes	down	0.333461	-1.58441	3.91308e-06	7.82495e-05	yes	down	0.514759	-0.95803	0.00134343	0.00733277	no	down	1.54369	0.626382	0.0790706	0.228972	no	up
MSTRG.21592.2	MSTRG.21592			0.113244	-3.14249	0.0345901	0.0636961	no	down	0.340929	-1.55246	0.296519	0.392037	no	down	0.110801	-3.17396	0.0328195	0.0623551	no	down	3.01057	1.59003	0.381516	0.591033	no	up	1	0	1	1	no	no_change	0.324997	-1.6215	0.372166	0.607276	no	down
MSTRG.21596.1	MSTRG.21596			3.93936	1.97796	0.41694	1	no	up	4.22882	2.08026	0.40526	1	no	up	0.720498	-0.472934	0.854159	1	no	down	1.07348	0.102294	0.965413	1	no	up	0.182897	-2.4509	0.314498	1	no	down	0.170378	-2.55319	0.30703	1	no	down
MSTRG.21607.1	MSTRG.21607			5.32684	2.41328	0.738735	1	no	up	4.31784	2.11031	0.771336	1	no	up	1	0	1	1	no	no_change	0.810582	-0.302969	0.966601	1	no	down	0.263444	-1.92443	0.790264	1	no	down	0.325006	-1.62146	0.823299	1	no	down
MSTRG.21669.1	MSTRG.21669			0.103405	-3.27362	0.134685	0.204865	no	down	0.304429	-1.71582	0.414342	0.513715	no	down	0.101174	-3.30509	0.130978	0.204918	no	down	2.94404	1.5578	0.512833	1	no	up	0.978425	-0.0314665	0.989782	1	no	down	0.332341	-1.58926	0.504356	0.717047	no	down
MSTRG.21669.2	MSTRG.21669			1.02904	0.0412972	0.953481	0.97459	no	up	0.340053	-1.55617	0.0645791	0.108069	no	down	1.13307	0.180233	0.79779	0.863235	no	up	0.330457	-1.59747	0.0606235	0.175146	no	down	1.10109	0.138936	0.845866	0.932508	no	up	3.33203	1.7364	0.0405284	0.14675	no	up
MSTRG.21669.3	MSTRG.21669			1	0	1	1	no	no_change	1	0	1	1	no	no_change	1	0	1	1	no	no_change	1	0	1	1	no	no_change	1	0	1	1	no	no_change	1	0	1	1	no	no_change
MSTRG.21671.1	MSTRG.21671			0.52196	-0.93799	0.550812	0.64518	no	down	0.438551	-1.18919	0.46619	0.565109	no	down	1.05949	0.083365	0.956674	0.980175	no	up	0.8402	-0.251195	0.880836	0.94817	no	down	2.02982	1.02136	0.518233	0.704642	no	up	2.41588	1.27255	0.437818	0.664723	no	up
MSTRG.21671.4	MSTRG.21671			4.51806	2.1757	0.323589	0.424331	no	up	0.347149	-1.52637	0.527924	0.622137	no	down	1.59725	0.675593	0.761383	0.83559	no	up	0.0768357	-3.70208	0.122183	0.282624	no	down	0.353526	-1.50011	0.49524	0.684959	no	down	4.60107	2.20197	0.361714	0.597601	no	up
MSTRG.21677.6	MSTRG.21677			1.27083	0.345773	0.681873	0.760036	no	up	0.47115	-1.08574	0.284665	0.379274	no	down	1.1961	0.258344	0.760054	0.834501	no	up	0.370741	-1.43152	0.160651	0.339729	no	down	0.941199	-0.0874289	0.918325	0.977422	no	down	2.53869	1.34409	0.188612	0.40308	no	up
MSTRG.21698.1	MSTRG.21698			14.4859	3.85658	0.0163253	0.0329499	yes	up	9.96249	3.31651	0.0438528	0.0773106	no	up	4.24554	2.08595	0.21421	0.310282	no	up	0.687736	-0.540073	0.684614	0.831866	no	down	0.29308	-1.77063	0.196662	0.36585	no	down	0.426152	-1.23056	0.385364	0.619798	no	down
MSTRG.21725.1	MSTRG.21725			1.22302	0.290448	0.646968	0.729357	no	up	0.462456	-1.11261	0.124279	0.189897	no	down	0.990827	-0.0132945	0.983443	1	no	down	0.378126	-1.40306	0.0538924	0.160337	no	down	0.810148	-0.303743	0.637764	0.796053	no	down	2.14253	1.09932	0.133918	0.325386	no	up
MSTRG.21733.1	MSTRG.21733			0.240819	-2.05398	7.9717e-07	3.60453e-06	yes	down	0.704602	-0.50512	0.175926	0.255396	no	down	0.823532	-0.280103	0.422422	0.532718	no	down	2.92586	1.54886	0.000516818	0.00459797	yes	up	3.41971	1.77388	3.15175e-05	0.000294816	yes	up	1.16879	0.225017	0.558313	0.759348	no	up
MSTRG.21735.1	MSTRG.21735			1	0	1	1	no	no_change	4.31784	2.11031	0.771336	1	no	up	1	0	1	1	no	no_change	3.01048	1.59	0.826673	1	no	up	1	0	1	1	no	no_change	0.325006	-1.62146	0.823299	1	no	down
MSTRG.21745.1	MSTRG.21745			2.15564	1.10811	0.202797	0.289136	no	up	1.28816	0.365314	0.690401	0.764651	no	up	0.426733	-1.22859	0.211331	0.306923	no	down	0.597578	-0.742801	0.410459	0.617313	no	down	0.197962	-2.33671	0.0159148	0.0547577	no	down	0.331273	-1.59391	0.115162	0.294384	no	down
MSTRG.2177.1	MSTRG.2177			4.21372	2.07509	0.16782	0.246624	no	up	7.2469	2.85736	0.0562344	0.0957717	no	up	5.15666	2.36644	0.11196	0.179836	no	up	1.71983	0.782269	0.558356	0.741699	no	up	1.22378	0.291343	0.826331	0.920434	no	up	0.711568	-0.490926	0.709725	0.86457	no	down
MSTRG.21793.2	MSTRG.21793			6.56828	2.71552	0.323679	1	no	up	2.21693	1.14856	0.694216	1	no	up	0.720498	-0.472933	0.871401	1	no	down	0.337521	-1.56695	0.569022	1	no	down	0.109694	-3.18845	0.246534	1	no	down	0.324998	-1.6215	0.578881	1	no	down
MSTRG.21817.3	MSTRG.21817			2.79352	1.48209	0.838268	1	no	up	1	0	1	1	no	no_change	1	0	1	1	no	no_change	0.793583	-0.333548	0.963362	1	no	down	0.502349	-0.993237	0.891199	1	no	down	1	0	1	1	no	no_change
MSTRG.21828.1	MSTRG.21828			1.92376	0.943927	0.00171356	0.00436449	no	up	2.28222	1.19044	8.26715e-05	0.000260231	yes	up	0.581114	-0.783107	0.0118553	0.025243	no	down	1.18634	0.246513	0.41253	0.619322	no	up	0.302072	-1.72703	2.44468e-08	5.17814e-07	yes	down	0.254626	-1.97355	2.21861e-10	1.34799e-08	yes	down
MSTRG.21828.2	MSTRG.21828			2.65305	1.40765	0.543333	1	no	up	2.21693	1.14857	0.630598	1	no	up	0.720498	-0.472934	0.843038	1	no	down	0.835618	-0.259084	0.910931	1	no	down	0.271574	-1.88058	0.416804	1	no	down	0.324998	-1.6215	0.497205	1	no	down
MSTRG.21828.3	MSTRG.21828			2.79352	1.48209	0.838268	1	no	up	4.31784	2.11031	0.771336	1	no	up	1	0	1	1	no	no_change	1.54566	0.628224	0.931055	1	no	up	0.502349	-0.993237	0.891199	1	no	down	0.325006	-1.62146	0.823299	1	no	down
MSTRG.21829.1	MSTRG.21829			1.84101	0.880497	0.531305	0.627651	no	up	1.26567	0.339901	0.821526	0.874399	no	up	0.217658	-2.19987	0.213837	0.309849	no	down	0.687487	-0.540596	0.715744	1	no	down	0.118228	-3.08036	0.0785077	0.188094	no	down	0.171971	-2.53977	0.165715	0.3719	no	down
MSTRG.21835.1	MSTRG.21835			2.75691	1.46305	9.84578e-06	3.77604e-05	yes	up	1.5757	0.655993	0.0562656	0.0958159	no	up	1.32772	0.408947	0.22727	0.32547	no	up	0.571545	-0.80706	0.0165728	0.0676778	no	down	0.481595	-1.05411	0.00148772	0.00798867	yes	down	0.84262	-0.247046	0.473206	0.693611	no	down
MSTRG.21840.8	MSTRG.21840			2.17948	1.12399	0.0487732	0.0858408	no	up	0.617013	-0.696626	0.249546	0.340791	no	down	0.921645	-0.117718	0.839384	0.894319	no	down	0.283101	-1.82061	0.00245345	0.0155819	yes	down	0.422873	-1.2417	0.0313073	0.0929627	no	down	1.49372	0.578909	0.343353	0.580179	no	up
MSTRG.21840.9	MSTRG.21840			1.75576	0.812095	0.272005	0.367896	no	up	0.266774	-1.90631	0.0126746	0.0255921	yes	down	1.51656	0.600801	0.416652	0.526852	no	up	0.151942	-2.7184	0.000374285	0.00351042	yes	down	0.863762	-0.211294	0.774954	0.888571	no	down	5.6848	2.50711	0.00103989	0.00924088	yes	up
MSTRG.2186.1	MSTRG.2186			3.08236	1.62403	4.37242e-10	2.94791e-09	yes	up	2.75484	1.46197	2.07805e-08	1.08962e-07	yes	up	0.693476	-0.528083	0.0444981	0.0813503	no	down	0.893743	-0.162067	0.532958	0.72065	no	down	0.224982	-2.15212	2.10033e-16	2.09695e-14	yes	down	0.25173	-1.99005	3.41771e-14	4.99287e-12	yes	down
MSTRG.2186.2	MSTRG.2186			15.8072	3.98251	0.489321	1	no	up	4.3179	2.11033	0.718301	1	no	up	2.73328	1.45063	0.804162	1	no	up	0.273161	-1.87218	0.745164	1	no	down	0.172914	-2.53187	0.660263	1	no	down	0.633012	-0.659696	0.910217	1	no	down
MSTRG.21879.3	MSTRG.21879			0.576306	-0.795094	0.808345	1	no	down	0.167247	-2.57995	0.445272	1	no	down	0.105869	-3.23965	0.337808	1	no	down	0.290205	-1.78486	0.604071	1	no	down	0.183702	-2.44456	0.477568	1	no	down	1	0	1	1	no	no_change
MSTRG.21882.2	MSTRG.21882			10.4625	3.38716	0.396537	1	no	up	1	0	1	1	no	no_change	5.31664	2.41051	0.552169	1	no	up	0.211892	-2.2386	0.575253	1	no	down	0.508161	-0.976642	0.804511	1	no	down	2.3982	1.26195	0.755618	1	no	up
MSTRG.21888.1	MSTRG.21888			2.05411	1.03851	0.068905	0.115853	no	up	0.98235	-0.0256905	0.968211	0.984402	no	down	0.663629	-0.59155	0.354029	0.464656	no	down	0.478237	-1.0642	0.0917029	0.233868	no	down	0.323074	-1.63006	0.00905024	0.0349689	yes	down	0.675553	-0.56586	0.413894	0.643739	no	down
MSTRG.21896.1	MSTRG.21896			1.57453	0.654919	0.1852	0.268008	no	up	0.522722	-0.935884	0.0726977	0.11975	no	down	0.453417	-1.14109	0.0259174	0.0505927	no	down	0.331987	-1.5908	0.00225178	0.01452	yes	down	0.28797	-1.79601	0.000446645	0.00290093	yes	down	0.867415	-0.205205	0.702805	0.860127	no	down
MSTRG.21897.1	MSTRG.21897			4.43361	2.14848	0.0439208	0.0782812	no	up	1.80255	0.850038	0.479124	0.577393	no	up	1.14218	0.191785	0.87312	0.918331	no	up	0.406565	-1.29844	0.238721	0.441467	no	down	0.257618	-1.9567	0.0757671	0.182776	no	down	0.633645	-0.658253	0.593369	0.784995	no	down
MSTRG.21897.2	MSTRG.21897			4.43361	2.14848	0.0439208	0.0782812	no	up	1.80255	0.850038	0.479124	0.577393	no	up	1.14218	0.191785	0.87312	0.918331	no	up	0.406565	-1.29844	0.238721	0.441467	no	down	0.257618	-1.9567	0.0757671	0.182776	no	down	0.633645	-0.658253	0.593369	0.784995	no	down
MSTRG.21897.3	MSTRG.21897			2.66333	1.41323	0.0297683	0.0558578	no	up	0.122159	-3.03316	0.00373672	0.00850901	yes	down	0.414781	-1.26958	0.081578	0.137696	no	down	0.0458672	-4.44639	1.82555e-05	0.000283229	yes	down	0.155738	-2.68281	0.00018192	0.0013537	yes	down	3.39541	1.76358	0.105234	0.27733	no	up
MSTRG.219.3	MSTRG.219			1	0	1	1	no	no_change	1	0	1	1	no	no_change	2.73325	1.45062	0.841655	1	no	up	1	0	1	1	no	no_change	1.90568	0.930306	0.898054	1	no	up	1.23292	0.302082	0.966816	1	no	up
MSTRG.21907.1	MSTRG.21907			2.0774	1.05478	0.755156	0.822187	no	up	9.72052	3.28103	0.32219	0.419803	no	up	0.36661	-1.44768	0.677871	0.765242	no	down	4.67918	2.22626	0.495702	1	no	up	0.176475	-2.50246	0.46709	0.659663	no	down	0.037715	-4.72872	0.161091	0.365235	no	down
MSTRG.21907.2	MSTRG.21907			2.74765	1.4582	0.115047	0.179445	no	up	0.256922	-1.9606	0.148178	0.220509	no	down	0.407994	-1.29338	0.239622	0.33996	no	down	0.0935063	-3.41879	0.010401	0.0475891	yes	down	0.148488	-2.75158	0.0103492	0.0390007	yes	down	1.588	0.667214	0.647854	0.824097	no	up
MSTRG.21915.1	MSTRG.21915			20.9294	4.38746	0.24428	1	no	up	7.78734	2.96113	0.444752	0.543948	no	up	10.661	3.41427	0.368875	0.479508	no	up	0.372078	-1.42632	0.70189	1	no	down	0.50938	-0.973186	0.789646	1	no	down	1.36902	0.453139	0.904028	1	no	up
MSTRG.21926.1	MSTRG.21926			1	0	1	1	no_test	no_test	1	0	1	1	no_test	no_test	1	0	1	1	no_test	no_test	1	0	1	1	no_test	no_test	1	0	1	1	no_test	no_test	1	0	1	1	no_test	no_test
MSTRG.21926.2	MSTRG.21926			2.02566	1.01839	0.197365	0.282638	no	up	0.365593	-1.45169	0.162093	0.237932	no	down	0.11396	-3.13339	0.0134697	0.0282574	yes	down	0.180481	-2.47008	0.0160979	0.0661962	no	down	0.0562584	-4.15179	0.00096754	0.0055558	yes	down	0.311714	-1.6817	0.238694	0.466172	no	down
MSTRG.21942.1	MSTRG.21942			2.07656	1.05419	0.413732	0.516683	no	up	2.75296	1.46098	0.264273	0.357055	no	up	7.16755	2.84148	0.018328	0.0371658	yes	up	1.32573	0.406789	0.746215	0.871626	no	up	3.45165	1.78729	0.119535	0.255622	no	up	2.60358	1.3805	0.237769	0.465189	no	up
MSTRG.21945.3	MSTRG.21945			3.6292	1.85965	0.00201984	0.00507163	yes	up	1.00578	0.00831527	0.990188	1	no	up	3.24306	1.69735	0.00494981	0.0115527	yes	up	0.277135	-1.85134	0.00454215	0.0252331	yes	down	0.8936	-0.162299	0.778588	0.891019	no	down	3.22442	1.68904	0.00979142	0.0531162	no	up
MSTRG.21945.4	MSTRG.21945			3.6292	1.85965	0.00201984	0.00507163	yes	up	1.00578	0.00831527	0.990188	1	no	up	3.24306	1.69735	0.00494981	0.0115527	yes	up	0.277135	-1.85134	0.00454215	0.0252331	yes	down	0.8936	-0.162299	0.778588	0.891019	no	down	3.22442	1.68904	0.00979142	0.0531162	no	up
MSTRG.21945.5	MSTRG.21945			1	0	1	1	no	no_change	16.6795	4.06	0.572827	1	no	up	1	0	1	1	no	no_change	11.6293	3.53969	0.622983	1	no	up	1	0	1	1	no	no_change	0.0841348	-3.57115	0.619897	1	no	down
MSTRG.21945.6	MSTRG.21945			0.0621426	-4.00827	0.110512	0.173301	no	down	0.187084	-2.41824	0.335636	0.434499	no	down	1.40483	0.490393	0.827825	0.885895	no	up	3.01056	1.59003	0.562347	1	no	up	22.6065	4.49867	0.0732625	0.178163	no	up	7.50908	2.90864	0.246822	0.475628	no	up
MSTRG.21947.1	MSTRG.21947			0.444988	-1.16816	0.372743	0.475885	no	down	0.514185	-0.95964	0.485461	0.583606	no	down	0.426641	-1.22891	0.349886	0.460552	no	down	1.1555	0.208521	0.889446	1	no	up	0.958769	-0.0607453	0.96645	1	no	down	0.829741	-0.269267	0.857877	1	no	down
MSTRG.21950.10	MSTRG.21950			0.527884	-0.921708	0.61295	0.70047	no	down	4.82481	2.27047	0.171021	0.249193	no	up	0.093759	-3.4149	0.0886342	0.147717	no	down	9.13991	3.19218	0.0735927	0.200995	no	up	0.177613	-2.49319	0.23752	0.418937	no	down	0.0194327	-5.68537	0.00392629	0.0265151	yes	down
MSTRG.21950.8	MSTRG.21950			1.81631	0.861012	0.0369297	0.0672864	no	up	0.887084	-0.172858	0.68881	0.763498	no	down	1.49475	0.579905	0.161641	0.245225	no	up	0.488398	-1.03387	0.0160372	0.0660051	no	down	0.822959	-0.281108	0.494992	0.684664	no	down	1.68502	0.752762	0.0806898	0.232162	no	up
MSTRG.21950.9	MSTRG.21950			3.05734	1.61228	0.020514	0.0402822	yes	up	0.427831	-1.22489	0.119645	0.183867	no	down	2.28033	1.18925	0.088838	0.148016	no	up	0.139935	-2.83717	0.000262281	0.00263191	yes	down	0.745855	-0.423032	0.538586	0.722577	no	down	5.32999	2.41413	0.00196814	0.0154374	yes	up
MSTRG.21999.1	MSTRG.21999			5.15408	2.36571	0.373109	0.476233	no	up	8.13795	3.02467	0.25406	0.34581	no	up	1	0	1	1	no	no_change	1.57893	0.658951	0.798979	0.904576	no	up	0.272277	-1.87685	0.479806	0.671381	no	down	0.172443	-2.53581	0.338969	0.575145	no	down
MSTRG.22000.1	MSTRG.22000			0.408059	-1.29315	0.858236	1	no	down	1.22846	0.296845	0.967294	1	no	up	0.399256	-1.32462	0.854824	1	no	down	3.01048	1.59	0.826673	1	no	up	1	0	1	1	no	no_change	0.325006	-1.62146	0.823299	1	no	down
MSTRG.22026.1	MSTRG.22026			1.41685	0.502688	0.898994	1	no	up	3.41438	1.77163	0.650552	1	no	up	0.775324	-0.367128	0.926843	1	no	down	2.40984	1.26894	0.745687	1	no	up	0.547217	-0.869816	0.827855	1	no	down	0.227076	-2.13875	0.588301	1	no	down
MSTRG.22066.1	MSTRG.22066			2.40391	1.26538	0.0558521	0.0966846	no	up	1.89128	0.919364	0.182	0.262659	no	up	0.731894	-0.450293	0.533096	0.638515	no	down	0.786752	-0.346019	0.605513	0.775481	no	down	0.30446	-1.71568	0.0148704	0.0520521	no	down	0.386983	-1.36966	0.0606101	0.192395	no	down
MSTRG.22076.1	MSTRG.22076			2.41682	1.27311	0.407715	1	no	up	0.413491	-1.27407	0.485362	0.58352	no	down	3.8874	1.95881	0.186732	0.276551	no	up	0.171089	-2.54718	0.144615	1	no	down	1.60848	0.685699	0.620259	1	no	up	9.40142	3.23288	0.0570051	1	no	up
MSTRG.22079.1	MSTRG.22079			2.79352	1.48209	0.838268	1	no	up	1	0	1	1	no	no_change	4.96412	2.31154	0.74949	1	no	up	0.793583	-0.333548	0.963362	1	no	down	1.77701	0.829451	0.908779	1	no	up	2.23922	1.163	0.872365	1	no	up
MSTRG.22079.2	MSTRG.22079			2.79352	1.48209	0.838268	1	no	up	4.31784	2.11031	0.771336	1	no	up	1	0	1	1	no	no_change	1.54566	0.628224	0.931055	1	no	up	0.502349	-0.993237	0.891199	1	no	down	0.325006	-1.62146	0.823299	1	no	down
MSTRG.22099.1	MSTRG.22099			1	0	1	1	no	no_change	1	0	1	1	no	no_change	2.73325	1.45062	0.841655	1	no	up	1	0	1	1	no	no_change	1.90568	0.930306	0.898054	1	no	up	1.23292	0.302082	0.966816	1	no	up
MSTRG.22129.1	MSTRG.22129			1.6516	0.723861	0.542869	0.638295	no	up	0.341576	-1.54972	0.331206	0.429885	no	down	0.21622	-2.20943	0.165952	0.250671	no	down	0.206816	-2.27358	0.150803	1	no	down	0.130916	-2.93329	0.0637996	1	no	down	0.633007	-0.659706	0.729248	1	no	down
MSTRG.22135.1	MSTRG.22135			1.63354	0.708002	0.544687	0.639657	no	up	0.305998	-1.70841	0.281743	0.376195	no	down	0.720953	-0.472023	0.713407	0.796307	no	down	0.187322	-2.41641	0.125406	0.287541	no	down	0.441344	-1.18002	0.353717	0.549114	no	down	2.35608	1.23639	0.457708	0.681449	no	up
MSTRG.22178.2	MSTRG.22178			7.51554	2.90988	0.293585	1	no	up	16.0869	4.00782	0.1427	1	no	up	2.73332	1.45065	0.615516	1	no	up	2.14049	1.09794	0.673914	1	no	up	0.363689	-1.45922	0.598408	1	no	down	0.169909	-2.55716	0.349659	1	no	down
MSTRG.22192.1	MSTRG.22192			2.10892	1.07651	0.0084963	0.0184035	yes	up	1.78412	0.835212	0.0524451	0.0901418	no	up	2.08442	1.05965	0.00953722	0.0208	yes	up	0.845986	-0.241294	0.56422	0.745995	no	down	0.988383	-0.0168585	0.96604	1	no	down	1.16832	0.224436	0.591518	0.784322	no	up
MSTRG.22204.1	MSTRG.22204			2.55319	1.3523	0.851843	1	no	up	1.13821	0.186767	0.97948	1	no	up	5.18192	2.37349	0.741718	1	no	up	0.445799	-1.16554	0.872115	1	no	down	2.02958	1.02118	0.886913	1	no	up	4.55269	2.18672	0.761398	1	no	up
MSTRG.22206.1	MSTRG.22206			2.06728	1.04774	0.0051702	0.0118215	yes	up	1.84189	0.881184	0.0233594	0.0442771	no	up	0.543154	-0.880567	0.0378188	0.0705748	no	down	0.890969	-0.166553	0.661423	0.814929	no	down	0.262738	-1.9283	3.63958e-06	4.3977e-05	yes	down	0.29489	-1.76175	4.00791e-05	0.000631476	yes	down
MSTRG.22208.1	MSTRG.22208			2.79352	1.48209	0.838268	1	no	up	1	0	1	1	no	no_change	1	0	1	1	no	no_change	0.793583	-0.333548	0.963362	1	no	down	0.502349	-0.993237	0.891199	1	no	down	1	0	1	1	no	no_change
MSTRG.22221.1	MSTRG.22221			126.723	6.98554	0.000187499	0.000576164	yes	up	19.7697	4.30522	0.028796	0.0533031	no	up	51.9192	5.6982	0.00251592	0.00625128	yes	up	0.156006	-2.68032	0.0921564	0.234587	no	down	0.409704	-1.28734	0.386714	0.581453	no	down	2.6262	1.39298	0.386938	0.620775	no	up
MSTRG.22221.2	MSTRG.22221			80.2043	6.32561	0.00393145	0.00921366	yes	up	24.4776	4.61339	0.0407964	0.0725974	no	up	32.485	5.0217	0.0234016	0.0462068	yes	up	0.305191	-1.71222	0.377625	0.58825	no	down	0.405028	-1.30391	0.491193	0.680894	no	down	1.32713	0.408313	0.835402	0.938098	no	up
MSTRG.22290.1	MSTRG.22290			1	0	1	1	no_test	no_test	1	0	1	1	no_test	no_test	1	0	1	1	no_test	no_test	1	0	1	1	no_test	no_test	1	0	1	1	no_test	no_test	1	0	1	1	no_test	no_test
MSTRG.22290.2	MSTRG.22290			1.2079	0.2725	0.862804	1	no	up	0.398273	-1.32817	0.475277	0.573744	no	down	0.25211	-1.98787	0.285284	0.39099	no	down	0.329724	-1.60067	0.393979	1	no	down	0.208718	-2.26037	0.228689	1	no	down	0.633007	-0.659706	0.755822	1	no	down
MSTRG.22297.1	MSTRG.22297			0.824982	-0.277566	0.950058	1	no	down	0.654689	-0.611119	0.890318	1	no	down	0.414424	-1.27082	0.774291	1	no	down	0.79358	-0.333553	0.940412	1	no	down	0.502344	-0.993253	0.823851	1	no	down	1	0	1	1	no	no_change
MSTRG.22307.1	MSTRG.22307			3.98959	1.99624	0.053286	0.0927313	no	up	4.84799	2.27739	0.0286243	0.0530087	no	up	0.7641	-0.388166	0.734088	0.813339	no	down	1.21516	0.281145	0.776312	0.890994	no	up	0.191524	-2.38441	0.0296493	0.0891453	no	down	0.157612	-2.66555	0.0157207	0.0749371	no	down
MSTRG.22340.1	MSTRG.22340			0.254858	-1.97224	0.405225	0.508568	no	down	0.393927	-1.344	0.570581	0.661307	no	down	0.249359	-2.0037	0.397773	0.508593	no	down	1	0	1	1	no	no_change	1	0	1	1	no	no_change	1	0	1	1	no	no_change
MSTRG.22342.2	MSTRG.22342			0.92585	-0.11115	0.876781	0.915306	no	down	0.31584	-1.66274	0.0539891	0.0924298	no	down	0.254195	-1.97599	0.016675	0.0341827	yes	down	0.341135	-1.55159	0.0765918	0.206414	no	down	0.274553	-1.86484	0.0263008	0.0811688	no	down	0.804822	-0.313258	0.745996	0.883729	no	down
MSTRG.22355.1	MSTRG.22355			33.544	5.06798	1.98793e-06	8.47493e-06	yes	up	38.5688	5.26936	7.95971e-07	3.40706e-06	yes	up	8.79644	3.13692	0.00362165	0.00868013	yes	up	1.1498	0.201379	0.833975	0.924205	no	up	0.262236	-1.93106	0.0471125	0.127368	no	down	0.228072	-2.13244	0.0286349	0.114886	no	down
MSTRG.22355.2	MSTRG.22355			5.66256	2.50145	0.000827394	0.00225071	yes	up	5.40032	2.43304	0.00147227	0.00363474	yes	up	2.08694	1.06139	0.180463	0.268851	no	up	0.953689	-0.0684094	0.919982	0.968123	no	down	0.368551	-1.44007	0.043006	0.118821	no	down	0.386447	-1.37166	0.0600325	0.191447	no	down
MSTRG.22358.1	MSTRG.22358			13.5633	3.76164	2.22735e-07	1.09464e-06	yes	up	10.0503	3.32917	8.26994e-06	3.04864e-05	yes	up	4.41669	2.14296	0.00501437	0.0116851	yes	up	0.740994	-0.432467	0.446569	0.648274	no	down	0.325635	-1.61867	0.00609737	0.0255688	yes	down	0.439456	-1.18621	0.0538561	0.178336	no	down
MSTRG.22419.1	MSTRG.22419			1	0	1	1	no	no_change	1	0	1	1	no	no_change	1	0	1	1	no	no_change	1	0	1	1	no	no_change	1	0	1	1	no	no_change	1	0	1	1	no	no_change
MSTRG.22430.1	MSTRG.22430			1.01799	0.0257259	0.99486	1	no	up	0.828658	-0.271151	0.946473	1	no	down	0.269314	-1.89264	0.639343	1	no	down	0.814013	-0.296877	0.941925	1	no	down	0.264554	-1.91837	0.637823	1	no	down	0.325	-1.62149	0.693902	1	no	down
MSTRG.22431.1	MSTRG.22431			14.317	3.83966	0.019896	0.0392274	yes	up	14.1966	3.82748	0.022846	0.0434224	yes	up	5.16611	2.36908	0.175044	0.262146	no	up	0.991588	-0.012187	0.992394	1	no	down	0.360836	-1.47058	0.280659	0.471276	no	down	0.363897	-1.4584	0.298343	0.533382	no	down
MSTRG.22432.1	MSTRG.22432			3.221	1.68751	8.34606e-10	5.44835e-09	yes	up	3.52507	1.81765	5.41696e-11	3.83063e-10	yes	up	1.19645	0.258755	0.361487	0.472141	no	up	1.0944	0.130144	0.6303	0.793588	no	up	0.371452	-1.42875	2.49346e-07	4.09421e-06	yes	down	0.339411	-1.5589	2.35133e-08	9.01858e-07	yes	down
MSTRG.22437.1	MSTRG.22437			0.736391	-0.441457	0.951521	1	no	down	2.21689	1.14854	0.874319	1	no	up	0.720503	-0.472923	0.948071	1	no	down	3.01048	1.59	0.826673	1	no	up	1	0	1	1	no	no_change	0.325006	-1.62146	0.823299	1	no	down
MSTRG.22444.1	MSTRG.22444			1	0	1	1	no	no_change	1	0	1	1	no	no_change	1	0	1	1	no	no_change	1	0	1	1	no	no_change	1	0	1	1	no	no_change	1	0	1	1	no	no_change
MSTRG.22453.2	MSTRG.22453			1	0	1	1	no	no_change	1	0	1	1	no	no_change	1	0	1	1	no	no_change	1	0	1	1	no	no_change	1	0	1	1	no	no_change	1	0	1	1	no	no_change
MSTRG.2256.2	MSTRG.2256			107.442	6.74742	1.88802e-06	8.07264e-06	yes	up	180.713	7.49756	1.1735e-07	5.61031e-07	yes	up	18.1377	4.18092	0.00416597	0.00988251	yes	up	1.68195	0.750138	0.348905	0.561336	no	up	0.168813	-2.5665	0.00339248	0.0158443	yes	down	0.100367	-3.31664	0.000149906	0.0018931	yes	down
MSTRG.22568.1	MSTRG.22568			2.88045	1.5263	0.0359609	0.0658038	no	up	1.77587	0.828525	0.298132	0.39382	no	up	0.838397	-0.254294	0.76007	0.834501	no	down	0.616524	-0.697772	0.352893	0.565172	no	down	0.291064	-1.78059	0.0241241	0.0759945	no	down	0.472105	-1.08282	0.204399	0.423726	no	down
MSTRG.2261.2	MSTRG.2261			2.85129	1.51161	0.0323925	0.0601061	no	up	1.5532	0.63524	0.398825	0.497881	no	up	1.07774	0.10801	0.885001	0.926973	no	up	0.544735	-0.876373	0.228855	0.429101	no	down	0.377984	-1.4036	0.0518832	0.137405	no	down	0.693886	-0.52723	0.49208	0.708094	no	down
MSTRG.22615.1	MSTRG.22615			7.96802	2.99422	0.440037	1	no	up	19.9718	4.31989	0.261116	1	no	up	5.31417	2.40984	0.538567	1	no	up	2.50649	1.32567	0.723768	1	no	up	0.666937	-0.584377	0.87864	1	no	down	0.266084	-1.91005	0.614558	1	no	down
MSTRG.22616.2	MSTRG.22616			41.647	5.38014	0.110021	1	no	up	4.31797	2.11035	0.552027	1	no	up	10.1793	3.34757	0.328243	1	no	up	0.10368	-3.26979	0.331425	1	no	down	0.244419	-2.03257	0.529831	1	no	down	2.35743	1.23722	0.717853	1	no	up
MSTRG.22627.1	MSTRG.22627			696.09	9.44313	4.55588e-14	4.4943e-13	yes	up	539.917	9.07659	4.70924e-13	4.03147e-12	yes	up	615.046	9.26455	1.36788e-13	1.23328e-12	yes	up	0.775642	-0.366538	0.406212	0.61412	no	down	0.883572	-0.178581	0.680332	0.826667	no	down	1.13915	0.187957	0.670836	0.839676	no	up
MSTRG.22627.2	MSTRG.22627			177.087	7.46831	5.87218e-08	3.08551e-07	yes	up	132.012	7.04453	3.95134e-07	1.76789e-06	yes	up	140.709	7.13657	2.31425e-07	1.10362e-06	yes	up	0.745465	-0.423788	0.575444	0.753251	no	down	0.794578	-0.331739	0.653722	0.807772	no	down	1.06588	0.0920489	0.903769	0.970642	no	up
MSTRG.22644.1	MSTRG.22644			182.532	7.512	3.38688e-08	1.83845e-07	yes	up	56.17	5.81173	3.48003e-05	0.000116377	yes	up	150.225	7.23098	1.12283e-07	5.53953e-07	yes	up	0.307727	-1.70028	0.0299045	0.104641	no	down	0.823005	-0.281027	0.690913	0.834214	no	down	2.67446	1.41925	0.0711934	0.213759	no	up
MSTRG.22650.1	MSTRG.22650			2666.68	11.3808	1.40938e-20	2.18057e-19	yes	up	3347.09	11.7087	1.103e-21	1.75855e-20	yes	up	5714.26	12.4804	1.98247e-24	3.58564e-23	yes	up	1.25516	0.327867	0.325895	0.537273	no	up	2.14284	1.09953	0.000944323	0.00544768	yes	up	1.70723	0.771658	0.0204446	0.0901849	no	up
MSTRG.22667.1	MSTRG.22667			1.8977	0.924253	0.00746286	0.0164148	no	up	2.04445	1.03172	0.00322887	0.00743382	yes	up	0.824413	-0.278561	0.438157	0.548031	no	down	1.07733	0.107463	0.756592	0.878031	no	up	0.434427	-1.20281	0.000722329	0.00433703	yes	down	0.403244	-1.31028	0.000278243	0.00313209	yes	down
MSTRG.2267.1	MSTRG.2267			1.42115	0.507062	0.410756	0.513849	no	up	0.497345	-1.00768	0.186729	0.268333	no	down	1.34409	0.426625	0.490056	0.598129	no	up	0.349959	-1.51474	0.0472762	0.145918	no	down	0.945772	-0.0804362	0.896529	0.963548	no	down	2.70252	1.43431	0.060768	0.192712	no	up
MSTRG.22687.1	MSTRG.22687			5.62321	2.49139	0.242691	1	no	up	9.76501	3.28762	0.122	0.186976	no	up	2.69644	1.43105	0.514203	0.62149	no	up	1.73655	0.796227	0.681944	1	no	up	0.479519	-1.06034	0.599091	1	no	down	0.276133	-1.85657	0.355664	1	no	down
MSTRG.22687.2	MSTRG.22687			183.761	7.52169	5.4896e-07	2.53685e-06	yes	up	114.188	6.83527	6.5521e-06	2.45791e-05	yes	up	15.3534	3.94048	0.0139861	0.029228	yes	up	0.621393	-0.686423	0.479223	0.67535	no	down	0.0835507	-3.5812	0.00114583	0.00639835	yes	down	0.134457	-2.89478	0.0098093	0.0531473	no	down
MSTRG.22704.1	MSTRG.22704			15.4228	3.94699	0.455321	1	no	up	11.9041	3.57338	0.50178	1	no	up	38.254	5.25754	0.31815	1	no	up	0.77185	-0.373608	0.94296	1	no	down	2.48036	1.31055	0.799787	1	no	up	3.21353	1.68416	0.74609	1	no	up
MSTRG.22704.2	MSTRG.22704			4.97652	2.31514	0.707318	1	no	up	16.0469	4.00422	0.512931	0.608976	no	up	68.1552	6.09075	0.31675	0.42581	no	up	3.22452	1.68908	0.7817	1	no	up	13.6953	3.77561	0.533191	1	no	up	4.24725	2.08653	0.728549	1	no	up
MSTRG.22704.4	MSTRG.22704			15.2405	3.92984	0.525473	1	no	up	1	0	1	1	no	no_change	49.3844	5.62598	0.361806	0.472396	no	up	0.145462	-2.78129	0.653168	1	no	down	3.24035	1.69615	0.780445	1	no	up	22.2763	4.47744	0.467987	1	no	up
MSTRG.22704.5	MSTRG.22704			10.4485	3.38523	0.127589	0.195665	no	up	20.2079	4.33685	0.0485079	0.084397	no	up	44.3058	5.46942	0.010242	0.0221816	yes	up	1.93404	0.951621	0.63261	1	no	up	4.24039	2.0842	0.276499	1	no	up	2.1925	1.13258	0.548563	1	no	up
MSTRG.22731.1	MSTRG.22731			0.723513	-0.466909	0.94853	1	no	down	0.574167	-0.800456	0.91188	1	no	down	0.363456	-1.46015	0.840016	1	no	down	0.793583	-0.333548	0.963362	1	no	down	0.502349	-0.993237	0.891199	1	no	down	1	0	1	1	no	no_change
MSTRG.2275.2	MSTRG.2275			3.48792	1.80237	0.0500925	0.0878495	no	up	1.19695	0.259367	0.799817	0.857419	no	up	4.4716	2.16079	0.017897	0.0364227	yes	up	0.343171	-1.543	0.116133	0.273516	no	down	1.28202	0.358424	0.679193	0.825636	no	up	3.73582	1.90142	0.0511895	0.172145	no	up
MSTRG.2275.3	MSTRG.2275			1	0	1	1	no	no_change	19.376	4.2762	0.552298	1	no	up	1	0	1	1	no	no_change	13.5093	3.75588	0.601666	1	no	up	1	0	1	1	no	no_change	0.0724259	-3.78735	0.598625	1	no	down
MSTRG.22765.1	MSTRG.22765			9.38397	3.2302	2.41764e-07	1.18103e-06	yes	up	7.58608	2.92335	3.66105e-06	1.42626e-05	yes	up	1.57669	0.656896	0.316754	0.42581	no	up	0.808408	-0.306844	0.605837	0.77564	no	down	0.168019	-2.5733	3.39694e-05	0.000314787	yes	down	0.207839	-2.26646	0.000298984	0.00333346	yes	down
MSTRG.22779.1	MSTRG.22779			2.79352	1.48209	0.838268	1	no	up	1	0	1	1	no	no_change	1	0	1	1	no	no_change	0.793583	-0.333548	0.963362	1	no	down	0.502349	-0.993237	0.891199	1	no	down	1	0	1	1	no	no_change
MSTRG.22802.1	MSTRG.22802			180.252	7.49387	4.89023e-08	2.60042e-07	yes	up	176.243	7.46143	6.41912e-08	3.17892e-07	yes	up	421.557	8.71959	1.80473e-10	1.21093e-09	yes	up	0.977759	-0.0324491	0.965002	0.992772	no	down	2.33871	1.22571	0.0867268	0.202407	no	up	2.3919	1.25816	0.083795	0.238038	no	up
MSTRG.22827.5	MSTRG.22827			2.18533	1.12785	0.487318	0.587638	no	up	1.28826	0.36542	0.834518	0.884615	no	up	0.79037	-0.3394	0.846685	0.899021	no	down	0.589501	-0.762433	0.655624	1	no	down	0.36167	-1.46725	0.392521	1	no	down	0.613519	-0.704821	0.700916	1	no	down
MSTRG.22844.1	MSTRG.22844			2.89248	1.53231	0.000293271	0.000868551	yes	up	2.66553	1.41442	0.00100599	0.00255966	yes	up	0.787953	-0.343819	0.443865	0.553312	no	down	0.921537	-0.117886	0.778764	0.892459	no	down	0.272414	-1.87613	1.92722e-05	0.000191546	yes	down	0.295609	-1.75824	7.98829e-05	0.00112261	yes	down
MSTRG.22845.1	MSTRG.22845			1.43722	0.523277	0.791571	1	no	up	4.42293	2.145	0.256957	0.348911	no	up	0.496526	-1.01006	0.63857	0.731408	no	down	3.07743	1.62173	0.391299	1	no	up	0.345478	-1.53334	0.475747	1	no	down	0.112262	-3.15506	0.127351	1	no	down
MSTRG.22869.1	MSTRG.22869			0.513292	-0.962148	0.73921	1	no	down	0.407338	-1.2957	0.653931	1	no	down	0.257848	-1.95541	0.498683	1	no	down	0.793579	-0.333555	0.911699	1	no	down	0.502342	-0.993259	0.741231	1	no	down	1	0	1	1	no	no_change
MSTRG.22875.1	MSTRG.22875			0.736391	-0.441457	0.951521	1	no	down	1.13821	0.186767	0.97948	1	no	up	0.720503	-0.472923	0.948071	1	no	down	1	0	1	1	no	no_change	1	0	1	1	no	no_change	1	0	1	1	no	no_change
MSTRG.22921.2	MSTRG.22921			0.736386	-0.441466	0.891646	1	no	down	4.25136	2.08792	0.511719	1	no	up	2.57803	1.36627	0.668335	1	no	up	5.77327	2.52939	0.42667	1	no	up	3.50093	1.80774	0.570804	1	no	up	0.606402	-0.721653	0.817613	1	no	down
MSTRG.22925.1	MSTRG.22925			0.267279	-1.90358	0.438385	1	no	down	1.49598	0.581092	0.80751	1	no	up	0.509355	-0.973256	0.691958	1	no	down	5.59708	2.48467	0.324986	1	no	up	1.90571	0.930327	0.719652	1	no	up	0.340482	-1.55435	0.538073	1	no	down
MSTRG.22926.3	MSTRG.22926			1	0	1	1	no	no_change	1	0	1	1	no	no_change	1	0	1	1	no	no_change	1	0	1	1	no	no_change	1	0	1	1	no	no_change	1	0	1	1	no	no_change
MSTRG.22946.1	MSTRG.22946			4.30957	2.10754	0.121878	0.188439	no	up	1.49568	0.580797	0.721438	0.791793	no	up	3.31503	1.72902	0.211972	0.307682	no	up	0.347059	-1.52675	0.302316	1	no	down	0.769226	-0.37852	0.753766	0.875996	no	down	2.21641	1.14823	0.444354	0.670195	no	up
MSTRG.22958.2	MSTRG.22958			1	0	1	1	no_test	no_test	1	0	1	1	no_test	no_test	1	0	1	1	no_test	no_test	1	0	1	1	no_test	no_test	1	0	1	1	no_test	no_test	1	0	1	1	no_test	no_test
MSTRG.22958.3	MSTRG.22958			1	0	1	1	no_test	no_test	1	0	1	1	no_test	no_test	1	0	1	1	no_test	no_test	1	0	1	1	no_test	no_test	1	0	1	1	no_test	no_test	1	0	1	1	no_test	no_test
MSTRG.22958.4	MSTRG.22958			1	0	1	1	no	no_change	1	0	1	1	no	no_change	1	0	1	1	no	no_change	1	0	1	1	no	no_change	1	0	1	1	no	no_change	1	0	1	1	no	no_change
MSTRG.22971.1	MSTRG.22971			1	0	1	1	no	no_change	1	0	1	1	no	no_change	1	0	1	1	no	no_change	1	0	1	1	no	no_change	1	0	1	1	no	no_change	1	0	1	1	no	no_change
MSTRG.22988.1	MSTRG.22988			3.06301	1.61495	0.0213137	0.0416916	yes	up	1.42624	0.512216	0.526118	0.620393	no	up	0.299774	-1.73805	0.0998764	0.163705	no	down	0.465634	-1.10273	0.145563	0.31774	no	down	0.0978692	-3.353	0.000992393	0.00566739	yes	down	0.210185	-2.25027	0.0397754	0.14473	no	down
MSTRG.23005.1	MSTRG.23005			3.77861	1.91785	1.06008e-10	7.61081e-10	yes	up	3.53199	1.82048	1.64446e-09	9.80423e-09	yes	up	1.18556	0.245566	0.432361	0.542246	no	up	0.934733	-0.0973734	0.736476	0.865324	no	down	0.313755	-1.67229	2.65975e-08	5.56837e-07	yes	down	0.335663	-1.57492	2.54227e-07	7.50516e-06	yes	down
MSTRG.23025.1	MSTRG.23025			1.45219	0.538234	0.464211	0.565874	no	up	3.15224	1.65638	0.0217136	0.0414818	yes	up	1.61535	0.691851	0.343032	0.453477	no	up	2.17068	1.11815	0.120942	0.280423	no	up	1.11235	0.153617	0.833111	0.924771	no	up	0.512446	-0.964528	0.177445	0.388955	no	down
MSTRG.23025.2	MSTRG.23025			1	0	1	1	no_test	no_test	1	0	1	1	no_test	no_test	1	0	1	1	no_test	no_test	1	0	1	1	no_test	no_test	1	0	1	1	no_test	no_test	1	0	1	1	no_test	no_test
MSTRG.23041.1	MSTRG.23041			0.425878	-1.23149	0.864989	1	no	down	2.30342	1.20378	0.867611	1	no	up	0.41669	-1.26295	0.861573	1	no	down	5.40865	2.43527	0.736593	1	no	up	1	0	1	1	no	no_change	0.1809	-2.46673	0.733319	1	no	down
MSTRG.23049.1	MSTRG.23049			1	0	1	1	no	no_change	1	0	1	1	no	no_change	1	0	1	1	no	no_change	1	0	1	1	no	no_change	1	0	1	1	no	no_change	1	0	1	1	no	no_change
MSTRG.23049.2	MSTRG.23049			1	0	1	1	no_test	no_test	1	0	1	1	no_test	no_test	1	0	1	1	no_test	no_test	1	0	1	1	no_test	no_test	1	0	1	1	no_test	no_test	1	0	1	1	no_test	no_test
MSTRG.23049.3	MSTRG.23049			1	0	1	1	no	no_change	1	0	1	1	no	no_change	1	0	1	1	no	no_change	1	0	1	1	no	no_change	1	0	1	1	no	no_change	1	0	1	1	no	no_change
MSTRG.23050.2	MSTRG.23050			0.0951056	-3.39433	0.000102611	0.00032907	yes	down	0.0224449	-5.47747	5.79263e-05	0.000186852	yes	down	0.160925	-2.63554	0.000976784	0.00263244	yes	down	0.236	-2.08314	0.15363	0.329703	no	down	1.69207	0.758791	0.427622	0.622367	no	up	7.16981	2.84193	0.0448457	0.157475	no	up
MSTRG.23103.1	MSTRG.23103			15.917	3.99249	0.578633	1	no	up	1	0	1	1	no	no_change	1	0	1	1	no	no_change	0.139278	-2.84396	0.69239	1	no	down	0.0881652	-3.50365	0.625989	1	no	down	1	0	1	1	no	no_change
MSTRG.23103.2	MSTRG.23103			0.790447	-0.33926	0.72224	0.794206	no	down	0.407322	-1.29576	0.269127	0.362416	no	down	2.04747	1.03384	0.237651	0.33764	no	up	0.515306	-0.956497	0.431574	0.635651	no	down	2.59026	1.3731	0.141126	0.288317	no	up	5.02665	2.3296	0.043743	0.154945	no	up
MSTRG.23116.1	MSTRG.23116			0.197319	-2.3414	0.302173	1	no	down	0.304991	-1.71316	0.450285	1	no	down	0.193062	-2.37287	0.295722	1	no	down	1	0	1	1	no	no_change	1	0	1	1	no	no_change	1	0	1	1	no	no_change
MSTRG.23117.1	MSTRG.23117			2.03656	1.02613	0.0511763	0.0895343	no	up	1.96733	0.976236	0.0683253	0.113507	no	up	0.55035	-0.86158	0.12785	0.200842	no	down	0.966007	-0.0498945	0.924859	0.971012	no	down	0.270236	-1.88771	0.000743804	0.00444181	yes	down	0.279745	-1.83782	0.00122491	0.0105582	yes	down
MSTRG.23118.1	MSTRG.23118			1	0	1	1	no	no_change	1	0	1	1	no	no_change	5.17309	2.37103	0.743165	1	no	up	1	0	1	1	no	no_change	3.60678	1.85071	0.798136	1	no	up	2.33349	1.22249	0.865842	1	no	up
MSTRG.23158.1	MSTRG.23158			3.37688	1.75569	0.0908872	0.146893	no	up	3.01519	1.59225	0.1391	0.209111	no	up	3.9583	1.98488	0.0538834	0.0959922	no	up	0.892893	-0.163442	0.870788	0.942893	no	down	1.17218	0.229191	0.810236	0.911281	no	up	1.31279	0.392632	0.693349	0.854445	no	up
MSTRG.23166.1	MSTRG.23166			0.281559	-1.82849	0.568651	1	no	down	0.435199	-1.20025	0.708268	0.780914	no	down	0.275485	-1.85996	0.562016	0.664039	no	down	1	0	1	1	no	no_change	1	0	1	1	no	no_change	1	0	1	1	no	no_change
MSTRG.23179.1	MSTRG.23179			2.79352	1.48209	0.838268	1	no	up	1	0	1	1	no	no_change	1	0	1	1	no	no_change	0.793583	-0.333548	0.963362	1	no	down	0.502349	-0.993237	0.891199	1	no	down	1	0	1	1	no	no_change
MSTRG.23201.1	MSTRG.23201			2.79352	1.48209	0.838268	1	no	up	8.0236	3.00425	0.678069	1	no	up	1	0	1	1	no	no_change	2.87222	1.52216	0.833419	1	no	up	0.502349	-0.993237	0.891199	1	no	down	0.1749	-2.5154	0.728174	1	no	down
MSTRG.23220.4	MSTRG.23220			1.76326	0.818245	0.116273	0.181011	no	up	1.69771	0.763591	0.164371	0.2408	no	up	0.247855	-2.01243	0.00758587	0.0169665	yes	down	0.962825	-0.0546549	0.919177	0.967721	no	down	0.140567	-2.83068	0.000148283	0.00112877	yes	down	0.145994	-2.77602	0.000290239	0.00325422	yes	down
MSTRG.23224.1	MSTRG.23224			2.89132	1.53173	0.234004	0.325248	no	up	3.04627	1.60704	0.224716	0.312498	no	up	0.299052	-1.74153	0.301354	0.40901	no	down	1.05359	0.0753162	0.951669	1	no	up	0.103431	-3.27326	0.0436044	0.120024	no	down	0.0981699	-3.34858	0.0425811	0.152049	no	down
MSTRG.23299.1	MSTRG.23299			1.64339	0.716672	0.00580715	0.0131151	no	up	1.44899	0.535043	0.0451255	0.0792127	no	up	0.644084	-0.634679	0.0205515	0.0411462	no	down	0.881707	-0.181629	0.494171	0.688698	no	down	0.391925	-1.35135	7.19297e-07	1.03708e-05	yes	down	0.444507	-1.16972	2.86634e-05	0.000474966	yes	down
MSTRG.23301.1	MSTRG.23301			0.661422	-0.596358	0.231692	0.322673	no	down	1.25627	0.329146	0.495992	0.593597	no	up	0.668068	-0.581933	0.240794	0.341182	no	down	1.89935	0.925504	0.0785616	0.210093	no	up	1.01005	0.0144251	0.9786	1	no	up	0.531787	-0.911079	0.0819358	0.234399	no	down
MSTRG.23302.2	MSTRG.23302			1	0	1	1	no	no_change	4.31784	2.11031	0.771336	1	no	up	1	0	1	1	no	no_change	3.01048	1.59	0.826673	1	no	up	1	0	1	1	no	no_change	0.325006	-1.62146	0.823299	1	no	down
MSTRG.23316.3	MSTRG.23316			7.59872	2.92576	0.0315362	0.0587635	no	up	2.23618	1.16103	0.453966	0.552915	no	up	6.48376	2.69683	0.0486256	0.0878335	no	up	0.294283	-1.76472	0.193946	0.384474	no	down	0.853269	-0.228927	0.841594	0.930027	no	down	2.89948	1.5358	0.260723	0.491874	no	up
MSTRG.23325.1	MSTRG.23325			2.82562	1.49857	0.0447912	0.0795945	no	up	1.80071	0.848565	0.286447	0.381113	no	up	2.80887	1.48999	0.045866	0.0835509	no	up	0.63728	-0.650002	0.394186	0.602745	no	down	0.994074	-0.00857447	0.990374	1	no	down	1.55987	0.641427	0.400115	0.631614	no	up
MSTRG.23337.1	MSTRG.23337			7.99274	2.99869	0.677568	1	no	up	1	0	1	1	no	no_change	1	0	1	1	no	no_change	0.277363	-1.85015	0.797539	1	no	down	0.175575	-2.50984	0.727838	1	no	down	1	0	1	1	no	no_change
MSTRG.23337.2	MSTRG.23337			2.73494	1.45151	0.841006	1	no	up	1.13821	0.186767	0.97948	1	no	up	3.83279	1.93839	0.788172	1	no	up	0.416174	-1.26474	0.861241	1	no	down	1.40142	0.486887	0.946	1	no	up	3.36738	1.75163	0.808163	1	no	up
MSTRG.23348.2	MSTRG.23348			49.6487	5.63368	3.27222e-05	0.000114892	yes	up	49.0922	5.61742	4.01459e-05	0.000133143	yes	up	53.553	5.7429	2.23365e-05	8.045e-05	yes	up	0.988792	-0.0162605	0.982338	1	no	down	1.07864	0.109213	0.877595	0.951957	no	up	1.09087	0.125473	0.863709	0.952614	no	up
MSTRG.23348.3	MSTRG.23348			1	0	1	1	no	no_change	7.75745	2.95558	0.683101	1	no	up	7.80267	2.96397	0.6811	1	no	up	5.40865	2.43527	0.736593	1	no	up	5.44018	2.44365	0.734745	1	no	up	1.00583	0.00838432	0.99907	1	no	up
MSTRG.23366.1	MSTRG.23366			1.62699	0.702207	0.251786	0.345319	no	up	7.03815	2.8152	2.04867e-06	8.27164e-06	yes	up	2.93454	1.55313	0.00947587	0.020677	yes	up	4.32587	2.11299	0.000330767	0.00318236	yes	up	1.80366	0.850926	0.152286	0.304357	no	up	0.416947	-1.26206	0.0278742	0.112796	no	down
MSTRG.23430.1	MSTRG.23430			0.373502	-1.42081	0.84357	1	no	down	0.296404	-1.75436	0.807498	1	no	down	0.365444	-1.45228	0.840151	1	no	down	0.793583	-0.333548	0.963362	1	no	down	0.978426	-0.0314658	0.996542	1	no	down	1.23292	0.302082	0.966816	1	no	up
MSTRG.23452.1	MSTRG.23452			1.19838	0.26108	0.872117	1	no	up	0.622595	-0.683633	0.707566	0.780414	no	down	0.390822	-1.35541	0.457617	0.566898	no	down	0.519533	-0.944713	0.607272	1	no	down	0.326127	-1.6165	0.37977	1	no	down	0.627731	-0.671782	0.739381	1	no	down
MSTRG.23498.1	MSTRG.23498			2.03927	1.02805	1.83012e-08	1.02202e-07	yes	up	1.59436	0.672978	0.000237909	0.00068793	no	up	0.428253	-1.22346	3.18688e-11	2.31485e-10	yes	down	0.781828	-0.355077	0.0522611	0.156808	no	down	0.210003	-2.25152	2.21239e-34	6.2794e-31	yes	down	0.268605	-1.89644	9.12636e-25	1.20882e-21	yes	down
MSTRG.23504.7	MSTRG.23504			1.51746	0.601655	0.397172	0.500608	no	up	2.0634	1.04502	0.14487	0.216506	no	up	0.460493	-1.11875	0.16491	0.249333	no	down	1.35978	0.443368	0.534711	0.722027	no	up	0.303464	-1.72041	0.032204	0.0950853	no	down	0.223172	-2.16377	0.00746038	0.0432641	yes	down
MSTRG.23517.2	MSTRG.23517			0.0791946	-3.65845	0.0344492	0.0634827	no	down	0.122409	-3.03022	0.0798392	0.129812	no	down	0.077486	-3.68992	0.0329277	0.0625501	no	down	1	0	1	1	no	no_change	1	0	1	1	no	no_change	1	0	1	1	no	no_change
MSTRG.23534.1	MSTRG.23534			0.901882	-0.14899	0.952165	1	no	down	0.261177	-1.9369	0.459242	1	no	down	0.165327	-2.5966	0.321114	1	no	down	0.289592	-1.78791	0.502562	1	no	down	0.183314	-2.44761	0.358696	1	no	down	1	0	1	1	no	no_change
MSTRG.23562.1	MSTRG.23562			1.9057	0.930318	0.00543963	0.0123764	no	up	1.93233	0.950338	0.00497276	0.0110181	no	up	0.664655	-0.589322	0.0895825	0.149071	no	down	1.01397	0.0200206	0.952492	0.986247	no	up	0.348773	-1.51964	1.05303e-05	0.000113151	yes	down	0.343966	-1.53966	9.94371e-06	0.000191621	yes	down
MSTRG.23565.1	MSTRG.23565			2.00642	1.00463	0.00150928	0.00389387	yes	up	2.75222	1.4606	4.02546e-06	1.55746e-05	yes	up	0.733583	-0.446968	0.161508	0.245112	no	down	1.3717	0.455969	0.14929	0.32347	no	up	0.365617	-1.45159	5.22103e-06	6.02389e-05	yes	down	0.266542	-1.90756	2.19069e-09	1.05132e-07	yes	down
MSTRG.23589.3	MSTRG.23589			1	0	1	1	no	no_change	1	0	1	1	no	no_change	1	0	1	1	no	no_change	1	0	1	1	no	no_change	1	0	1	1	no	no_change	1	0	1	1	no	no_change
MSTRG.23589.4	MSTRG.23589			5.32684	2.41328	0.738735	1	no	up	1	0	1	1	no	no_change	7.50821	2.90847	0.686827	1	no	up	0.416174	-1.26474	0.861241	1	no	down	1.40951	0.49519	0.945079	1	no	up	3.38682	1.75993	0.807264	1	no	up
MSTRG.23593.2	MSTRG.23593			0.354308	-1.49692	3.20435e-05	0.000112684	yes	down	0.569921	-0.811166	0.0239802	0.0453466	no	down	0.741277	-0.431915	0.218648	0.315461	no	down	1.60855	0.685758	0.0649191	0.184178	no	up	2.09218	1.06501	0.00339796	0.0158662	yes	up	1.30067	0.379252	0.296052	0.531054	no	up
MSTRG.23607.1	MSTRG.23607			1	0	1	1	no	no_change	4.31784	2.11031	0.771336	1	no	up	1	0	1	1	no	no_change	3.01048	1.59	0.826673	1	no	up	1	0	1	1	no	no_change	0.325006	-1.62146	0.823299	1	no	down
MSTRG.23630.1	MSTRG.23630			2.73294	1.45045	0.791498	1	no	up	1.13821	0.186769	0.97301	1	no	up	0.720501	-0.472928	0.931727	1	no	down	0.416479	-1.26369	0.817839	1	no	down	0.263636	-1.92338	0.725915	1	no	down	1	0	1	1	no	no_change
MSTRG.23659.2	MSTRG.23659			22.0878	4.46518	1.8074e-11	1.39607e-10	yes	up	21.8638	4.45047	3.98982e-11	2.86022e-10	yes	up	19.9607	4.31909	8.74537e-11	6.05498e-10	yes	up	0.989857	-0.0147074	0.967375	0.993776	no	down	0.903695	-0.146092	0.671262	0.819758	no	down	0.912955	-0.131384	0.716777	0.867902	no	down
MSTRG.23701.1	MSTRG.23701			1.45376	0.53979	0.766012	0.831517	no	up	9.24213	3.20822	0.0592561	0.100172	no	up	0.197896	-2.33719	0.25142	0.353207	no	down	6.35739	2.66844	0.116203	0.273516	no	up	0.136127	-2.87698	0.157643	0.312167	no	down	0.0214124	-5.54541	0.00417856	0.0278123	yes	down
MSTRG.23701.2	MSTRG.23701			14.2312	3.83099	0.0712014	0.119143	no	up	0.607491	-0.719064	0.765109	0.828991	no	down	3.62962	1.85982	0.396156	0.507117	no	up	0.0426873	-4.55005	0.0390699	0.127161	no	down	0.255047	-1.97117	0.316627	0.510115	no	down	5.97476	2.57888	0.256157	0.486365	no	up
MSTRG.23706.1	MSTRG.23706			4.11486	2.04084	0.0159787	0.0323112	yes	up	1.20347	0.267205	0.77891	0.840624	no	up	0.428714	-1.22191	0.241073	0.341554	no	down	0.29247	-1.77364	0.0506635	0.153656	no	down	0.104187	-3.26276	0.00112997	0.006324	yes	down	0.35623	-1.48912	0.172698	0.382259	no	down
MSTRG.23727.1	MSTRG.23727			6.97648	2.8025	0.0772936	0.127845	no	up	4.34657	2.11988	0.207531	0.293056	no	up	0.743467	-0.427659	0.823898	0.882932	no	down	0.623033	-0.682621	0.630542	1	no	down	0.106568	-3.23016	0.0569301	0.147181	no	down	0.171047	-2.54754	0.153828	0.354802	no	down
MSTRG.23741.4	MSTRG.23741			7.657	2.93678	0.261746	1	no	up	1	0	1	1	no	no_change	7.63207	2.93208	0.262059	0.365184	no	up	0.28953	-1.78821	0.494381	1	no	down	0.996745	-0.00470382	0.998487	1	no	down	3.44263	1.78351	0.49511	1	no	up
MSTRG.23760.2	MSTRG.23760			0.736391	-0.441457	0.951521	1	no	down	1.13821	0.186767	0.97948	1	no	up	0.720503	-0.472923	0.948071	1	no	down	1	0	1	1	no	no_change	1	0	1	1	no	no_change	1	0	1	1	no	no_change
MSTRG.23769.1	MSTRG.23769			1	0	1	1	no	no_change	1	0	1	1	no	no_change	1	0	1	1	no	no_change	1	0	1	1	no	no_change	1	0	1	1	no	no_change	1	0	1	1	no	no_change
MSTRG.23770.1	MSTRG.23770			1	0	1	1	no	no_change	1	0	1	1	no	no_change	5.33997	2.41683	0.738306	1	no	up	1	0	1	1	no	no_change	3.72313	1.89652	0.79319	1	no	up	2.40876	1.26829	0.860824	1	no	up
MSTRG.23782.2	MSTRG.23782			2.07032	1.04985	0.393589	0.496892	no	up	14.5214	3.86011	0.00124472	0.00311411	yes	up	0.848847	-0.236423	0.854624	0.904595	no	down	7.01411	2.81026	0.0167967	0.0682327	no	up	0.410009	-1.28627	0.311723	0.504999	no	down	0.0584548	-4.09653	0.000933917	0.00848037	yes	down
MSTRG.23782.3	MSTRG.23782			2.81369	1.49246	0.195899	0.280796	no	up	2.97857	1.57462	0.175308	0.254552	no	up	0.424823	-1.23507	0.320741	0.429867	no	down	1.0586	0.0821599	0.942815	0.980882	no	up	0.150984	-2.72753	0.0264077	0.0814702	no	down	0.142626	-2.80969	0.0229989	0.0982671	no	down
MSTRG.23784.1	MSTRG.23784			3.73015	1.89923	0.282164	0.379368	no	up	124.782	6.96327	2.45162e-05	8.39234e-05	yes	up	0.400528	-1.32003	0.514054	0.621346	no	down	33.4523	5.06403	0.00042027	0.00385221	yes	up	0.107376	-3.21926	0.0821651	0.194387	no	down	0.00320982	-8.28329	1.98768e-06	4.71489e-05	yes	down
MSTRG.23785.1	MSTRG.23785			0.797866	-0.325781	0.87303	0.912701	no	down	110.575	6.78888	4.81057e-05	0.000157488	yes	up	2.95929	1.56525	0.387368	0.498376	no	up	138.589	7.11466	5.32862e-05	0.000711107	yes	up	3.70901	1.89103	0.318223	0.511774	no	up	0.0267627	-5.22363	0.000459942	0.00475449	yes	down
MSTRG.23788.1	MSTRG.23788			1.83557	0.876228	0.322327	0.423092	no	up	12.5487	3.64947	2.85408e-05	9.67472e-05	yes	up	0.532547	-0.909019	0.325682	0.434728	no	down	6.83643	2.77324	0.00138425	0.00994368	yes	up	0.290126	-1.78525	0.0523946	0.138317	no	down	0.0424383	-4.55849	5.08624e-07	1.40939e-05	yes	down
MSTRG.23788.2	MSTRG.23788			1	0	1	1	no	no_change	1	0	1	1	no	no_change	1	0	1	1	no	no_change	1	0	1	1	no	no_change	1	0	1	1	no	no_change	1	0	1	1	no	no_change
MSTRG.23807.11	MSTRG.23807			18.4128	4.20264	0.180155	1	no	up	7.80495	2.96439	0.362782	1	no	up	22.6116	4.49899	0.150104	1	no	up	0.423886	-1.23825	0.688129	1	no	down	1.22803	0.296349	0.919873	1	no	up	2.89708	1.5346	0.617758	1	no	up
MSTRG.23807.13	MSTRG.23807			1274.74	10.316	6.57669e-17	7.95179e-16	yes	up	351.022	8.45542	1.01707e-11	7.79402e-11	yes	up	347.35	8.44025	9.70508e-12	7.3988e-11	yes	up	0.275367	-1.86057	3.52971e-06	7.2223e-05	yes	down	0.272487	-1.87574	1.5479e-06	2.04752e-05	yes	down	0.989541	-0.0151682	0.970823	1	no	down
MSTRG.23807.4	MSTRG.23807			5.719	2.51576	1.43253e-05	5.34992e-05	yes	up	3.08491	1.62523	0.0102505	0.0211384	yes	up	1.11795	0.160853	0.81542	0.876263	no	up	0.539415	-0.890533	0.102485	0.251823	no	down	0.19548	-2.35491	0.000111607	0.00088484	yes	down	0.362392	-1.46438	0.0265761	0.108846	no	down
MSTRG.23810.2	MSTRG.23810			78.6455	6.29729	2.47977e-07	1.20964e-06	yes	up	43.4647	5.44177	1.04128e-05	3.78178e-05	yes	up	28.4469	4.8302	9.03303e-05	0.000295768	yes	up	0.552666	-0.85552	0.230443	0.431096	no	down	0.361711	-1.46709	0.0394004	0.111305	no	down	0.654483	-0.611572	0.405761	0.636732	no	down
MSTRG.23829.2	MSTRG.23829			6.44251	2.68762	0.0863253	0.140524	no	up	6.51611	2.70401	0.0921789	0.147178	no	up	23.2481	4.53904	0.00268273	0.00662391	yes	up	1.01142	0.0163876	0.990166	1	no	up	3.60855	1.85142	0.127501	0.268052	no	up	3.56779	1.83503	0.146663	0.344596	no	up
MSTRG.2384.1	MSTRG.2384			1	0	1	1	no	no_change	1	0	1	1	no	no_change	1	0	1	1	no	no_change	1	0	1	1	no	no_change	1	0	1	1	no	no_change	1	0	1	1	no	no_change
MSTRG.2384.2	MSTRG.2384			1	0	1	1	no	no_change	1	0	1	1	no	no_change	1	0	1	1	no	no_change	1	0	1	1	no	no_change	1	0	1	1	no	no_change	1	0	1	1	no	no_change
MSTRG.2384.3	MSTRG.2384			0.736391	-0.441457	0.951521	1	no	down	1.13821	0.186767	0.97948	1	no	up	0.720503	-0.472923	0.948071	1	no	down	1	0	1	1	no	no_change	1	0	1	1	no	no_change	1	0	1	1	no	no_change
MSTRG.23843.1	MSTRG.23843			1	0	1	1	no	no_change	1	0	1	1	no	no_change	1	0	1	1	no	no_change	1	0	1	1	no	no_change	1	0	1	1	no	no_change	1	0	1	1	no	no_change
MSTRG.23852.2	MSTRG.23852			0.40453	-1.30568	7.78024e-05	0.0002553	yes	down	0.308935	-1.69462	1.33724e-06	5.54851e-06	yes	down	0.335431	-1.57591	2.39213e-06	9.93735e-06	yes	down	0.763689	-0.388943	0.285255	0.493296	no	down	0.829188	-0.270229	0.437631	0.63217	no	down	1.08577	0.118714	0.746517	0.884173	no	up
MSTRG.23863.2	MSTRG.23863			2.07897	1.05587	0.0186276	0.037064	yes	up	1.70127	0.766616	0.104155	0.16341	no	up	0.441228	-1.1804	0.0276645	0.0536217	no	down	0.818324	-0.289256	0.529692	0.718004	no	down	0.212234	-2.23627	2.1207e-05	0.000208275	yes	down	0.259352	-1.94702	0.000359965	0.00386374	yes	down
MSTRG.23864.1	MSTRG.23864			1.11169	0.15275	0.846258	0.893151	no	up	1.12034	0.163931	0.838431	0.887569	no	up	0.355522	-1.49199	0.0786889	0.133424	no	down	1.00778	0.0111814	0.988995	1	no	up	0.319804	-1.64474	0.0543594	0.142216	no	down	0.317335	-1.65592	0.0569373	0.184872	no	down
MSTRG.23874.1	MSTRG.23874			1.96839	0.977016	0.0768829	0.12728	no	up	2.25466	1.17291	0.0382818	0.0686203	no	up	0.52932	-0.917788	0.157671	0.240092	no	down	1.14543	0.195894	0.722361	0.857566	no	up	0.26891	-1.8948	0.00292103	0.0140153	yes	down	0.234767	-2.0907	0.00127023	0.0108686	yes	down
MSTRG.23882.1	MSTRG.23882			0.613436	-0.705016	0.676574	0.755574	no	down	0.168251	-2.57131	0.192923	0.275921	no	down	0.106504	-3.23101	0.101835	0.166357	no	down	0.274277	-1.86629	0.356503	1	no	down	0.17362	-2.526	0.212039	1	no	down	0.633008	-0.659705	0.771079	1	no	down
MSTRG.23893.1	MSTRG.23893			1.69999	0.765522	0.665058	0.745253	no	up	1.28435	0.36104	0.846742	0.894346	no	up	1.13249	0.179495	0.921161	0.953298	no	up	0.755507	-0.404482	0.82699	1	no	down	0.666175	-0.586028	0.744164	1	no	down	0.881758	-0.181545	0.923641	1	no	down
MSTRG.23913.2	MSTRG.23913			1	0	1	1	no	no_change	1	0	1	1	no	no_change	1	0	1	1	no	no_change	1	0	1	1	no	no_change	1	0	1	1	no	no_change	1	0	1	1	no	no_change
MSTRG.23920.2	MSTRG.23920			1	0	1	1	no	no_change	16.0909	4.00818	0.577803	0.667785	no	up	1	0	1	1	no	no_change	11.2189	3.48786	0.628143	1	no	up	1	0	1	1	no	no_change	0.0872122	-3.51933	0.625045	1	no	down
MSTRG.23955.1	MSTRG.23955			3.58886	1.84353	0.00411572	0.0095991	yes	up	3.28747	1.71698	0.0111453	0.0227956	yes	up	1.43682	0.522879	0.462692	0.57196	no	up	0.916019	-0.12655	0.832915	0.923607	no	down	0.400355	-1.32065	0.0389441	0.110267	no	down	0.43706	-1.1941	0.0763206	0.223946	no	down
MSTRG.23967.1	MSTRG.23967			2.13802	1.09627	0.0265354	0.0505982	no	up	2.23017	1.15715	0.0228811	0.0434732	yes	up	0.955131	-0.0662291	0.900356	0.938285	no	down	1.0431	0.0608808	0.901899	0.958419	no	up	0.446737	-1.1625	0.0239579	0.0756871	no	down	0.428277	-1.22338	0.0206633	0.0909074	no	down
MSTRG.23976.1	MSTRG.23976			6.15935	2.62278	8.54946e-15	8.89502e-14	yes	up	6.68122	2.74011	8.13667e-16	8.82841e-15	yes	up	5.82761	2.54291	5.52915e-14	5.15445e-13	yes	up	1.08473	0.117333	0.715772	0.853141	no	up	0.946141	-0.0798734	0.802914	0.906967	no	down	0.872238	-0.197206	0.540791	0.746013	no	down
MSTRG.23988.1	MSTRG.23988			0.760553	-0.39488	0.826598	0.877999	no	down	3.20576	1.68066	0.316079	0.413235	no	up	1.4872	0.572595	0.73682	0.81589	no	up	4.21504	2.07554	0.24115	0.444084	no	up	1.95542	0.967475	0.590259	0.764091	no	up	0.463914	-1.10807	0.507037	0.718994	no	down
MSTRG.24.1	MSTRG.24			1.7444	0.802732	0.00059146	0.00165627	no	up	2.73167	1.44978	5.45733e-10	3.44557e-09	yes	up	0.722011	-0.469907	0.0466348	0.0847503	no	down	1.56596	0.647049	0.00553193	0.0295214	no	up	0.413902	-1.27264	6.75559e-08	1.2881e-06	yes	down	0.264312	-1.91969	3.8668e-16	8.63209e-14	yes	down
MSTRG.24004.1	MSTRG.24004			3.76004	1.91075	7.00695e-15	7.34648e-14	yes	up	2.29232	1.19681	1.79422e-06	7.30508e-06	yes	up	4.02215	2.00797	2.61034e-16	2.85903e-15	yes	up	0.609654	-0.713938	0.00358957	0.0210073	no	down	1.06971	0.0972173	0.684903	0.829887	no	up	1.75462	0.811155	0.000924284	0.00841213	no	up
MSTRG.24006.2	MSTRG.24006			30.8594	4.94764	0.0232088	0.044894	yes	up	11.8467	3.56641	0.120686	0.185303	no	up	80.6419	6.33346	0.00328277	0.0079511	yes	up	0.383892	-1.38123	0.493514	1	no	down	2.6132	1.38582	0.454214	0.648578	no	up	6.80714	2.76705	0.164343	0.369866	no	up
MSTRG.24040.1	MSTRG.24040			1.20653	0.270868	0.758805	0.825013	no	up	1.88043	0.911065	0.301264	0.397295	no	up	1.09527	0.131289	0.882706	0.924976	no	up	1.55854	0.640196	0.47539	0.672524	no	up	0.907784	-0.139579	0.877472	0.951928	no	down	0.582457	-0.779776	0.388646	0.621859	no	down
MSTRG.24048.2	MSTRG.24048			0.61641	-0.698039	0.00223893	0.00556479	no	down	1.13969	0.188648	0.403094	0.502308	no	up	1.74285	0.801447	0.000224527	0.000683146	no	up	1.84892	0.886687	0.000161567	0.00177376	no	up	2.82742	1.49949	3.93403e-11	1.45281e-09	yes	up	1.52922	0.6128	0.00627199	0.0380378	no	up
MSTRG.24048.3	MSTRG.24048			0.178436	-2.48652	6.99531e-06	2.75177e-05	yes	down	0.547964	-0.867846	0.0596727	0.100803	no	down	0.666633	-0.585035	0.151971	0.232653	no	down	3.07092	1.61867	0.00844512	0.0407473	yes	up	3.73597	1.90148	0.000968691	0.00555984	yes	up	1.21656	0.282811	0.562384	0.76238	no	up
MSTRG.24067.1	MSTRG.24067			2.09806	1.06906	0.191868	0.275989	no	up	3.95101	1.98222	0.0140553	0.0280863	yes	up	0.115515	-3.11384	0.0257408	0.0502855	no	down	1.88318	0.913167	0.238845	0.441655	no	up	0.0550581	-4.1829	0.00240318	0.0119276	yes	down	0.0292369	-5.09607	0.00020155	0.00240216	yes	down
MSTRG.24083.1	MSTRG.24083			2.51818	1.33238	0.0184581	0.0367628	yes	up	2.42882	1.28025	0.0307149	0.0564441	no	up	2.70796	1.4372	0.0104519	0.0225706	yes	up	0.964514	-0.0521262	0.925622	0.971184	no	down	1.07536	0.104826	0.841781	0.93007	no	up	1.11493	0.156952	0.777005	0.901492	no	up
MSTRG.24114.1	MSTRG.24114			1.68982	0.756873	0.430981	0.533803	no	up	0.0951043	-3.39435	0.021326	0.0408011	yes	down	0.216853	-2.20521	0.10336	0.168304	no	down	0.0562806	-4.15122	0.00463273	1	no	down	0.128329	-2.96209	0.0276234	0.0844731	no	down	2.28016	1.18913	0.496554	0.711088	no	up
MSTRG.2413.1	MSTRG.2413			3.17506	1.66679	0.578459	0.670164	no	up	1.66772	0.737878	0.807351	0.863322	no	up	0.0670149	-3.89937	0.224474	0.322129	no	down	0.525256	-0.928908	0.75759	0.878716	no	down	0.0211066	-5.56616	0.0814494	0.193214	no	down	0.0401835	-4.63725	0.14974	0.348854	no	down
MSTRG.2413.2	MSTRG.2413			1.50036	0.585308	0.0575801	0.0991617	no	up	1.73881	0.798103	0.0113948	0.0232603	no	up	0.434991	-1.20094	0.000746257	0.00206144	yes	down	1.15893	0.212795	0.498541	0.692537	no	up	0.289925	-1.78625	4.96109e-07	7.54147e-06	yes	down	0.250165	-1.99905	3.20911e-08	1.17853e-06	yes	down
MSTRG.2413.3	MSTRG.2413			1	0	1	1	no	no_change	1	0	1	1	no	no_change	1	0	1	1	no	no_change	1	0	1	1	no	no_change	1	0	1	1	no	no_change	1	0	1	1	no	no_change
MSTRG.2417.2	MSTRG.2417			0.195996	-2.3511	0.191943	1	no	down	1.09817	0.135102	0.93676	0.961803	no	up	0.373512	-1.42077	0.43039	0.540293	no	down	5.60301	2.4862	0.200467	1	no	up	1.90571	0.930328	0.646651	1	no	up	0.340122	-1.55588	0.423034	1	no	down
MSTRG.24174.1	MSTRG.24174			0.823323	-0.28047	0.847657	0.894349	no	down	1.60268	0.680484	0.632306	0.715979	no	up	0.620757	-0.687898	0.649335	0.740403	no	down	1.9466	0.960954	0.521545	1	no	up	0.753966	-0.407428	0.797209	0.903473	no	down	0.387325	-1.36838	0.377587	0.61215	no	down
MSTRG.24177.3	MSTRG.24177			1.43428	0.520324	0.897265	1	no	up	6.26529	2.64738	0.501825	1	no	up	0.720499	-0.472931	0.906577	1	no	down	4.36826	2.12706	0.58946	1	no	up	0.502343	-0.993255	0.805315	1	no	down	0.114999	-3.12031	0.428594	1	no	down
MSTRG.24177.4	MSTRG.24177			1.4481	0.53416	0.00822396	0.0178706	no	up	1.80976	0.855795	2.43849e-05	8.35423e-05	no	up	0.66457	-0.589507	0.00407146	0.00967923	no	down	1.24975	0.321636	0.112649	0.267893	no	up	0.458926	-1.12367	4.34506e-08	8.71117e-07	yes	down	0.367215	-1.4453	2.19071e-12	2.00318e-10	yes	down
MSTRG.24184.1	MSTRG.24184			1.52551	0.609287	0.0522285	0.091109	no	up	1.64838	0.721047	0.0256711	0.048147	no	up	2.19254	1.1326	0.000222552	0.000677732	yes	up	1.08055	0.11176	0.728371	0.860742	no	up	1.43726	0.523317	0.0865445	0.202147	no	up	1.33012	0.411557	0.191225	0.406686	no	up
MSTRG.24186.1	MSTRG.24186			1.39392	0.47915	0.576491	0.66842	no	up	5.86072	2.55108	0.00221253	0.00528396	yes	up	0.29882	-1.74265	0.0763731	0.129994	no	down	4.20448	2.07193	0.0130579	0.0564658	no	up	0.214373	-2.2218	0.0239885	0.0756995	no	down	0.0509869	-4.29373	8.28364e-06	0.000163924	yes	down
MSTRG.24196.1	MSTRG.24196			2.41316	1.27092	0.000245746	0.000738762	yes	up	2.23603	1.16094	0.00109626	0.00277008	yes	up	0.804315	-0.314167	0.398491	0.509292	no	down	0.926601	-0.10998	0.750872	0.874716	no	down	0.333304	-1.58509	1.28285e-05	0.000133815	yes	down	0.359706	-1.47511	7.29599e-05	0.00104285	yes	down
MSTRG.24208.1	MSTRG.24208			2.31533	1.21122	0.00670338	0.0149183	yes	up	1.4369	0.522959	0.283263	0.377793	no	up	0.884306	-0.177383	0.71692	0.799372	no	down	0.620602	-0.688259	0.143974	0.315087	no	down	0.381935	-1.3886	0.00332483	0.015598	yes	down	0.615427	-0.700341	0.170949	0.379625	no	down
MSTRG.24237.1	MSTRG.24237			4.66421	2.22163	2.15704e-05	7.80376e-05	yes	up	2.46846	1.30361	0.0192026	0.0371373	yes	up	2.14471	1.10078	0.0426606	0.0783827	no	up	0.529234	-0.918021	0.0757453	0.204759	no	down	0.459823	-1.12085	0.0256158	0.0794837	no	down	0.868846	-0.202827	0.705766	0.862056	no	down
MSTRG.24285.3	MSTRG.24285			1	0	1	1	no	no_change	1	0	1	1	no	no_change	1	0	1	1	no	no_change	1	0	1	1	no	no_change	1	0	1	1	no	no_change	1	0	1	1	no	no_change
MSTRG.24286.2	MSTRG.24286			1.00139	0.00200652	0.998604	1	no	up	0.89365	-0.162219	0.887898	0.926244	no	down	0.633019	-0.659679	0.566127	0.667573	no	down	0.892408	-0.164225	0.886688	0.950286	no	down	0.632139	-0.661685	0.565524	0.744835	no	down	0.708353	-0.49746	0.666846	0.837424	no	down
MSTRG.24286.3	MSTRG.24286			3.99497	1.99818	0.170043	0.249441	no	up	7.23877	2.85574	0.0497801	0.0862078	no	up	7.97878	2.99617	0.0393277	0.0729338	no	up	1.81197	0.857559	0.553469	0.73749	no	up	1.99721	0.997984	0.489928	0.679978	no	up	1.10223	0.140425	0.922571	0.979881	no	up
MSTRG.24299.1	MSTRG.24299			1	0	1	1	no	no_change	1	0	1	1	no	no_change	5.33997	2.41683	0.738306	1	no	up	1	0	1	1	no	no_change	3.72313	1.89652	0.79319	1	no	up	2.40876	1.26829	0.860824	1	no	up
MSTRG.24299.2	MSTRG.24299			4.91363	2.29679	4.32989e-07	2.0337e-06	yes	up	2.69093	1.4281	0.00351484	0.00803976	yes	up	1.16431	0.219481	0.668652	0.757542	no	up	0.547646	-0.868685	0.0495415	0.151319	no	down	0.236956	-2.07731	9.13344e-06	9.97599e-05	yes	down	0.432681	-1.20862	0.0160748	0.0759692	no	down
MSTRG.24300.1	MSTRG.24300			2.61972	1.38942	1.29234e-05	4.86112e-05	yes	up	2.12987	1.09077	0.00106948	0.00270568	yes	up	0.450426	-1.15064	0.00314648	0.00765567	yes	down	0.813014	-0.298648	0.350399	0.562845	no	down	0.171937	-2.54005	1.83837e-11	7.40867e-10	yes	down	0.21148	-2.2414	9.61041e-09	4.02826e-07	yes	down
MSTRG.24307.1	MSTRG.24307			7.2495	2.85788	0.0242383	0.0466726	yes	up	0.414914	-1.26912	0.452705	0.551734	no	down	2.85583	1.51391	0.261228	0.364288	no	up	0.0572334	-4.127	0.00639415	1	no	down	0.393935	-1.34397	0.229312	1	no	down	6.88295	2.78303	0.0782511	1	no	up
MSTRG.24333.1	MSTRG.24333			0.522075	-0.937671	0.813636	1	no	down	0.414308	-1.27122	0.749275	1	no	down	0.262261	-1.93093	0.627357	1	no	down	0.793579	-0.333554	0.934561	1	no	down	0.502343	-0.993255	0.806843	1	no	down	1	0	1	1	no	no_change
MSTRG.24335.1	MSTRG.24335			0.886765	-0.173377	0.865429	0.907084	no	down	0.830416	-0.268094	0.8155	0.869843	no	down	2.1109	1.07786	0.227919	0.326087	no	up	0.936456	-0.0947169	0.937954	0.978031	no	down	2.38046	1.25124	0.2015	0.372192	no	up	2.54198	1.34595	0.225472	0.449858	no	up
MSTRG.24350.1	MSTRG.24350			2.04262	1.03042	0.000285631	0.000847773	yes	up	1.49575	0.58087	0.0484533	0.0843233	no	up	0.468964	-1.09245	0.000490621	0.00139965	yes	down	0.732272	-0.449548	0.121667	0.281733	no	down	0.22959	-2.12287	7.17939e-12	3.19105e-10	yes	down	0.313531	-1.67332	1.59064e-07	4.94567e-06	yes	down
MSTRG.24359.1	MSTRG.24359			0.21003	-2.25133	0.290461	1	no	down	0.0882964	-3.5015	0.113589	1	no	down	0.0558923	-4.16121	0.060057	1	no	down	0.4204	-1.25017	0.602836	1	no	down	0.266116	-1.90987	0.426672	1	no	down	1	0	1	1	no	no_change
MSTRG.24360.2	MSTRG.24360			0.379559	-1.3976	0.386704	0.490165	no	down	0.30121	-1.73116	0.283631	0.378144	no	down	0.190668	-2.39087	0.138663	0.215154	no	down	0.793578	-0.333556	0.858135	0.937271	no	down	0.502341	-0.993262	0.594533	0.76678	no	down	1	0	1	1	no	no_change
MSTRG.2438.1	MSTRG.2438			0.233193	-2.1004	0.0764501	0.126697	no	down	0.141609	-2.82001	0.048389	0.0842253	no	down	0.0484632	-4.36697	0.0046601	0.010939	yes	down	0.607261	-0.719612	0.641264	0.800616	no	down	0.207824	-2.26657	0.169828	0.329473	no	down	0.342232	-1.54695	0.398818	0.63067	no	down
MSTRG.2438.2	MSTRG.2438			0.428347	-1.22315	0.378812	0.48182	no	down	0.781548	-0.355594	0.79625	0.854638	no	down	0.139585	-2.84078	0.0660515	0.114586	no	down	1.82457	0.867553	0.545221	0.730468	no	up	0.325869	-1.61764	0.310936	0.504218	no	down	0.178601	-2.48519	0.117009	0.297624	no	down
MSTRG.24393.1	MSTRG.24393			1	0	1	1	no	no_change	1	0	1	1	no	no_change	1	0	1	1	no	no_change	1	0	1	1	no	no_change	1	0	1	1	no	no_change	1	0	1	1	no	no_change
MSTRG.24395.1	MSTRG.24395			1	0	1	1	no	no_change	1	0	1	1	no	no_change	1	0	1	1	no	no_change	1	0	1	1	no	no_change	1	0	1	1	no	no_change	1	0	1	1	no	no_change
MSTRG.24418.1	MSTRG.24418			0.786662	-0.346184	0.887666	1	no	down	1.21593	0.282054	0.908374	0.941887	no	up	5.07768	2.34417	0.290203	0.396403	no	up	1.54568	0.628238	0.802833	1	no	up	6.45471	2.69035	0.239752	1	no	up	4.17598	2.06211	0.367543	1	no	up
MSTRG.24418.2	MSTRG.24418			5.40117	2.43327	0.552757	1	no	up	2.16286	1.11294	0.790481	1	no	up	3.34403	1.74159	0.672305	1	no	up	0.400443	-1.32033	0.747537	1	no	down	0.619131	-0.691682	0.863683	1	no	down	1.54612	0.628649	0.878733	1	no	up
MSTRG.24424.1	MSTRG.24424			2.79353	1.48209	0.829951	1	no	up	1	0	1	1	no	no_change	5.33885	2.41653	0.725113	1	no	up	0.793582	-0.333548	0.961451	1	no	down	1.91115	0.934439	0.891844	1	no	up	2.40825	1.26799	0.853616	1	no	up
MSTRG.24425.1	MSTRG.24425			1	0	1	1	no	no_change	1	0	1	1	no	no_change	1	0	1	1	no	no_change	1	0	1	1	no	no_change	1	0	1	1	no	no_change	1	0	1	1	no	no_change
MSTRG.24450.2	MSTRG.24450			1.48517	0.570627	0.278878	0.375669	no	up	2.98141	1.576	0.00224632	0.00535798	yes	up	1.06387	0.0893274	0.869641	0.915934	no	up	2.00746	1.00537	0.0504754	0.153285	no	up	0.716332	-0.4813	0.37509	0.569251	no	down	0.356836	-1.48667	0.00517835	0.0327655	yes	down
MSTRG.24493.1	MSTRG.24493			1	0	1	1	no	no_change	1	0	1	1	no	no_change	1	0	1	1	no	no_change	1	0	1	1	no	no_change	1	0	1	1	no	no_change	1	0	1	1	no	no_change
MSTRG.24502.1	MSTRG.24502			0.153152	-2.70696	0.000161194	0.000499707	yes	down	0.665098	-0.588361	0.411735	0.511212	no	down	0.280213	-1.83541	0.0104673	0.0225944	yes	down	4.34272	2.1186	0.003157	0.0189861	yes	up	1.82964	0.871556	0.224707	0.402532	no	up	0.421311	-1.24704	0.0820789	0.234673	no	down
MSTRG.24526.1	MSTRG.24526			0.736391	-0.441457	0.951521	1	no	down	1.13821	0.186767	0.97948	1	no	up	0.720503	-0.472923	0.948071	1	no	down	1	0	1	1	no	no_change	1	0	1	1	no	no_change	1	0	1	1	no	no_change
MSTRG.24544.1	MSTRG.24544			7.81208	2.96571	0.458517	1	no	up	1	0	1	1	no	no_change	1	0	1	1	no	no_change	0.283781	-1.81715	0.649682	1	no	down	0.179636	-2.47685	0.535851	1	no	down	1	0	1	1	no	no_change
MSTRG.24544.2	MSTRG.24544			2.79352	1.48209	0.838268	1	no	up	1	0	1	1	no	no_change	7.37898	2.88342	0.689418	1	no	up	0.793583	-0.333548	0.963362	1	no	down	2.64146	1.40134	0.845998	1	no	up	3.32852	1.73488	0.809976	1	no	up
MSTRG.24544.3	MSTRG.24544			1	0	1	1	no	no_change	1	0	1	1	no	no_change	1	0	1	1	no	no_change	1	0	1	1	no	no_change	1	0	1	1	no	no_change	1	0	1	1	no	no_change
MSTRG.24544.4	MSTRG.24544			1	0	1	1	no_test	no_test	1	0	1	1	no_test	no_test	1	0	1	1	no_test	no_test	1	0	1	1	no_test	no_test	1	0	1	1	no_test	no_test	1	0	1	1	no_test	no_test
MSTRG.24561.1	MSTRG.24561			2.67737	1.42082	0.114071	0.1781	no	up	1.58083	0.660687	0.50233	0.599187	no	up	3.00242	1.58613	0.0753953	0.128581	no	up	0.590443	-0.760129	0.418673	0.624024	no	down	1.12141	0.16531	0.844378	0.931486	no	up	1.89926	0.925439	0.321309	0.55765	no	up
MSTRG.24592.2	MSTRG.24592			0.886183	-0.174323	0.816603	0.871018	no	down	4.34251	2.11853	0.00132849	0.00330562	yes	up	10.0551	3.32985	1.05917e-07	5.23785e-07	yes	up	4.90024	2.29285	0.00129327	0.00940779	yes	up	11.3465	3.50417	2.72615e-07	4.42871e-06	yes	up	2.3155	1.21132	0.0364058	0.136191	no	up
MSTRG.24639.1	MSTRG.24639			36.1442	5.17569	0.443548	1	no	up	1	0	1	1	no	no_change	7.37993	2.88361	0.671376	1	no	up	0.0613348	-4.02715	0.551052	1	no	down	0.20418	-2.29209	0.73247	1	no	down	3.32895	1.73507	0.798509	1	no	up
MSTRG.24735.2	MSTRG.24735			1.57887	0.658894	0.570517	0.662824	no	up	0.171337	-2.5451	0.105484	0.165198	no	down	3.45624	1.7892	0.102774	0.167565	no	up	0.108518	-3.20399	0.0404585	0.130313	no	down	2.18906	1.13031	0.297241	0.489321	no	up	20.1722	4.3343	0.00425204	0.0282121	yes	up
MSTRG.24735.3	MSTRG.24735			14.9924	3.90616	0.10885	0.171036	no	up	2.21693	1.14856	0.667252	0.745347	no	up	6.8135	2.7684	0.264234	0.367625	no	up	0.147871	-2.75759	0.257666	0.462358	no	down	0.454464	-1.13776	0.608955	0.776654	no	down	3.07339	1.61983	0.513598	0.725088	no	up
MSTRG.24744.1	MSTRG.24744			0.545668	-0.873906	0.0994262	0.158467	no	down	0.308134	-1.69837	0.00662467	0.0142862	yes	down	0.113379	-3.14078	1.22977e-05	4.60919e-05	yes	down	0.564692	-0.824463	0.208899	0.403493	no	down	0.20778	-2.26687	0.00234828	0.0116841	yes	down	0.367952	-1.44241	0.0769663	0.225015	no	down
MSTRG.24746.1	MSTRG.24746			1.50076	0.585693	0.808447	1	no	up	0.2152	-2.21625	0.397947	0.497082	no	down	0.136223	-2.87595	0.272681	0.377313	no	down	0.143394	-2.80194	0.284633	1	no	down	0.0907695	-3.46165	0.186205	1	no	down	1	0	1	1	no	no_change
MSTRG.24746.2	MSTRG.24746			0.213209	-2.22966	0.735244	1	no	down	0.641864	-0.63966	0.922716	1	no	down	0.208609	-2.26113	0.731651	1	no	down	3.0105	1.59	0.811194	1	no	up	1	0	1	1	no	no_change	0.325005	-1.62147	0.80753	1	no	down
MSTRG.24764.1	MSTRG.24764			2.79352	1.48209	0.838268	1	no	up	8.33383	3.05898	0.672428	1	no	up	1	0	1	1	no	no_change	2.98327	1.57689	0.827459	1	no	up	0.502349	-0.993237	0.891199	1	no	down	0.168389	-2.57013	0.722403	1	no	down
MSTRG.24772.1	MSTRG.24772			1	0	1	1	no	no_change	4.31784	2.11031	0.771336	1	no	up	1	0	1	1	no	no_change	3.01048	1.59	0.826673	1	no	up	1	0	1	1	no	no_change	0.325006	-1.62146	0.823299	1	no	down
MSTRG.24772.2	MSTRG.24772			0.396887	-1.3332	0.676813	1	no	down	0.613459	-0.704962	0.825558	1	no	down	1.37005	0.454228	0.885285	1	no	up	1	0	1	1	no	no_change	3.45199	1.78743	0.576739	1	no	up	2.23332	1.15919	0.71737	1	no	up
MSTRG.24779.1	MSTRG.24779			2.65124	1.40667	3.43093e-07	1.63984e-06	yes	up	2.16505	1.1144	6.47543e-05	0.000207433	yes	up	0.517386	-0.950687	0.00101788	0.00273261	no	down	0.816619	-0.292266	0.289744	0.498391	no	down	0.195149	-2.35735	1.93019e-16	1.94665e-14	yes	down	0.238972	-2.06509	9.78879e-13	9.72418e-11	yes	down
MSTRG.24821.1	MSTRG.24821			1.74747	0.805266	0.240405	0.332578	no	up	1.54023	0.623145	0.382839	0.482604	no	up	0.637937	-0.648515	0.385429	0.496424	no	down	0.881406	-0.182121	0.796436	0.902889	no	down	0.365064	-1.45378	0.0493081	0.132082	no	down	0.414183	-1.27166	0.0967388	0.261426	no	down
MSTRG.24832.1	MSTRG.24832			1.43427	0.520314	0.942875	1	no	up	1.13821	0.186767	0.97948	1	no	up	0.720503	-0.472923	0.948071	1	no	down	0.793583	-0.333548	0.963362	1	no	down	0.502349	-0.993237	0.891199	1	no	down	1	0	1	1	no	no_change
MSTRG.24837.2	MSTRG.24837			0.843638	-0.245305	0.319001	0.419477	no	down	0.733771	-0.446598	0.0788936	0.128555	no	down	0.872984	-0.195973	0.424895	0.534973	no	down	0.869771	-0.201293	0.435794	0.639078	no	down	1.03479	0.0493314	0.843492	0.931033	no	up	1.18972	0.250625	0.330878	0.567155	no	up
MSTRG.24862.1	MSTRG.24862			2.22104	1.15124	0.842981	0.89065	no	up	0.716356	-0.481252	0.934537	0.960088	no	down	0.744787	-0.4251	0.941931	0.969164	no	down	0.322531	-1.63249	0.780282	1	no	down	0.335332	-1.57634	0.786828	0.89673	no	down	1.03969	0.0561514	0.992375	1	no	up
MSTRG.24862.2	MSTRG.24862			1.74594	0.804007	0.527483	0.624205	no	up	1.8778	0.90904	0.481511	0.579592	no	up	1.72822	0.78929	0.534907	0.640316	no	up	1.07552	0.105033	0.934704	0.976059	no	up	0.989851	-0.0147161	0.990699	1	no	down	0.920347	-0.119749	0.925551	0.981953	no	down
MSTRG.24866.1	MSTRG.24866			1	0	1	1	no	no_change	1	0	1	1	no	no_change	1	0	1	1	no	no_change	1	0	1	1	no	no_change	1	0	1	1	no	no_change	1	0	1	1	no	no_change
MSTRG.24866.2	MSTRG.24866			1	0	1	1	no_test	no_test	1	0	1	1	no_test	no_test	1	0	1	1	no_test	no_test	1	0	1	1	no_test	no_test	1	0	1	1	no_test	no_test	1	0	1	1	no_test	no_test
MSTRG.24866.3	MSTRG.24866			1	0	1	1	no_test	no_test	1	0	1	1	no_test	no_test	1	0	1	1	no_test	no_test	1	0	1	1	no_test	no_test	1	0	1	1	no_test	no_test	1	0	1	1	no_test	no_test
MSTRG.24892.1	MSTRG.24892			0.854254	-0.227264	0.814084	0.869182	no	down	0.750608	-0.413869	0.688259	0.762987	no	down	0.137883	-2.85849	0.0331809	0.0629692	no	down	0.878671	-0.186605	0.860854	0.93823	no	down	0.161407	-2.63122	0.0543653	0.142216	no	down	0.183695	-2.44462	0.0839207	0.238259	no	down
MSTRG.24912.1	MSTRG.24912			2.52761	1.33777	0.0622343	0.105949	no	up	6.11252	2.61177	0.00023993	0.000692814	yes	up	0.420376	-1.25025	0.117277	0.186949	no	down	2.4183	1.27399	0.0677815	0.189497	no	up	0.166314	-2.58802	0.000994369	0.00567705	yes	down	0.068773	-3.86201	7.45653e-07	1.98587e-05	yes	down
MSTRG.24934.1	MSTRG.24934			13.3202	3.73555	0.479962	1	no	up	4.31791	2.11033	0.69489	1	no	up	1	0	1	1	no	no_change	0.324162	-1.62521	0.758603	1	no	down	0.105353	-3.24669	0.539265	1	no	down	0.325002	-1.62148	0.763133	1	no	down
MSTRG.24934.2	MSTRG.24934			1	0	1	1	no	no_change	1	0	1	1	no	no_change	1	0	1	1	no	no_change	1	0	1	1	no	no_change	1	0	1	1	no	no_change	1	0	1	1	no	no_change
MSTRG.24956.1	MSTRG.24956			2.65551	1.40899	0.466387	0.567813	no	up	2.21693	1.14857	0.569792	0.66065	no	up	2.62828	1.39412	0.470393	0.579283	no	up	0.834842	-0.260425	0.892908	1	no	down	0.989743	-0.0148735	0.993553	1	no	down	1.18555	0.245552	0.898829	1	no	up
MSTRG.24958.2	MSTRG.24958			0.0559314	-4.1602	3.86827e-16	4.4298e-15	yes	down	0.0516344	-4.27552	2.10886e-14	2.04265e-13	yes	down	0.136623	-2.87172	5.86623e-10	3.72971e-09	yes	down	0.923175	-0.115324	0.852884	0.934534	no	down	2.4427	1.28848	0.01651	0.0564837	no	up	2.64598	1.4038	0.0161668	0.0763492	no	up
MSTRG.24964.1	MSTRG.24964			2.36026	1.23895	0.00100399	0.0026873	yes	up	1.68506	0.752798	0.0613132	0.103273	no	up	0.51406	-0.959992	0.0325773	0.0619465	no	down	0.713928	-0.48615	0.210551	0.405671	no	down	0.217798	-2.19894	4.75788e-07	7.26835e-06	yes	down	0.30507	-1.71279	0.000190109	0.00229053	yes	down
MSTRG.24977.1	MSTRG.24977			2.94938	1.56041	0.180694	0.262381	no	up	0.480581	-1.05715	0.484825	0.58301	no	down	0.466463	-1.10017	0.428175	0.538128	no	down	0.162943	-2.61756	0.0758561	1	no	down	0.158156	-2.66058	0.0480964	0.129412	no	down	0.970623	-0.0430171	0.97928	1	no	down
MSTRG.24993.1	MSTRG.24993			13.2879	3.73205	0.60389	1	no	up	4.31784	2.11031	0.771336	1	no	up	1	0	1	1	no	no_change	0.324944	-1.62174	0.821631	1	no	down	0.105609	-3.2432	0.652093	1	no	down	0.325006	-1.62146	0.823299	1	no	down
MSTRG.24993.2	MSTRG.24993			1	0	1	1	no	no_change	1	0	1	1	no	no_change	2.73325	1.45062	0.841655	1	no	up	1	0	1	1	no	no_change	1.90568	0.930306	0.898054	1	no	up	1.23292	0.302082	0.966816	1	no	up
MSTRG.2503.3	MSTRG.2503			4.97285	2.31407	0.749273	1	no	up	1	0	1	1	no	no_change	2.73325	1.45062	0.841655	1	no	up	0.445799	-1.16554	0.872115	1	no	down	0.549635	-0.863454	0.905076	1	no	down	1.23292	0.302082	0.966816	1	no	up
MSTRG.25030.2	MSTRG.25030			3.33311	1.73687	0.306442	0.405587	no	up	0.620772	-0.687865	0.723514	0.793404	no	down	2.48308	1.31213	0.442779	0.552421	no	up	0.186244	-2.42473	0.202383	0.395851	no	down	0.744973	-0.42474	0.798205	0.904199	no	down	3.99998	1.99999	0.295592	0.530421	no	up
MSTRG.25030.3	MSTRG.25030			2.52043	1.33367	1.05717e-05	4.03469e-05	yes	up	0.999484	-0.000744357	0.998106	1	no	down	1.51847	0.602623	0.0482527	0.0873188	no	up	0.396553	-1.33441	1.75164e-05	0.000275276	yes	down	0.602466	-0.731047	0.0155745	0.0539401	no	down	1.51926	0.603367	0.0539124	0.178429	no	up
MSTRG.25044.1	MSTRG.25044			9.53211	3.2528	0.506355	0.604863	no	up	51.4065	5.68388	0.243513	0.333852	no	up	0.7205	-0.472929	0.924728	0.95604	no	down	5.39298	2.43108	0.609529	0.778565	no	up	0.0755866	-3.72573	0.446573	0.641402	no	down	0.0140157	-6.15681	0.206485	0.426531	no	down
MSTRG.25044.2	MSTRG.25044			134.034	7.06645	0.128644	0.197075	no	up	116.815	6.86808	0.140011	0.210283	no	up	130.09	7.02337	0.130994	0.204918	no	up	0.871535	-0.198369	0.964893	0.992711	no	down	0.970579	-0.043083	0.992367	1	no	down	1.11364	0.155286	0.972514	1	no	up
MSTRG.25044.3	MSTRG.25044			1.99534	0.996632	0.514998	0.612786	no	up	1.08527	0.11806	0.938946	0.963337	no	up	1.55884	0.640472	0.675943	0.763698	no	up	0.543906	-0.878572	0.568112	0.748833	no	down	0.781242	-0.356159	0.815922	0.914054	no	down	1.43636	0.522413	0.734529	0.877759	no	up
MSTRG.25050.1	MSTRG.25050			0.519303	-0.945352	0.00666713	0.0148474	no	down	0.426575	-1.22913	0.000767654	0.00200283	yes	down	0.394964	-1.34021	0.000153368	0.000480735	yes	down	0.821437	-0.283778	0.451749	0.652267	no	down	0.760565	-0.394857	0.280859	0.471453	no	down	0.925896	-0.111078	0.771381	0.898452	no	down
MSTRG.25084.1	MSTRG.25084			2.34262	1.22812	4.34629e-08	2.3282e-07	yes	up	1.71234	0.775968	0.00057776	0.00154668	no	up	0.510379	-0.970359	2.07403e-05	7.5051e-05	no	down	0.73095	-0.452155	0.0442653	0.139304	no	down	0.217867	-2.19848	3.94278e-22	9.79189e-20	yes	down	0.29806	-1.74633	2.10656e-14	3.24443e-12	yes	down
MSTRG.25088.1	MSTRG.25088			2.28091	1.18961	1.00799e-06	4.48996e-06	yes	up	2.15045	1.10464	5.79074e-06	2.18689e-05	yes	up	0.650458	-0.620473	0.011216	0.0240242	no	down	0.942804	-0.0849704	0.726906	0.860169	no	down	0.285174	-1.81009	1.27999e-13	8.20352e-12	yes	down	0.302474	-1.72511	1.79139e-12	1.6868e-10	yes	down
MSTRG.25139.1	MSTRG.25139			1	0	1	1	no	no_change	8.0236	3.00425	0.678069	1	no	up	2.73325	1.45062	0.841655	1	no	up	5.59421	2.48393	0.731443	1	no	up	1.90568	0.930306	0.898054	1	no	up	0.340652	-1.55363	0.830028	1	no	down
MSTRG.25139.2	MSTRG.25139			0.972802	-0.0397818	0.974541	0.989263	no	down	1.90189	0.92743	0.449685	0.548887	no	up	0.326446	-1.61508	0.253348	0.355253	no	down	1.95506	0.967212	0.441597	0.643878	no	up	0.335573	-1.5753	0.274013	0.463564	no	down	0.171644	-2.54251	0.0740044	0.219352	no	down
MSTRG.25139.4	MSTRG.25139			1.79148	0.841151	0.487318	0.587638	no	up	2.23693	1.16152	0.345461	0.444213	no	up	0.344525	-1.53732	0.311987	0.420649	no	down	1.24865	0.320369	0.791192	1	no	up	0.192313	-2.37847	0.113643	0.245902	no	down	0.154017	-2.69884	0.0757506	0.223097	no	down
MSTRG.25157.3	MSTRG.25157			0.185511	-2.43042	0.735662	1	no	down	0.286737	-1.8022	0.802326	1	no	down	0.181509	-2.46189	0.73237	1	no	down	1	0	1	1	no	no_change	1	0	1	1	no	no_change	1	0	1	1	no	no_change
MSTRG.25157.4	MSTRG.25157			1	0	1	1	no	no_change	1	0	1	1	no	no_change	1	0	1	1	no	no_change	1	0	1	1	no	no_change	1	0	1	1	no	no_change	1	0	1	1	no	no_change
MSTRG.25157.5	MSTRG.25157			1	0	1	1	no	no_change	1	0	1	1	no	no_change	1	0	1	1	no	no_change	1	0	1	1	no	no_change	1	0	1	1	no	no_change	1	0	1	1	no	no_change
MSTRG.25157.6	MSTRG.25157			1	0	1	1	no	no_change	1	0	1	1	no	no_change	1	0	1	1	no	no_change	1	0	1	1	no	no_change	1	0	1	1	no	no_change	1	0	1	1	no	no_change
MSTRG.25157.7	MSTRG.25157			1	0	1	1	no	no_change	1	0	1	1	no	no_change	1	0	1	1	no	no_change	1	0	1	1	no	no_change	1	0	1	1	no	no_change	1	0	1	1	no	no_change
MSTRG.25164.1	MSTRG.25164			2.282	1.1903	0.0426249	0.0762708	no	up	2.15695	1.109	0.0700648	0.116035	no	up	0.203163	-2.29929	0.010996	0.0236013	yes	down	0.945204	-0.081302	0.890192	0.952103	no	down	0.0890287	-3.48959	8.59956e-05	0.000707479	yes	down	0.0941899	-3.40828	0.000166878	0.00205934	yes	down
MSTRG.2518.1	MSTRG.2518			7.4546	2.89813	0.68794	1	no	up	1	0	1	1	no	no_change	1	0	1	1	no	no_change	0.297386	-1.74959	0.808411	1	no	down	0.188249	-2.40928	0.738453	1	no	down	1	0	1	1	no	no_change
MSTRG.25222.1	MSTRG.25222			3.08882	1.62705	0.0845164	0.137976	no	up	3.83166	1.93797	0.0437932	0.0772251	no	up	6.72583	2.74971	0.00228478	0.00572747	yes	up	1.24049	0.310916	0.721823	0.8574	no	up	2.17748	1.12266	0.16415	0.321155	no	up	1.75533	0.811742	0.326906	0.563017	no	up
MSTRG.25228.1	MSTRG.25228			2.45918	1.29818	1.75062e-08	9.79781e-08	yes	up	2.067	1.04754	6.8458e-06	2.55801e-05	yes	up	0.562825	-0.829243	0.000548463	0.00154856	no	down	0.840522	-0.250643	0.277372	0.484993	no	down	0.228866	-2.12742	3.79097e-19	5.74954e-17	yes	down	0.272291	-1.87678	5.71339e-15	1.00455e-12	yes	down
MSTRG.25239.1	MSTRG.25239			0.388649	-1.36346	0.448758	0.550664	no	down	3.23524	1.69387	0.289054	0.383945	no	up	1.39785	0.483212	0.775776	0.846707	no	up	8.32432	3.05733	0.0735326	0.200932	no	up	3.59669	1.84667	0.305252	0.498499	no	up	0.432071	-1.21066	0.448993	0.674245	no	down
MSTRG.25239.2	MSTRG.25239			1	0	1	1	no	no_change	1	0	1	1	no	no_change	1	0	1	1	no	no_change	1	0	1	1	no	no_change	1	0	1	1	no	no_change	1	0	1	1	no	no_change
MSTRG.25264.1	MSTRG.25264			5.08491	2.34622	0.066828	0.112752	no	up	2.74266	1.45557	0.292877	0.388009	no	up	1.77375	0.826805	0.549255	0.652659	no	up	0.539373	-0.890646	0.472661	1	no	down	0.348827	-1.51942	0.219164	1	no	down	0.646728	-0.62877	0.639817	1	no	down
MSTRG.25282.1	MSTRG.25282			1.06982	0.0973748	0.980346	1	no	up	1.15103	0.202921	0.959464	1	no	up	0.391114	-1.35434	0.737184	1	no	down	1.0759	0.105546	0.979029	1	no	up	0.365587	-1.45171	0.720565	1	no	down	0.339796	-1.55726	0.703884	1	no	down
MSTRG.25282.3	MSTRG.25282			4.16744	2.05916	0.00211651	0.00528893	yes	up	1.91023	0.933743	0.192583	0.275568	no	up	0.859979	-0.217627	0.769356	0.841903	no	down	0.45837	-1.12542	0.0976205	0.243836	no	down	0.206357	-2.27679	0.00126664	0.00698076	yes	down	0.450197	-1.15137	0.125094	0.310905	no	down
MSTRG.25295.2	MSTRG.25295			11.8695	3.56919	0.0505375	0.0885462	no	up	18.3831	4.20031	0.0213741	0.0408894	yes	up	5.26494	2.39642	0.207459	0.302098	no	up	1.54877	0.63112	0.668895	1	no	up	0.443568	-1.17277	0.454662	1	no	down	0.286401	-1.80389	0.250091	1	no	down
MSTRG.2530.1	MSTRG.2530			2.79356	1.4821	0.788113	1	no	up	7.89514	2.98097	0.586784	1	no	up	7.84134	2.9711	0.585619	1	no	up	2.8262	1.49886	0.784639	1	no	up	2.80694	1.489	0.784676	1	no	up	0.993185	-0.00986554	0.998548	1	no	down
MSTRG.25337.1	MSTRG.25337			1.16865	0.224838	0.785279	0.846654	no	up	2.49249	1.31759	0.0988028	0.156153	no	up	4.70215	2.23332	0.00284917	0.00699287	yes	up	2.13281	1.09275	0.180778	0.367569	no	up	4.02359	2.00848	0.00891732	0.0345488	yes	up	1.88652	0.915731	0.215203	0.437363	no	up
MSTRG.25353.3	MSTRG.25353			2.87791	1.52502	0.0243219	0.0468026	yes	up	8.46515	3.08154	1.66092e-06	6.80621e-06	yes	up	2.79788	1.48434	0.0284892	0.0550615	no	up	2.94142	1.55651	0.0058298	0.0308056	yes	up	0.972194	-0.0406841	0.946248	0.993503	no	down	0.330518	-1.5972	0.00470465	0.0305261	yes	down
MSTRG.2536.1	MSTRG.2536			2.79352	1.48209	0.838268	1	no	up	1	0	1	1	no	no_change	1	0	1	1	no	no_change	0.793583	-0.333548	0.963362	1	no	down	0.502349	-0.993237	0.891199	1	no	down	1	0	1	1	no	no_change
MSTRG.25360.1	MSTRG.25360			1	0	1	1	no	no_change	1	0	1	1	no	no_change	1	0	1	1	no	no_change	1	0	1	1	no	no_change	1	0	1	1	no	no_change	1	0	1	1	no	no_change
MSTRG.25360.2	MSTRG.25360			1	0	1	1	no	no_change	1	0	1	1	no	no_change	1	0	1	1	no	no_change	1	0	1	1	no	no_change	1	0	1	1	no	no_change	1	0	1	1	no	no_change
MSTRG.25360.3	MSTRG.25360			1	0	1	1	no	no_change	1	0	1	1	no	no_change	1	0	1	1	no	no_change	1	0	1	1	no	no_change	1	0	1	1	no	no_change	1	0	1	1	no	no_change
MSTRG.2537.1	MSTRG.2537			0.734111	-0.44593	0.875801	1	no	down	0.582575	-0.779485	0.784699	1	no	down	0.368774	-1.43919	0.613966	1	no	down	0.793579	-0.333555	0.909106	1	no	down	0.502342	-0.993259	0.733883	1	no	down	1	0	1	1	no	no_change
MSTRG.2538.1	MSTRG.2538			0.736391	-0.441457	0.951521	1	no	down	2.21689	1.14854	0.874319	1	no	up	0.720503	-0.472923	0.948071	1	no	down	3.01048	1.59	0.826673	1	no	up	1	0	1	1	no	no_change	0.325006	-1.62146	0.823299	1	no	down
MSTRG.2538.2	MSTRG.2538			5.14087	2.36201	0.624771	1	no	up	1	0	1	1	no	no_change	4.97076	2.31347	0.631997	1	no	up	0.431234	-1.21346	0.801605	1	no	down	0.96691	-0.0485466	0.991923	1	no	down	2.24219	1.16491	0.809437	1	no	up
MSTRG.25389.3	MSTRG.25389			0.544689	-0.876495	0.796574	1	no	down	0.151824	-2.71953	0.43749	1	no	down	0.187187	-2.41744	0.490074	1	no	down	0.278735	-1.84304	0.604892	1	no	down	0.343659	-1.54095	0.665323	1	no	down	1.23293	0.302088	0.934222	1	no	up
MSTRG.25389.4	MSTRG.25389			1	0	1	1	no	no_change	1	0	1	1	no	no_change	1	0	1	1	no	no_change	1	0	1	1	no	no_change	1	0	1	1	no	no_change	1	0	1	1	no	no_change
MSTRG.25395.1	MSTRG.25395			1	0	1	1	no	no_change	16.5211	4.04624	0.574146	1	no	up	1	0	1	1	no	no_change	11.5188	3.52592	0.624352	1	no	up	1	0	1	1	no	no_change	0.0849413	-3.55739	0.621262	1	no	down
MSTRG.2541.2	MSTRG.2541			6.03555	2.59348	0.157443	0.233583	no	up	2.34609	1.23026	0.544924	0.637998	no	up	2.87526	1.52369	0.424256	0.534438	no	up	0.388712	-1.36323	0.453402	1	no	down	0.476388	-1.06979	0.523522	1	no	down	1.22556	0.293436	0.876697	1	no	up
MSTRG.25414.4	MSTRG.25414			1	0	1	1	no	no_change	1	0	1	1	no	no_change	1	0	1	1	no	no_change	1	0	1	1	no	no_change	1	0	1	1	no	no_change	1	0	1	1	no	no_change
MSTRG.25420.1	MSTRG.25420			2.01961	1.01408	0.000757013	0.00207618	yes	up	2.52448	1.33599	9.45999e-06	3.45739e-05	yes	up	0.617211	-0.696165	0.0229681	0.0454396	no	down	1.24999	0.321911	0.284354	0.49231	no	up	0.305609	-1.71024	2.10097e-08	4.53718e-07	yes	down	0.24449	-2.03215	3.00283e-11	2.1538e-09	yes	down
MSTRG.25422.1	MSTRG.25422			1.43332	0.519356	0.155716	0.231527	no	up	2.02157	1.01548	0.00569898	0.0124656	yes	up	0.318234	-1.65184	6.88208e-05	0.000230183	yes	down	1.41042	0.496124	0.176795	0.362207	no	up	0.222026	-2.1712	1.67866e-07	2.89008e-06	yes	down	0.157419	-2.66732	1.482e-10	9.14419e-09	yes	down
MSTRG.25431.1	MSTRG.25431			1.06732	0.0939868	0.948161	0.970321	no	up	1.62702	0.702236	0.627598	0.711743	no	up	0.617757	-0.694888	0.651928	0.742563	no	down	1.52441	0.608249	0.68177	1	no	up	0.578795	-0.788875	0.616269	1	no	down	0.379685	-1.39712	0.375337	1	no	down
MSTRG.25444.1	MSTRG.25444			1	0	1	1	no	no_change	1	0	1	1	no	no_change	1	0	1	1	no	no_change	1	0	1	1	no	no_change	1	0	1	1	no	no_change	1	0	1	1	no	no_change
MSTRG.25448.3	MSTRG.25448			2.53047	1.33941	8.62962e-05	0.000280593	yes	up	2.86334	1.5177	1.13679e-05	4.10576e-05	yes	up	0.838413	-0.254267	0.486198	0.59436	no	down	1.13154	0.178292	0.595707	0.767865	no	up	0.331326	-1.59368	7.5504e-06	8.40399e-05	yes	down	0.292809	-1.77197	8.777e-07	2.29148e-05	yes	down
MSTRG.25448.5	MSTRG.25448			1	0	1	1	no_test	no_test	1	0	1	1	no_test	no_test	1	0	1	1	no_test	no_test	1	0	1	1	no_test	no_test	1	0	1	1	no_test	no_test	1	0	1	1	no_test	no_test
MSTRG.25448.6	MSTRG.25448			7.95651	2.99214	0.678242	1	no	up	1	0	1	1	no	no_change	1	0	1	1	no	no_change	0.278626	-1.8436	0.798247	1	no	down	0.176374	-2.50329	0.728529	1	no	down	1	0	1	1	no	no_change
MSTRG.25448.7	MSTRG.25448			0.772885	-0.371674	0.863215	0.90543	no	down	8.73075	3.12611	0.0962174	0.152648	no	up	4.1694	2.05984	0.278836	0.383889	no	up	11.2963	3.49778	0.0756123	1	no	up	5.3946	2.43151	0.221864	0.398877	no	up	0.477554	-1.06626	0.526878	0.734954	no	down
MSTRG.25448.8	MSTRG.25448			3.62547	1.85817	0.126383	0.194108	no	up	3.87572	1.95446	0.112804	0.174888	no	up	2.66225	1.41264	0.250102	0.351719	no	up	1.06903	0.096296	0.934608	0.976059	no	up	0.734318	-0.445524	0.703156	0.842956	no	down	0.686904	-0.54182	0.647976	0.824199	no	down
MSTRG.25456.1	MSTRG.25456			2.35752	1.23727	9.28486e-07	4.1531e-06	yes	up	1.85489	0.891335	0.000426262	0.00117211	no	up	0.437704	-1.19197	3.14099e-06	1.28411e-05	yes	down	0.786797	-0.345937	0.170587	0.353562	no	down	0.185663	-2.42924	1.73765e-21	4.06161e-19	yes	down	0.235973	-2.08331	3.99369e-16	8.81629e-14	yes	down
MSTRG.25462.1	MSTRG.25462			0.425404	-1.23309	0.843716	1	no	down	0.657533	-0.604865	0.922962	1	no	down	0.416226	-1.26456	0.839781	1	no	down	1	0	1	1	no	no_change	1	0	1	1	no	no_change	1	0	1	1	no	no_change
MSTRG.25485.1	MSTRG.25485			2.79357	1.48211	0.749541	1	no	up	4.31794	2.11034	0.649422	1	no	up	5.32435	2.41261	0.599948	1	no	up	1.54567	0.628234	0.892358	1	no	up	1.90593	0.930498	0.839698	1	no	up	1.23308	0.302264	0.947609	1	no	up
MSTRG.25494.1	MSTRG.25494			0.827858	-0.272544	0.634002	0.719156	no	down	0.625628	-0.676623	0.258102	0.350102	no	down	0.0338007	-4.8868	9.33307e-07	4.11745e-06	yes	down	0.755719	-0.404078	0.506619	0.698808	no	down	0.0408292	-4.61426	4.15752e-06	4.94739e-05	yes	down	0.0540269	-4.21018	3.49835e-05	0.000562243	yes	down
MSTRG.25507.1	MSTRG.25507			1	0	1	1	no	no_change	1	0	1	1	no	no_change	1	0	1	1	no	no_change	1	0	1	1	no	no_change	1	0	1	1	no	no_change	1	0	1	1	no	no_change
MSTRG.25538.1	MSTRG.25538			2.50806	1.32657	0.0780092	0.12884	no	up	2.65059	1.40632	0.0660116	0.110134	no	up	0.33306	-1.58614	0.0803486	0.135873	no	down	1.05683	0.0797423	0.914761	0.965246	no	up	0.132796	-2.91272	0.00106899	0.00603532	yes	down	0.125655	-2.99246	0.00089215	0.00819508	yes	down
MSTRG.25539.1	MSTRG.25539			0.736391	-0.441457	0.951521	1	no	down	1.13821	0.186767	0.97948	1	no	up	0.720503	-0.472923	0.948071	1	no	down	1	0	1	1	no	no_change	1	0	1	1	no	no_change	1	0	1	1	no	no_change
MSTRG.25603.1	MSTRG.25603			0.425878	-1.23149	0.864989	1	no	down	0.658262	-0.603265	0.93362	1	no	down	0.811586	-0.301184	0.966831	1	no	down	1	0	1	1	no	no_change	1.90568	0.930306	0.898054	1	no	up	1.23292	0.302082	0.966816	1	no	up
MSTRG.25630.1	MSTRG.25630			0.772993	-0.371473	0.88725	1	no	down	1.1948	0.256765	0.92193	0.950931	no	up	3.51052	1.81169	0.455528	0.565115	no	up	1.54568	0.628238	0.814979	1	no	up	4.54147	2.18316	0.382039	1	no	up	2.93817	1.55492	0.53355	1	no	up
MSTRG.25630.2	MSTRG.25630			1.02387	0.0340279	0.991302	1	no	up	2.7406	1.45449	0.635874	0.719117	no	up	0.191709	-2.38301	0.460104	0.569302	no	down	2.67672	1.42047	0.647362	1	no	up	0.18724	-2.41704	0.45814	1	no	down	0.0699514	-3.8375	0.231997	1	no	down
MSTRG.25636.1	MSTRG.25636			2.89426	1.53319	0.322476	0.423227	no	up	4.5924	2.19925	0.155458	0.229647	no	up	0.129439	-2.94966	0.120889	0.191712	no	down	1.58673	0.666053	0.654947	0.810765	no	up	0.0447226	-4.48285	0.0156615	0.0541625	no	down	0.0281854	-5.14891	0.00547649	0.0343023	yes	down
MSTRG.25658.2	MSTRG.25658			1.75939	0.815072	0.645675	1	no	up	2.71572	1.44134	0.41623	0.515443	no	up	0.671374	-0.574811	0.767756	0.840681	no	down	1.54356	0.626264	0.719867	1	no	up	0.381596	-1.38988	0.469636	1	no	down	0.247217	-2.01615	0.29427	1	no	down
MSTRG.25697.1	MSTRG.25697			0.550894	-0.860152	0.832715	1	no	down	0.437179	-1.19371	0.769424	1	no	down	0.539009	-0.891618	0.826691	1	no	down	0.793579	-0.333553	0.935947	1	no	down	0.978425	-0.0314664	0.993951	1	no	down	1.23293	0.302087	0.941978	1	no	up
MSTRG.25714.1	MSTRG.25714			13.1187	3.71355	0.605703	1	no	up	1	0	1	1	no	no_change	1	0	1	1	no	no_change	0.168988	-2.56501	0.721421	1	no	down	0.106972	-3.2247	0.653964	1	no	down	1	0	1	1	no	no_change
MSTRG.25779.1	MSTRG.25779			0.736391	-0.441457	0.951521	1	no	down	1.13821	0.186767	0.97948	1	no	up	0.720503	-0.472923	0.948071	1	no	down	1	0	1	1	no	no_change	1	0	1	1	no	no_change	1	0	1	1	no	no_change
MSTRG.25786.11	MSTRG.25786			0.84631	-0.240742	0.849302	0.895649	no	down	1.11209	0.153275	0.905225	0.939603	no	up	0.581719	-0.781606	0.55236	0.655527	no	down	1.31405	0.394017	0.767613	0.885075	no	up	0.687359	-0.540864	0.690952	0.834214	no	down	0.523086	-0.934881	0.497935	0.712039	no	down
MSTRG.25786.12	MSTRG.25786			0.408031	-1.29325	0.854545	1	no	down	0.630678	-0.665026	0.924895	1	no	down	0.399228	-1.32472	0.851047	1	no	down	1	0	1	1	no	no_change	1	0	1	1	no	no_change	1	0	1	1	no	no_change
MSTRG.25786.16	MSTRG.25786			1	0	1	1	no	no_change	1	0	1	1	no	no_change	1	0	1	1	no	no_change	1	0	1	1	no	no_change	1	0	1	1	no	no_change	1	0	1	1	no	no_change
MSTRG.25786.18	MSTRG.25786			1	0	1	1	no	no_change	1	0	1	1	no	no_change	1	0	1	1	no	no_change	1	0	1	1	no	no_change	1	0	1	1	no	no_change	1	0	1	1	no	no_change
MSTRG.25786.19	MSTRG.25786			1	0	1	1	no	no_change	1	0	1	1	no	no_change	1	0	1	1	no	no_change	1	0	1	1	no	no_change	1	0	1	1	no	no_change	1	0	1	1	no	no_change
MSTRG.25786.20	MSTRG.25786			1.96285	0.972952	0.754089	0.821246	no	up	2.16811	1.11644	0.723191	0.793133	no	up	0.367379	-1.44466	0.652813	0.743393	no	down	1.10457	0.143486	0.963194	1	no	up	0.187166	-2.41761	0.445609	1	no	down	0.169447	-2.5611	0.425636	1	no	down
MSTRG.25786.23	MSTRG.25786			13.2904	3.73232	0.0870578	0.141569	no	up	4.12761	2.04531	0.386948	0.486561	no	up	5.4268	2.4401	0.277532	0.382351	no	up	0.310569	-1.68701	0.421794	1	no	down	0.408323	-1.29222	0.51132	1	no	down	1.31476	0.394796	0.855533	1	no	up
MSTRG.25786.6	MSTRG.25786			0.0540633	-4.20921	0.176705	1	no	down	0.0835643	-3.58097	0.250419	0.341798	no	down	0.0528969	-4.24067	0.173492	0.260076	no	down	1	0	1	1	no	no_change	1	0	1	1	no	no_change	1	0	1	1	no	no_change
MSTRG.25786.9	MSTRG.25786			1	0	1	1	no	no_change	1	0	1	1	no	no_change	1	0	1	1	no	no_change	1	0	1	1	no	no_change	1	0	1	1	no	no_change	1	0	1	1	no	no_change
MSTRG.25790.1	MSTRG.25790			2.01344	1.00966	0.010243	0.0217925	yes	up	4.01831	2.00659	2.74485e-07	1.25639e-06	yes	up	1.02686	0.0382464	0.924712	0.95604	no	up	1.99574	0.996927	0.00964521	0.0449159	no	up	0.510006	-0.971415	0.0150851	0.0526086	no	down	0.255547	-1.96834	7.06651e-07	1.89726e-05	yes	down
MSTRG.25816.1	MSTRG.25816			1.42443	0.510385	0.634722	0.719735	no	up	1.74184	0.800613	0.466562	0.565482	no	up	0.279855	-1.83725	0.192106	0.283122	no	down	1.22283	0.290228	0.791944	0.900237	no	up	0.196468	-2.34763	0.0956822	0.216862	no	down	0.160666	-2.63786	0.0647902	0.200976	no	down
MSTRG.25864.1	MSTRG.25864			2.09606	1.06768	0.0143904	0.0294357	yes	up	0.973061	-0.0393982	0.93003	0.957062	no	down	0.799773	-0.322338	0.468496	0.577732	no	down	0.464233	-1.10708	0.013107	0.0566277	no	down	0.38156	-1.39002	0.00166917	0.00879193	yes	down	0.821914	-0.28294	0.533555	0.740337	no	down
MSTRG.25865.1	MSTRG.25865			0.677554	-0.561592	0.224083	0.313966	no	down	0.813577	-0.297649	0.521846	0.616822	no	down	0.246393	-2.02097	2.36317e-05	8.48364e-05	yes	down	1.20076	0.263944	0.574211	0.752552	no	up	0.363651	-1.45938	0.00251388	0.0123873	yes	down	0.302851	-1.72332	0.000387224	0.00409569	yes	down
MSTRG.25866.1	MSTRG.25866			2.77484	1.4724	0.0687663	0.115658	no	up	0.936529	-0.0946048	0.92386	0.952357	no	down	0.950253	-0.0736172	0.935336	0.963814	no	down	0.337507	-1.56701	0.097625	0.243836	no	down	0.342453	-1.54602	0.0719838	0.175697	no	down	1.01465	0.0209876	0.983764	1	no	up
MSTRG.25868.1	MSTRG.25868			0.131202	-2.93014	0.000939498	0.0025263	yes	down	0.149773	-2.73915	0.0019892	0.00478906	yes	down	0.147519	-2.76102	0.00182493	0.00465872	yes	down	1.14154	0.190984	0.829401	0.922106	no	up	1.12437	0.169114	0.848647	0.934071	no	up	0.984955	-0.0218701	0.980314	1	no	down
MSTRG.25889.1	MSTRG.25889			1.88459	0.91425	0.0458565	0.0813102	no	up	1.88517	0.914698	0.0559017	0.0952663	no	up	0.250767	-1.99558	0.00245307	0.00610821	yes	down	1.00031	0.000448827	0.999233	1	no	up	0.133062	-2.90983	7.66292e-06	8.51016e-05	yes	down	0.13302	-2.91028	1.20582e-05	0.000227082	yes	down
MSTRG.25899.2	MSTRG.25899			10.0059	3.32278	0.00368432	0.00869151	yes	up	8.92619	3.15805	0.00722608	0.0154636	yes	up	7.45485	2.89818	0.0123049	0.0260964	yes	up	0.892095	-0.164731	0.85277	0.934534	no	down	0.745047	-0.424597	0.623042	0.7865	no	down	0.835165	-0.259866	0.774007	0.89977	no	down
MSTRG.25903.1	MSTRG.25903			1.87776	0.909014	2.81183e-06	1.17343e-05	no	up	1.86997	0.903014	3.5604e-06	1.39042e-05	no	up	0.495258	-1.01375	2.92039e-07	1.37818e-06	yes	down	0.99585	-0.00599913	0.97538	0.997674	no	down	0.263749	-1.92276	1.89258e-22	5.01357e-20	yes	down	0.264848	-1.91676	3.62226e-22	2.99863e-19	yes	down
MSTRG.25922.10	MSTRG.25922			1.16893	0.225193	0.493494	0.59298	no	up	1.56394	0.645183	0.0497873	0.0862132	no	up	1.84172	0.881053	0.00737727	0.0165657	no	up	1.33792	0.41999	0.201604	0.39476	no	up	1.57556	0.65586	0.0461071	0.125315	no	up	1.17762	0.23587	0.473229	0.693611	no	up
MSTRG.25922.11	MSTRG.25922			0.544472	-0.877071	0.00532712	0.0121462	no	down	1.52749	0.611159	0.0520991	0.0896062	no	up	2.27348	1.1849	0.000165534	0.000516156	yes	up	2.80545	1.48823	2.27042e-06	4.9767e-05	yes	up	4.17557	2.06197	5.68573e-11	2.02808e-09	yes	up	1.48838	0.573743	0.0682151	0.208315	no	up
MSTRG.25922.14	MSTRG.25922			0.216124	-2.21007	0.00721783	0.0159213	yes	down	0.0831194	-3.58867	1.32303e-05	4.7325e-05	yes	down	0.528928	-0.918858	0.263863	0.367183	no	down	0.384592	-1.3786	0.0943666	0.237874	no	down	2.44734	1.29121	0.116543	0.250593	no	up	6.36347	2.66981	0.00119327	0.0103212	yes	up
MSTRG.25922.20	MSTRG.25922			0.43948	-1.18613	0.0117773	0.0246605	yes	down	2.17078	1.11821	0.0175562	0.0342838	yes	up	1.26193	0.33563	0.475968	0.584594	no	up	4.93944	2.30435	9.91771e-07	2.42646e-05	yes	up	2.87142	1.52176	0.00123171	0.00680427	yes	up	0.581325	-0.782584	0.0965069	0.260903	no	down
MSTRG.25922.21	MSTRG.25922			0.346362	-1.52965	6.51353e-05	0.000217022	yes	down	0.719569	-0.474795	0.212735	0.299028	no	down	0.468446	-1.09404	0.00407257	0.00968078	yes	down	2.0775	1.05485	0.00641124	0.033005	yes	up	1.35248	0.435603	0.260099	0.447415	no	up	0.65101	-0.619249	0.107567	0.280906	no	down
MSTRG.25922.3	MSTRG.25922			0.258899	-1.94954	2.22755e-08	1.23214e-07	yes	down	0.782157	-0.35447	0.297815	0.393477	no	down	0.30592	-1.70878	7.70926e-07	3.4448e-06	yes	down	3.02108	1.59507	6.57822e-06	0.000120025	yes	up	1.18162	0.240761	0.50242	0.691137	no	up	0.391123	-1.3543	0.000114833	0.001521	yes	down
MSTRG.25922.6	MSTRG.25922			0.513795	-0.960735	0.041596	0.0746857	no	down	1.2109	0.276076	0.557997	0.649683	no	up	1.10708	0.146763	0.755403	0.830733	no	up	2.35677	1.23681	0.00874595	0.0418072	yes	up	2.15472	1.1075	0.0188519	0.0627791	no	up	0.914267	-0.129312	0.783812	0.906082	no	down
MSTRG.25924.1	MSTRG.25924			0.465472	-1.10324	0.000405921	0.00117167	yes	down	0.894742	-0.160456	0.607013	0.693245	no	down	1.1257	0.170821	0.58394	0.683245	no	up	1.92223	0.94278	0.00251586	0.0158846	no	up	2.41841	1.27406	4.4337e-05	0.000398592	yes	up	1.25813	0.331277	0.288289	0.521565	no	up
MSTRG.25924.11	MSTRG.25924			0.553794	-0.852578	0.0132547	0.0273544	no	down	1.65715	0.728705	0.0342604	0.0621816	no	up	1.26039	0.333874	0.33207	0.441946	no	up	2.99236	1.58128	4.35181e-06	8.53492e-05	yes	up	2.27592	1.18645	0.000567273	0.00355091	yes	up	0.760578	-0.394831	0.251364	0.480896	no	down
MSTRG.25924.3	MSTRG.25924			0.330352	-1.59792	0.00215159	0.0053676	yes	down	1.9891	0.992116	0.0567513	0.0965148	no	up	1.14446	0.194673	0.708522	0.792211	no	up	6.02115	2.59004	6.57174e-07	1.69336e-05	yes	up	3.46437	1.79259	0.000576818	0.00360045	yes	up	0.575368	-0.797444	0.125677	0.311845	no	down
MSTRG.25925.1	MSTRG.25925			36.07	5.17273	2.58724e-06	1.08393e-05	yes	up	97.3256	6.60475	1.77396e-09	1.05396e-08	yes	up	39.5584	5.30591	1.39907e-06	6.01821e-06	yes	up	2.69824	1.43202	0.125083	0.28707	no	up	1.09671	0.133184	0.886851	0.957366	no	up	0.406455	-1.29883	0.163825	0.369201	no	down
MSTRG.25955.1	MSTRG.25955			2.47903	1.30977	5.48173e-05	0.000184852	yes	up	3.04906	1.60837	7.44826e-07	3.1993e-06	yes	up	0.700236	-0.514088	0.116434	0.185834	no	down	1.22994	0.298591	0.356957	0.568357	no	up	0.282464	-1.82386	2.35409e-08	5.02375e-07	yes	down	0.229656	-2.12245	8.46379e-11	5.53153e-09	yes	down
MSTRG.25968.1	MSTRG.25968			2.23204	1.15837	5.81273e-09	3.46467e-08	yes	up	1.90156	0.927183	3.60606e-06	1.40694e-05	no	up	0.523969	-0.932448	4.59134e-06	1.83144e-05	no	down	0.851936	-0.231183	0.246132	0.449656	no	down	0.234748	-2.09081	5.99643e-25	2.58994e-22	yes	down	0.275547	-1.85963	7.29086e-20	3.71423e-17	yes	down
MSTRG.25988.1	MSTRG.25988			1.96357	0.97348	5.26742e-08	2.78934e-07	no	up	1.70211	0.767327	2.09384e-05	7.24611e-05	no	up	0.419543	-1.25311	1.42625e-11	1.07259e-10	yes	down	0.866846	-0.206153	0.251184	0.455388	no	down	0.213663	-2.22659	2.01625e-33	4.00588e-30	yes	down	0.246484	-2.02044	2.03946e-27	4.50221e-24	yes	down
MSTRG.25996.1	MSTRG.25996			5.77896	2.53081	0.0215909	0.0421488	yes	up	17.9796	4.16829	0.000121924	0.000372051	yes	up	1.16917	0.225487	0.853518	0.903974	no	up	3.11122	1.63748	0.0942015	0.237613	no	up	0.202315	-2.30532	0.0409385	0.114575	no	down	0.0650276	-3.9428	0.000389073	0.00410739	yes	down
MSTRG.2602.2	MSTRG.2602			1.79182	0.841429	0.528147	0.62481	no	up	1.09136	0.126127	0.935331	0.9606	no	up	0.375282	-1.41395	0.394039	0.505089	no	down	0.609078	-0.715302	0.638126	1	no	down	0.209441	-2.25538	0.16582	0.323658	no	down	0.343866	-1.54008	0.395561	0.627766	no	down
MSTRG.26024.1	MSTRG.26024			3.24855	1.6998	0.0010396	0.00277457	yes	up	4.07154	2.02557	0.000109713	0.000337208	yes	up	1.02082	0.0297286	0.958047	0.981292	no	up	1.25334	0.325779	0.509426	0.701574	no	up	0.314239	-1.67007	0.00189205	0.00976901	yes	down	0.250721	-1.99585	0.000235771	0.00274417	yes	down
MSTRG.26038.1	MSTRG.26038			1.05966	0.0835953	0.830964	0.881441	no	up	2.97715	1.57393	4.0804e-05	0.000135111	yes	up	0.627336	-0.672689	0.095018	0.156926	no	down	2.80954	1.49034	0.000123821	0.00142475	yes	up	0.592019	-0.756285	0.0633738	0.159628	no	down	0.210717	-2.24662	1.89779e-08	7.4664e-07	yes	down
MSTRG.26042.1	MSTRG.26042			1	0	1	1	no_test	no_test	1	0	1	1	no_test	no_test	1	0	1	1	no_test	no_test	1	0	1	1	no_test	no_test	1	0	1	1	no_test	no_test	1	0	1	1	no_test	no_test
MSTRG.26042.3	MSTRG.26042			3.226	1.68975	0.0891676	0.144549	no	up	4.84383	2.27615	0.0222267	0.0423688	yes	up	0.577601	-0.791855	0.505149	0.612713	no	down	1.5015	0.586401	0.530109	0.718366	no	up	0.179046	-2.4816	0.0290977	0.0878323	no	down	0.119245	-3.068	0.00704099	0.0414613	yes	down
MSTRG.26042.4	MSTRG.26042			1	0	1	1	no	no_change	8.31292	3.05536	0.48939	1	no	up	1	0	1	1	no	no_change	5.7959	2.53503	0.566269	1	no	up	1	0	1	1	no	no_change	0.168813	-2.5665	0.56146	1	no	down
MSTRG.26042.5	MSTRG.26042			1	0	1	1	no_test	no_test	1	0	1	1	no_test	no_test	1	0	1	1	no_test	no_test	1	0	1	1	no_test	no_test	1	0	1	1	no_test	no_test	1	0	1	1	no_test	no_test
MSTRG.26043.3	MSTRG.26043			3.15742	1.65875	0.025248	0.048388	yes	up	1.11345	0.155031	0.857994	0.902436	no	up	0.700657	-0.513219	0.554036	0.657109	no	down	0.352644	-1.50371	0.0680715	0.189963	no	down	0.221908	-2.17196	0.00847895	0.0332399	yes	down	0.629269	-0.66825	0.476735	0.696147	no	down
MSTRG.26080.1	MSTRG.26080			7.78901	2.96144	0.681403	1	no	up	1	0	1	1	no	no_change	1	0	1	1	no	no_change	0.284618	-1.8129	0.801562	1	no	down	0.180167	-2.47259	0.731764	1	no	down	1	0	1	1	no	no_change
MSTRG.26104.1	MSTRG.26104			5.3233	2.41232	0.665583	1	no	up	4.31791	2.11033	0.707006	1	no	up	2.73328	1.45064	0.796115	1	no	up	0.811134	-0.301988	0.95685	1	no	down	0.513457	-0.961684	0.863197	1	no	down	0.633011	-0.659697	0.906463	1	no	down
MSTRG.26113.2	MSTRG.26113			9.95642	3.31563	0.134429	1	no	up	3.33449	1.73747	0.456505	0.555618	no	up	0.74879	-0.417367	0.866295	0.913373	no	down	0.334908	-1.57816	0.45987	1	no	down	0.0752067	-3.73299	0.103603	1	no	down	0.224559	-2.15483	0.370858	1	no	down
MSTRG.26113.4	MSTRG.26113			5.85466	2.54958	6.21207e-06	2.46654e-05	yes	up	3.46817	1.79418	0.00276523	0.00646119	yes	up	1.26933	0.344064	0.590148	0.688847	no	up	0.592379	-0.755408	0.15392	0.329997	no	down	0.216806	-2.20552	0.000121397	0.000954835	yes	down	0.365993	-1.45011	0.017192	0.0797503	no	down
MSTRG.26113.9	MSTRG.26113			4.58104	2.19567	1.13984e-06	5.04089e-06	yes	up	1.67289	0.74234	0.144558	0.216116	no	up	0.915725	-0.127014	0.806954	0.870215	no	down	0.365176	-1.45333	0.00200865	0.0132649	yes	down	0.199895	-2.32269	1.4704e-06	1.9528e-05	yes	down	0.547392	-0.869354	0.105197	0.277288	no	down
MSTRG.26131.1	MSTRG.26131			1	0	1	1	no	no_change	1	0	1	1	no	no_change	1	0	1	1	no	no_change	1	0	1	1	no	no_change	1	0	1	1	no	no_change	1	0	1	1	no	no_change
MSTRG.26202.1	MSTRG.26202			1.43428	0.520327	0.760584	0.826418	no	up	4.11405	2.04056	0.203188	0.287918	no	up	1.40334	0.488861	0.774658	0.846063	no	up	2.86837	1.52023	0.34311	0.555861	no	up	0.978425	-0.0314666	0.985298	1	no	down	0.341108	-1.5517	0.333214	0.569322	no	down
MSTRG.26219.2	MSTRG.26219			0.71831	-0.477321	0.603821	0.692252	no	down	0.119091	-3.06986	0.0310239	0.0569542	no	down	0.0753856	-3.72957	0.00878652	0.0193469	yes	down	0.165794	-2.59254	0.0756419	1	no	down	0.104949	-3.25225	0.0258392	0.0800147	no	down	0.633007	-0.659706	0.716875	0.867902	no	down
MSTRG.26248.2	MSTRG.26248			1.59293	0.671687	0.0359311	0.065773	no	up	2.20661	1.14183	0.000366152	0.00101905	yes	up	0.564218	-0.825676	0.0107732	0.0231805	no	down	1.38525	0.470147	0.142036	0.312577	no	up	0.3542	-1.49736	3.69901e-06	4.45406e-05	yes	down	0.255694	-1.96751	1.23068e-09	6.26953e-08	yes	down
MSTRG.26248.3	MSTRG.26248			1.99386	0.995567	0.000293679	0.000869635	no	up	2.29928	1.20118	1.40964e-05	5.02335e-05	yes	up	0.804258	-0.31427	0.264856	0.368319	no	down	1.15318	0.205615	0.454163	0.654007	no	up	0.403366	-1.30984	2.89268e-06	3.58526e-05	yes	down	0.349787	-1.51545	7.3955e-08	2.48199e-06	yes	down
MSTRG.26248.4	MSTRG.26248			1.6986	0.764349	0.0219478	0.0427636	no	up	1.86166	0.896592	0.00764153	0.0162443	no	up	0.485528	-1.04237	0.00275948	0.00679453	yes	down	1.096	0.132242	0.693005	0.836884	no	up	0.285839	-1.80672	1.94314e-07	3.28005e-06	yes	down	0.260803	-1.93897	2.90793e-08	1.0799e-06	yes	down
MSTRG.26249.1	MSTRG.26249			1.65857	0.729938	0.0662327	0.111803	no	up	1.58645	0.6658	0.111591	0.173394	no	up	0.60775	-0.718449	0.112142	0.180087	no	down	0.956517	-0.0641379	0.876646	0.945443	no	down	0.366431	-1.44839	0.00120593	0.00668136	yes	down	0.383089	-1.38425	0.00298549	0.0211766	yes	down
MSTRG.2625.1	MSTRG.2625			1.2451	0.316256	0.619624	0.706392	no	up	0.82696	-0.27411	0.691245	0.765342	no	down	0.186605	-2.42194	0.00377215	0.00901184	yes	down	0.664174	-0.590366	0.395765	0.604313	no	down	0.149872	-2.7382	0.00111944	0.00627567	yes	down	0.225651	-2.14783	0.0147917	0.0718711	no	down
MSTRG.2626.1	MSTRG.2626			1.97585	0.982473	2.57546e-06	1.07944e-05	no	up	1.76582	0.820342	0.000126814	0.000385621	no	up	0.515843	-0.954997	2.7085e-05	9.62562e-05	no	down	0.893704	-0.16213	0.443148	0.644902	no	down	0.261074	-1.93747	7.45471e-18	9.03111e-16	yes	down	0.292126	-1.77534	1.12174e-14	1.85722e-12	yes	down
MSTRG.26267.2	MSTRG.26267			1	0	1	1	no	no_change	1	0	1	1	no	no_change	2.73325	1.45062	0.841655	1	no	up	1	0	1	1	no	no_change	1.90568	0.930306	0.898054	1	no	up	1.23292	0.302082	0.966816	1	no	up
MSTRG.26269.1	MSTRG.26269			1.43427	0.520314	0.942875	1	no	up	2.21689	1.14854	0.874319	1	no	up	0.720503	-0.472923	0.948071	1	no	down	1.54566	0.628224	0.931055	1	no	up	0.502349	-0.993237	0.891199	1	no	down	0.325006	-1.62146	0.823299	1	no	down
MSTRG.26269.2	MSTRG.26269			1	0	1	1	no	no_change	1	0	1	1	no	no_change	1	0	1	1	no	no_change	1	0	1	1	no	no_change	1	0	1	1	no	no_change	1	0	1	1	no	no_change
MSTRG.26270.1	MSTRG.26270			6.06575	2.60068	0.135491	0.205922	no	up	3.73361	1.90057	0.289313	0.384191	no	up	1.40624	0.491846	0.790356	0.85775	no	up	0.615523	-0.700114	0.677177	1	no	down	0.231833	-2.10884	0.226	0.404264	no	down	0.376644	-1.40872	0.432122	0.659047	no	down
MSTRG.2628.1	MSTRG.2628			2.7394	1.45386	0.000190448	0.000584432	yes	up	2.15635	1.10859	0.0050472	0.0111735	yes	up	0.929192	-0.105951	0.791488	0.85842	no	down	0.787159	-0.345273	0.375917	0.586579	no	down	0.339195	-1.55981	7.98838e-05	0.000662685	yes	down	0.43091	-1.21454	0.00245904	0.0182163	yes	down
MSTRG.26306.1	MSTRG.26306			2.48321	1.31221	1.00048e-12	8.71662e-12	yes	up	1.97262	0.980111	1.0574e-07	5.08438e-07	no	up	0.637383	-0.649768	0.000443746	0.00127581	no	down	0.794381	-0.332098	0.0712491	0.196163	no	down	0.256677	-1.96198	2.39166e-26	1.31993e-23	yes	down	0.323115	-1.62988	1.27865e-18	4.53648e-16	yes	down
MSTRG.26324.1	MSTRG.26324			0.382928	-1.38486	0.709926	1	no	down	2.11125	1.0781	0.769468	1	no	up	0.374666	-1.41632	0.703643	1	no	down	5.51343	2.46295	0.509036	1	no	up	1	0	1	1	no	no_change	0.177462	-2.49442	0.503638	1	no	down
MSTRG.26325.1	MSTRG.26325			0.736391	-0.441457	0.951521	1	no	down	1.13821	0.186767	0.97948	1	no	up	0.720503	-0.472923	0.948071	1	no	down	1	0	1	1	no	no_change	1	0	1	1	no	no_change	1	0	1	1	no	no_change
MSTRG.26357.1	MSTRG.26357			0.276064	-1.85692	0.79691	1	no	down	0.426702	-1.2287	0.864787	1	no	down	0.270108	-1.88839	0.793546	1	no	down	1	0	1	1	no	no_change	1	0	1	1	no	no_change	1	0	1	1	no	no_change
MSTRG.26382.1	MSTRG.26382			2.24529	1.1669	0.0356421	0.0653292	no	up	2.08058	1.05699	0.0643649	0.107752	no	up	0.691638	-0.531911	0.380178	0.491126	no	down	0.92664	-0.109919	0.843805	0.930235	no	down	0.308039	-1.69882	0.00419459	0.018859	yes	down	0.332426	-1.5889	0.00901031	0.0499768	yes	down
MSTRG.26402.1	MSTRG.26402			3.50343	1.80877	0.230989	0.321958	no	up	1.53335	0.616682	0.722957	0.79296	no	up	0.521537	-0.939157	0.609104	0.705834	no	down	0.43767	-1.19208	0.459818	1	no	down	0.148865	-2.74792	0.109513	1	no	down	0.34013	-1.55584	0.418225	1	no	down
MSTRG.26438.1	MSTRG.26438			5.13772	2.36113	0.744269	1	no	up	4.31784	2.11031	0.771336	1	no	up	2.73325	1.45062	0.841655	1	no	up	0.84042	-0.250818	0.972357	1	no	down	0.531998	-0.910508	0.899896	1	no	down	0.633014	-0.65969	0.927611	1	no	down
MSTRG.26438.2	MSTRG.26438			1	0	1	1	no	no_change	1	0	1	1	no	no_change	2.73325	1.45062	0.841655	1	no	up	1	0	1	1	no	no_change	1.90568	0.930306	0.898054	1	no	up	1.23292	0.302082	0.966816	1	no	up
MSTRG.26465.1	MSTRG.26465			1.87446	0.906474	0.230536	0.321569	no	up	1.63123	0.705964	0.376165	0.476149	no	up	1.60707	0.684436	0.370199	0.480855	no	up	0.870243	-0.200509	0.797505	0.903509	no	down	0.857354	-0.222038	0.766229	0.883477	no	down	0.985188	-0.0215284	0.978231	1	no	down
MSTRG.26469.1	MSTRG.26469			2.13118	1.09165	0.000214896	0.000652961	yes	up	2.35329	1.23468	3.65673e-05	0.000121934	yes	up	0.657747	-0.604395	0.0563013	0.0997035	no	down	1.10422	0.143025	0.62671	0.791589	no	up	0.308631	-1.69605	5.40501e-08	1.05696e-06	yes	down	0.279501	-1.83907	5.76841e-09	2.53555e-07	yes	down
MSTRG.26472.1	MSTRG.26472			36.4708	5.18867	0.00017139	0.000530105	yes	up	40.3957	5.33613	0.000140934	0.000424533	yes	up	66.2248	6.0493	8.12361e-06	3.12103e-05	yes	up	1.10762	0.14746	0.862594	0.939068	no	up	1.81583	0.860629	0.26609	0.454494	no	up	1.6394	0.713169	0.37913	0.613649	no	up
MSTRG.26481.9	MSTRG.26481			5.17288	2.37097	4.39028e-20	6.52961e-19	yes	up	3.6774	1.87868	8.16878e-13	6.84143e-12	yes	up	5.37469	2.42618	5.49494e-21	8.1676e-20	yes	up	0.710899	-0.492284	0.0518718	0.156026	no	down	1.03901	0.0552139	0.824322	0.91911	no	up	1.46155	0.547498	0.0304606	0.119819	no	up
MSTRG.26490.1	MSTRG.26490			1	0	1	1	no	no_change	1	0	1	1	no	no_change	1	0	1	1	no	no_change	1	0	1	1	no	no_change	1	0	1	1	no	no_change	1	0	1	1	no	no_change
MSTRG.26490.2	MSTRG.26490			1	0	1	1	no	no_change	1	0	1	1	no	no_change	1	0	1	1	no	no_change	1	0	1	1	no	no_change	1	0	1	1	no	no_change	1	0	1	1	no	no_change
MSTRG.26522.2	MSTRG.26522			12.0978	3.59668	4.56227e-06	1.84934e-05	yes	up	20.815	4.37955	2.37142e-08	1.23453e-07	yes	up	4.35582	2.12294	0.00693597	0.0156828	yes	up	1.72056	0.782877	0.313779	0.524282	no	up	0.360049	-1.47373	0.0585088	0.150282	no	down	0.209263	-2.25661	0.00376466	0.0256327	yes	down
MSTRG.26535.1	MSTRG.26535			2.79352	1.48209	0.838268	1	no	up	1	0	1	1	no	no_change	1	0	1	1	no	no_change	0.793583	-0.333548	0.963362	1	no	down	0.502349	-0.993237	0.891199	1	no	down	1	0	1	1	no	no_change
MSTRG.26536.1	MSTRG.26536			0.495469	-1.01313	0.364977	0.467907	no	down	1.55992	0.641476	0.540728	0.633929	no	up	0.137155	-2.86613	0.042817	0.0786285	no	down	3.14838	1.65461	0.145761	0.318064	no	up	0.276818	-1.85299	0.211188	0.385084	no	down	0.0879239	-3.5076	0.0141839	0.0697021	no	down
MSTRG.26552.3	MSTRG.26552			184.177	7.52495	4.41754e-08	2.36264e-07	yes	up	86.5065	6.43474	3.51592e-06	1.37434e-05	yes	up	108.001	6.75491	9.57682e-07	4.21518e-06	yes	up	0.469693	-1.09021	0.142375	0.312822	no	down	0.586401	-0.770041	0.289179	0.480265	no	down	1.24848	0.320169	0.669421	0.838822	no	up
MSTRG.26554.4	MSTRG.26554			74.3904	6.21705	0.000152532	0.000475315	yes	up	32.0244	5.0011	0.0032289	0.00743382	yes	up	30.6633	4.93844	0.00313857	0.00764	yes	up	0.430491	-1.21594	0.331652	0.543359	no	down	0.412195	-1.2786	0.293315	0.484944	no	down	0.957498	-0.0626582	0.961314	0.998766	no	down
MSTRG.2656.1	MSTRG.2656			1.43428	0.520327	0.809986	1	no	up	10.2604	3.35902	0.0813343	0.131914	no	up	6.57743	2.71752	0.15821	0.240773	no	up	7.1537	2.83869	0.140752	1	no	up	4.58588	2.1972	0.2539	1	no	up	0.64105	-0.641492	0.698337	1	no	down
MSTRG.26596.1	MSTRG.26596			2.59805	1.37743	2.13542e-05	7.73515e-05	yes	up	2.97934	1.57499	1.39445e-06	5.76409e-06	yes	up	0.673991	-0.569199	0.0959316	0.158172	no	down	1.14676	0.197564	0.538248	0.724934	no	up	0.259422	-1.94663	7.44793e-09	1.79582e-07	yes	down	0.226222	-2.14419	2.51903e-10	1.51661e-08	yes	down
MSTRG.26612.1	MSTRG.26612			1	0	1	1	no	no_change	1	0	1	1	no	no_change	1	0	1	1	no	no_change	1	0	1	1	no	no_change	1	0	1	1	no	no_change	1	0	1	1	no	no_change
MSTRG.2665.2	MSTRG.2665			3.38264	1.75815	1.99756e-06	8.5142e-06	yes	up	1.3607	0.444348	0.246728	0.337307	no	up	1.82487	0.867793	0.0202718	0.0406405	no	up	0.40226	-1.3138	0.000493823	0.00442386	yes	down	0.539481	-0.890356	0.015305	0.0532085	no	down	1.34113	0.423445	0.266398	0.498051	no	up
MSTRG.2665.3	MSTRG.2665			1	0	1	1	no	no_change	1	0	1	1	no	no_change	10.3497	3.37151	0.639625	1	no	up	1	0	1	1	no	no_change	7.21599	2.8512	0.692132	1	no	up	4.66854	2.22297	0.757536	1	no	up
MSTRG.26677.7	MSTRG.26677			2.22198	1.15184	0.056381	0.0974262	no	up	1.36406	0.447908	0.47974	0.577844	no	up	0.570412	-0.809924	0.218619	0.315461	no	down	0.613895	-0.703936	0.258537	0.463172	no	down	0.256714	-1.96177	0.00246725	0.0121878	yes	down	0.418172	-1.25783	0.0628504	0.197051	no	down
MSTRG.26679.1	MSTRG.26679			2.72101	1.44414	1.52992e-11	1.18851e-10	yes	up	2.084	1.05936	2.3416e-06	9.39252e-06	yes	up	0.628749	-0.669445	0.00633614	0.0144298	no	down	0.765891	-0.384788	0.0739591	0.201543	no	down	0.231072	-2.11359	4.74134e-19	7.13643e-17	yes	down	0.301703	-1.7288	2.23868e-12	2.02173e-10	yes	down
MSTRG.26696.1	MSTRG.26696			1	0	1	1	no	no_change	1	0	1	1	no	no_change	1	0	1	1	no	no_change	1	0	1	1	no	no_change	1	0	1	1	no	no_change	1	0	1	1	no	no_change
MSTRG.26699.2	MSTRG.26699			1.08945	0.123604	0.899507	0.932576	no	up	0.54083	-0.886752	0.41742	0.516671	no	down	0.344702	-1.53658	0.159559	0.242596	no	down	0.496424	-1.01036	0.360883	0.572105	no	down	0.3164	-1.66018	0.13289	0.275631	no	down	0.637358	-0.649825	0.590489	0.783533	no	down
MSTRG.26699.3	MSTRG.26699			1.51646	0.600703	0.836813	0.885941	no	up	0.893855	-0.161887	0.95638	0.976015	no	down	1.12477	0.169625	0.953756	0.977761	no	up	0.589437	-0.76259	0.796567	1	no	down	0.741707	-0.431078	0.882773	1	no	down	1.25833	0.331512	0.911023	1	no	up
MSTRG.26699.5	MSTRG.26699			1	0	1	1	no	no_change	1	0	1	1	no	no_change	1	0	1	1	no	no_change	1	0	1	1	no	no_change	1	0	1	1	no	no_change	1	0	1	1	no	no_change
MSTRG.26721.1	MSTRG.26721			6.37567	2.67258	0.710318	1	no	up	4.27881	2.09721	0.771908	1	no	up	0.720503	-0.472923	0.948071	1	no	down	0.671115	-0.575368	0.936029	1	no	down	0.113008	-3.1455	0.661999	1	no	down	0.168389	-2.57013	0.722403	1	no	down
MSTRG.2673.8	MSTRG.2673			4.1895	2.06678	0.208452	0.295584	no	up	1.18669	0.24694	0.898293	0.934035	no	up	0.751182	-0.412766	0.83082	0.888099	no	down	0.283252	-1.81984	0.297494	0.506471	no	down	0.179301	-2.47955	0.155756	0.309517	no	down	0.633007	-0.659706	0.744086	0.882334	no	down
MSTRG.2674.1	MSTRG.2674			5.44344	2.44452	0.373159	0.476237	no	up	2.21693	1.14856	0.69209	0.766115	no	up	0.720498	-0.472933	0.870467	0.91648	no	down	0.407267	-1.29595	0.636831	1	no	down	0.132361	-2.91745	0.287842	1	no	down	0.324998	-1.6215	0.576103	1	no	down
MSTRG.2675.1	MSTRG.2675			1.43427	0.520314	0.942875	1	no	up	1.13821	0.186767	0.97948	1	no	up	0.720503	-0.472923	0.948071	1	no	down	0.793583	-0.333548	0.963362	1	no	down	0.502349	-0.993237	0.891199	1	no	down	1	0	1	1	no	no_change
MSTRG.26752.1	MSTRG.26752			2.11775	1.08253	1.51908e-07	7.64079e-07	yes	up	2.5508	1.35095	6.64178e-11	4.66199e-10	yes	up	0.524395	-0.931274	1.32611e-05	4.94629e-05	no	down	1.20449	0.268419	0.191871	0.38183	no	up	0.247619	-2.01381	2.72436e-21	6.2939e-19	yes	down	0.20558	-2.28223	1.02703e-26	1.85501e-23	yes	down
MSTRG.2676.1	MSTRG.2676			0.736391	-0.441457	0.951521	1	no	down	2.21689	1.14854	0.874319	1	no	up	0.720503	-0.472923	0.948071	1	no	down	3.01048	1.59	0.826673	1	no	up	1	0	1	1	no	no_change	0.325006	-1.62146	0.823299	1	no	down
MSTRG.26760.2	MSTRG.26760			0.471366	-1.08508	0.0855434	0.139474	no	down	2.03567	1.0255	0.079795	0.12977	no	up	4.02118	2.00762	0.00039988	0.00116014	yes	up	4.31866	2.11059	0.000856419	0.00692028	yes	up	8.5309	3.0927	5.19664e-07	7.85745e-06	yes	up	1.97536	0.982112	0.0845092	0.239212	no	up
MSTRG.26763.1	MSTRG.26763			2.79352	1.48209	0.838268	1	no	up	4.31784	2.11031	0.771336	1	no	up	1	0	1	1	no	no_change	1.54566	0.628224	0.931055	1	no	up	0.502349	-0.993237	0.891199	1	no	down	0.325006	-1.62146	0.823299	1	no	down
MSTRG.2677.1	MSTRG.2677			2.91766	1.54481	5.61281e-08	2.95992e-07	yes	up	2.55558	1.35365	4.50873e-06	1.73031e-05	yes	up	0.945854	-0.08031	0.79678	0.862365	no	down	0.8759	-0.191162	0.495683	0.690053	no	down	0.324183	-1.62512	5.00415e-08	9.86334e-07	yes	down	0.370114	-1.43396	3.30868e-06	7.31222e-05	yes	down
MSTRG.26790.1	MSTRG.26790			2.89904	1.53557	0.169595	0.248891	no	up	4.01463	2.00527	0.075619	0.123848	no	up	1.1132	0.154717	0.901698	0.939353	no	up	1.38482	0.469694	0.648767	1	no	up	0.383991	-1.38086	0.236132	0.417614	no	down	0.277286	-1.85055	0.115516	0.295035	no	down
MSTRG.26790.2	MSTRG.26790			5.30301	2.40681	0.739421	1	no	up	1	0	1	1	no	no_change	1	0	1	1	no	no_change	0.418044	-1.25827	0.86195	1	no	down	0.264628	-1.91796	0.790962	1	no	down	1	0	1	1	no	no_change
MSTRG.26792.1	MSTRG.26792			10.5609	3.40066	2.37966e-05	8.55443e-05	yes	up	11.9491	3.57883	1.14066e-05	4.11829e-05	yes	up	1.8926	0.920369	0.320952	0.430039	no	up	1.13145	0.178168	0.767198	0.884803	no	up	0.179208	-2.48029	0.000890613	0.0051845	yes	down	0.158388	-2.65846	0.000452815	0.00469548	yes	down
MSTRG.26825.1	MSTRG.26825			0.736391	-0.441457	0.951521	1	no	down	1.13821	0.186767	0.97948	1	no	up	0.720503	-0.472923	0.948071	1	no	down	1	0	1	1	no	no_change	1	0	1	1	no	no_change	1	0	1	1	no	no_change
MSTRG.26825.2	MSTRG.26825			0.736391	-0.441457	0.951521	1	no	down	1.13821	0.186767	0.97948	1	no	up	0.720503	-0.472923	0.948071	1	no	down	1	0	1	1	no	no_change	1	0	1	1	no	no_change	1	0	1	1	no	no_change
MSTRG.26825.3	MSTRG.26825			1	0	1	1	no	no_change	1	0	1	1	no	no_change	1	0	1	1	no	no_change	1	0	1	1	no	no_change	1	0	1	1	no	no_change	1	0	1	1	no	no_change
MSTRG.26825.4	MSTRG.26825			1	0	1	1	no	no_change	1	0	1	1	no	no_change	1	0	1	1	no	no_change	1	0	1	1	no	no_change	1	0	1	1	no	no_change	1	0	1	1	no	no_change
MSTRG.26874.1	MSTRG.26874			0.736385	-0.441467	0.856971	0.901047	no	down	1.13821	0.186771	0.93922	0.963475	no	up	0.720498	-0.472934	0.846898	0.89916	no	down	1	0	1	1	no	no_change	1	0	1	1	no	no_change	1	0	1	1	no	no_change
MSTRG.26887.1	MSTRG.26887			1.37491	0.459338	0.465689	0.567201	no	up	2.14225	1.09913	0.0805615	0.130843	no	up	0.671761	-0.57398	0.417241	0.527438	no	down	1.5581	0.639788	0.311693	0.522102	no	up	0.488585	-1.03332	0.145899	0.295396	no	down	0.313577	-1.67311	0.0184496	0.0838419	no	down
MSTRG.26889.1	MSTRG.26889			4.18804	2.06627	0.257027	1	no	up	2.19561	1.13462	0.570737	0.661341	no	up	0.380094	-1.39557	0.503951	0.611646	no	down	0.524258	-0.931651	0.609848	1	no	down	0.090757	-3.46185	0.0714942	1	no	down	0.173115	-2.5302	0.226189	1	no	down
MSTRG.26900.1	MSTRG.26900			1.67358	0.742935	0.267363	0.362773	no	up	1.3636	0.447418	0.520666	0.615662	no	up	0.385189	-1.37636	0.0709883	0.121873	no	down	0.81478	-0.295517	0.669185	0.820839	no	down	0.230159	-2.1193	0.00516365	0.0224048	yes	down	0.28248	-1.82378	0.0196183	0.087564	no	down
MSTRG.26903.3	MSTRG.26903			1.44686	0.532926	0.759663	0.825726	no	up	4.37085	2.12791	0.202244	0.286852	no	up	0.699344	-0.515925	0.784486	0.853667	no	down	3.02092	1.59499	0.338756	1	no	up	0.483353	-1.04885	0.577983	0.754393	no	down	0.160002	-2.64384	0.145822	0.343148	no	down
MSTRG.26903.4	MSTRG.26903			1.34334	0.425828	0.666219	0.746431	no	up	0.886856	-0.173228	0.872976	0.914504	no	down	0.463615	-1.109	0.320715	0.42986	no	down	0.660186	-0.599056	0.581835	0.757778	no	down	0.34512	-1.53483	0.170953	0.331011	no	down	0.522762	-0.935774	0.438038	0.664955	no	down
MSTRG.26903.5	MSTRG.26903			0.897662	-0.155756	0.952183	1	no	down	0.254812	-1.97249	0.469625	1	no	down	0.161298	-2.6322	0.334581	1	no	down	0.283862	-1.81674	0.51266	1	no	down	0.179687	-2.47644	0.372157	1	no	down	1	0	1	1	no	no_change
MSTRG.26906.1	MSTRG.26906			7.99274	2.99869	0.677568	1	no	up	1	0	1	1	no	no_change	1	0	1	1	no	no_change	0.277363	-1.85015	0.797539	1	no	down	0.175575	-2.50984	0.727838	1	no	down	1	0	1	1	no	no_change
MSTRG.26919.1	MSTRG.26919			0.736391	-0.441457	0.951521	1	no	down	1.13821	0.186767	0.97948	1	no	up	0.720503	-0.472923	0.948071	1	no	down	1	0	1	1	no	no_change	1	0	1	1	no	no_change	1	0	1	1	no	no_change
MSTRG.26923.1	MSTRG.26923			4.01094	2.00394	0.0707833	0.11859	no	up	3.19447	1.67558	0.146531	0.218473	no	up	1.01038	0.014893	0.990432	1	no	up	0.79644	-0.328363	0.758161	0.87901	no	down	0.251905	-1.98905	0.0866439	0.202308	no	down	0.316289	-1.66068	0.167784	0.374512	no	down
MSTRG.2693.1	MSTRG.2693			2.15498	1.10768	0.00064046	0.00178172	yes	up	3.14751	1.65421	3.8364e-07	1.71916e-06	yes	up	0.961212	-0.0570727	0.870985	0.916794	no	down	1.46057	0.546532	0.0815991	0.215795	no	up	0.446042	-1.16475	0.000620489	0.00382722	yes	down	0.305389	-1.71128	5.46468e-07	1.50377e-05	yes	down
MSTRG.26934.1	MSTRG.26934			1.44609	0.532153	0.695561	0.771999	no	up	2.17346	1.12	0.410481	0.509899	no	up	4.69728	2.23183	0.0951971	0.157122	no	up	1.503	0.587843	0.665685	0.817736	no	up	3.24827	1.69967	0.203721	0.375143	no	up	2.1612	1.11183	0.406051	0.636936	no	up
MSTRG.26934.2	MSTRG.26934			1.85238	0.889383	0.33641	0.438153	no	up	1.5104	0.59493	0.52468	0.619249	no	up	1.66301	0.733797	0.428213	0.538143	no	up	0.815382	-0.294453	0.752037	0.87509	no	down	0.897768	-0.155586	0.866127	0.945351	no	down	1.10104	0.138867	0.881675	0.959973	no	up
MSTRG.26935.2	MSTRG.26935			0.606234	-0.722054	0.389792	0.493107	no	down	0.682249	-0.551631	0.526036	0.620393	no	down	0.664052	-0.590633	0.477088	0.585661	no	down	1.12539	0.170423	0.852238	0.93431	no	up	1.09537	0.131421	0.880975	0.954081	no	up	0.973328	-0.039002	0.965693	1	no	down
MSTRG.26940.1	MSTRG.26940			0.903623	-0.146207	0.700629	0.776269	no	down	1.27404	0.349413	0.360037	0.45978	no	up	1.06482	0.0906125	0.810392	0.872298	no	up	1.40993	0.49562	0.200699	0.393619	no	up	1.17839	0.236819	0.536703	0.720975	no	up	0.835783	-0.2588	0.501207	0.71455	no	down
MSTRG.26940.2	MSTRG.26940			25.8984	4.69479	0.0246232	0.0473018	yes	up	51.2902	5.68061	0.00626547	0.0135977	yes	up	2.73332	1.45065	0.537791	0.642661	no	up	1.98044	0.985821	0.577979	0.755064	no	up	0.10554	-3.24413	0.120453	0.257245	no	down	0.0532913	-4.22996	0.0418018	0.15013	no	down
MSTRG.26950.1	MSTRG.26950			2.40776	1.26769	1.35238e-07	6.84288e-07	yes	up	1.54835	0.630728	0.00967294	0.0200716	no	up	0.397077	-1.33251	1.22282e-07	5.99874e-07	yes	down	0.643064	-0.636966	0.00853579	0.0410802	no	down	0.164915	-2.6002	2.85835e-25	1.35214e-22	yes	down	0.256452	-1.96324	9.63859e-15	1.63181e-12	yes	down
MSTRG.26954.1	MSTRG.26954			3.92749	1.97361	0.00217829	0.00542866	yes	up	2.88778	1.52996	0.0270391	0.0504269	no	up	0.969441	-0.0447746	0.953406	0.977643	no	down	0.735275	-0.443644	0.470376	0.668069	no	down	0.246835	-2.01838	0.00379064	0.0173571	yes	down	0.335704	-1.57474	0.033758	0.128849	no	down
MSTRG.26972.1	MSTRG.26972			1	0	1	1	no	no_change	122.828	6.9405	0.333034	0.431756	no	up	43.2194	5.43361	0.448782	0.557975	no	up	85.6383	6.42018	0.370547	0.58176	no	up	30.1334	4.91329	0.493398	0.683076	no	up	0.351869	-1.50689	0.831478	0.936122	no	down
MSTRG.26972.4	MSTRG.26972			0.164629	-2.60271	3.57017e-09	2.18158e-08	yes	down	0.171121	-2.54691	1.06668e-08	5.79284e-08	yes	down	0.260641	-1.93987	9.23349e-06	3.51828e-05	yes	down	1.03943	0.0557964	0.901996	0.958419	no	up	1.5832	0.662845	0.136722	0.28155	no	up	1.52314	0.607049	0.177098	0.388451	no	up
MSTRG.26984.1	MSTRG.26984			0.73639	-0.441457	0.950609	1	no	down	1.13821	0.186767	0.979093	1	no	up	6.75168	2.75525	0.696242	1	no	up	1	0	1	1	no	no_change	9.16862	3.1967	0.650585	1	no	up	5.93184	2.56848	0.715907	1	no	up
MSTRG.26984.2	MSTRG.26984			1.43428	0.520325	0.881609	1	no	up	1.13821	0.186771	0.957367	1	no	up	1.40333	0.488859	0.88872	1	no	up	0.793579	-0.333554	0.92394	1	no	down	0.978425	-0.0314664	0.992814	1	no	down	1.23293	0.302088	0.931096	1	no	up
MSTRG.26988.1	MSTRG.26988			2.13398	1.09355	0.0006688	0.00185347	yes	up	2.57718	1.3658	2.16886e-05	7.48832e-05	yes	up	0.548816	-0.865606	0.0073948	0.0165961	no	down	1.20769	0.272251	0.396814	0.605439	no	up	0.25718	-1.95915	1.29488e-09	3.5931e-08	yes	down	0.212952	-2.2314	4.92977e-12	4.27706e-10	yes	down
MSTRG.26997.1	MSTRG.26997			3.38749	1.76022	0.0367671	0.0670389	no	up	2.49019	1.31626	0.143509	0.214718	no	up	0.710638	-0.492813	0.628915	0.723129	no	down	0.735114	-0.44396	0.592251	0.765529	no	down	0.209783	-2.25303	0.0186632	0.0622984	no	down	0.285375	-1.80907	0.0727813	0.216924	no	down
MSTRG.26999.2	MSTRG.26999			1	0	1	1	no_test	no_test	1	0	1	1	no_test	no_test	1	0	1	1	no_test	no_test	1	0	1	1	no_test	no_test	1	0	1	1	no_test	no_test	1	0	1	1	no_test	no_test
MSTRG.27.1	MSTRG.27			3.86587	1.95079	0.069078	0.116076	no	up	2.60663	1.38219	0.229059	0.317543	no	up	0.712937	-0.488154	0.709289	0.79277	no	down	0.674268	-0.568607	0.587524	0.762419	no	down	0.184418	-2.43895	0.0459128	0.124924	no	down	0.273509	-1.87034	0.146815	0.344708	no	down
MSTRG.27001.2	MSTRG.27001			3.50507	1.80944	0.224021	0.313923	no	up	1.79911	0.847287	0.596994	0.684313	no	up	0.868668	-0.203124	0.902204	0.939563	no	down	0.51329	-0.962155	0.527069	1	no	down	0.247832	-2.01257	0.201138	0.371841	no	down	0.482831	-1.05041	0.532516	0.739449	no	down
MSTRG.27019.3	MSTRG.27019			2.22547	1.15411	9.80884e-06	3.76258e-05	yes	up	1.52521	0.609005	0.0295307	0.0545267	no	up	0.685805	-0.54413	0.0631504	0.110175	no	down	0.68534	-0.545108	0.0448425	0.140533	no	down	0.308161	-1.69824	2.57371e-09	6.76381e-08	yes	down	0.449647	-1.15313	0.000137168	0.00176277	yes	down
MSTRG.27023.1	MSTRG.27023			2.13719	1.09572	0.194943	0.279701	no	up	0.741559	-0.431367	0.683036	0.758755	no	down	0.471484	-1.08472	0.304023	0.411955	no	down	0.346978	-1.52708	0.137842	0.306475	no	down	0.220609	-2.18044	0.0339163	0.0987469	no	down	0.635801	-0.653353	0.588461	0.781729	no	down
MSTRG.2706.1	MSTRG.2706			4.97285	2.31407	0.749273	1	no	up	1	0	1	1	no	no_change	1	0	1	1	no	no_change	0.445799	-1.16554	0.872115	1	no	down	0.282197	-1.82523	0.800977	1	no	down	1	0	1	1	no	no_change
MSTRG.2709.1	MSTRG.2709			2.19254	1.13261	0.00607583	0.013647	yes	up	2.35055	1.233	0.00313246	0.00723895	yes	up	0.672518	-0.572355	0.188056	0.278214	no	down	1.07206	0.100391	0.807441	0.909374	no	up	0.30673	-1.70496	7.22152e-05	0.000607696	yes	down	0.286111	-1.80535	3.1771e-05	0.000519956	yes	down
MSTRG.27104.1	MSTRG.27104			7.62643	2.93101	0.57285	1	no	up	1	0	1	1	no	no_change	1	0	1	1	no	no_change	0.290688	-1.78246	0.731671	1	no	down	0.184009	-2.44215	0.638487	1	no	down	1	0	1	1	no	no_change
MSTRG.27118.1	MSTRG.27118			3.94073	1.97846	0.0598618	0.102441	no	up	1.02538	0.0361548	0.976716	0.990972	no	up	1.29271	0.370396	0.743144	0.820669	no	up	0.2602	-1.94231	0.098567	0.245398	no	down	0.328038	-1.60807	0.129617	0.271106	no	down	1.26071	0.334242	0.788661	0.909145	no	up
MSTRG.27124.1	MSTRG.27124			12.6702	3.66337	0.110479	1	no	up	8.02809	3.00506	0.215361	0.302027	no	up	1	0	1	1	no	no_change	0.633619	-0.658313	0.766683	1	no	down	0.110759	-3.17451	0.166647	1	no	down	0.174803	-2.5162	0.299547	1	no	down
MSTRG.27124.3	MSTRG.27124			0.873211	-0.195597	0.700435	0.776127	no	down	1.47528	0.560984	0.262598	0.355161	no	up	0.408931	-1.29007	0.0308696	0.0591033	no	down	1.68948	0.756582	0.157291	0.334927	no	up	0.468307	-1.09447	0.0806678	0.19201	no	down	0.27719	-1.85105	0.00284687	0.0204415	yes	down
MSTRG.27145.5	MSTRG.27145			1.56984	0.650621	0.282595	0.379796	no	up	1.25599	0.328823	0.61943	0.705108	no	up	0.789482	-0.341021	0.606922	0.703935	no	down	0.800072	-0.321798	0.624037	0.789582	no	down	0.502905	-0.991642	0.131409	0.273616	no	down	0.628575	-0.669844	0.345309	0.582345	no	down
MSTRG.27145.7	MSTRG.27145			2.71168	1.43919	6.79215e-05	0.000225493	yes	up	3.87494	1.95417	7.4145e-08	3.64074e-07	yes	up	1.1478	0.198876	0.61048	0.706918	no	up	1.42898	0.514984	0.132211	0.29737	no	up	0.423281	-1.24031	0.000825131	0.00485452	yes	down	0.296212	-1.7553	2.48343e-06	5.69098e-05	yes	down
MSTRG.27145.8	MSTRG.27145			1.99939	0.999561	0.0447396	0.0795236	no	up	2.10362	1.07287	0.0382307	0.0685504	no	up	0.478614	-1.06307	0.0844502	0.141752	no	down	1.05213	0.0733103	0.883711	0.949258	no	up	0.23938	-2.06263	0.000616074	0.00380602	yes	down	0.22752	-2.13594	0.00055587	0.00556654	yes	down
MSTRG.27163.1	MSTRG.27163			8.6398	3.111	1.05907e-14	1.08963e-13	yes	up	5.11383	2.35441	7.95653e-09	4.38724e-08	yes	up	1.49227	0.577509	0.167837	0.253188	no	up	0.591893	-0.756593	0.0523378	0.156956	no	down	0.17272	-2.53349	2.6657e-10	8.36686e-09	yes	down	0.291811	-1.7769	1.2542e-05	0.000234858	yes	down
MSTRG.27188.1	MSTRG.27188			14.7462	3.88227	0.0382672	0.069388	no	up	6.05777	2.59879	0.195536	0.279008	no	up	2.63293	1.39667	0.503299	0.611144	no	up	0.410803	-1.28348	0.445647	1	no	down	0.17855	-2.4856	0.161723	0.318066	no	down	0.434636	-1.20212	0.530645	0.737934	no	down
MSTRG.27220.1	MSTRG.27220			0.154607	-2.69332	0.211453	1	no	down	0.6664	-0.585539	0.768362	0.831608	no	down	0.151272	-2.72479	0.206166	0.300509	no	down	4.31028	2.10778	0.352113	1	no	up	0.978425	-0.0314665	0.989597	1	no	down	0.226998	-2.13925	0.34497	1	no	down
MSTRG.27220.2	MSTRG.27220			0.759011	-0.397807	0.643458	0.726526	no	down	0.798035	-0.325476	0.71423	0.785733	no	down	1.02895	0.0411752	0.960977	0.98344	no	up	1.05141	0.0723314	0.937151	0.977351	no	up	1.35565	0.438982	0.614498	0.780018	no	up	1.28936	0.366651	0.683916	0.84825	no	up
MSTRG.27222.1	MSTRG.27222			1	0	1	1	no	no_change	1	0	1	1	no	no_change	7.84348	2.97149	0.625722	1	no	up	1	0	1	1	no	no_change	5.46862	2.45118	0.687427	1	no	up	3.53803	1.82295	0.764766	1	no	up
MSTRG.27235.1	MSTRG.27235			4.97285	2.31407	0.749273	1	no	up	1	0	1	1	no	no_change	1	0	1	1	no	no_change	0.445799	-1.16554	0.872115	1	no	down	0.282197	-1.82523	0.800977	1	no	down	1	0	1	1	no	no_change
MSTRG.27244.1	MSTRG.27244			31.9575	4.99808	0.0491027	0.0863517	no	up	2.21693	1.14856	0.679966	0.755945	no	up	1.40334	0.48886	0.860628	0.90915	no	up	0.0693713	-3.84952	0.129641	1	no	down	0.0439126	-4.50922	0.0758584	1	no	down	0.633008	-0.659704	0.812708	1	no	down
MSTRG.2725.4	MSTRG.2725			1.98098	0.986217	0.447971	0.549996	no	up	0.5709	-0.808691	0.611596	0.697753	no	down	0.726473	-0.461019	0.745233	0.822333	no	down	0.28819	-1.79491	0.252662	0.457084	no	down	0.366723	-1.44724	0.298645	0.490832	no	down	1.27251	0.347672	0.834996	0.937876	no	up
MSTRG.2725.5	MSTRG.2725			3.12395	1.64337	0.406105	0.509533	no	up	14.5172	3.85969	0.048069	0.0837383	no	up	1.52802	0.611663	0.761571	0.835664	no	up	4.64705	2.21631	0.245016	0.4485	no	up	0.48913	-1.03171	0.600719	0.77095	no	down	0.105256	-3.24802	0.0950342	0.257907	no	down
MSTRG.2725.6	MSTRG.2725			6.46403	2.69243	0.131933	0.20128	no	up	9.96762	3.31725	0.0634568	0.106394	no	up	5.50205	2.45997	0.170967	0.25698	no	up	1.54201	0.624816	0.68604	0.832815	no	up	0.851179	-0.232465	0.881283	0.954091	no	down	0.551992	-0.857281	0.581849	0.776424	no	down
MSTRG.27284.1	MSTRG.27284			1.85787	0.893651	0.00623711	0.0139646	no	up	1.55166	0.633815	0.0567524	0.0965148	no	up	0.432663	-1.20868	0.000524765	0.00148821	yes	down	0.835183	-0.259836	0.43192	0.635821	no	down	0.232881	-2.10233	1.31237e-09	3.63028e-08	yes	down	0.278839	-1.8425	1.68007e-07	5.20743e-06	yes	down
MSTRG.2731.1	MSTRG.2731			5.35993	2.42221	0.279849	1	no	up	1.13821	0.186771	0.938674	1	no	up	2.57214	1.36297	0.563327	1	no	up	0.212356	-2.23544	0.318603	1	no	down	0.479883	-1.05925	0.624875	1	no	down	2.2598	1.1762	0.61798	1	no	up
MSTRG.27326.1	MSTRG.27326			4.94314	2.30543	0.168154	0.247026	no	up	14.3822	3.84621	0.0182823	0.0355586	yes	up	0.3882	-1.36513	0.488459	0.59668	no	down	2.90953	1.54078	0.265676	0.472078	no	up	0.0785331	-3.67056	0.0384083	0.109127	no	down	0.0269917	-5.21134	0.00262713	0.0191731	yes	down
MSTRG.27341.1	MSTRG.27341			1.70348	0.768483	0.019907	0.0392415	no	up	1.30664	0.38586	0.272284	0.36577	no	up	0.390937	-1.35499	0.000597736	0.00167791	yes	down	0.767042	-0.382622	0.27102	0.477824	no	down	0.229493	-2.12348	5.73922e-08	1.11354e-06	yes	down	0.299193	-1.74085	2.12687e-05	0.000366493	yes	down
MSTRG.27351.1	MSTRG.27351			5.29704	2.40519	0.301743	0.40069	no	up	8.37736	3.0665	0.187472	0.269234	no	up	1.40334	0.48886	0.845423	0.898071	no	up	1.58152	0.661309	0.756524	1	no	up	0.264928	-1.91633	0.41062	1	no	down	0.167515	-2.57764	0.267878	1	no	down
MSTRG.27352.1	MSTRG.27352			2.06815	1.04834	2.72278e-07	1.31839e-06	yes	up	1.9974	0.998124	1.20735e-06	5.0447e-06	no	up	0.475542	-1.07236	4.82337e-07	2.21556e-06	yes	down	0.965793	-0.0502142	0.805886	0.908656	no	down	0.229936	-2.12069	1.36014e-23	4.50388e-21	yes	down	0.23808	-2.07048	3.06461e-22	2.64729e-19	yes	down
MSTRG.27371.1	MSTRG.27371			5.12616	2.35788	0.0116112	0.0243527	yes	up	30.0074	4.90724	1.29471e-07	6.15873e-07	yes	up	3.84316	1.94229	0.0380313	0.0708825	no	up	5.85377	2.54937	0.00520654	0.0281179	yes	up	0.749715	-0.415585	0.651245	0.805968	no	down	0.128074	-2.96495	0.00118608	0.010268	yes	down
MSTRG.27371.2	MSTRG.27371			1.0885e+08	26.6978	1	1	no	up	1.60385e+09	30.5789	1	1	no	up	1	0	1	1	no	no_change	14.7346	3.88113	1	1	no	up	1.2817e-08	-26.2174	1	1	no	down	8.69859e-10	-30.0985	1	1	no	down
MSTRG.27387.2	MSTRG.27387			3.788	1.92144	6.08224e-07	2.79549e-06	yes	up	3.41365	1.77131	7.40423e-06	2.74894e-05	yes	up	1.19164	0.252945	0.54137	0.645729	no	up	0.901175	-0.150121	0.686318	0.83295	no	down	0.314582	-1.66849	2.05628e-05	0.000202952	yes	down	0.34908	-1.51837	0.000156818	0.00195379	yes	down
MSTRG.2744.1	MSTRG.2744			7.48573	2.90414	3.73704e-31	9.75512e-30	yes	up	7.83041	2.96909	2.46864e-32	6.53312e-31	yes	up	8.58121	3.10118	2.44168e-35	7.18178e-34	yes	up	1.04604	0.0649447	0.791145	0.899754	no	up	1.14634	0.197039	0.420128	0.614661	no	up	1.09588	0.132094	0.589841	0.783038	no	up
MSTRG.2745.1	MSTRG.2745			1	0	1	1	no	no_change	1	0	1	1	no	no_change	1	0	1	1	no	no_change	1	0	1	1	no	no_change	1	0	1	1	no	no_change	1	0	1	1	no	no_change
MSTRG.2747.1	MSTRG.2747			2.38094	1.25153	2.56974e-07	1.25054e-06	yes	up	1.88557	0.915001	0.000307678	0.000870953	no	up	0.305322	-1.7116	3.22221e-08	1.69345e-07	yes	down	0.791943	-0.336532	0.171657	0.355174	no	down	0.128236	-2.96313	1.66216e-22	4.52381e-20	yes	down	0.161926	-2.6266	3.96442e-17	1.07897e-14	yes	down
MSTRG.27499.1	MSTRG.27499			0.406866	-1.29738	0.747066	1	no	down	3.30738	1.72569	0.661276	1	no	up	0.398088	-1.32884	0.741149	1	no	down	8.12893	3.02306	0.447346	1	no	up	1	0	1	1	no	no_change	0.120363	-3.05453	0.442632	1	no	down
MSTRG.27499.2	MSTRG.27499			2.92136	1.54664	0.325301	0.426137	no	up	3.42187	1.77479	0.274658	0.368389	no	up	1.42188	0.507804	0.769407	0.841915	no	up	1.17133	0.228148	0.874838	1	no	up	0.486721	-1.03883	0.507667	1	no	down	0.415528	-1.26698	0.434313	1	no	down
MSTRG.2752.1	MSTRG.2752			2.88038	1.52626	0.00112269	0.00297527	yes	up	0.630259	-0.665984	0.234449	0.32366	no	down	1.23901	0.309192	0.527352	0.633338	no	up	0.218811	-2.19225	5.93152e-05	0.00077706	yes	down	0.430156	-1.21707	0.0100595	0.0380909	yes	down	1.96588	0.975176	0.0836947	0.237824	no	up
MSTRG.27548.1	MSTRG.27548			1	0	1	1	no	no_change	1	0	1	1	no	no_change	1	0	1	1	no	no_change	1	0	1	1	no	no_change	1	0	1	1	no	no_change	1	0	1	1	no	no_change
MSTRG.27566.1	MSTRG.27566			1	0	1	1	no	no_change	1	0	1	1	no	no_change	1	0	1	1	no	no_change	1	0	1	1	no	no_change	1	0	1	1	no	no_change	1	0	1	1	no	no_change
MSTRG.27574.1	MSTRG.27574			1.69511	0.76138	0.00681849	0.0151563	no	up	1.71312	0.776622	0.00712427	0.015263	no	up	0.687735	-0.540075	0.0720137	0.12341	no	down	1.01062	0.0152425	0.957517	0.989397	no	up	0.405717	-1.30145	1.24439e-05	0.000130467	yes	down	0.401453	-1.3167	1.54547e-05	0.000278887	yes	down
MSTRG.27584.2	MSTRG.27584			2.09869	1.06949	2.36133e-07	1.15658e-06	yes	up	2.02934	1.02101	1.08229e-06	4.55044e-06	yes	up	0.640132	-0.643558	0.00287221	0.00704423	no	down	0.966957	-0.0484769	0.815262	0.914039	no	down	0.305016	-1.71305	1.2058e-15	1.0695e-13	yes	down	0.315439	-1.66457	1.45171e-14	2.30741e-12	yes	down
MSTRG.27592.1	MSTRG.27592			0.0957712	-3.38426	1.00363e-05	3.84403e-05	yes	down	0.0542527	-4.20416	1.23934e-06	5.17113e-06	yes	down	0.01729	-5.85391	5.47882e-09	3.14406e-08	yes	down	0.566482	-0.819897	0.371137	0.582215	no	down	0.180535	-2.46965	0.0183424	0.061403	no	down	0.318695	-1.64975	0.141762	0.336463	no	down
MSTRG.27597.1	MSTRG.27597			2.11691	1.08196	0.407927	0.511117	no	up	1.4395	0.525564	0.710514	0.782564	no	up	0.914512	-0.128925	0.927418	0.957843	no	down	0.679999	-0.556396	0.686028	1	no	down	0.432003	-1.21089	0.378743	0.573323	no	down	0.6353	-0.654489	0.658161	0.831405	no	down
MSTRG.27609.1	MSTRG.27609			2.36466	1.24163	0.861041	0.903787	no	up	0.131996	-2.92144	0.684122	0.759594	no	down	0.0835553	-3.58112	0.617981	0.713271	no	down	0.0558202	-4.16307	0.561742	1	no	down	0.035335	-4.82276	0.501454	0.690285	no	down	1	0	1	1	no	no_change
MSTRG.27609.2	MSTRG.27609			2.83714	1.50444	0.182109	0.264115	no	up	3.71226	1.8923	0.0954574	0.151635	no	up	7.45084	2.8974	0.00852089	0.0188276	yes	up	1.30845	0.387861	0.722981	0.857829	no	up	2.62618	1.39297	0.188517	0.354549	no	up	2.00709	1.00511	0.346297	0.583218	no	up
MSTRG.27614.8	MSTRG.27614			0.212457	-2.23475	0.57843	1	no	down	0.32839	-1.60652	0.689549	1	no	down	0.207874	-2.26622	0.573092	1	no	down	1	0	1	1	no	no_change	1	0	1	1	no	no_change	1	0	1	1	no	no_change
MSTRG.27634.1	MSTRG.27634			2.79245	1.48153	0.579072	0.670714	no	up	0.582747	-0.779059	0.783119	0.843901	no	down	1.31262	0.392447	0.887411	0.9286	no	up	0.208687	-2.26059	0.409981	1	no	down	0.47006	-1.08908	0.684843	1	no	down	2.25247	1.17151	0.680216	1	no	up
MSTRG.27634.2	MSTRG.27634			0.548924	-0.865323	0.753744	0.820979	no	down	3.24441	1.69796	0.523568	0.61826	no	up	0.100726	-3.31149	0.250052	0.351691	no	down	5.9105	2.56328	0.35001	1	no	up	0.183498	-2.44617	0.407595	0.602447	no	down	0.031046	-5.00945	0.0802735	0.231309	no	down
MSTRG.27644.3	MSTRG.27644			2.81374	1.49249	0.452555	0.55442	no	up	7.39051	2.88567	0.135509	0.20439	no	up	5.98159	2.58053	0.178059	0.265953	no	up	2.62658	1.39318	0.439265	0.641613	no	up	2.12585	1.08804	0.541707	0.725293	no	up	0.809361	-0.305144	0.85942	0.951122	no	down
MSTRG.27644.4	MSTRG.27644			1	0	1	1	no	no_change	1	0	1	1	no	no_change	1	0	1	1	no	no_change	1	0	1	1	no	no_change	1	0	1	1	no	no_change	1	0	1	1	no	no_change
MSTRG.27644.5	MSTRG.27644			1	0	1	1	no	no_change	1	0	1	1	no	no_change	5.00663	2.32384	0.74818	1	no	up	1	0	1	1	no	no_change	3.49073	1.80353	0.803238	1	no	up	2.2584	1.1753	0.871015	1	no	up
MSTRG.27644.6	MSTRG.27644			1	0	1	1	no	no_change	1	0	1	1	no	no_change	1	0	1	1	no	no_change	1	0	1	1	no	no_change	1	0	1	1	no	no_change	1	0	1	1	no	no_change
MSTRG.27644.7	MSTRG.27644			1	0	1	1	no_test	no_test	1	0	1	1	no_test	no_test	1	0	1	1	no_test	no_test	1	0	1	1	no_test	no_test	1	0	1	1	no_test	no_test	1	0	1	1	no_test	no_test
MSTRG.27649.1	MSTRG.27649			2.79352	1.48209	0.838268	1	no	up	1	0	1	1	no	no_change	2.73325	1.45062	0.841655	1	no	up	0.793583	-0.333548	0.963362	1	no	down	0.978426	-0.0314658	0.996542	1	no	down	1.23292	0.302082	0.966816	1	no	up
MSTRG.27718.1	MSTRG.27718			301.094	8.23407	0.0167508	0.0336952	yes	up	400.273	8.64484	0.0120336	0.0244422	yes	up	225.773	7.81873	0.0231503	0.0457652	yes	up	1.3294	0.410771	0.899038	0.957523	no	up	0.749843	-0.415339	0.897933	0.964233	no	down	0.564048	-0.82611	0.798647	0.915199	no	down
MSTRG.27718.2	MSTRG.27718			2.18794	1.12957	0.000178322	0.000549956	yes	up	1.42256	0.508488	0.098916	0.156296	no	up	0.268197	-1.89864	1.34519e-08	7.38617e-08	yes	down	0.650182	-0.621084	0.0421055	0.134279	no	down	0.12258	-3.02821	7.22523e-20	1.24827e-17	yes	down	0.188531	-2.40713	1.07262e-12	1.0498e-10	yes	down
MSTRG.27720.1	MSTRG.27720			1.9295	0.948225	0.205198	0.291946	no	up	0.460974	-1.11724	0.26365	0.356356	no	down	0.078228	-3.67617	0.00714383	0.0161039	yes	down	0.238909	-2.06547	0.036099	0.12027	no	down	0.0405432	-4.6244	0.000651181	0.00398205	yes	down	0.169702	-2.55893	0.090033	0.24889	no	down
MSTRG.27743.1	MSTRG.27743			1	0	1	1	no	no_change	8.33383	3.05898	0.672428	1	no	up	1	0	1	1	no	no_change	5.81051	2.53867	0.725664	1	no	up	1	0	1	1	no	no_change	0.168389	-2.57013	0.722403	1	no	down
MSTRG.27748.1	MSTRG.27748			2.27383	1.18512	0.0325225	0.0603198	no	up	3.80615	1.92833	0.000492219	0.00133673	yes	up	0.680423	-0.555497	0.340855	0.451199	no	down	1.6739	0.74321	0.173141	0.357177	no	up	0.299241	-1.74062	0.00250689	0.012356	yes	down	0.178769	-2.48383	1.55823e-05	0.000280934	yes	down
MSTRG.27751.1	MSTRG.27751			1.6245	0.699999	0.000436517	0.00125164	no	up	1.79754	0.846023	3.14447e-05	0.000105783	no	up	1.19332	0.254986	0.208089	0.302867	no	up	1.10652	0.146024	0.469382	0.66705	no	up	0.734578	-0.445012	0.0269431	0.0828134	no	down	0.663866	-0.591037	0.00399226	0.0268784	no	down
MSTRG.27763.1	MSTRG.27763			2.20158	1.13854	6.96555e-05	0.000230536	yes	up	2.0182	1.01307	0.000539142	0.0014528	yes	up	0.516433	-0.953346	0.00248824	0.00618914	no	down	0.916705	-0.125471	0.662732	0.815558	no	down	0.234574	-2.09189	1.60983e-11	6.5811e-10	yes	down	0.255888	-1.96642	5.18718e-10	2.8868e-08	yes	down
MSTRG.27763.2	MSTRG.27763			1.64441	0.717572	0.0243097	0.0467835	no	up	2.12217	1.08554	0.000785176	0.00204369	yes	up	0.679095	-0.558316	0.110294	0.177597	no	down	1.29053	0.367967	0.249909	0.453835	no	up	0.412971	-1.27589	0.000230574	0.0016598	yes	down	0.32	-1.64385	2.77244e-06	6.27368e-05	yes	down
MSTRG.27767.1	MSTRG.27767			2.70245	1.43427	0.0840571	0.137358	no	up	3.21407	1.6844	0.0431417	0.0762321	no	up	2.752	1.46048	0.0784185	0.13303	no	up	1.18932	0.250135	0.761712	0.881292	no	up	1.01834	0.0262125	0.974555	1	no	up	0.856234	-0.223922	0.78595	0.907408	no	down
MSTRG.27767.2	MSTRG.27767			2.45375	1.29499	0.52526	0.621937	no	up	7.02417	2.81233	0.166244	0.243184	no	up	0.557867	-0.842006	0.686818	0.772708	no	down	2.86262	1.51734	0.452674	0.65293	no	up	0.227353	-2.137	0.303712	0.496801	no	down	0.0794211	-3.65433	0.0776224	0.226362	no	down
MSTRG.27773.1	MSTRG.27773			2.47894	1.30972	0.50857	0.606939	no	up	7.58743	2.92361	0.129706	0.196849	no	up	0.263025	-1.92673	0.384258	0.49523	no	down	3.06075	1.61389	0.383149	1	no	up	0.106104	-3.23645	0.131528	1	no	down	0.0346659	-4.85034	0.0208038	1	no	down
MSTRG.2778.1	MSTRG.2778			0.399875	-1.32238	0.0207462	0.0406831	yes	down	0.614736	-0.701961	0.22007	0.307278	no	down	0.550411	-0.861418	0.110755	0.178225	no	down	1.53732	0.620419	0.3358	0.54771	no	up	1.37646	0.460962	0.454359	0.648693	no	up	0.895362	-0.159457	0.795959	0.914282	no	down
MSTRG.27790.2	MSTRG.27790			0.857929	-0.221069	0.886099	0.922716	no	down	0.480182	-1.05835	0.545707	0.638762	no	down	1.1315	0.178238	0.904369	0.940871	no	up	0.559699	-0.837276	0.647337	1	no	down	1.31887	0.399307	0.799934	1	no	up	2.3564	1.23658	0.48727	1	no	up
MSTRG.27800.1	MSTRG.27800			3.93903	1.97784	0.00690984	0.0153275	yes	up	2.3839	1.25333	0.115462	0.178437	no	up	0.700462	-0.513622	0.570448	0.671452	no	down	0.6052	-0.724516	0.31691	0.527557	no	down	0.177826	-2.49146	0.00309883	0.0146939	yes	down	0.29383	-1.76695	0.0492424	0.167755	no	down
MSTRG.27813.1	MSTRG.27813			2.20516	1.14089	5.65861e-05	0.000190281	yes	up	2.39312	1.25889	9.86448e-06	3.5964e-05	yes	up	0.52056	-0.941864	0.00136108	0.00356358	no	down	1.08523	0.118004	0.676628	0.826047	no	up	0.236064	-2.08275	1.03131e-12	5.52292e-11	yes	down	0.217524	-2.20075	6.71034e-14	9.45539e-12	yes	down
MSTRG.27813.2	MSTRG.27813			0.17068	-2.55063	0.723013	1	no	down	0.263814	-1.92241	0.789364	1	no	down	0.166998	-2.5821	0.719739	1	no	down	1	0	1	1	no	no_change	1	0	1	1	no	no_change	1	0	1	1	no	no_change
MSTRG.27843.1	MSTRG.27843			2.32517	1.21733	6.44693e-08	3.37271e-07	yes	up	1.81531	0.860214	0.000168756	0.000501886	no	up	0.51195	-0.965927	4.66794e-05	0.000160371	no	down	0.780722	-0.35712	0.114809	0.271464	no	down	0.220178	-2.18326	1.59362e-20	3.16621e-18	yes	down	0.282018	-1.82614	1.88095e-14	2.96593e-12	yes	down
MSTRG.27846.1	MSTRG.27846			2.79352	1.48209	0.838268	0.886923	no	up	1	0	1	1	no	no_change	1	0	1	1	no	no_change	0.793583	-0.333548	0.963362	0.991866	no	down	0.502349	-0.993237	0.891199	0.959954	no	down	1	0	1	1	no	no_change
MSTRG.27846.2	MSTRG.27846			0.247448	-2.0148	0.779914	1	no	down	0.382471	-1.38658	0.847505	1	no	down	0.24211	-2.04627	0.776568	1	no	down	1	0	1	1	no	no_change	1	0	1	1	no	no_change	1	0	1	1	no	no_change
MSTRG.27851.1	MSTRG.27851			0.0362916	-4.78422	0.00796911	0.0173948	yes	down	0.056095	-4.15598	0.0211695	0.0405351	yes	down	0.0355086	-4.81569	0.00756646	0.0169285	yes	down	1	0	1	1	no	no_change	1	0	1	1	no	no_change	1	0	1	1	no	no_change
MSTRG.27851.2	MSTRG.27851			1	0	1	1	no	no_change	1	0	1	1	no	no_change	1	0	1	1	no	no_change	1	0	1	1	no	no_change	1	0	1	1	no	no_change	1	0	1	1	no	no_change
MSTRG.27852.1	MSTRG.27852			2.94794	1.55971	0.10921	0.171576	no	up	3.39337	1.76272	0.0790223	0.128735	no	up	0.953531	-0.068648	0.951932	0.976756	no	down	1.1511	0.203014	0.823199	0.919114	no	up	0.323457	-1.62835	0.123087	0.26127	no	down	0.280998	-1.83137	0.091022	0.250474	no	down
MSTRG.27857.1	MSTRG.27857			1	0	1	1	no	no_change	1	0	1	1	no	no_change	1	0	1	1	no	no_change	1	0	1	1	no	no_change	1	0	1	1	no	no_change	1	0	1	1	no	no_change
MSTRG.27865.1	MSTRG.27865			2.15165	1.10545	0.00120842	0.00317971	yes	up	2.33257	1.22192	0.000432511	0.00118741	yes	up	0.67638	-0.564093	0.126168	0.198574	no	down	1.08408	0.116474	0.732299	0.863176	no	up	0.314354	-1.66954	4.12248e-06	4.91881e-05	yes	down	0.289972	-1.78601	1.20585e-06	3.04034e-05	yes	down
MSTRG.27884.1	MSTRG.27884			1.14578	0.196325	0.44723	0.549381	no	up	1.62832	0.703387	0.00689996	0.014822	no	up	0.72296	-0.468013	0.0840835	0.141204	no	down	1.42115	0.507062	0.0556826	0.164397	no	up	0.630978	-0.664337	0.0158464	0.0546306	no	down	0.44399	-1.1714	2.3972e-05	0.000405341	yes	down
MSTRG.27916.1	MSTRG.27916			0.736385	-0.441468	0.835287	1	no	down	1.13821	0.186771	0.929903	0.956978	no	up	5.14108	2.36207	0.216266	0.312653	no	up	1	0	1	1	no	no_change	6.9815	2.80354	0.142207	1	no	up	4.51679	2.1753	0.25481	1	no	up
MSTRG.2792.1	MSTRG.2792			1.39996	0.485383	0.235746	0.327334	no	up	1.1474	0.198373	0.643154	0.725382	no	up	0.794466	-0.331943	0.434572	0.544429	no	down	0.819599	-0.28701	0.503146	0.69603	no	down	0.567493	-0.817325	0.0546333	0.142654	no	down	0.692403	-0.530316	0.231722	0.45714	no	down
MSTRG.27920.2	MSTRG.27920			2.79352	1.48209	0.838268	1	no	up	1	0	1	1	no	no_change	1	0	1	1	no	no_change	0.793583	-0.333548	0.963362	1	no	down	0.502349	-0.993237	0.891199	1	no	down	1	0	1	1	no	no_change
MSTRG.27935.1	MSTRG.27935			7.4546	2.89813	0.68794	1	no	up	1	0	1	1	no	no_change	1	0	1	1	no	no_change	0.297386	-1.74959	0.808411	1	no	down	0.188249	-2.40928	0.738453	1	no	down	1	0	1	1	no	no_change
MSTRG.27935.5	MSTRG.27935			2.28343	1.1912	0.0101504	0.021607	yes	up	2.21982	1.15044	0.0157268	0.0310574	yes	up	0.661408	-0.596387	0.245562	0.346595	no	down	0.972144	-0.0407577	0.929901	0.973656	no	down	0.289656	-1.78759	0.000365035	0.00246265	yes	down	0.297956	-1.74683	0.000670022	0.00646842	yes	down
MSTRG.27988.1	MSTRG.27988			7.8118	2.96565	0.425847	1	no	up	20.1022	4.32928	0.240298	1	no	up	1	0	1	1	no	no_change	2.57331	1.36363	0.704175	1	no	up	0.179643	-2.4768	0.506016	1	no	down	0.06981	-3.84042	0.297575	1	no	down
MSTRG.28018.1	MSTRG.28018			2.79357	1.48211	0.718572	1	no	up	7.90399	2.98258	0.463947	1	no	up	2.7333	1.45065	0.7243	1	no	up	2.82935	1.50047	0.712549	1	no	up	0.978425	-0.0314664	0.993896	1	no	down	0.345813	-1.53194	0.706797	1	no	down
MSTRG.2802.1	MSTRG.2802			0.0358485	-4.80194	0.000309709	0.000912851	yes	down	0.362936	-1.46221	0.0762646	0.124817	no	down	0.162198	-2.62417	0.00341381	0.00823404	yes	down	10.1241	3.33973	0.018766	0.0740356	no	up	4.52454	2.17777	0.136795	0.281613	no	up	0.446906	-1.16196	0.256931	0.487155	no	down
MSTRG.28026.1	MSTRG.28026			0.425878	-1.23149	0.864989	1	no	down	0.658262	-0.603265	0.93362	1	no	down	0.41669	-1.26295	0.861573	1	no	down	1	0	1	1	no	no_change	1	0	1	1	no	no_change	1	0	1	1	no	no_change
MSTRG.28030.1	MSTRG.28030			1	0	1	1	no	no_change	1	0	1	1	no	no_change	1	0	1	1	no	no_change	1	0	1	1	no	no_change	1	0	1	1	no	no_change	1	0	1	1	no	no_change
MSTRG.28030.2	MSTRG.28030			36.2176	5.17862	0.470471	1	no	up	1	0	1	1	no	no_change	1	0	1	1	no	no_change	0.0612103	-4.03008	0.574356	1	no	down	0.038747	-4.68977	0.513379	1	no	down	1	0	1	1	no	no_change
MSTRG.28030.3	MSTRG.28030			2.79352	1.48209	0.838268	1	no	up	4.31784	2.11031	0.771336	1	no	up	2.73325	1.45062	0.841655	1	no	up	1.54566	0.628224	0.931055	1	no	up	0.978426	-0.0314658	0.996542	1	no	down	0.633014	-0.65969	0.927611	1	no	down
MSTRG.28030.4	MSTRG.28030			16.3529	4.03147	0.17483	0.255385	no	up	14.1008	3.81771	0.202234	0.286852	no	up	0.720498	-0.472933	0.881385	0.924242	no	down	0.862284	-0.213765	0.938774	1	no	down	0.0440594	-4.50441	0.129515	1	no	down	0.0510961	-4.29064	0.151805	1	no	down
MSTRG.28033.1	MSTRG.28033			0.13344	-2.90574	0.314497	1	no	down	0.206254	-2.2775	0.430483	1	no	down	0.130561	-2.93721	0.309285	1	no	down	1	0	1	1	no	no_change	1	0	1	1	no	no_change	1	0	1	1	no	no_change
MSTRG.28035.1	MSTRG.28035			17.9055	4.16233	0.459643	1	no	up	11.6382	3.54079	0.53202	1	no	up	20.5701	4.36248	0.438022	1	no	up	0.649977	-0.62154	0.911141	1	no	down	1.14881	0.200145	0.971117	1	no	up	1.76747	0.821685	0.882624	1	no	up
MSTRG.28035.2	MSTRG.28035			1	0	1	1	no	no_change	4.31784	2.11031	0.771336	1	no	up	1	0	1	1	no	no_change	3.01048	1.59	0.826673	1	no	up	1	0	1	1	no	no_change	0.325006	-1.62146	0.823299	1	no	down
MSTRG.28036.1	MSTRG.28036			1.56184	0.643247	0.0882762	0.143344	no	up	1.6103	0.687334	0.0780579	0.127382	no	up	0.820457	-0.285501	0.47435	0.583054	no	down	1.03103	0.0440864	0.909495	0.962705	no	up	0.525314	-0.928748	0.019275	0.0638899	no	down	0.509504	-0.972834	0.017372	0.0802856	no	down
MSTRG.28038.1	MSTRG.28038			12.9616	3.69618	0.607407	1	no	up	4.31784	2.11031	0.771336	1	no	up	1	0	1	1	no	no_change	0.333124	-1.58587	0.825529	1	no	down	0.108267	-3.20733	0.655723	1	no	down	0.325006	-1.62146	0.823299	1	no	down
MSTRG.28068.1	MSTRG.28068			2.75019	1.45953	0.000172914	0.00053441	yes	up	1.9887	0.991828	0.012322	0.0249412	no	up	0.653313	-0.614155	0.13348	0.208182	no	down	0.723114	-0.467705	0.230563	0.431196	no	down	0.237552	-2.07369	2.72378e-07	4.42848e-06	yes	down	0.328512	-1.60598	9.21716e-05	0.00126381	yes	down
MSTRG.28080.1	MSTRG.28080			2.03824	1.02733	6.30694e-06	2.50079e-05	yes	up	1.6875	0.754892	0.00104387	0.00264699	no	up	0.406297	-1.29939	5.93834e-08	3.02118e-07	yes	down	0.827921	-0.272435	0.234004	0.435781	no	down	0.199337	-2.32672	1.69043e-22	4.53857e-20	yes	down	0.240768	-2.05429	1.57059e-17	4.80069e-15	yes	down
MSTRG.28115.1	MSTRG.28115			1.84241	0.881592	0.0776097	0.128285	no	up	0.567496	-0.817317	0.169558	0.247448	no	down	0.493383	-1.01922	0.070948	0.121833	no	down	0.308019	-1.69891	0.00390579	0.0224421	yes	down	0.267792	-1.90081	0.000655152	0.00400017	yes	down	0.869402	-0.201904	0.75414	0.888432	no	down
MSTRG.28122.1	MSTRG.28122			2.84474	1.5083	2.97614e-05	0.000105258	yes	up	2.34416	1.22907	0.000961889	0.00245854	yes	up	0.994621	-0.00778048	0.983817	1	no	down	0.824032	-0.279228	0.437773	0.640727	no	down	0.349635	-1.51608	4.48801e-05	0.000402315	yes	down	0.424298	-1.23685	0.00121363	0.0104655	yes	down
MSTRG.28126.1	MSTRG.28126			11.4925	3.52263	0.00460561	0.0106321	yes	up	8.60351	3.10493	0.0128374	0.0258908	yes	up	2.058	1.04124	0.409465	0.520162	no	up	0.748616	-0.417702	0.731493	0.862663	no	down	0.179072	-2.48139	0.0440287	0.120974	no	down	0.239204	-2.06368	0.0952044	0.258296	no	down
MSTRG.28126.2	MSTRG.28126			11.0762	3.4694	0.079332	0.130665	no	up	11.7391	3.55326	0.0732319	0.120525	no	up	3.9932	1.99755	0.317996	0.427093	no	up	1.05985	0.0838599	0.964623	0.992629	no	up	0.36052	-1.47185	0.440558	0.635242	no	down	0.340161	-1.55571	0.416524	0.645948	no	down
MSTRG.28158.1	MSTRG.28158			1	0	1	1	no	no_change	1	0	1	1	no	no_change	1	0	1	1	no	no_change	1	0	1	1	no	no_change	1	0	1	1	no	no_change	1	0	1	1	no	no_change
MSTRG.28163.1	MSTRG.28163			0.736391	-0.441457	0.951521	1	no	down	1.13821	0.186767	0.97948	1	no	up	0.720503	-0.472923	0.948071	1	no	down	1	0	1	1	no	no_change	1	0	1	1	no	no_change	1	0	1	1	no	no_change
MSTRG.28177.3	MSTRG.28177			93.2496	6.54303	8.94544e-05	0.00028989	yes	up	44.8046	5.48557	0.0013218	0.00329132	yes	up	22.4798	4.49056	0.00913399	0.0200337	yes	up	0.48048	-1.05745	0.401482	0.610074	no	down	0.241071	-2.05247	0.108727	0.237875	no	down	0.50173	-0.995016	0.454025	0.678318	no	down
MSTRG.28187.1	MSTRG.28187			659.571	9.36538	1.41757e-11	1.10544e-10	yes	up	537.733	9.07075	6.5301e-11	4.58669e-10	yes	up	296.541	8.21209	3.43574e-09	2.01601e-08	yes	up	0.815278	-0.294637	0.691039	0.835553	no	down	0.449597	-1.1533	0.12055	0.257333	no	down	0.551464	-0.858661	0.250872	0.480325	no	down
MSTRG.28241.4	MSTRG.28241			1	0	1	1	no	no_change	1	0	1	1	no	no_change	1	0	1	1	no	no_change	1	0	1	1	no	no_change	1	0	1	1	no	no_change	1	0	1	1	no	no_change
MSTRG.28249.2	MSTRG.28249			0.0750696	-3.73563	9.1353e-16	1.01808e-14	yes	down	0.0485448	-4.36454	7.47781e-17	8.70213e-16	yes	down	0.0747393	-3.74199	7.32124e-16	7.73441e-15	yes	down	0.646664	-0.628911	0.261277	0.466658	no	down	0.9956	-0.00636167	0.989944	1	no	down	1.53959	0.62255	0.265585	0.49714	no	up
MSTRG.28259.2	MSTRG.28259			5.15595	2.36624	0.502227	1	no	up	1	0	1	1	no	no_change	10.4938	3.39147	0.325362	1	no	up	0.429974	-1.21768	0.729873	1	no	down	2.03528	1.02523	0.762938	1	no	up	4.73349	2.2429	0.515418	1	no	up
MSTRG.28278.3	MSTRG.28278			0.695276	-0.524342	0.909285	1	no	down	0.290981	-1.781	0.701189	1	no	down	0.358758	-1.47892	0.750005	1	no	down	0.418511	-1.25666	0.789082	1	no	down	0.515993	-0.954576	0.83898	1	no	down	1.23293	0.302086	0.949147	1	no	up
MSTRG.28290.1	MSTRG.28290			1.87279	0.905187	5.99038e-05	0.000200642	no	up	1.73987	0.798977	0.000463557	0.00126681	no	up	0.446629	-1.16285	1.00234e-06	4.40337e-06	yes	down	0.929026	-0.106209	0.63985	0.799586	no	down	0.238484	-2.06804	2.29218e-18	3.0771e-16	yes	down	0.256703	-1.96183	2.30892e-16	5.3969e-14	yes	down
MSTRG.28326.1	MSTRG.28326			0.611403	-0.709804	0.164927	0.242952	no	down	0.486958	-1.03813	0.0440454	0.0776238	no	down	0.303194	-1.72169	0.000842143	0.00229659	yes	down	0.796459	-0.328328	0.526359	0.715274	no	down	0.495899	-1.01188	0.0509316	0.1354	no	down	0.622629	-0.683555	0.190978	0.406431	no	down
MSTRG.28326.2	MSTRG.28326			0.304699	-1.71454	0.0708766	0.118717	no	down	0.233652	-2.09757	0.028561	0.0529008	no	down	0.293637	-1.7679	0.0625736	0.109307	no	down	0.766829	-0.383023	0.691363	0.835643	no	down	0.963696	-0.0533506	0.955505	0.99821	no	down	1.25673	0.329672	0.732606	0.877018	no	up
MSTRG.28328.1	MSTRG.28328			18.5283	4.21166	0.0284712	0.0537657	no	up	12.0426	3.59007	0.0761668	0.124687	no	up	1	0	1	1	no	no_change	0.649956	-0.621587	0.719816	1	no	down	0.07574	-3.7228	0.052813	1	no	down	0.116531	-3.10121	0.125549	1	no	down
MSTRG.2834.1	MSTRG.2834			3.42012	1.77405	0.0598478	0.102441	no	up	1.87633	0.907915	0.369142	0.46911	no	up	0.834264	-0.261425	0.803997	0.867969	no	down	0.548615	-0.866133	0.366614	0.577973	no	down	0.243928	-2.03547	0.0426171	0.118026	no	down	0.444625	-1.16934	0.273709	0.505536	no	down
MSTRG.28348.2	MSTRG.28348			2.7227	1.44504	0.841712	1	no	up	1.13821	0.186767	0.97948	1	no	up	0.720503	-0.472923	0.948071	1	no	down	0.418044	-1.25827	0.86195	1	no	down	0.264628	-1.91796	0.790962	1	no	down	1	0	1	1	no	no_change
MSTRG.28350.1	MSTRG.28350			0.736391	-0.441457	0.951521	1	no	down	12.8486	3.68354	0.608348	0.694541	no	up	0.720503	-0.472923	0.948071	0.973944	no	down	17.4481	4.125	0.566072	1	no	up	1	0	1	1	no	no_change	0.0560764	-4.15646	0.563113	1	no	down
MSTRG.28350.2	MSTRG.28350			1	0	1	1	no	no_change	12.4938	3.64314	0.471766	0.570439	no	up	1	0	1	1	no	no_change	8.71088	3.12282	0.537345	1	no	up	1	0	1	1	no	no_change	0.112322	-3.15428	0.533253	1	no	down
MSTRG.28355.2	MSTRG.28355			17.368	4.11836	0.00319195	0.00765233	yes	up	14.5019	3.85817	0.00756819	0.0161064	yes	up	10.4538	3.38595	0.0180597	0.0367038	yes	up	0.834977	-0.260191	0.778943	0.89253	no	down	0.601898	-0.732408	0.419519	0.613906	no	down	0.720856	-0.472217	0.629703	0.810938	no	down
MSTRG.28361.1	MSTRG.28361			2.82639	1.49896	0.469963	0.571245	no	up	3.36166	1.74918	0.407785	0.506983	no	up	0.394389	-1.34231	0.55432	0.657404	no	down	1.18939	0.250217	0.899721	1	no	up	0.139538	-2.84127	0.186741	1	no	down	0.117319	-3.09149	0.157892	1	no	down
MSTRG.28364.1	MSTRG.28364			5.1496	2.36446	0.743915	1	no	up	1	0	1	1	no	no_change	1	0	1	1	no	no_change	0.430498	-1.21592	0.86659	1	no	down	0.272511	-1.87561	0.795532	1	no	down	1	0	1	1	no	no_change
MSTRG.2837.1	MSTRG.2837			1.7767	0.829197	0.0033587	0.00800967	no	up	2.59508	1.37578	1.19035e-06	4.97866e-06	yes	up	0.704464	-0.505401	0.0871468	0.145633	no	down	1.46062	0.54658	0.0518552	0.156	no	up	0.396502	-1.3346	5.39906e-06	6.20049e-05	yes	down	0.271462	-1.88118	1.54656e-10	9.48369e-09	yes	down
MSTRG.28431.1	MSTRG.28431			1.89746	0.924068	0.0565796	0.0977363	no	up	1.66442	0.735019	0.142895	0.213984	no	up	0.665046	-0.588474	0.261223	0.364288	no	down	0.877184	-0.189049	0.702256	0.843287	no	down	0.350493	-1.51254	0.00343378	0.0160071	yes	down	0.399566	-1.32349	0.0130096	0.0651727	no	down
MSTRG.28453.1	MSTRG.28453			0.800658	-0.320742	0.722725	0.794652	no	down	1.34727	0.43004	0.630732	0.714581	no	up	1.08169	0.113282	0.896628	0.935382	no	up	1.68271	0.750783	0.426504	0.63082	no	up	1.351	0.434025	0.638074	0.79616	no	up	0.802872	-0.316758	0.728787	0.873947	no	down
MSTRG.28465.1	MSTRG.28465			0.312297	-1.67901	0.385197	0.488752	no	down	0.482711	-1.05077	0.586825	0.675665	no	down	0.570821	-0.80889	0.66031	0.749679	no	down	1.54568	0.628239	0.77208	1	no	up	1.82781	0.870117	0.676653	1	no	up	1.18253	0.241878	0.907709	1	no	up
MSTRG.28486.1	MSTRG.28486			1	0	1	1	no	no_change	1	0	1	1	no	no_change	1	0	1	1	no	no_change	1	0	1	1	no	no_change	1	0	1	1	no	no_change	1	0	1	1	no	no_change
MSTRG.28494.1	MSTRG.28494			0.111776	-3.16131	0.10018	1	no	down	0.33651	-1.57128	0.413863	0.513274	no	down	0.786143	-0.347137	0.83666	0.892557	no	down	3.01056	1.59003	0.467582	1	no	up	7.03317	2.81417	0.15565	1	no	up	2.33616	1.22414	0.536823	1	no	up
MSTRG.28498.1	MSTRG.28498			0.0895604	-3.48099	1.82847e-05	6.70679e-05	yes	down	0.120308	-3.0552	0.000213539	0.000622122	yes	down	0.187084	-2.41824	0.00158356	0.00408658	yes	down	1.34331	0.425796	0.636421	0.797563	no	up	2.08892	1.06275	0.209277	0.382302	no	up	1.55505	0.636959	0.458241	0.681717	no	up
MSTRG.2850.1	MSTRG.2850			0.111935	-3.15926	0.271871	0.367763	no	down	4.11479	2.04082	0.441744	0.541158	no	up	0.10952	-3.19073	0.267125	0.370881	no	down	36.7605	5.20008	0.06821	0.190255	no	up	1	0	1	1	no	no_change	0.0266162	-5.23155	0.0665573	0.204847	no	down
MSTRG.2850.2	MSTRG.2850			2.08575	1.06057	0.469842	0.571165	no	up	0.293935	-1.76643	0.289787	0.384722	no	down	2.72574	1.44665	0.32242	0.431355	no	up	0.140925	-2.827	0.0885649	0.228351	no	down	1.30684	0.38608	0.790334	0.89887	no	up	9.27326	3.21308	0.052233	0.174539	no	up
MSTRG.28505.1	MSTRG.28505			0.736391	-0.441457	0.951521	1	no	down	1.13821	0.186767	0.97948	1	no	up	0.720503	-0.472923	0.948071	1	no	down	1	0	1	1	no	no_change	1	0	1	1	no	no_change	1	0	1	1	no	no_change
MSTRG.28517.1	MSTRG.28517			1	0	1	1	no	no_change	4.31784	2.11031	0.771336	1	no	up	1	0	1	1	no	no_change	3.01048	1.59	0.826673	1	no	up	1	0	1	1	no	no_change	0.325006	-1.62146	0.823299	1	no	down
MSTRG.28518.3	MSTRG.28518			39.4524	5.30204	1.25939e-05	4.74859e-05	yes	up	9.55639	3.25647	0.00907554	0.0189186	yes	up	0.864475	-0.210103	0.886122	0.927735	no	down	0.242226	-2.04557	0.0559976	0.165054	no	down	0.0219119	-5.51214	2.9364e-05	0.000277415	yes	down	0.0904605	-3.46657	0.0102645	0.0547917	no	down
MSTRG.28529.1	MSTRG.28529			0.00738376	-7.08143	0.323082	0.423776	no	down	0.12391	-3.01264	0.671051	0.748476	no	down	0.00722446	-7.11289	0.320937	0.430039	no	down	16.7814	4.06879	0.571425	0.75064	no	up	1	0	1	1	no	no_change	0.0583043	-4.10025	0.568453	0.766909	no	down
MSTRG.28529.2	MSTRG.28529			3.71994	1.89528	0.060593	0.103519	no	up	0.0122502	-6.35106	4.13422e-05	0.000136849	yes	down	0.0151036	-6.04897	9.42886e-05	0.000307618	yes	down	0.00329311	-8.24633	9.41772e-08	3.19592e-06	yes	down	0.00406017	-7.94424	2.71712e-07	4.42127e-06	yes	down	1.23293	0.302089	0.876302	0.957808	no	up
MSTRG.28534.1	MSTRG.28534			1.11379	0.155484	0.845157	0.892185	no	up	2.82094	1.49618	0.0527606	0.0906168	no	up	2.03727	1.02663	0.181196	0.269692	no	up	2.53273	1.34069	0.0880959	0.227696	no	up	1.82912	0.87115	0.264981	0.453224	no	up	0.722193	-0.469544	0.535301	0.74176	no	down
MSTRG.28536.2	MSTRG.28536			2.77414	1.47204	0.0499255	0.0875891	no	up	3.09343	1.62921	0.0331402	0.0604324	no	up	0.574497	-0.799628	0.361367	0.47203	no	down	1.1151	0.157169	0.829657	0.92228	no	up	0.207091	-2.27167	0.00727337	0.0294133	yes	down	0.185715	-2.42884	0.00467876	0.0303882	yes	down
MSTRG.28555.6	MSTRG.28555			33.7088	5.07506	0.0106574	0.0225492	yes	up	23.8945	4.57861	0.0244127	0.0460685	yes	up	27.8032	4.79718	0.0161805	0.0332572	yes	up	0.708851	-0.496446	0.771105	1	no	down	0.824805	-0.277876	0.86698	0.945536	no	down	1.16358	0.218571	0.898596	0.967922	no	up
MSTRG.28555.7	MSTRG.28555			3.88406	1.95757	0.000301455	0.00088994	yes	up	3.06226	1.6146	0.00397207	0.00899972	yes	up	0.67179	-0.573917	0.360765	0.471539	no	down	0.788418	-0.342967	0.514749	0.705844	no	down	0.172961	-2.53148	2.28506e-05	0.00022222	yes	down	0.219377	-2.18851	0.000372254	0.00397845	yes	down
MSTRG.28558.2	MSTRG.28558			95.2502	6.57365	9.05901e-05	0.000293111	yes	up	11.904	3.57338	0.0549229	0.0937977	no	up	30.016	4.90766	0.00420485	0.00996566	yes	up	0.124977	-3.00027	0.0400362	0.129386	no	down	0.315128	-1.66599	0.189038	0.355261	no	down	2.5215	1.33428	0.374204	0.6092	no	up
MSTRG.28594.1	MSTRG.28594			1	0	1	1	no	no_change	1	0	1	1	no	no_change	1	0	1	1	no	no_change	1	0	1	1	no	no_change	1	0	1	1	no	no_change	1	0	1	1	no	no_change
MSTRG.28632.2	MSTRG.28632			1.62792	0.70303	0.0263423	0.0502535	no	up	1.611	0.687957	0.0340399	0.0618244	no	up	0.336327	-1.57206	1.81349e-05	6.64183e-05	yes	down	0.989607	-0.015073	0.962739	0.991708	no	down	0.206599	-2.27509	4.58497e-10	1.36165e-08	yes	down	0.208769	-2.26002	1.24091e-09	6.30546e-08	yes	down
MSTRG.28666.2	MSTRG.28666			1.13697	0.185189	0.893335	0.927737	no	up	0.239733	-2.0605	0.216578	0.30351	no	down	1.35499	0.438283	0.744966	0.82216	no	up	0.210853	-2.24569	0.186287	1	no	down	1.19176	0.253093	0.855145	0.938468	no	up	5.65208	2.49878	0.135013	0.326451	no	up
MSTRG.28669.1	MSTRG.28669			6.65052	2.73347	0.366295	1	no	up	4.06515	2.02331	0.517921	1	no	up	10.221	3.35346	0.263716	1	no	up	0.611253	-0.710157	0.811045	1	no	down	1.53687	0.619995	0.826844	1	no	up	2.51429	1.33015	0.651482	1	no	up
MSTRG.28689.1	MSTRG.28689			8.1802	3.03214	0.000823282	0.00224169	yes	up	9.25908	3.21087	0.000474465	0.00129391	yes	up	1.90339	0.928575	0.357357	0.467846	no	up	1.13189	0.178733	0.810652	0.910878	no	up	0.232683	-2.10356	0.0138294	0.0491613	yes	down	0.205571	-2.28229	0.00851745	0.0479662	yes	down
MSTRG.28714.2	MSTRG.28714			1	0	1	1	no	no_change	1	0	1	1	no	no_change	1	0	1	1	no	no_change	1	0	1	1	no	no_change	1	0	1	1	no	no_change	1	0	1	1	no	no_change
MSTRG.28716.1	MSTRG.28716			2.52185	1.33448	0.000314848	0.000926793	yes	up	2.3841	1.25345	0.000875756	0.00226111	yes	up	0.495829	-1.01209	0.0131332	0.0276394	yes	down	0.945378	-0.0810362	0.826249	0.920975	no	down	0.196613	-2.34657	4.92863e-09	1.24109e-07	yes	down	0.207973	-2.26553	2.58975e-08	9.8006e-07	yes	down
MSTRG.28722.29	MSTRG.28722			2.15471	1.10749	0.455356	0.557015	no	up	2.22859	1.15613	0.468549	0.567259	no	up	0.755796	-0.403931	0.812328	0.873637	no	down	1.03429	0.0486377	0.973819	0.996656	no	up	0.350765	-1.51142	0.343585	0.53912	no	down	0.339137	-1.56006	0.35877	0.595293	no	down
MSTRG.28722.49	MSTRG.28722			34.5072	5.10883	0.0109926	0.0231794	yes	up	12.3518	3.62666	0.0893184	0.143159	no	up	7.54985	2.91645	0.172983	0.259543	no	up	0.35795	-1.48217	0.416361	0.62258	no	down	0.21879	-2.19238	0.230974	0.410833	no	down	0.611232	-0.710208	0.718088	0.868772	no	down
MSTRG.28722.69	MSTRG.28722			1.51823	0.602387	0.78491	0.846481	no	up	0.192618	-2.37618	0.32996	0.428562	no	down	0.654788	-0.610901	0.790043	0.85752	no	down	0.126871	-2.97857	0.221308	0.419845	no	down	0.431285	-1.21329	0.596302	0.767995	no	down	3.39941	1.76528	0.482691	0.700775	no	up
MSTRG.28722.71	MSTRG.28722			0.0802437	-3.63947	0.209936	0.297295	no	down	2.41027	1.26919	0.636992	0.719936	no	up	0.414903	-1.26916	0.648534	0.739738	no	down	30.0368	4.90866	0.0905158	0.231633	no	up	5.17053	2.37031	0.42765	0.622367	no	up	0.17214	-2.53835	0.361441	0.597455	no	down
MSTRG.2877.3	MSTRG.2877			0.541448	-0.885105	0.552559	0.64659	no	down	0.374057	-1.41867	0.349381	0.448364	no	down	0.125741	-2.99147	0.0545795	0.0970169	no	down	0.690846	-0.533565	0.727083	0.860202	no	down	0.232232	-2.10636	0.179362	0.341993	no	down	0.336156	-1.5728	0.323552	0.559652	no	down
MSTRG.28791.2	MSTRG.28791			4.49471	2.16823	0.0417077	0.0748402	no	up	0.884564	-0.176961	0.901256	0.936275	no	down	3.00365	1.58672	0.14658	0.225626	no	up	0.196801	-2.34519	0.0765868	0.206414	no	down	0.668264	-0.58151	0.543094	0.726259	no	down	3.39563	1.76368	0.190475	0.405569	no	up
MSTRG.28802.5	MSTRG.28802			15.102	3.91667	0.00135586	0.00352649	yes	up	7.36546	2.88077	0.0244326	0.0461019	yes	up	1.40438	0.489931	0.737004	0.816006	no	up	0.487715	-1.03589	0.301384	0.511181	no	down	0.092993	-3.42673	0.0050569	0.0219944	yes	down	0.190671	-2.39084	0.0618007	0.194904	no	down
MSTRG.28808.3	MSTRG.28808			0.108666	-3.20202	1.12575e-05	4.27956e-05	yes	down	0.0669577	-3.90061	2.19131e-05	7.56083e-05	yes	down	0.0317852	-4.9755	8.163e-07	3.63276e-06	yes	down	0.616177	-0.698582	0.492559	0.687208	no	down	0.292503	-1.77348	0.106863	0.234752	no	down	0.474706	-1.07489	0.383692	0.618314	no	down
MSTRG.2881.1	MSTRG.2881			15.4339	3.94803	0.503011	1	no	up	12.5007	3.64394	0.538317	1	no	up	9.83999	3.29866	0.576781	1	no	up	0.809954	-0.304089	0.958426	1	no	down	0.637557	-0.649373	0.911193	1	no	down	0.787153	-0.345285	0.95293	1	no	down
MSTRG.28949.1	MSTRG.28949			1.27339	0.348677	0.598802	0.688087	no	up	0.936588	-0.0945142	0.896753	0.933038	no	down	0.247835	-2.01255	0.0220658	0.0438376	yes	down	0.735506	-0.443191	0.54635	0.731127	no	down	0.194626	-2.36122	0.00758774	0.0304061	yes	down	0.264615	-1.91803	0.0401406	0.145744	no	down
MSTRG.28949.2	MSTRG.28949			1	0	1	1	no	no_change	1	0	1	1	no	no_change	1	0	1	1	no	no_change	1	0	1	1	no	no_change	1	0	1	1	no	no_change	1	0	1	1	no	no_change
MSTRG.28949.3	MSTRG.28949			1.93134	0.949606	0.163512	0.241234	no	up	0.793699	-0.333335	0.646526	0.727847	no	down	0.645396	-0.631744	0.375927	0.486749	no	down	0.410957	-1.28294	0.0753008	0.204099	no	down	0.334169	-1.58135	0.0254781	0.079182	no	down	0.813149	-0.298408	0.691339	0.853297	no	down
MSTRG.28949.4	MSTRG.28949			2.26697	1.18077	7.03661e-05	0.00023266	yes	up	2.43721	1.28523	1.96408e-05	6.82875e-05	yes	up	0.451807	-1.14622	0.000539253	0.00152545	yes	down	1.0751	0.104466	0.723884	0.858295	no	up	0.1993	-2.32699	1.00474e-12	5.39518e-11	yes	down	0.185379	-2.43145	1.74216e-13	2.16332e-11	yes	down
MSTRG.28971.1	MSTRG.28971			1.93331	0.951076	0.31947	0.42004	no	up	1.0459	0.064747	0.951606	0.972641	no	up	0.328174	-1.60747	0.188035	0.278204	no	down	0.540989	-0.886329	0.397176	0.605847	no	down	0.169747	-2.55854	0.0335309	0.0979801	no	down	0.313772	-1.67221	0.196238	0.413015	no	down
MSTRG.28973.1	MSTRG.28973			2.40812	1.26791	0.0454877	0.0807405	no	up	2.34535	1.2298	0.0614666	0.103523	no	up	0.758958	-0.397909	0.577964	0.67827	no	down	0.973932	-0.0381064	0.951777	0.985801	no	down	0.315166	-1.66582	0.015769	0.0544299	no	down	0.323602	-1.62771	0.0222151	0.0958667	no	down
MSTRG.28981.1	MSTRG.28981			1.34976	0.432707	0.561773	0.655188	no	up	1.04997	0.0703506	0.930996	0.95769	no	up	0.863555	-0.211639	0.786732	0.854995	no	down	0.777893	-0.362356	0.657086	0.812427	no	down	0.639783	-0.644346	0.412443	0.606949	no	down	0.822456	-0.28199	0.739979	0.880651	no	down
MSTRG.29008.2	MSTRG.29008			0.398504	-1.32733	0.409781	0.512949	no	down	2.22576	1.1543	0.441464	0.54091	no	up	0.389906	-1.3588	0.39877	0.509587	no	down	5.58529	2.48163	0.123073	0.283836	no	up	1	0	1	1	no	no_change	0.175179	-2.5131	0.118393	0.299877	no	down
MSTRG.29049.1	MSTRG.29049			2.41338	1.27106	0.0147901	0.0301532	yes	up	1.72089	0.783151	0.153838	0.227689	no	up	0.837136	-0.256467	0.649332	0.740403	no	down	0.71306	-0.487905	0.360092	0.571271	no	down	0.346873	-1.52752	0.00535002	0.0230273	yes	down	0.486456	-1.03962	0.070524	0.212492	no	down
MSTRG.29051.1	MSTRG.29051			0.570717	-0.809153	0.00436259	0.0101227	no	down	0.252217	-1.98726	1.25849e-10	8.56545e-10	yes	down	0.366009	-1.45005	5.38627e-07	2.45735e-06	yes	down	0.441931	-1.17811	0.000181514	0.00194967	yes	down	0.641314	-0.640897	0.0300657	0.0901108	no	down	1.45116	0.53721	0.0928405	0.253869	no	up
MSTRG.29075.2	MSTRG.29075			1.56678	0.647805	0.0858308	0.139864	no	up	1.79795	0.846353	0.0259854	0.0486664	no	up	0.604947	-0.72512	0.0632089	0.110242	no	down	1.14754	0.198548	0.60068	0.77179	no	up	0.386107	-1.37293	0.000424262	0.00277826	yes	down	0.336465	-1.57147	6.22623e-05	0.000911451	yes	down
MSTRG.29103.2	MSTRG.29103			1.89909	0.925312	0.565991	0.658862	no	up	0.2638	-1.92248	0.324821	0.422756	no	down	0.305318	-1.71162	0.359147	0.469807	no	down	0.138908	-2.84779	0.141712	1	no	down	0.16077	-2.63693	0.154349	0.307521	no	down	1.15738	0.210866	0.922026	0.979668	no	up
MSTRG.29104.4	MSTRG.29104			2.37337	1.24694	0.407585	0.510838	no	up	3.67598	1.87813	0.21218	0.298389	no	up	1.37859	0.463191	0.771882	0.844003	no	up	1.54884	0.631191	0.654816	1	no	up	0.580857	-0.783745	0.603691	1	no	down	0.375026	-1.41494	0.348586	1	no	down
MSTRG.2913.1	MSTRG.2913			4.83849	2.27456	0.0083398	0.0180973	yes	up	0.577088	-0.793136	0.499477	0.596413	no	down	1.07613	0.105847	0.91233	0.94666	no	up	0.11927	-3.06769	0.006136	0.0319702	yes	down	0.22241	-2.16871	0.0151906	0.0528928	no	down	1.86475	0.898983	0.452806	0.677612	no	up
MSTRG.2914.1	MSTRG.2914			2.08728	1.06162	0.707643	1	no	up	1.13332	0.180561	0.951245	1	no	up	0.717404	-0.479143	0.871107	1	no	down	0.542968	-0.88106	0.761273	1	no	down	0.343703	-1.54076	0.595217	1	no	down	0.633008	-0.659704	0.827053	1	no	down
MSTRG.29169.2	MSTRG.29169			2.79358	1.48212	0.6772	1	no	up	12.4626	3.63953	0.292606	1	no	up	2.73331	1.45065	0.683678	1	no	up	4.46116	2.15742	0.532728	1	no	up	0.978425	-0.0314664	0.992948	1	no	down	0.219321	-2.18888	0.526769	1	no	down
MSTRG.29169.3	MSTRG.29169			4.98189	2.31669	0.656307	1	no	up	4.31792	2.11034	0.686842	1	no	up	13.0185	3.70249	0.471337	1	no	up	0.866723	-0.206357	0.968381	1	no	down	2.61317	1.3858	0.786274	1	no	up	3.015	1.59216	0.756753	1	no	up
MSTRG.2917.1	MSTRG.2917			0.736385	-0.441468	0.836923	0.886008	no	down	4.19918	2.07011	0.314448	0.411567	no	up	1.40334	0.48886	0.819702	0.879687	no	up	5.70243	2.51158	0.222292	0.420993	no	up	1.90571	0.930328	0.664463	0.815414	no	up	0.334193	-1.58125	0.442262	0.668456	no	down
MSTRG.29178.1	MSTRG.29178			2.40166	1.26403	0.00229661	0.00569288	yes	up	1.63939	0.713156	0.118215	0.182059	no	up	0.944816	-0.0818953	0.85974	0.908535	no	down	0.682605	-0.550877	0.204991	0.399207	no	down	0.393401	-1.34593	0.00232397	0.0115905	yes	down	0.576323	-0.795051	0.0986812	0.265125	no	down
MSTRG.29182.1	MSTRG.29182			2.85978	1.5159	0.277396	0.374019	no	up	2.20789	1.14267	0.42977	0.529006	no	up	0.800462	-0.321096	0.832779	0.8896	no	down	0.77205	-0.373233	0.789191	0.898323	no	down	0.279904	-1.837	0.212093	0.386136	no	down	0.362546	-1.46376	0.335901	0.572165	no	down
MSTRG.29185.1	MSTRG.29185			1.6331	0.70761	0.24322	0.335901	no	up	1.62636	0.701645	0.287333	0.382097	no	up	0.05158	-4.27704	0.000818594	0.00223852	yes	down	0.995874	-0.00596497	0.992639	1	no	down	0.0315842	-4.98465	8.84446e-05	0.000725224	yes	down	0.031715	-4.97869	0.000124712	0.00163227	yes	down
MSTRG.2919.11	MSTRG.2919			2.65532	1.40889	2.86775e-08	1.56921e-07	yes	up	1.62549	0.700872	0.00772472	0.0163977	no	up	0.44087	-1.18157	2.8631e-05	0.000101319	yes	down	0.612162	-0.708015	0.0060627	0.031682	no	down	0.166033	-2.59046	1.05501e-20	2.18343e-18	yes	down	0.271223	-1.88245	4.70859e-11	3.24827e-09	yes	down
MSTRG.2919.4	MSTRG.2919			2.51609	1.33118	0.397517	0.50097	no	up	1.51278	0.597199	0.735311	0.803173	no	up	0.522109	-0.937576	0.613839	0.709519	no	down	0.601241	-0.733986	0.661536	1	no	down	0.207508	-2.26876	0.200619	0.371152	no	down	0.345133	-1.53478	0.430343	0.657696	no	down
MSTRG.29194.1	MSTRG.29194			1.83711	0.877435	0.207483	0.294538	no	up	0.474242	-1.0763	0.221387	0.308631	no	down	0.499331	-1.00193	0.208913	0.303919	no	down	0.258146	-1.95374	0.0248587	0.0911424	no	down	0.271803	-1.87937	0.0169431	0.0575724	no	down	1.0529	0.0743728	0.937842	0.989172	no	up
MSTRG.29200.1	MSTRG.29200			2.01802	1.01294	0.204833	0.291602	no	up	2.03185	1.02279	0.222839	0.31021	no	up	0.931371	-0.102572	0.907291	0.942911	no	down	1.00685	0.00985126	0.990281	1	no	up	0.461527	-1.11551	0.190405	0.35722	no	down	0.458387	-1.12536	0.2059	0.425817	no	down
MSTRG.29205.3	MSTRG.29205			1.764	0.818854	0.0547858	0.0950407	no	up	3.12146	1.64222	9.72469e-05	0.000301611	yes	up	1.10624	0.145671	0.744947	0.82216	no	up	1.76953	0.823367	0.0457374	0.14253	no	up	0.627122	-0.673183	0.125265	0.264621	no	down	0.3544	-1.49655	0.000568675	0.00566338	yes	down
MSTRG.2921.1	MSTRG.2921			2.05617	1.03996	4.15001e-07	1.9569e-06	yes	up	1.82071	0.864501	2.79392e-05	9.48933e-05	no	up	0.457791	-1.12724	7.41753e-08	3.73907e-07	yes	down	0.885486	-0.175459	0.393944	0.602676	no	down	0.222643	-2.1672	3.38265e-25	1.56294e-22	yes	down	0.251435	-1.99174	2.29338e-21	1.62732e-18	yes	down
MSTRG.29241.1	MSTRG.29241			1.13092	0.177502	0.823641	0.876223	no	up	0.457123	-1.12934	0.245119	0.335502	no	down	1.05861	0.0821708	0.918147	0.951358	no	up	0.404204	-1.30685	0.183925	0.371319	no	down	0.936057	-0.0953311	0.906761	0.969933	no	down	2.31581	1.21152	0.21919	0.442929	no	up
MSTRG.29268.3	MSTRG.29268			2.02666	1.0191	0.00809109	0.0176158	yes	up	1.05082	0.0715104	0.857595	0.902245	no	up	0.734066	-0.446018	0.260785	0.363895	no	down	0.518497	-0.947592	0.0166331	0.0678381	no	down	0.362205	-1.46512	0.000198722	0.00145906	yes	down	0.698567	-0.517529	0.203734	0.422967	no	down
MSTRG.29293.1	MSTRG.29293			2.06467	1.04591	0.224116	0.313991	no	up	1.55125	0.633431	0.488535	0.586523	no	up	0.881579	-0.181838	0.844336	0.897469	no	down	0.751329	-0.412483	0.643916	0.802338	no	down	0.426982	-1.22775	0.17453	0.335679	no	down	0.568303	-0.815268	0.393722	0.626395	no	down
MSTRG.29298.1	MSTRG.29298			1.85866	0.894262	0.792304	0.852288	no	up	0.422626	-1.24255	0.716464	0.787578	no	down	0.279194	-1.84066	0.590435	0.689067	no	down	0.227382	-2.13681	0.532096	0.719851	no	down	0.150213	-2.73492	0.423719	0.618367	no	down	0.660616	-0.598116	0.862112	0.952141	no	down
MSTRG.29298.2	MSTRG.29298			1.64176	0.715246	0.629627	0.715432	no	up	1.8229	0.866239	0.560687	0.652305	no	up	0.772165	-0.37302	0.803455	0.867653	no	down	1.11033	0.150992	0.919105	0.967697	no	up	0.470326	-1.08827	0.467158	0.659712	no	down	0.42359	-1.23926	0.409439	0.640329	no	down
MSTRG.29299.1	MSTRG.29299			0.724584	-0.464775	0.454549	0.556261	no	down	1.17333	0.230603	0.709408	0.781758	no	up	0.221853	-2.17232	0.00327058	0.00792525	yes	down	1.61931	0.695378	0.2826	0.490545	no	up	0.30618	-1.70755	0.0251333	0.078329	no	down	0.18908	-2.40293	0.00157617	0.0128471	yes	down
MSTRG.29306.2	MSTRG.29306			0.0978635	-3.35309	0.58985	1	no	down	0.294618	-1.76308	0.77684	1	no	down	0.0957521	-3.38455	0.586364	1	no	down	3.0105	1.59001	0.80107	1	no	up	1	0	1	1	no	no_change	0.325004	-1.62147	0.797218	1	no	down
MSTRG.29306.3	MSTRG.29306			0.151272	-2.72478	0.0843009	0.137668	no	down	0.0647836	-3.94823	0.0190127	0.0368179	yes	down	0.292334	-1.77431	0.20683	0.30133	no	down	0.428259	-1.22345	0.528552	1	no	down	1.9325	0.95047	0.577423	0.753959	no	up	4.51246	2.17392	0.228074	0.45291	no	up
MSTRG.29371.2	MSTRG.29371			0.736385	-0.441468	0.79457	0.854049	no	down	4.12337	2.04383	0.198615	0.282819	no	up	2.61181	1.38505	0.383588	0.49452	no	up	5.59948	2.48529	0.118011	0.276536	no	up	3.5468	1.82652	0.250547	0.435585	no	up	0.633415	-0.658776	0.655473	0.829209	no	down
MSTRG.29390.1	MSTRG.29390			17.4005	4.12106	1.46792e-32	4.0554e-31	yes	up	11.5713	3.53248	1.24079e-23	2.21916e-22	yes	up	9.72345	3.28147	7.01041e-21	1.03532e-19	yes	up	0.664997	-0.58858	0.0507629	0.1538	no	down	0.558803	-0.839589	0.00490163	0.0214587	no	down	0.840308	-0.25101	0.41056	0.641165	no	down
MSTRG.29454.1	MSTRG.29454			1.52433	0.608179	0.303143	0.402051	no	up	1.91298	0.935825	0.114435	0.177113	no	up	0.526013	-0.926829	0.127329	0.20016	no	down	1.25496	0.327645	0.580095	0.756529	no	up	0.345077	-1.53501	0.0114816	0.0423378	yes	down	0.27497	-1.86265	0.00223985	0.0170047	yes	down
MSTRG.29469.1	MSTRG.29469			1.55207	0.634194	0.0937466	0.150776	no	up	1.89861	0.924945	0.0162343	0.0319943	no	up	0.757949	-0.399828	0.320253	0.429489	no	down	1.22328	0.290751	0.44755	0.649212	no	up	0.488347	-1.03402	0.00980108	0.0372186	yes	down	0.399212	-1.32477	0.00111553	0.00979813	yes	down
MSTRG.29499.1	MSTRG.29499			1.81333	0.858639	0.0504728	0.0884404	no	up	2.34479	1.22946	0.00546909	0.0120144	yes	up	0.921375	-0.118139	0.795437	0.861395	no	down	1.29309	0.370818	0.396892	0.605509	no	up	0.508113	-0.976779	0.0303134	0.0907574	no	down	0.392946	-1.3476	0.00302324	0.0214214	yes	down
MSTRG.295.1	MSTRG.295			4.91795	2.29806	1.35507e-07	6.8548e-07	yes	up	1.52624	0.60998	0.166028	0.242904	no	up	1.619	0.695105	0.112648	0.180704	no	up	0.31034	-1.68808	0.000114888	0.00134189	yes	down	0.329203	-1.60295	0.000232166	0.00166823	yes	down	1.06078	0.0851246	0.846555	0.944801	no	up
MSTRG.29502.2	MSTRG.29502			3.9196	1.97071	0.0114145	0.0239796	yes	up	2.40417	1.26554	0.121904	0.186843	no	up	2.58605	1.37075	0.0833659	0.140191	no	up	0.61337	-0.705171	0.361851	0.573263	no	down	0.659773	-0.599958	0.420808	0.615385	no	down	1.07565	0.105214	0.893525	0.9656	no	up
MSTRG.29502.4	MSTRG.29502			2.45091	1.29332	1.66497e-08	9.33637e-08	yes	up	2.34564	1.22998	1.40568e-07	6.65776e-07	yes	up	0.525539	-0.928129	0.00025792	0.000776365	no	down	0.957051	-0.063333	0.781618	0.893851	no	down	0.214426	-2.22145	4.96555e-19	7.41772e-17	yes	down	0.224049	-2.15811	1.62135e-17	4.88077e-15	yes	down
MSTRG.29504.1	MSTRG.29504			2.06458	1.04585	0.0485965	0.0855871	no	up	1.97628	0.982785	0.0736824	0.121104	no	up	0.618761	-0.692546	0.246712	0.347866	no	down	0.957227	-0.0630671	0.906306	0.960715	no	down	0.299702	-1.7384	0.0029793	0.0142461	yes	down	0.313094	-1.67533	0.00544516	0.0341491	yes	down
MSTRG.29504.2	MSTRG.29504			2.71835	1.44273	0.115428	0.179956	no	up	1.34262	0.425052	0.662455	0.741417	no	up	0.390832	-1.35538	0.203276	0.296961	no	down	0.49391	-1.01768	0.284073	0.492007	no	down	0.143775	-2.79811	0.00734189	0.029624	yes	down	0.291097	-1.78043	0.103747	0.27465	no	down
MSTRG.29506.3	MSTRG.29506			1	0	1	1	no	no_change	1	0	1	1	no	no_change	1	0	1	1	no	no_change	1	0	1	1	no	no_change	1	0	1	1	no	no_change	1	0	1	1	no	no_change
MSTRG.29522.2	MSTRG.29522			7.62171	2.93011	0.684635	1	no	up	1	0	1	1	no	no_change	2.73325	1.45062	0.841655	1	no	up	0.290865	-1.78158	0.80495	1	no	down	0.358614	-1.47949	0.837514	1	no	down	1.23292	0.302082	0.966816	1	no	up
MSTRG.29538.2	MSTRG.29538			6.26013	2.64619	1.87694e-07	9.30289e-07	yes	up	2.17593	1.12163	0.0272939	0.0508293	no	up	1.97079	0.978773	0.0540207	0.0961842	no	up	0.347586	-1.52456	0.00267987	0.0167131	yes	down	0.314816	-1.66742	0.00102172	0.00580651	yes	down	0.905721	-0.142861	0.778549	0.902462	no	down
MSTRG.29548.3	MSTRG.29548			7.34804	2.87736	0.0156953	0.0318015	yes	up	5.35141	2.41992	0.0489015	0.0849331	no	up	2.25425	1.17265	0.353379	0.464095	no	up	0.728277	-0.457441	0.672943	0.823257	no	down	0.306782	-1.70471	0.129024	0.270258	no	down	0.421244	-1.24727	0.283499	0.516954	no	down
MSTRG.29578.1	MSTRG.29578			1.93139	0.949641	0.126019	0.193607	no	up	0.797682	-0.326114	0.62375	0.70844	no	down	0.33817	-1.56418	0.0239831	0.0472279	yes	down	0.413009	-1.27575	0.0530141	0.158489	no	down	0.175091	-2.51382	0.000256791	0.00181628	yes	down	0.423941	-1.23806	0.0889096	0.246884	no	down
MSTRG.29578.2	MSTRG.29578			1.93146	0.949692	0.0886362	0.143814	no	up	0.797871	-0.325772	0.591156	0.679115	no	down	0.338106	-1.56445	0.0140782	0.0293674	yes	down	0.413092	-1.27546	0.0336735	0.113913	no	down	0.175052	-2.51414	6.85894e-05	0.000580876	yes	down	0.42376	-1.23868	0.0664569	0.204644	no	down
MSTRG.29583.2	MSTRG.29583			4.98426	2.31738	0.636573	1	no	up	4.31793	2.11034	0.668936	1	no	up	2.73329	1.45064	0.768806	1	no	up	0.866313	-0.207041	0.966328	1	no	down	0.548385	-0.866739	0.859727	1	no	down	0.63301	-0.659699	0.893662	1	no	down
MSTRG.29583.3	MSTRG.29583			7.48173	2.90337	0.44092	1	no	up	12.3266	3.62371	0.335367	0.434233	no	up	1	0	1	1	no	no_change	1.64757	0.720336	0.844485	1	no	up	0.187568	-2.41451	0.521599	1	no	down	0.113846	-3.13485	0.404621	1	no	down
MSTRG.2959.1	MSTRG.2959			1.71682	0.779743	0.00579092	0.0130835	no	up	1.20397	0.267803	0.361739	0.461559	no	up	0.388107	-1.36547	1.2185e-05	4.57024e-05	yes	down	0.701279	-0.51194	0.0793974	0.211708	no	down	0.226061	-2.14522	4.86901e-12	2.26022e-10	yes	down	0.322355	-1.63328	3.48846e-07	1.00889e-05	yes	down
MSTRG.29592.1	MSTRG.29592			0.877633	-0.188311	0.884495	0.921282	no	down	0.239416	-2.06241	0.211617	0.297797	no	down	0.0778096	-3.68391	0.0256664	0.0501732	no	down	0.272798	-1.8741	0.267665	1	no	down	0.0886585	-3.4956	0.0386862	0.109755	no	down	0.324997	-1.6215	0.41186	0.641871	no	down
MSTRG.29592.2	MSTRG.29592			1.38068	0.465382	0.832051	0.882226	no	up	1.05907	0.0827932	0.970948	0.9868	no	up	1.14327	0.193162	0.930312	0.959815	no	up	0.76706	-0.382589	0.866515	1	no	down	0.828044	-0.27222	0.90204	1	no	down	1.0795	0.110369	0.961559	1	no	up
MSTRG.29607.1	MSTRG.29607			0.0478116	-4.38649	0.00144295	0.00373553	yes	down	0.0379423	-4.72005	0.00060764	0.00161939	yes	down	0.259371	-1.94691	0.0354935	0.0667131	no	down	0.793578	-0.333556	0.852505	0.934333	no	down	5.42484	2.43958	0.0984969	0.221223	no	up	6.83593	2.77314	0.0603699	0.191878	no	up
MSTRG.29637.1	MSTRG.29637			2.92407	1.54798	0.110462	0.173236	no	up	4.28816	2.10036	0.0307779	0.05655	no	up	3.29268	1.71926	0.0743743	0.126996	no	up	1.4665	0.552379	0.548874	0.733586	no	up	1.12606	0.171283	0.851043	0.935819	no	up	0.767854	-0.381096	0.676997	0.844037	no	down
MSTRG.29637.2	MSTRG.29637			11.1018	3.47273	0.0156336	0.0316891	yes	up	4.43477	2.14886	0.158393	0.233437	no	up	5.1357	2.36056	0.108545	0.175394	no	up	0.399462	-1.32387	0.312322	0.522659	no	down	0.462599	-1.11217	0.37317	0.567727	no	down	1.15805	0.211703	0.875197	0.957512	no	up
MSTRG.29653.1	MSTRG.29653			2.13761	1.096	2.31411e-05	8.34381e-05	yes	up	1.86871	0.902043	0.000585797	0.00156638	no	up	0.466052	-1.10144	5.84771e-05	0.000197807	yes	down	0.874205	-0.193956	0.456013	0.655838	no	down	0.218025	-2.19744	6.52049e-16	5.99764e-14	yes	down	0.249398	-2.00348	3.35349e-13	3.80592e-11	yes	down
MSTRG.29672.4	MSTRG.29672			1.08086	0.112177	0.976353	1	no	up	1.6307	0.705489	0.852207	1	no	up	0.194164	-2.36465	0.541732	1	no	down	1.50871	0.593312	0.876223	1	no	up	0.179638	-2.47683	0.525068	1	no	down	0.119068	-3.07014	0.431073	1	no	down
MSTRG.29692.1	MSTRG.29692			1.4545	0.54052	0.683076	0.761045	no	up	2.32412	1.21668	0.356516	0.455982	no	up	0.954464	-0.0672374	0.961354	0.983713	no	down	1.59788	0.676163	0.607845	0.777235	no	up	0.656216	-0.607758	0.660983	0.812643	no	down	0.410678	-1.28392	0.352754	0.588753	no	down
MSTRG.29708.1	MSTRG.29708			0.407428	-1.29538	0.399924	0.503298	no	down	0.958817	-0.0606726	0.965862	0.98278	no	down	0.407049	-1.29673	0.397271	0.5082	no	down	2.35334	1.23471	0.457164	1	no	up	0.999069	-0.00134326	0.999391	1	no	down	0.424533	-1.23605	0.4549	1	no	down
MSTRG.29732.1	MSTRG.29732			1	0	1	1	no	no_change	1	0	1	1	no	no_change	1	0	1	1	no	no_change	1	0	1	1	no	no_change	1	0	1	1	no	no_change	1	0	1	1	no	no_change
MSTRG.29772.1	MSTRG.29772			7.95227	2.99137	0.387371	1	no	up	11.9346	3.57707	0.301713	1	no	up	16.0003	4.00003	0.240753	1	no	up	1.50077	0.585706	0.861615	1	no	up	2.01204	1.00866	0.760182	1	no	up	1.34067	0.422956	0.898247	1	no	up
MSTRG.29775.3	MSTRG.29775			1	0	1	1	no_test	no_test	1	0	1	1	no_test	no_test	1	0	1	1	no_test	no_test	1	0	1	1	no_test	no_test	1	0	1	1	no_test	no_test	1	0	1	1	no_test	no_test
MSTRG.29776.1	MSTRG.29776			2.13971	1.09742	0.361494	0.464347	no	up	1.65341	0.725447	0.587996	0.676453	no	up	0.375041	-1.41488	0.369617	0.480264	no	down	0.772727	-0.371969	0.77029	1	no	down	0.175276	-2.5123	0.0988159	0.221714	no	down	0.226828	-2.14033	0.189701	0.404484	no	down
MSTRG.29776.2	MSTRG.29776			2.13971	1.09742	0.361494	0.464347	no	up	1.65341	0.725447	0.587996	0.676453	no	up	0.375041	-1.41488	0.369617	0.480264	no	down	0.772727	-0.371969	0.77029	1	no	down	0.175276	-2.5123	0.0988159	0.221714	no	down	0.226828	-2.14033	0.189701	0.404484	no	down
MSTRG.29797.1	MSTRG.29797			6.3922	2.67631	0.0266037	0.0507188	no	up	6.56468	2.71473	0.0274377	0.0510652	no	up	1.0449	0.063368	0.964566	0.985839	no	up	1.02698	0.0384138	0.970978	0.995431	no	up	0.163465	-2.61294	0.0409499	0.114591	no	down	0.15917	-2.65136	0.0415601	0.149478	no	down
MSTRG.29848.2	MSTRG.29848			73.6989	6.20357	2.0749e-35	6.4401e-34	yes	up	37.1844	5.21662	2.73897e-25	5.29856e-24	yes	up	11.2681	3.49417	5.04904e-12	3.95837e-11	yes	up	0.504544	-0.986948	0.0237854	0.0884966	no	down	0.152893	-2.7094	8.22089e-10	2.35011e-08	yes	down	0.303033	-1.72246	0.000104978	0.00141213	yes	down
MSTRG.29865.1	MSTRG.29865			0.0935745	-3.41774	0.100632	1	no	down	0.269276	-1.89284	0.343098	0.442238	no	down	0.0915557	-3.44921	0.0975372	0.160496	no	down	2.87767	1.5249	0.505604	1	no	up	0.978425	-0.0314665	0.989386	1	no	down	0.340006	-1.55637	0.496862	1	no	down
MSTRG.2989.1	MSTRG.2989			0.319191	-1.64751	0.329115	0.430338	no	down	2.75492	1.46201	0.298648	0.394352	no	up	0.313903	-1.67161	0.321628	0.430578	no	down	8.63096	3.10952	0.0633024	0.180703	no	up	0.983434	-0.0240993	0.989962	1	no	down	0.113943	-3.13362	0.0610312	0.193238	no	down
MSTRG.29908.1	MSTRG.29908			0.968668	-0.0459253	0.895809	0.929784	no	down	0.556776	-0.84483	0.0250906	0.0471641	no	down	0.625653	-0.676566	0.0594612	0.104448	no	down	0.574785	-0.798905	0.0365065	0.121276	no	down	0.645889	-0.630641	0.083245	0.196217	no	down	1.12371	0.168264	0.665851	0.836598	no	up
MSTRG.29941.1	MSTRG.29941			3.77677	1.91715	0.489357	1	no	up	1.26102	0.334597	0.909472	1	no	up	2.27028	1.18287	0.674891	1	no	up	0.33389	-1.58256	0.57522	1	no	down	0.601118	-0.734279	0.785355	1	no	down	1.80035	0.848276	0.767577	1	no	up
MSTRG.29963.1	MSTRG.29963			1.28795	0.365079	0.959629	1	no	up	0.574168	-0.800456	0.91188	1	no	down	0.363456	-1.46015	0.840016	1	no	down	0.445799	-1.16554	0.872115	1	no	down	0.282197	-1.82522	0.800977	1	no	down	1	0	1	1	no	no_change
MSTRG.29984.2	MSTRG.29984			1	0	1	1	no	no_change	1	0	1	1	no	no_change	1	0	1	1	no	no_change	1	0	1	1	no	no_change	1	0	1	1	no	no_change	1	0	1	1	no	no_change
MSTRG.29984.9	MSTRG.29984			1	0	1	1	no	no_change	1	0	1	1	no	no_change	1	0	1	1	no	no_change	1	0	1	1	no	no_change	1	0	1	1	no	no_change	1	0	1	1	no	no_change
MSTRG.30.1	MSTRG.30			1.98403	0.988432	0.615062	0.70245	no	up	10.6656	3.41489	0.0750294	0.123037	no	up	0.259158	-1.9481	0.383283	0.494218	no	down	5.37573	2.42646	0.199694	0.392172	no	up	0.130622	-2.93653	0.18434	0.349006	no	down	0.0242985	-5.36299	0.013458	0.0670304	no	down
[truncated: 1,635 more rows]
