# Supplementary material for: Insight into Liver lncRNA and mRNA Profiling at Four Developmental Stages in Ningxiang Pig
Source: Biology (Basel). 2021 Apr 8;10(4):310. doi: 10.3390/biology10040310 (PMC8068270; doi:10.3390/biology10040310)
Supplement: Supplementary file 1 [file biology-10-00310-s001.zip › supplement information/Table S10. GO enrichment in cyan module of WGCNA.xls]

## Sheet: GO富集分析统计表
Number	GO id	Term type	Description	Ratio_in_study	Ratio_in_pop	pvalue	padjust
21	GO:0030199	BP	collagen fibril organization	21/2788	40/17993	3.51319e-07	0.00658934
9	GO:0032964	BP	collagen biosynthetic process	9/2788	10/17993	4.38454e-07	0.00822365
23	GO:1901888	BP	regulation of cell junction assembly	23/2788	51/17993	5.04804e-07	0.00946811
64	GO:0043062	BP	extracellular structure organization	64/2788	172/17993	1.13409e-06	0.0212709
21	GO:0032963	BP	collagen metabolic process	21/2788	39/17993	1.1505e-06	0.0215787
69	GO:0032970	BP	regulation of actin filament-based process	69/2788	244/17993	1.69037e-06	0.0317045
56	GO:0030198	BP	extracellular matrix organization	56/2788	141/17993	1.75457e-06	0.0329088
81	GO:0022604	BP	regulation of cell morphogenesis	81/2788	293/17993	1.80253e-06	0.0338082
64	GO:1903829	BP	positive regulation of cellular protein localization	64/2788	222/17993	2.17368e-06	0.0407696
93	GO:0051272	BP	positive regulation of cellular component movement	93/2788	332/17993	2.52318e-06	0.0473247
92	GO:2000147	BP	positive regulation of cell motility	92/2788	323/17993	2.64139e-06	0.0495419
143	GO:0022610	BP	biological adhesion	143/2788	494/17993	2.66965e-06	0.050072
17	GO:0051893	BP	regulation of focal adhesion assembly	17/2788	34/17993	2.67243e-06	0.0501241
17	GO:0090109	BP	regulation of cell-substrate junction assembly	17/2788	34/17993	2.67243e-06	0.0501241
30	GO:0007033	BP	vacuole organization	30/2788	80/17993	2.68341e-06	0.05033
36	GO:0001667	BP	ameboidal-type cell migration	36/2788	102/17993	2.68681e-06	0.0503938
148	GO:0030334	BP	regulation of cell migration	148/2788	536/17993	2.69221e-06	0.0504951
90	GO:0030335	BP	positive regulation of cell migration	90/2788	313/17993	2.73714e-06	0.0513378
92	GO:0097435	BP	supramolecular fiber organization	92/2788	314/17993	2.76868e-06	0.0519293
31	GO:0001568	BP	blood vessel development	31/2788	86/17993	2.85189e-06	0.05349
95	GO:0040017	BP	positive regulation of locomotion	95/2788	347/17993	2.87869e-06	0.0539927
93	GO:1903827	BP	regulation of cellular protein localization	93/2788	360/17993	2.92836e-06	0.0549242
58	GO:0006897	BP	endocytosis	58/2788	201/17993	2.95548e-06	0.0554329
115	GO:0051129	BP	negative regulation of cellular component organization	115/2788	434/17993	3.12566e-06	0.058625
161	GO:0022603	BP	regulation of anatomical structure morphogenesis	161/2788	637/17993	3.37035e-06	0.0632142
157	GO:2000145	BP	regulation of cell motility	157/2788	562/17993	3.49425e-06	0.0655381
191	GO:0009653	BP	anatomical structure morphogenesis	191/2788	869/17993	3.67802e-06	0.068985
164	GO:0040012	BP	regulation of locomotion	164/2788	612/17993	3.7365e-06	0.0700818
79	GO:0009887	BP	animal organ morphogenesis	79/2788	302/17993	3.87602e-06	0.0726986
191	GO:0033043	BP	regulation of organelle organization	191/2788	836/17993	3.89003e-06	0.0729613
58	GO:0010506	BP	regulation of autophagy	58/2788	207/17993	4.04464e-06	0.0758612
200	GO:0016192	BP	vesicle-mediated transport	200/2788	803/17993	4.09442e-06	0.0767949
164	GO:0051270	BP	regulation of cellular component movement	164/2788	603/17993	4.18347e-06	0.0784652
140	GO:0007155	BP	cell adhesion	140/2788	487/17993	4.23487e-06	0.0794292
143	GO:0019637	BP	organophosphate metabolic process	143/2788	620/17993	4.28444e-06	0.0803589
63	GO:0032956	BP	regulation of actin cytoskeleton organization	63/2788	226/17993	4.29771e-06	0.0806078
21	GO:0016239	BP	positive regulation of macroautophagy	21/2788	49/17993	4.31442e-06	0.0809213
220	GO:0046907	BP	intracellular transport	220/2788	1005/17993	4.45313e-06	0.0835228
270	GO:0007166	BP	cell surface receptor signaling pathway	270/2788	1203/17993	4.46593e-06	0.083763
34	GO:0016241	BP	regulation of macroautophagy	34/2788	100/17993	4.4756e-06	0.0839443
133	GO:0007010	BP	cytoskeleton organization	133/2788	579/17993	4.73707e-06	0.0888485
204	GO:0009967	BP	positive regulation of signal transduction	204/2788	951/17993	4.84309e-06	0.0908371
142	GO:0032880	BP	regulation of protein localization	142/2788	628/17993	4.95688e-06	0.0929712
37	GO:0030705	BP	cytoskeleton-dependent intracellular transport	37/2788	113/17993	4.95972e-06	0.0930245
185	GO:0006928	BP	movement of cell or subcellular component	185/2788	858/17993	5.17203e-06	0.0970067
191	GO:0051094	BP	positive regulation of developmental process	191/2788	880/17993	5.31743e-06	0.0997337
43	GO:0010810	BP	regulation of cell-substrate adhesion	43/2788	140/17993	5.35419e-06	0.100423
270	GO:2000026	BP	regulation of multicellular organismal development	270/2788	1250/17993	5.40837e-06	0.101439
271	GO:0033036	BP	macromolecule localization	271/2788	1325/17993	5.47801e-06	0.102746
225	GO:0051240	BP	positive regulation of multicellular organismal process	225/2788	1068/17993	5.47833e-06	0.102752
55	GO:0051271	BP	negative regulation of cellular component movement	55/2788	195/17993	5.51001e-06	0.103346
345	GO:0050793	BP	regulation of developmental process	345/2788	1620/17993	5.5647e-06	0.104372
313	GO:0006996	BP	organelle organization	313/2788	1541/17993	5.7964e-06	0.108717
269	GO:0008104	BP	protein localization	269/2788	1308/17993	5.81727e-06	0.109109
18	GO:1903391	BP	regulation of adherens junction organization	18/2788	39/17993	5.83711e-06	0.109481
201	GO:0042886	BP	amide transport	201/2788	948/17993	5.8463e-06	0.109653
242	GO:0051649	BP	establishment of localization in cell	242/2788	1164/17993	5.84639e-06	0.109655
346	GO:0051128	BP	regulation of cellular component organization	346/2788	1573/17993	5.88485e-06	0.110376
361	GO:0032879	BP	regulation of localization	361/2788	1747/17993	5.89964e-06	0.110654
388	GO:0009966	BP	regulation of signal transduction	388/2788	1905/17993	6.0086e-06	0.112697
421	GO:0010646	BP	regulation of cell communication	421/2788	2144/17993	6.16908e-06	0.115707
205	GO:0045184	BP	establishment of protein localization	205/2788	976/17993	6.30222e-06	0.118204
386	GO:0051239	BP	regulation of multicellular organismal process	386/2788	1946/17993	6.30529e-06	0.118262
69	GO:0098609	BP	cell-cell adhesion	69/2788	263/17993	6.41872e-06	0.120389
321	GO:0051641	BP	cellular localization	321/2788	1477/17993	6.42198e-06	0.120451
485	GO:0051234	BP	establishment of localization	485/2788	2536/17993	6.64685e-06	0.124668
423	GO:0023051	BP	regulation of signaling	423/2788	2162/17993	6.64807e-06	0.124691
234	GO:0006793	BP	phosphorus metabolic process	234/2788	1140/17993	7.01038e-06	0.131487
9	GO:0070208	BP	protein heterotrimerization	9/2788	12/17993	7.15508e-06	0.134201
472	GO:0006810	BP	transport	472/2788	2443/17993	7.2629e-06	0.136223
271	GO:0048584	BP	positive regulation of response to stimulus	271/2788	1342/17993	7.49375e-06	0.140553
637	GO:0048522	BP	positive regulation of cellular process	637/2788	3347/17993	7.55342e-06	0.141672
501	GO:0048583	BP	regulation of response to stimulus	501/2788	2541/17993	7.77569e-06	0.145841
546	GO:0032502	BP	developmental process	546/2788	2925/17993	7.77751e-06	0.145875
555	GO:0051179	BP	localization	555/2788	2889/17993	7.98468e-06	0.149761
197	GO:0015833	BP	peptide transport	197/2788	936/17993	8.00002e-06	0.150048
673	GO:0071840	BP	cellular component organization or biogenesis	673/2788	3477/17993	8.01483e-06	0.150326
194	GO:0015031	BP	protein transport	194/2788	919/17993	8.25319e-06	0.154797
547	GO:0007165	BP	signal transduction	547/2788	2776/17993	8.46198e-06	0.158713
720	GO:0048518	BP	positive regulation of biological process	720/2788	3841/17993	8.48931e-06	0.159226
213	GO:0019220	BP	regulation of phosphate metabolic process	213/2788	1031/17993	8.81644e-06	0.165361
213	GO:0051174	BP	regulation of phosphorus metabolic process	213/2788	1032/17993	8.91018e-06	0.167119
669	GO:0016043	BP	cellular component organization	669/2788	3419/17993	8.95414e-06	0.167944
2212	GO:0008150	BP	biological_process	2212/2788	13222/17993	9.16722e-06	0.17194
196	GO:0042127	BP	regulation of cell population proliferation	196/2788	932/17993	9.47955e-06	0.177799
135	GO:0044087	BP	regulation of cellular component biogenesis	135/2788	604/17993	9.8559e-06	0.184857
539	GO:0048523	BP	negative regulation of cellular process	539/2788	2926/17993	1.01269e-05	0.189939
1338	GO:0050789	BP	regulation of biological process	1338/2788	7733/17993	1.01862e-05	0.191052
1721	GO:0009987	BP	cellular process	1721/2788	10239/17993	1.02656e-05	0.192542
53	GO:0006650	BP	glycerophospholipid metabolic process	53/2788	189/17993	1.02902e-05	0.193002
1402	GO:0065007	BP	biological regulation	1402/2788	8193/17993	1.0471e-05	0.196394
133	GO:0040011	BP	locomotion	133/2788	593/17993	1.05548e-05	0.197966
165	GO:0051130	BP	positive regulation of cellular component organization	165/2788	766/17993	1.06298e-05	0.199372
228	GO:0006796	BP	phosphate-containing compound metabolic process	228/2788	1120/17993	1.07367e-05	0.201378
1263	GO:0050794	BP	regulation of cellular process	1263/2788	7160/17993	1.08153e-05	0.202852
97	GO:0030155	BP	regulation of cell adhesion	97/2788	406/17993	1.09581e-05	0.20553
10	GO:1900746	BP	regulation of vascular endothelial growth factor signaling pathway	10/2788	15/17993	1.11137e-05	0.208449
10	GO:1902547	BP	regulation of cellular response to vascular endothelial growth factor stimulus	10/2788	15/17993	1.11137e-05	0.208449
221	GO:0035556	BP	intracellular signal transduction	221/2788	1079/17993	1.11879e-05	0.209841
92	GO:0061024	BP	membrane organization	92/2788	383/17993	1.16028e-05	0.217622
41	GO:0032388	BP	positive regulation of intracellular transport	41/2788	135/17993	1.1793e-05	0.22119
214	GO:0010647	BP	positive regulation of cell communication	214/2788	1041/17993	1.18932e-05	0.223069
215	GO:0023056	BP	positive regulation of signaling	215/2788	1047/17993	1.25753e-05	0.235861
86	GO:0051493	BP	regulation of cytoskeleton organization	86/2788	354/17993	1.45429e-05	0.272766
47	GO:0007015	BP	actin filament organization	47/2788	162/17993	1.49102e-05	0.279656
47	GO:0001525	BP	angiogenesis	47/2788	162/17993	1.49102e-05	0.279656
54	GO:0040013	BP	negative regulation of locomotion	54/2788	196/17993	1.50778e-05	0.282799
110	GO:0048646	BP	anatomical structure formation involved in morphogenesis	110/2788	479/17993	1.61886e-05	0.303634
62	GO:0046486	BP	glycerolipid metabolic process	62/2788	236/17993	1.72331e-05	0.323223
131	GO:0060341	BP	regulation of cellular localization	131/2788	592/17993	1.76634e-05	0.331295
108	GO:0030030	BP	cell projection organization	108/2788	470/17993	1.80898e-05	0.339292
228	GO:0071705	BP	nitrogen compound transport	228/2788	1135/17993	2.16933e-05	0.406879
224	GO:1902531	BP	regulation of intracellular signal transduction	224/2788	1112/17993	2.19066e-05	0.410881
39	GO:1905475	BP	regulation of protein localization to membrane	39/2788	129/17993	2.27197e-05	0.426132
270	GO:0071702	BP	organic substance transport	270/2788	1379/17993	2.35384e-05	0.441486
66	GO:0048598	BP	embryonic morphogenesis	66/2788	256/17993	2.46879e-05	0.463047
350	GO:0048856	BP	anatomical structure development	350/2788	1843/17993	2.47972e-05	0.465096
33	GO:0010821	BP	regulation of mitochondrion organization	33/2788	103/17993	2.59687e-05	0.487069
33	GO:0043547	BP	positive regulation of GTPase activity	33/2788	103/17993	2.59687e-05	0.487069
17	GO:1903725	BP	regulation of phospholipid metabolic process	17/2788	39/17993	2.68487e-05	0.503574
43	GO:0016197	BP	endosomal transport	43/2788	147/17993	2.69108e-05	0.504739
33	GO:0007034	BP	vacuolar transport	33/2788	104/17993	3.02813e-05	0.567957
69	GO:0030029	BP	actin filament-based process	69/2788	273/17993	3.0619e-05	0.57429
22	GO:0008593	BP	regulation of Notch signaling pathway	22/2788	59/17993	3.66248e-05	0.686934
59	GO:0032386	BP	regulation of intracellular transport	59/2788	225/17993	3.68972e-05	0.692044
45	GO:0043087	BP	regulation of GTPase activity	45/2788	160/17993	3.95672e-05	0.742123
29	GO:0034329	BP	cell junction assembly	29/2788	88/17993	4.14239e-05	0.776947
28	GO:1905477	BP	positive regulation of protein localization to membrane	28/2788	83/17993	4.30444e-05	0.807341
15	GO:0070206	BP	protein trimerization	15/2788	33/17993	4.37994e-05	0.821501
597	GO:0048519	BP	negative regulation of biological process	597/2788	3345/17993	4.49745e-05	0.843542
19	GO:0051881	BP	regulation of mitochondrial membrane potential	19/2788	48/17993	4.71804e-05	0.884916
19	GO:0007160	BP	cell-matrix adhesion	19/2788	48/17993	4.71804e-05	0.884916
135	GO:0009894	BP	regulation of catabolic process	135/2788	626/17993	4.84507e-05	0.908742
11	GO:0043551	BP	regulation of phosphatidylinositol 3-kinase activity	11/2788	20/17993	5.20485e-05	0.976221
50	GO:0048193	BP	Golgi vesicle transport	50/2788	186/17993	5.92236e-05	1
109	GO:0016477	BP	cell migration	109/2788	490/17993	6.26634e-05	1
207	GO:0070887	BP	cellular response to chemical stimulus	207/2788	1033/17993	6.49533e-05	1
13	GO:0043550	BP	regulation of lipid kinase activity	13/2788	27/17993	6.75724e-05	1
201	GO:0048585	BP	negative regulation of response to stimulus	201/2788	1002/17993	7.43495e-05	1
61	GO:0010639	BP	negative regulation of organelle organization	61/2788	242/17993	7.4636e-05	1
64	GO:0006644	BP	phospholipid metabolic process	64/2788	255/17993	7.54406e-05	1
33	GO:0045766	BP	positive regulation of angiogenesis	33/2788	108/17993	7.74968e-05	1
45	GO:0016055	BP	Wnt signaling pathway	45/2788	164/17993	7.90763e-05	1
6	GO:0045730	BP	respiratory burst	6/2788	7/17993	8.36547e-05	1
17	GO:0006493	BP	protein O-linked glycosylation	17/2788	42/17993	8.41639e-05	1
58	GO:1902903	BP	regulation of supramolecular fiber organization	58/2788	226/17993	8.65965e-05	1
5	GO:0043589	BP	skin morphogenesis	5/2788	5/17993	8.90489e-05	1
8	GO:0032515	BP	negative regulation of phosphoprotein phosphatase activity	8/2788	12/17993	9.04669e-05	1
46	GO:1905114	BP	cell surface receptor signaling pathway involved in cell-cell signaling	46/2788	168/17993	9.19763e-05	1
11	GO:0030204	BP	chondroitin sulfate metabolic process	11/2788	21/17993	9.39968e-05	1
27	GO:0031589	BP	cell-substrate adhesion	27/2788	83/17993	9.68929e-05	1
32	GO:0007156	BP	homophilic cell adhesion via plasma membrane adhesion molecules	32/2788	104/17993	9.76044e-05	1
67	GO:0098657	BP	import into cell	67/2788	274/17993	9.78494e-05	1
10	GO:0060976	BP	coronary vasculature development	10/2788	18/17993	0.00010327	1
325	GO:0051246	BP	regulation of protein metabolic process	325/2788	1731/17993	0.000103856	1
32	GO:0010970	BP	transport along microtubule	32/2788	105/17993	0.00010838	1
56	GO:0019216	BP	regulation of lipid metabolic process	56/2788	220/17993	0.000109408	1
50	GO:0045765	BP	regulation of angiogenesis	50/2788	190/17993	0.000109529	1
118	GO:0048870	BP	cell motility	118/2788	544/17993	0.000110775	1
78	GO:0044089	BP	positive regulation of cellular component biogenesis	78/2788	330/17993	0.000111154	1
34	GO:1904018	BP	positive regulation of vasculature development	34/2788	113/17993	0.000112601	1
20	GO:0035304	BP	regulation of protein dephosphorylation	20/2788	55/17993	0.000122817	1
20	GO:0010771	BP	negative regulation of cell morphogenesis involved in differentiation	20/2788	55/17993	0.000122817	1
212	GO:0050790	BP	regulation of catalytic activity	212/2788	1074/17993	0.000126198	1
81	GO:0120036	BP	plasma membrane bounded cell projection organization	81/2788	349/17993	0.000129597	1
208	GO:0051247	BP	positive regulation of protein metabolic process	208/2788	1052/17993	0.00012978	1
14	GO:0033866	BP	nucleoside bisphosphate biosynthetic process	14/2788	32/17993	0.000130999	1
14	GO:0034030	BP	ribonucleoside bisphosphate biosynthetic process	14/2788	32/17993	0.000130999	1
14	GO:0034033	BP	purine nucleoside bisphosphate biosynthetic process	14/2788	32/17993	0.000130999	1
178	GO:0044093	BP	positive regulation of molecular function	178/2788	882/17993	0.000131501	1
41	GO:0033157	BP	regulation of intracellular protein transport	41/2788	148/17993	0.000136305	1
37	GO:0072659	BP	protein localization to plasma membrane	37/2788	130/17993	0.000139478	1
25	GO:0001952	BP	regulation of cell-matrix adhesion	25/2788	75/17993	0.000144124	1
47	GO:0010769	BP	regulation of cell morphogenesis involved in differentiation	47/2788	177/17993	0.000144373	1
60	GO:0030036	BP	actin cytoskeleton organization	60/2788	241/17993	0.000146376	1
16	GO:0031532	BP	actin cytoskeleton reorganization	16/2788	40/17993	0.000159866	1
21	GO:0048704	BP	embryonic skeletal system morphogenesis	21/2788	59/17993	0.000167333	1
18	GO:0034332	BP	adherens junction organization	18/2788	48/17993	0.000168724	1
215	GO:0045595	BP	regulation of cell differentiation	215/2788	1097/17993	0.000175173	1
172	GO:0071310	BP	cellular response to organic substance	172/2788	851/17993	0.000179888	1
10	GO:1903053	BP	regulation of extracellular matrix organization	10/2788	19/17993	0.000187746	1
84	GO:0120035	BP	regulation of plasma membrane bounded cell projection organization	84/2788	368/17993	0.000190953	1
186	GO:0042325	BP	regulation of phosphorylation	186/2788	932/17993	0.000194084	1
296	GO:0042221	BP	response to chemical	296/2788	1573/17993	0.000196145	1
8	GO:0060322	BP	head development	8/2788	13/17993	0.000203157	1
8	GO:1905048	BP	regulation of metallopeptidase activity	8/2788	13/17993	0.000203157	1
8	GO:0043552	BP	positive regulation of phosphatidylinositol 3-kinase activity	8/2788	13/17993	0.000203157	1
44	GO:0090287	BP	regulation of cellular response to growth factor stimulus	44/2788	165/17993	0.000204027	1
69	GO:0051051	BP	negative regulation of transport	69/2788	290/17993	0.0002099	1
48	GO:0030031	BP	cell projection assembly	48/2788	185/17993	0.000210486	1
16	GO:0002443	BP	leukocyte mediated immunity	16/2788	41/17993	0.000224745	1
123	GO:1902533	BP	positive regulation of intracellular signal transduction	123/2788	581/17993	0.000230185	1
43	GO:0030336	BP	negative regulation of cell migration	43/2788	160/17993	0.000243116	1
169	GO:0006629	BP	lipid metabolic process	169/2788	841/17993	0.000246532	1
114	GO:0031329	BP	regulation of cellular catabolic process	114/2788	532/17993	0.000249795	1
11	GO:0035308	BP	negative regulation of protein dephosphorylation	11/2788	23/17993	0.000266657	1
11	GO:0071526	BP	semaphorin-plexin signaling pathway	11/2788	23/17993	0.000266657	1
84	GO:0031344	BP	regulation of cell projection organization	84/2788	371/17993	0.000268904	1
45	GO:0120031	BP	plasma membrane bounded cell projection assembly	45/2788	173/17993	0.000301919	1
26	GO:0010977	BP	negative regulation of neuron projection development	26/2788	82/17993	0.000305416	1
18	GO:0071230	BP	cellular response to amino acid stimulus	18/2788	50/17993	0.000305682	1
127	GO:0051093	BP	negative regulation of developmental process	127/2788	607/17993	0.000311465	1
127	GO:0045597	BP	positive regulation of cell differentiation	127/2788	608/17993	0.000316792	1
34	GO:0034330	BP	cell junction organization	34/2788	120/17993	0.00032068	1
12	GO:0010823	BP	negative regulation of mitochondrion organization	12/2788	27/17993	0.000331109	1
26	GO:0048562	BP	embryonic organ morphogenesis	26/2788	83/17993	0.000332108	1
44	GO:2000146	BP	negative regulation of cell motility	44/2788	168/17993	0.000350027	1
40	GO:1990778	BP	protein localization to cell periphery	40/2788	149/17993	0.000360192	1
75	GO:0090407	BP	organophosphate biosynthetic process	75/2788	327/17993	0.000362931	1
29	GO:0035303	BP	regulation of dephosphorylation	29/2788	98/17993	0.000373196	1
9	GO:0006171	BP	cAMP biosynthetic process	9/2788	17/17993	0.000376473	1
9	GO:0090218	BP	positive regulation of lipid kinase activity	9/2788	17/17993	0.000376473	1
13	GO:0080171	BP	lytic vacuole organization	13/2788	31/17993	0.00037792	1
13	GO:0007040	BP	lysosome organization	13/2788	31/17993	0.00037792	1
33	GO:0099111	BP	microtubule-based transport	33/2788	115/17993	0.000381845	1
31	GO:0050770	BP	regulation of axonogenesis	31/2788	107/17993	0.000391784	1
51	GO:1901342	BP	regulation of vasculature development	51/2788	203/17993	0.000392316	1
14	GO:0001755	BP	neural crest cell migration	14/2788	35/17993	0.000407608	1
154	GO:0051241	BP	negative regulation of multicellular organismal process	154/2788	764/17993	0.000414212	1
17	GO:0010812	BP	negative regulation of cell-substrate adhesion	17/2788	47/17993	0.000418331	1
11	GO:1903672	BP	positive regulation of sprouting angiogenesis	11/2788	24/17993	0.000423645	1
400	GO:0009893	BP	positive regulation of metabolic process	400/2788	2213/17993	0.000439218	1
5	GO:1905049	BP	negative regulation of metallopeptidase activity	5/2788	6/17993	0.000465408	1
92	GO:0010638	BP	positive regulation of organelle organization	92/2788	419/17993	0.000467164	1
111	GO:0051960	BP	regulation of nervous system development	111/2788	525/17993	0.000469403	1
146	GO:0034613	BP	cellular protein localization	146/2788	721/17993	0.000511694	1
28	GO:0006888	BP	endoplasmic reticulum to Golgi vesicle-mediated transport	28/2788	95/17993	0.00051786	1
54	GO:0007264	BP	small GTPase mediated signal transduction	54/2788	222/17993	0.000519415	1
67	GO:0009896	BP	positive regulation of catabolic process	67/2788	288/17993	0.000522818	1
23	GO:0007041	BP	lysosomal transport	23/2788	73/17993	0.000523284	1
131	GO:0043085	BP	positive regulation of catalytic activity	131/2788	637/17993	0.000529711	1
84	GO:0007167	BP	enzyme linked receptor protein signaling pathway	84/2788	378/17993	0.000531396	1
33	GO:0071229	BP	cellular response to acid chemical	33/2788	119/17993	0.000541576	1
147	GO:0070727	BP	cellular macromolecule localization	147/2788	728/17993	0.000544679	1
4	GO:0035587	BP	purinergic receptor signaling pathway	4/2788	4/17993	0.000575396	1
4	GO:0035588	BP	G protein-coupled purinergic receptor signaling pathway	4/2788	4/17993	0.000575396	1
4	GO:0001973	BP	adenosine receptor signaling pathway	4/2788	4/17993	0.000575396	1
4	GO:1904026	BP	regulation of collagen fibril organization	4/2788	4/17993	0.000575396	1
4	GO:1903614	BP	negative regulation of protein tyrosine phosphatase activity	4/2788	4/17993	0.000575396	1
34	GO:0009152	BP	purine ribonucleotide biosynthetic process	34/2788	122/17993	0.000576728	1
18	GO:0043535	BP	regulation of blood vessel endothelial cell migration	18/2788	51/17993	0.000588929	1
38	GO:0098742	BP	cell-cell adhesion via plasma-membrane adhesion molecules	38/2788	142/17993	0.000623949	1
42	GO:0016050	BP	vesicle organization	42/2788	162/17993	0.000628778	1
9	GO:1902668	BP	negative regulation of axon guidance	9/2788	18/17993	0.000649676	1
9	GO:0036075	BP	replacement ossification	9/2788	18/17993	0.000649676	1
9	GO:0031529	BP	ruffle organization	9/2788	18/17993	0.000649676	1
9	GO:0001958	BP	endochondral ossification	9/2788	18/17993	0.000649676	1
9	GO:0048843	BP	negative regulation of axon extension involved in axon guidance	9/2788	18/17993	0.000649676	1
152	GO:0009968	BP	negative regulation of signal transduction	152/2788	760/17993	0.000705499	1
19	GO:1902117	BP	positive regulation of organelle assembly	19/2788	57/17993	0.000709992	1
189	GO:0032270	BP	positive regulation of cellular protein metabolic process	189/2788	973/17993	0.000735354	1
51	GO:0050678	BP	regulation of epithelial cell proliferation	51/2788	210/17993	0.000751674	1
6	GO:2000786	BP	positive regulation of autophagosome assembly	6/2788	9/17993	0.00075643	1
13	GO:0044088	BP	regulation of vacuole organization	13/2788	33/17993	0.000775415	1
15	GO:0090630	BP	activation of GTPase activity	15/2788	41/17993	0.000784808	1
54	GO:0016042	BP	lipid catabolic process	54/2788	225/17993	0.000785002	1
75	GO:0070925	BP	organelle assembly	75/2788	336/17993	0.000790258	1
7	GO:0010712	BP	regulation of collagen metabolic process	7/2788	12/17993	0.000819081	1
7	GO:2000050	BP	regulation of non-canonical Wnt signaling pathway	7/2788	12/17993	0.000819081	1
10	GO:0035384	BP	thioester biosynthetic process	10/2788	22/17993	0.000840639	1
10	GO:0048738	BP	cardiac muscle tissue development	10/2788	22/17993	0.000840639	1
10	GO:0071616	BP	acyl-CoA biosynthetic process	10/2788	22/17993	0.000840639	1
10	GO:0048841	BP	regulation of axon extension involved in axon guidance	10/2788	22/17993	0.000840639	1
37	GO:0072522	BP	purine-containing compound biosynthetic process	37/2788	139/17993	0.000846555	1
35	GO:0006164	BP	purine nucleotide biosynthetic process	35/2788	130/17993	0.000871408	1
62	GO:0010975	BP	regulation of neuron projection development	62/2788	268/17993	0.000873013	1
99	GO:0043549	BP	regulation of kinase activity	99/2788	466/17993	0.000902179	1
362	GO:0031325	BP	positive regulation of cellular metabolic process	362/2788	2003/17993	0.000931645	1
58	GO:0006163	BP	purine nucleotide metabolic process	58/2788	246/17993	0.000949456	1
55	GO:0009150	BP	purine ribonucleotide metabolic process	55/2788	232/17993	0.000950891	1
33	GO:0002685	BP	regulation of leukocyte migration	33/2788	122/17993	0.000966576	1
11	GO:0052652	BP	cyclic purine nucleotide metabolic process	11/2788	26/17993	0.000971786	1
18	GO:0007043	BP	cell-cell junction assembly	18/2788	54/17993	0.000995487	1
21	GO:1900180	BP	regulation of protein localization to nucleus	21/2788	67/17993	0.00102416	1
15	GO:0045669	BP	positive regulation of osteoblast differentiation	15/2788	42/17993	0.00104789	1
28	GO:0031345	BP	negative regulation of cell projection organization	28/2788	98/17993	0.00104846	1
24	GO:0048705	BP	skeletal system morphogenesis	24/2788	81/17993	0.00108398	1
42	GO:0110053	BP	regulation of actin filament organization	42/2788	167/17993	0.00115045	1
113	GO:0009719	BP	response to endogenous stimulus	113/2788	547/17993	0.00115648	1
129	GO:0044255	BP	cellular lipid metabolic process	129/2788	637/17993	0.00119011	1
36	GO:0007229	BP	integrin-mediated signaling pathway	36/2788	137/17993	0.00120028	1
160	GO:0010648	BP	negative regulation of cell communication	160/2788	815/17993	0.00125531	1
28	GO:0090316	BP	positive regulation of intracellular protein transport	28/2788	100/17993	0.00125992	1
26	GO:0051494	BP	negative regulation of cytoskeleton organization	26/2788	91/17993	0.00126647	1
16	GO:1903670	BP	regulation of sprouting angiogenesis	16/2788	45/17993	0.00126977	1
10	GO:2000249	BP	regulation of actin cytoskeleton reorganization	10/2788	23/17993	0.00128216	1
65	GO:0051345	BP	positive regulation of hydrolase activity	65/2788	288/17993	0.00132587	1
166	GO:0002682	BP	regulation of immune system process	166/2788	852/17993	0.00134723	1
17	GO:0035305	BP	negative regulation of dephosphorylation	17/2788	51/17993	0.00140211	1
140	GO:1901700	BP	response to oxygen-containing compound	140/2788	704/17993	0.0014108	1
11	GO:0009190	BP	cyclic nucleotide biosynthetic process	11/2788	27/17993	0.00141225	1
5	GO:1900748	BP	positive regulation of vascular endothelial growth factor signaling pathway	5/2788	7/17993	0.00141979	1
5	GO:0043149	BP	stress fiber assembly	5/2788	7/17993	0.00141979	1
5	GO:0035542	BP	regulation of SNARE complex assembly	5/2788	7/17993	0.00141979	1
5	GO:0030038	BP	contractile actin filament bundle assembly	5/2788	7/17993	0.00141979	1
16	GO:0007266	BP	Rho protein signal transduction	16/2788	46/17993	0.0014314	1
20	GO:0061387	BP	regulation of extent of cell growth	20/2788	64/17993	0.00143991	1
91	GO:0043408	BP	regulation of MAPK cascade	91/2788	429/17993	0.00145653	1
12	GO:2000785	BP	regulation of autophagosome assembly	12/2788	31/17993	0.00147108	1
75	GO:0009888	BP	tissue development	75/2788	342/17993	0.00147248	1
160	GO:0023057	BP	negative regulation of signaling	160/2788	818/17993	0.00152089	1
7	GO:0071887	BP	leukocyte apoptotic process	7/2788	13/17993	0.00153766	1
7	GO:0070227	BP	lymphocyte apoptotic process	7/2788	13/17993	0.00153766	1
7	GO:0019377	BP	glycolipid catabolic process	7/2788	13/17993	0.00153766	1
70	GO:0048731	BP	system development	70/2788	315/17993	0.00159338	1
19	GO:0007179	BP	transforming growth factor beta receptor signaling pathway	19/2788	59/17993	0.00160095	1
35	GO:0046390	BP	ribose phosphate biosynthetic process	35/2788	134/17993	0.00161756	1
51	GO:0051056	BP	regulation of small GTPase mediated signal transduction	51/2788	215/17993	0.00162681	1
6	GO:0044090	BP	positive regulation of vacuole organization	6/2788	10/17993	0.0016428	1
6	GO:0006654	BP	phosphatidic acid biosynthetic process	6/2788	10/17993	0.0016428	1
6	GO:0046473	BP	phosphatidic acid metabolic process	6/2788	10/17993	0.0016428	1
9	GO:1903727	BP	positive regulation of phospholipid metabolic process	9/2788	20/17993	0.00167248	1
9	GO:0051647	BP	nucleus localization	9/2788	20/17993	0.00167248	1
96	GO:0050767	BP	regulation of neurogenesis	96/2788	459/17993	0.00167419	1
46	GO:0032535	BP	regulation of cellular component size	46/2788	191/17993	0.00173246	1
25	GO:0008360	BP	regulation of cell shape	25/2788	88/17993	0.00174069	1
77	GO:0031400	BP	negative regulation of protein modification process	77/2788	354/17993	0.00175754	1
39	GO:0007162	BP	negative regulation of cell adhesion	39/2788	156/17993	0.0017696	1
341	GO:0051173	BP	positive regulation of nitrogen compound metabolic process	341/2788	1895/17993	0.00179129	1
65	GO:0051640	BP	organelle localization	65/2788	291/17993	0.00184188	1
27	GO:0010594	BP	regulation of endothelial cell migration	27/2788	98/17993	0.00192043	1
281	GO:0065009	BP	regulation of molecular function	281/2788	1536/17993	0.00193925	1
236	GO:0010033	BP	response to organic substance	236/2788	1270/17993	0.00194572	1
33	GO:0006914	BP	autophagy	33/2788	127/17993	0.00196671	1
33	GO:0061919	BP	process utilizing autophagic mechanism	33/2788	127/17993	0.00196671	1
130	GO:0006886	BP	intracellular protein transport	130/2788	652/17993	0.0019827	1
16	GO:0003014	BP	renal system process	16/2788	48/17993	0.0019849	1
11	GO:1902667	BP	regulation of axon guidance	11/2788	28/17993	0.00200368	1
12	GO:0002449	BP	lymphocyte mediated immunity	12/2788	32/17993	0.00202561	1
69	GO:0045936	BP	negative regulation of phosphate metabolic process	69/2788	313/17993	0.00203156	1
69	GO:0010563	BP	negative regulation of phosphorus metabolic process	69/2788	313/17993	0.00203156	1
106	GO:0051336	BP	regulation of hydrolase activity	106/2788	518/17993	0.00204431	1
15	GO:0008589	BP	regulation of smoothened signaling pathway	15/2788	43/17993	0.0020927	1
36	GO:0030258	BP	lipid modification	36/2788	141/17993	0.00213929	1
8	GO:0030574	BP	collagen catabolic process	8/2788	17/17993	0.00214305	1
8	GO:0007097	BP	nuclear migration	8/2788	17/17993	0.00214305	1
26	GO:1902904	BP	negative regulation of supramolecular fiber organization	26/2788	93/17993	0.00217509	1
34	GO:0009260	BP	ribonucleotide biosynthetic process	34/2788	131/17993	0.00217689	1
50	GO:0030111	BP	regulation of Wnt signaling pathway	50/2788	214/17993	0.00225864	1
165	GO:0001932	BP	regulation of protein phosphorylation	165/2788	856/17993	0.00226893	1
86	GO:0008285	BP	negative regulation of cell population proliferation	86/2788	408/17993	0.00228512	1
61	GO:0090066	BP	regulation of anatomical structure size	61/2788	272/17993	0.00228723	1
41	GO:0035239	BP	tube morphogenesis	41/2788	166/17993	0.00233451	1
56	GO:0019693	BP	ribose phosphate metabolic process	56/2788	245/17993	0.00237365	1
16	GO:0010507	BP	negative regulation of autophagy	16/2788	49/17993	0.00239816	1
15	GO:0007032	BP	endosome organization	15/2788	44/17993	0.00240056	1
15	GO:1904377	BP	positive regulation of protein localization to cell periphery	15/2788	44/17993	0.00240056	1
122	GO:1901135	BP	carbohydrate derivative metabolic process	122/2788	609/17993	0.00247695	1
4	GO:0003209	BP	cardiac atrium morphogenesis	4/2788	5/17993	0.00252078	1
4	GO:1905832	BP	positive regulation of spindle assembly	4/2788	5/17993	0.00252078	1
4	GO:0010710	BP	regulation of collagen catabolic process	4/2788	5/17993	0.00252078	1
4	GO:0048251	BP	elastic fiber assembly	4/2788	5/17993	0.00252078	1
4	GO:0007016	BP	cytoskeletal anchoring at plasma membrane	4/2788	5/17993	0.00252078	1
4	GO:1903055	BP	positive regulation of extracellular matrix organization	4/2788	5/17993	0.00252078	1
4	GO:0071295	BP	cellular response to vitamin	4/2788	5/17993	0.00252078	1
9	GO:0030857	BP	negative regulation of epithelial cell differentiation	9/2788	21/17993	0.00252781	1
9	GO:0046058	BP	cAMP metabolic process	9/2788	21/17993	0.00252781	1
114	GO:0060284	BP	regulation of cell development	114/2788	565/17993	0.00253592	1
428	GO:0065008	BP	regulation of biological quality	428/2788	2433/17993	0.00257826	1
34	GO:0030832	BP	regulation of actin filament length	34/2788	134/17993	0.00261808	1
34	GO:0008064	BP	regulation of actin polymerization or depolymerization	34/2788	134/17993	0.00261808	1
290	GO:0032268	BP	regulation of cellular protein metabolic process	290/2788	1598/17993	0.00263158	1
13	GO:0009187	BP	cyclic nucleotide metabolic process	13/2788	37/17993	0.00263373	1
13	GO:0045646	BP	regulation of erythrocyte differentiation	13/2788	37/17993	0.00263373	1
7	GO:0090050	BP	positive regulation of cell migration involved in sprouting angiogenesis	7/2788	14/17993	0.00266575	1
7	GO:0003015	BP	heart process	7/2788	14/17993	0.00266575	1
7	GO:0085029	BP	extracellular matrix assembly	7/2788	14/17993	0.00266575	1
92	GO:0070201	BP	regulation of establishment of protein localization	92/2788	442/17993	0.002668	1
23	GO:1904375	BP	regulation of protein localization to cell periphery	23/2788	80/17993	0.0027217	1
10	GO:0090049	BP	regulation of cell migration involved in sprouting angiogenesis	10/2788	25/17993	0.00272487	1
57	GO:1901699	BP	cellular response to nitrogen compound	57/2788	252/17993	0.00274288	1
25	GO:0010508	BP	positive regulation of autophagy	25/2788	89/17993	0.00281826	1
60	GO:0071900	BP	regulation of protein serine/threonine kinase activity	60/2788	269/17993	0.00286831	1
21	GO:0033865	BP	nucleoside bisphosphate metabolic process	21/2788	72/17993	0.00289219	1
21	GO:0046822	BP	regulation of nucleocytoplasmic transport	21/2788	72/17993	0.00289219	1
21	GO:0033875	BP	ribonucleoside bisphosphate metabolic process	21/2788	72/17993	0.00289219	1
21	GO:1903076	BP	regulation of protein localization to plasma membrane	21/2788	72/17993	0.00289219	1
21	GO:0034032	BP	purine nucleoside bisphosphate metabolic process	21/2788	72/17993	0.00289219	1
21	GO:0044272	BP	sulfur compound biosynthetic process	21/2788	72/17993	0.00289219	1
44	GO:0051961	BP	negative regulation of nervous system development	44/2788	185/17993	0.00290797	1
55	GO:0031331	BP	positive regulation of cellular catabolic process	55/2788	241/17993	0.00293346	1
55	GO:0009259	BP	ribonucleotide metabolic process	55/2788	241/17993	0.00293346	1
101	GO:0008284	BP	positive regulation of cell population proliferation	101/2788	494/17993	0.00297392	1
206	GO:0030154	BP	cell differentiation	206/2788	1100/17993	0.00297426	1
35	GO:0010632	BP	regulation of epithelial cell migration	35/2788	139/17993	0.00299123	1
35	GO:0044242	BP	cellular lipid catabolic process	35/2788	139/17993	0.00299123	1
20	GO:0043112	BP	receptor metabolic process	20/2788	66/17993	0.00304605	1
14	GO:0042306	BP	regulation of protein import into nucleus	14/2788	40/17993	0.00308593	1
14	GO:0050771	BP	negative regulation of axonogenesis	14/2788	40/17993	0.00308593	1
61	GO:0072521	BP	purine-containing compound metabolic process	61/2788	274/17993	0.00308819	1
6	GO:0051894	BP	positive regulation of focal adhesion assembly	6/2788	11/17993	0.00314129	1
6	GO:0090201	BP	negative regulation of release of cytochrome c from mitochondria	6/2788	11/17993	0.00314129	1
67	GO:1901137	BP	carbohydrate derivative biosynthetic process	67/2788	308/17993	0.00321146	1
31	GO:0030833	BP	regulation of actin filament polymerization	31/2788	120/17993	0.00328179	1
23	GO:0007219	BP	Notch signaling pathway	23/2788	82/17993	0.00329709	1
5	GO:2000542	BP	negative regulation of gastrulation	5/2788	8/17993	0.00330211	1
5	GO:0021904	BP	dorsal/ventral neural tube patterning	5/2788	8/17993	0.00330211	1
5	GO:1903054	BP	negative regulation of extracellular matrix organization	5/2788	8/17993	0.00330211	1
5	GO:0003323	BP	type B pancreatic cell development	5/2788	8/17993	0.00330211	1
88	GO:0045859	BP	regulation of protein kinase activity	88/2788	422/17993	0.00332122	1
8	GO:0034389	BP	lipid droplet organization	8/2788	18/17993	0.00333776	1
8	GO:0061478	BP	response to platelet aggregation inhibitor	8/2788	18/17993	0.00333776	1
8	GO:0061383	BP	trabecula morphogenesis	8/2788	18/17993	0.00333776	1
289	GO:0022607	BP	cellular component assembly	289/2788	1600/17993	0.00336525	1
15	GO:1905037	BP	autophagosome organization	15/2788	46/17993	0.00338386	1
38	GO:0032271	BP	regulation of protein polymerization	38/2788	155/17993	0.00346867	1
125	GO:0045937	BP	positive regulation of phosphate metabolic process	125/2788	632/17993	0.00354789	1
125	GO:0010562	BP	positive regulation of phosphorus metabolic process	125/2788	632/17993	0.00354789	1
333	GO:0051716	BP	cellular response to stimulus	333/2788	1867/17993	0.003656	1
9	GO:0050919	BP	negative chemotaxis	9/2788	22/17993	0.00369585	1
3	GO:0019427	BP	acetyl-CoA biosynthetic process from acetate	3/2788	3/17993	0.00371683	1
3	GO:0090315	BP	negative regulation of protein targeting to membrane	3/2788	3/17993	0.00371683	1
3	GO:0071307	BP	cellular response to vitamin K	3/2788	3/17993	0.00371683	1
3	GO:1903527	BP	positive regulation of membrane tubulation	3/2788	3/17993	0.00371683	1
3	GO:0055017	BP	cardiac muscle tissue growth	3/2788	3/17993	0.00371683	1
3	GO:0072382	BP	minus-end-directed vesicle transport along microtubule	3/2788	3/17993	0.00371683	1
3	GO:0016561	BP	protein import into peroxisome matrix, translocation	3/2788	3/17993	0.00371683	1
3	GO:0035720	BP	intraciliary anterograde transport	3/2788	3/17993	0.00371683	1
3	GO:0034058	BP	endosomal vesicle fusion	3/2788	3/17993	0.00371683	1
3	GO:0002238	BP	response to molecule of fungal origin	3/2788	3/17993	0.00371683	1
11	GO:0043666	BP	regulation of phosphoprotein phosphatase activity	11/2788	30/17993	0.00378511	1
10	GO:1903146	BP	regulation of autophagy of mitochondrion	10/2788	26/17993	0.00382054	1
671	GO:0031323	BP	regulation of cellular metabolic process	671/2788	3953/17993	0.00389685	1
24	GO:0046474	BP	glycerophospholipid biosynthetic process	24/2788	86/17993	0.00391788	1
14	GO:1904589	BP	regulation of protein import	14/2788	42/17993	0.004049	1
15	GO:1903533	BP	regulation of protein targeting	15/2788	47/17993	0.00409108	1
26	GO:0007163	BP	establishment or maintenance of cell polarity	26/2788	96/17993	0.00411065	1
39	GO:0060828	BP	regulation of canonical Wnt signaling pathway	39/2788	161/17993	0.0041299	1
24	GO:0010634	BP	positive regulation of epithelial cell migration	24/2788	87/17993	0.00414989	1
41	GO:0051656	BP	establishment of organelle localization	41/2788	173/17993	0.00421068	1
91	GO:0010243	BP	response to organonitrogen compound	91/2788	444/17993	0.00423436	1
67	GO:0009117	BP	nucleotide metabolic process	67/2788	311/17993	0.00430512	1
7	GO:1904321	BP	response to forskolin	7/2788	15/17993	0.00433455	1
7	GO:1904322	BP	cellular response to forskolin	7/2788	15/17993	0.00433455	1
42	GO:0006935	BP	chemotaxis	42/2788	177/17993	0.00452065	1
42	GO:0043405	BP	regulation of MAP kinase activity	42/2788	177/17993	0.00452065	1
22	GO:0090263	BP	positive regulation of canonical Wnt signaling pathway	22/2788	79/17993	0.00454279	1
358	GO:0010604	BP	positive regulation of macromolecule metabolic process	358/2788	2025/17993	0.0045524	1
78	GO:0007275	BP	multicellular organism development	78/2788	372/17993	0.00462629	1
68	GO:0006753	BP	nucleoside phosphate metabolic process	68/2788	317/17993	0.00466605	1
294	GO:0006464	BP	cellular protein modification process	294/2788	1639/17993	0.00467058	1
294	GO:0036211	BP	protein modification process	294/2788	1639/17993	0.00467058	1
30	GO:0003013	BP	circulatory system process	30/2788	118/17993	0.00469596	1
42	GO:0042330	BP	taxis	42/2788	179/17993	0.00484036	1
53	GO:0001558	BP	regulation of cell growth	53/2788	237/17993	0.00491398	1
8	GO:0018279	BP	protein N-linked glycosylation via asparagine	8/2788	19/17993	0.00499037	1
8	GO:0045879	BP	negative regulation of smoothened signaling pathway	8/2788	19/17993	0.00499037	1
8	GO:0045992	BP	negative regulation of embryonic development	8/2788	19/17993	0.00499037	1
69	GO:0072657	BP	protein localization to membrane	69/2788	323/17993	0.0050515	1
11	GO:0043536	BP	positive regulation of blood vessel endothelial cell migration	11/2788	31/17993	0.00505783	1
40	GO:0001101	BP	response to acid chemical	40/2788	169/17993	0.00520084	1
10	GO:0045747	BP	positive regulation of Notch signaling pathway	10/2788	27/17993	0.00523719	1
10	GO:0001885	BP	endothelial cell development	10/2788	27/17993	0.00523719	1
10	GO:0050885	BP	neuromuscular process controlling balance	10/2788	27/17993	0.00523719	1
9	GO:0048701	BP	embryonic cranial skeleton morphogenesis	9/2788	23/17993	0.00524751	1
9	GO:0097581	BP	lamellipodium organization	9/2788	23/17993	0.00524751	1
51	GO:0048729	BP	tissue morphogenesis	51/2788	226/17993	0.00526343	1
16	GO:0030510	BP	regulation of BMP signaling pathway	16/2788	51/17993	0.0052923	1
16	GO:1903510	BP	mucopolysaccharide metabolic process	16/2788	51/17993	0.0052923	1
205	GO:0031399	BP	regulation of protein modification process	205/2788	1109/17993	0.00533418	1
17	GO:0031098	BP	stress-activated protein kinase signaling cascade	17/2788	57/17993	0.00536143	1
91	GO:1901701	BP	cellular response to oxygen-containing compound	91/2788	448/17993	0.00544172	1
6	GO:0030889	BP	negative regulation of B cell proliferation	6/2788	12/17993	0.0054635	1
6	GO:0034497	BP	protein localization to phagophore assembly site	6/2788	12/17993	0.0054635	1
6	GO:0006085	BP	acetyl-CoA biosynthetic process	6/2788	12/17993	0.0054635	1
84	GO:0051223	BP	regulation of protein transport	84/2788	409/17993	0.00562529	1
81	GO:0005975	BP	carbohydrate metabolic process	81/2788	391/17993	0.0057129	1
31	GO:0043009	BP	chordate embryonic development	31/2788	124/17993	0.00573591	1
14	GO:1900182	BP	positive regulation of protein localization to nucleus	14/2788	44/17993	0.00575706	1
16	GO:0030516	BP	regulation of axon extension	16/2788	52/17993	0.00583611	1
13	GO:0010923	BP	negative regulation of phosphatase activity	13/2788	39/17993	0.00584161	1
52	GO:0071417	BP	cellular response to organonitrogen compound	52/2788	232/17993	0.00588807	1
23	GO:0009612	BP	response to mechanical stimulus	23/2788	85/17993	0.0061281	1
78	GO:0055086	BP	nucleobase-containing small molecule metabolic process	78/2788	377/17993	0.00620128	1
19	GO:0043200	BP	response to amino acid	19/2788	67/17993	0.00630714	1
55	GO:1903706	BP	regulation of hemopoiesis	55/2788	251/17993	0.00634476	1
5	GO:0097178	BP	ruffle assembly	5/2788	9/17993	0.00648422	1
5	GO:0090235	BP	regulation of metaphase plate congression	5/2788	9/17993	0.00648422	1
5	GO:0016266	BP	O-glycan processing	5/2788	9/17993	0.00648422	1
5	GO:2000392	BP	regulation of lamellipodium morphogenesis	5/2788	9/17993	0.00648422	1
5	GO:0051901	BP	positive regulation of mitochondrial depolarization	5/2788	9/17993	0.00648422	1
5	GO:0033194	BP	response to hydroperoxide	5/2788	9/17993	0.00648422	1
5	GO:1904181	BP	positive regulation of membrane depolarization	5/2788	9/17993	0.00648422	1
16	GO:0042552	BP	myelination	16/2788	53/17993	0.00657009	1
18	GO:0072384	BP	organelle transport along microtubule	18/2788	61/17993	0.00660601	1
4	GO:0048546	BP	digestive tract morphogenesis	4/2788	6/17993	0.00663153	1
4	GO:0061718	BP	glucose catabolic process to pyruvate	4/2788	6/17993	0.00663153	1
4	GO:0061621	BP	canonical glycolysis	4/2788	6/17993	0.00663153	1
4	GO:0030473	BP	nuclear migration along microtubule	4/2788	6/17993	0.00663153	1
4	GO:0006921	BP	cellular component disassembly involved in execution phase of apoptosis	4/2788	6/17993	0.00663153	1
4	GO:0018057	BP	peptidyl-lysine oxidation	4/2788	6/17993	0.00663153	1
4	GO:0006007	BP	glucose catabolic process	4/2788	6/17993	0.00663153	1
4	GO:1903613	BP	regulation of protein tyrosine phosphatase activity	4/2788	6/17993	0.00663153	1
4	GO:0003414	BP	chondrocyte morphogenesis involved in endochondral bone morphogenesis	4/2788	6/17993	0.00663153	1
4	GO:0003422	BP	growth plate cartilage morphogenesis	4/2788	6/17993	0.00663153	1
4	GO:0006735	BP	NADH regeneration	4/2788	6/17993	0.00663153	1
4	GO:0090156	BP	cellular sphingolipid homeostasis	4/2788	6/17993	0.00663153	1
4	GO:0003429	BP	growth plate cartilage chondrocyte morphogenesis	4/2788	6/17993	0.00663153	1
4	GO:0090171	BP	chondrocyte morphogenesis	4/2788	6/17993	0.00663153	1
23	GO:0030856	BP	regulation of epithelial cell differentiation	23/2788	86/17993	0.00664387	1
87	GO:0045596	BP	negative regulation of cell differentiation	87/2788	427/17993	0.00664558	1
7	GO:0002011	BP	morphogenesis of an epithelial sheet	7/2788	16/17993	0.00668564	1
7	GO:1903393	BP	positive regulation of adherens junction organization	7/2788	16/17993	0.00668564	1
7	GO:0018158	BP	protein oxidation	7/2788	16/17993	0.00668564	1
7	GO:0010939	BP	regulation of necrotic cell death	7/2788	16/17993	0.00668564	1
13	GO:0007193	BP	adenylate cyclase-inhibiting G protein-coupled receptor signaling pathway	13/2788	40/17993	0.00684707	1
13	GO:0043407	BP	negative regulation of MAP kinase activity	13/2788	40/17993	0.00684707	1
13	GO:0090175	BP	regulation of establishment of planar polarity	13/2788	40/17993	0.00684707	1
724	GO:0019222	BP	regulation of metabolic process	724/2788	4308/17993	0.00685111	1
32	GO:0050920	BP	regulation of chemotaxis	32/2788	130/17993	0.0069364	1
14	GO:0031623	BP	receptor internalization	14/2788	45/17993	0.00694532	1
14	GO:0000045	BP	autophagosome assembly	14/2788	45/17993	0.00694532	1
10	GO:0090313	BP	regulation of protein targeting to membrane	10/2788	28/17993	0.00703358	1
10	GO:0032890	BP	regulation of organic acid transport	10/2788	28/17993	0.00703358	1
18	GO:0045778	BP	positive regulation of ossification	18/2788	62/17993	0.00713118	1
8	GO:0018196	BP	peptidyl-asparagine modification	8/2788	20/17993	0.0072023	1
77	GO:0045664	BP	regulation of neuron differentiation	77/2788	372/17993	0.00721572	1
9	GO:0090317	BP	negative regulation of intracellular protein transport	9/2788	24/17993	0.00725878	1
16	GO:0051216	BP	cartilage development	16/2788	54/17993	0.00750922	1
12	GO:0008333	BP	endosome to lysosome transport	12/2788	35/17993	0.00752143	1
15	GO:0090559	BP	regulation of membrane permeability	15/2788	48/17993	0.00766604	1
26	GO:0006898	BP	receptor-mediated endocytosis	26/2788	100/17993	0.00769838	1
18	GO:0007009	BP	plasma membrane organization	18/2788	63/17993	0.00783867	1
22	GO:0000904	BP	cell morphogenesis involved in differentiation	22/2788	81/17993	0.00790552	1
82	GO:0040008	BP	regulation of growth	82/2788	402/17993	0.00793762	1
20	GO:0030203	BP	glycosaminoglycan metabolic process	20/2788	72/17993	0.00795667	1
30	GO:0001701	BP	in utero embryonic development	30/2788	122/17993	0.00804186	1
13	GO:1903078	BP	positive regulation of protein localization to plasma membrane	13/2788	41/17993	0.00814015	1
40	GO:0009165	BP	nucleotide biosynthetic process	40/2788	174/17993	0.00831416	1
15	GO:0030324	BP	lung development	15/2788	49/17993	0.00835899	1
38	GO:0007265	BP	Ras protein signal transduction	38/2788	162/17993	0.00838467	1
16	GO:0035383	BP	thioester metabolic process	16/2788	55/17993	0.00867035	1
16	GO:0006637	BP	acyl-CoA metabolic process	16/2788	55/17993	0.00867035	1
16	GO:0007272	BP	ensheathment of neurons	16/2788	55/17993	0.00867035	1
16	GO:0008366	BP	axon ensheathment	16/2788	55/17993	0.00867035	1
6	GO:0033599	BP	regulation of mammary gland epithelial cell proliferation	6/2788	13/17993	0.0088285	1
6	GO:0071801	BP	regulation of podosome assembly	6/2788	13/17993	0.0088285	1
6	GO:0045579	BP	positive regulation of B cell differentiation	6/2788	13/17993	0.0088285	1
6	GO:1900027	BP	regulation of ruffle assembly	6/2788	13/17993	0.0088285	1
6	GO:0045324	BP	late endosome to vacuole transport	6/2788	13/17993	0.0088285	1
6	GO:0030206	BP	chondroitin sulfate biosynthetic process	6/2788	13/17993	0.0088285	1
6	GO:0035904	BP	aorta development	6/2788	13/17993	0.0088285	1
6	GO:0001935	BP	endothelial cell proliferation	6/2788	13/17993	0.0088285	1
6	GO:0106030	BP	neuron projection fasciculation	6/2788	13/17993	0.0088285	1
6	GO:0031954	BP	positive regulation of protein autophosphorylation	6/2788	13/17993	0.0088285	1
6	GO:0007413	BP	axonal fasciculation	6/2788	13/17993	0.0088285	1
62	GO:0071345	BP	cellular response to cytokine stimulus	62/2788	292/17993	0.00884695	1
41	GO:1901293	BP	nucleoside phosphate biosynthetic process	41/2788	179/17993	0.00905476	1
69	GO:0060627	BP	regulation of vesicle-mediated transport	69/2788	332/17993	0.00912971	1
31	GO:1902905	BP	positive regulation of supramolecular fiber organization	31/2788	127/17993	0.00914031	1
24	GO:0045017	BP	glycerolipid biosynthetic process	24/2788	93/17993	0.00918796	1
10	GO:0042307	BP	positive regulation of protein import into nucleus	10/2788	29/17993	0.00927152	1
10	GO:0003279	BP	cardiac septum development	10/2788	29/17993	0.00927152	1
10	GO:0046622	BP	positive regulation of organ growth	10/2788	29/17993	0.00927152	1
10	GO:0001954	BP	positive regulation of cell-matrix adhesion	10/2788	29/17993	0.00927152	1
10	GO:0010596	BP	negative regulation of endothelial cell migration	10/2788	29/17993	0.00927152	1
10	GO:2000008	BP	regulation of protein localization to cell surface	10/2788	29/17993	0.00927152	1
17	GO:0098876	BP	vesicle-mediated transport to the plasma membrane	17/2788	58/17993	0.00939838	1
33	GO:0044782	BP	cilium organization	33/2788	139/17993	0.00949462	1
56	GO:0000226	BP	microtubule cytoskeleton organization	56/2788	261/17993	0.00957634	1
29	GO:0006469	BP	negative regulation of protein kinase activity	29/2788	117/17993	0.00964107	1
39	GO:0002009	BP	morphogenesis of an epithelium	39/2788	168/17993	0.00965708	1
13	GO:0046902	BP	regulation of mitochondrial membrane permeability	13/2788	42/17993	0.00974994	1
13	GO:0051017	BP	actin filament bundle assembly	13/2788	42/17993	0.00974994	1
13	GO:0006909	BP	phagocytosis	13/2788	42/17993	0.00974994	1
9	GO:0006625	BP	protein targeting to peroxisome	9/2788	25/17993	0.00980911	1
9	GO:0046856	BP	phosphatidylinositol dephosphorylation	9/2788	25/17993	0.00980911	1
9	GO:0072663	BP	establishment of protein localization to peroxisome	9/2788	25/17993	0.00980911	1
9	GO:0072662	BP	protein localization to peroxisome	9/2788	25/17993	0.00980911	1
12	GO:0002504	BP	antigen processing and presentation of peptide or polysaccharide antigen via MHC class II	12/2788	37/17993	0.00983106	1
7	GO:1902991	BP	regulation of amyloid precursor protein catabolic process	7/2788	17/17993	0.00986545	1
7	GO:1901890	BP	positive regulation of cell junction assembly	7/2788	17/17993	0.00986545	1
7	GO:0098801	BP	regulation of renal system process	7/2788	17/17993	0.00986545	1
7	GO:0032878	BP	regulation of establishment or maintenance of cell polarity	7/2788	17/17993	0.00986545	1
7	GO:0046514	BP	ceramide catabolic process	7/2788	17/17993	0.00986545	1
7	GO:0035855	BP	megakaryocyte development	7/2788	17/17993	0.00986545	1
7	GO:1901889	BP	negative regulation of cell junction assembly	7/2788	17/17993	0.00986545	1
7	GO:0043537	BP	negative regulation of blood vessel endothelial cell migration	7/2788	17/17993	0.00986545	1
7	GO:0061384	BP	heart trabecula morphogenesis	7/2788	17/17993	0.00986545	1
39	GO:0050768	BP	negative regulation of neurogenesis	39/2788	169/17993	0.00989135	1
63	GO:0032989	BP	cellular component morphogenesis	63/2788	300/17993	0.00991802	1
8	GO:0030513	BP	positive regulation of BMP signaling pathway	8/2788	21/17993	0.0100789	1
8	GO:1905898	BP	positive regulation of response to endoplasmic reticulum stress	8/2788	21/17993	0.0100789	1
8	GO:0061028	BP	establishment of endothelial barrier	8/2788	21/17993	0.0100789	1
39	GO:0022411	BP	cellular component disassembly	39/2788	170/17993	0.0102081	1
27	GO:0046488	BP	phosphatidylinositol metabolic process	27/2788	108/17993	0.0105031	1
15	GO:0019217	BP	regulation of fatty acid metabolic process	15/2788	51/17993	0.0105481	1
42	GO:0070085	BP	glycosylation	42/2788	187/17993	0.0108682	1
21	GO:0010811	BP	positive regulation of cell-substrate adhesion	21/2788	78/17993	0.0108963	1
34	GO:0006643	BP	membrane lipid metabolic process	34/2788	145/17993	0.0109313	1
17	GO:0010595	BP	positive regulation of endothelial cell migration	17/2788	60/17993	0.010962	1
58	GO:0007169	BP	transmembrane receptor protein tyrosine kinase signaling pathway	58/2788	272/17993	0.0109981	1
27	GO:0019882	BP	antigen processing and presentation	27/2788	109/17993	0.0110632	1
27	GO:0030178	BP	negative regulation of Wnt signaling pathway	27/2788	109/17993	0.0110632	1
96	GO:0007017	BP	microtubule-based process	96/2788	488/17993	0.011175	1
300	GO:0048869	BP	cellular developmental process	300/2788	1700/17993	0.0111871	1
5	GO:0035794	BP	positive regulation of mitochondrial membrane permeability	5/2788	10/17993	0.0113256	1
5	GO:0090136	BP	epithelial cell-cell adhesion	5/2788	10/17993	0.0113256	1
5	GO:0060020	BP	Bergmann glial cell differentiation	5/2788	10/17993	0.0113256	1
5	GO:0061900	BP	glial cell activation	5/2788	10/17993	0.0113256	1
5	GO:1905710	BP	positive regulation of membrane permeability	5/2788	10/17993	0.0113256	1
5	GO:0035089	BP	establishment of apical/basal cell polarity	5/2788	10/17993	0.0113256	1
5	GO:0051497	BP	negative regulation of stress fiber assembly	5/2788	10/17993	0.0113256	1
5	GO:0060055	BP	angiogenesis involved in wound healing	5/2788	10/17993	0.0113256	1
5	GO:1904294	BP	positive regulation of ERAD pathway	5/2788	10/17993	0.0113256	1
5	GO:0032232	BP	negative regulation of actin filament bundle assembly	5/2788	10/17993	0.0113256	1
5	GO:0070863	BP	positive regulation of protein exit from endoplasmic reticulum	5/2788	10/17993	0.0113256	1
43	GO:0050727	BP	regulation of inflammatory response	43/2788	191/17993	0.0114966	1
21	GO:0045444	BP	fat cell differentiation	21/2788	79/17993	0.0115137	1
23	GO:2001236	BP	regulation of extrinsic apoptotic signaling pathway	23/2788	89/17993	0.0115966	1
102	GO:0016310	BP	phosphorylation	102/2788	521/17993	0.0116152	1
107	GO:0051338	BP	regulation of transferase activity	107/2788	550/17993	0.0118045	1
14	GO:0010631	BP	epithelial cell migration	14/2788	46/17993	0.0120157	1
37	GO:0045926	BP	negative regulation of growth	37/2788	162/17993	0.0120422	1
21	GO:0045216	BP	cell-cell junction organization	21/2788	80/17993	0.0123315	1
11	GO:0046466	BP	membrane lipid catabolic process	11/2788	33/17993	0.0124433	1
28	GO:0007399	BP	nervous system development	28/2788	114/17993	0.0127669	1
114	GO:0042327	BP	positive regulation of phosphorylation	114/2788	593/17993	0.0129715	1
9	GO:0046464	BP	acylglycerol catabolic process	9/2788	26/17993	0.0129795	1
9	GO:0046461	BP	neutral lipid catabolic process	9/2788	26/17993	0.0129795	1
19	GO:0030838	BP	positive regulation of actin filament polymerization	19/2788	71/17993	0.0130034	1
47	GO:0006790	BP	sulfur compound metabolic process	47/2788	214/17993	0.0130372	1
44	GO:0010721	BP	negative regulation of cell development	44/2788	198/17993	0.0130763	1
3	GO:0046462	BP	monoacylglycerol metabolic process	3/2788	4/17993	0.0131411	1
3	GO:0060662	BP	salivary gland cavitation	3/2788	4/17993	0.0131411	1
3	GO:0060605	BP	tube lumen cavitation	3/2788	4/17993	0.0131411	1
3	GO:0030050	BP	vesicle transport along actin filament	3/2788	4/17993	0.0131411	1
3	GO:2000051	BP	negative regulation of non-canonical Wnt signaling pathway	3/2788	4/17993	0.0131411	1
3	GO:0072001	BP	renal system development	3/2788	4/17993	0.0131411	1
3	GO:0001955	BP	blood vessel maturation	3/2788	4/17993	0.0131411	1
3	GO:0061314	BP	Notch signaling involved in heart development	3/2788	4/17993	0.0131411	1
3	GO:1904683	BP	regulation of metalloendopeptidase activity	3/2788	4/17993	0.0131411	1
3	GO:1904684	BP	negative regulation of metalloendopeptidase activity	3/2788	4/17993	0.0131411	1
3	GO:0014905	BP	myoblast fusion involved in skeletal muscle regeneration	3/2788	4/17993	0.0131411	1
3	GO:0044804	BP	autophagy of nucleus	3/2788	4/17993	0.0131411	1
3	GO:0070086	BP	ubiquitin-dependent endocytosis	3/2788	4/17993	0.0131411	1
3	GO:0071680	BP	response to indole-3-methanol	3/2788	4/17993	0.0131411	1
3	GO:0071681	BP	cellular response to indole-3-methanol	3/2788	4/17993	0.0131411	1
3	GO:0052651	BP	monoacylglycerol catabolic process	3/2788	4/17993	0.0131411	1
3	GO:0030174	BP	regulation of DNA-dependent DNA replication initiation	3/2788	4/17993	0.0131411	1
3	GO:0006083	BP	acetate metabolic process	3/2788	4/17993	0.0131411	1
3	GO:0052040	BP	modulation by symbiont of host programmed cell death	3/2788	4/17993	0.0131411	1
3	GO:0032571	BP	response to vitamin K	3/2788	4/17993	0.0131411	1
21	GO:0008217	BP	regulation of blood pressure	21/2788	81/17993	0.0133574	1
21	GO:0006022	BP	aminoglycan metabolic process	21/2788	81/17993	0.0133574	1
136	GO:0031401	BP	positive regulation of protein modification process	136/2788	721/17993	0.0134375	1
6	GO:0051043	BP	regulation of membrane protein ectodomain proteolysis	6/2788	14/17993	0.0134506	1
6	GO:0051895	BP	negative regulation of focal adhesion assembly	6/2788	14/17993	0.0134506	1
6	GO:0061912	BP	selective autophagy	6/2788	14/17993	0.0134506	1
6	GO:0051900	BP	regulation of mitochondrial depolarization	6/2788	14/17993	0.0134506	1
6	GO:0062098	BP	regulation of programmed necrotic cell death	6/2788	14/17993	0.0134506	1
6	GO:0006044	BP	N-acetylglucosamine metabolic process	6/2788	14/17993	0.0134506	1
6	GO:1903019	BP	negative regulation of glycoprotein metabolic process	6/2788	14/17993	0.0134506	1
17	GO:0008037	BP	cell recognition	17/2788	62/17993	0.0135599	1
4	GO:0034383	BP	low-density lipoprotein particle clearance	4/2788	7/17993	0.0135805	1
4	GO:2000095	BP	regulation of Wnt signaling pathway, planar cell polarity pathway	4/2788	7/17993	0.0135805	1
4	GO:0090239	BP	regulation of histone H4 acetylation	4/2788	7/17993	0.0135805	1
4	GO:0003170	BP	heart valve development	4/2788	7/17993	0.0135805	1
4	GO:0042775	BP	mitochondrial ATP synthesis coupled electron transport	4/2788	7/17993	0.0135805	1
4	GO:0001783	BP	B cell apoptotic process	4/2788	7/17993	0.0135805	1
4	GO:0061620	BP	glycolytic process through glucose-6-phosphate	4/2788	7/17993	0.0135805	1
4	GO:0045046	BP	protein import into peroxisome membrane	4/2788	7/17993	0.0135805	1
4	GO:0018242	BP	protein O-linked glycosylation via serine	4/2788	7/17993	0.0135805	1
4	GO:0035810	BP	positive regulation of urine volume	4/2788	7/17993	0.0135805	1
4	GO:0048143	BP	astrocyte activation	4/2788	7/17993	0.0135805	1
4	GO:1903659	BP	regulation of complement-dependent cytotoxicity	4/2788	7/17993	0.0135805	1
4	GO:0061615	BP	glycolytic process through fructose-6-phosphate	4/2788	7/17993	0.0135805	1
8	GO:1902622	BP	regulation of neutrophil migration	8/2788	22/17993	0.0137264	1
8	GO:0003206	BP	cardiac chamber morphogenesis	8/2788	22/17993	0.0137264	1
8	GO:0045606	BP	positive regulation of epidermal cell differentiation	8/2788	22/17993	0.0137264	1
8	GO:1900015	BP	regulation of cytokine production involved in inflammatory response	8/2788	22/17993	0.0137264	1
8	GO:0034333	BP	adherens junction assembly	8/2788	22/17993	0.0137264	1
50	GO:0001933	BP	negative regulation of protein phosphorylation	50/2788	233/17993	0.0137922	1
26	GO:0007178	BP	transmembrane receptor protein serine/threonine kinase signaling pathway	26/2788	105/17993	0.0139756	1
7	GO:1902042	BP	negative regulation of extrinsic apoptotic signaling pathway via death domain receptors	7/2788	18/17993	0.0140194	1
7	GO:0032012	BP	regulation of ARF protein signal transduction	7/2788	18/17993	0.0140194	1
7	GO:0031670	BP	cellular response to nutrient	7/2788	18/17993	0.0140194	1
7	GO:0060840	BP	artery development	7/2788	18/17993	0.0140194	1
7	GO:0030032	BP	lamellipodium assembly	7/2788	18/17993	0.0140194	1
33	GO:0051495	BP	positive regulation of cytoskeleton organization	33/2788	142/17993	0.0141087	1
11	GO:0006023	BP	aminoglycan biosynthetic process	11/2788	34/17993	0.0142155	1
636	GO:0080090	BP	regulation of primary metabolic process	636/2788	3787/17993	0.0142176	1
51	GO:0045785	BP	positive regulation of cell adhesion	51/2788	237/17993	0.0142874	1
132	GO:0048513	BP	animal organ development	132/2788	701/17993	0.014301	1
31	GO:0031669	BP	cellular response to nutrient levels	31/2788	131/17993	0.0146322	1
31	GO:1902115	BP	regulation of organelle assembly	31/2788	131/17993	0.0146322	1
522	GO:0050896	BP	response to stimulus	522/2788	3080/17993	0.0149382	1
34	GO:0045732	BP	positive regulation of protein catabolic process	34/2788	146/17993	0.0151749	1
55	GO:1904951	BP	positive regulation of establishment of protein localization	55/2788	260/17993	0.0152713	1
24	GO:0016482	BP	cytosolic transport	24/2788	97/17993	0.0161826	1
40	GO:0043413	BP	macromolecule glycosylation	40/2788	179/17993	0.0163687	1
40	GO:0006486	BP	protein glycosylation	40/2788	179/17993	0.0163687	1
11	GO:0051293	BP	establishment of spindle localization	11/2788	35/17993	0.0165485	1
22	GO:1903707	BP	negative regulation of hemopoiesis	22/2788	87/17993	0.0166397	1
56	GO:2001233	BP	regulation of apoptotic signaling pathway	56/2788	267/17993	0.0167007	1
96	GO:1901698	BP	response to nitrogen compound	96/2788	495/17993	0.016707	1
34	GO:0000902	BP	cell morphogenesis	34/2788	149/17993	0.016708	1
40	GO:0071496	BP	cellular response to external stimulus	40/2788	180/17993	0.0167629	1
14	GO:0051701	BP	interaction with host	14/2788	49/17993	0.0168746	1
32	GO:0045665	BP	negative regulation of neuron differentiation	32/2788	137/17993	0.0169663	1
29	GO:0007626	BP	locomotory behavior	29/2788	123/17993	0.017105	1
13	GO:0046824	BP	positive regulation of nucleocytoplasmic transport	13/2788	43/17993	0.0173303	1
13	GO:0031214	BP	biomineral tissue development	13/2788	43/17993	0.0173303	1
89	GO:0018193	BP	peptidyl-amino acid modification	89/2788	453/17993	0.0176863	1
18	GO:0010921	BP	regulation of phosphatase activity	18/2788	68/17993	0.0178067	1
5	GO:0071803	BP	positive regulation of podosome assembly	5/2788	11/17993	0.0181459	1
5	GO:0097094	BP	craniofacial suture morphogenesis	5/2788	11/17993	0.0181459	1
5	GO:0060047	BP	heart contraction	5/2788	11/17993	0.0181459	1
5	GO:0045647	BP	negative regulation of erythrocyte differentiation	5/2788	11/17993	0.0181459	1
5	GO:0046479	BP	glycosphingolipid catabolic process	5/2788	11/17993	0.0181459	1
5	GO:0061339	BP	establishment or maintenance of monopolar cell polarity	5/2788	11/17993	0.0181459	1
5	GO:0061162	BP	establishment of monopolar cell polarity	5/2788	11/17993	0.0181459	1
5	GO:0002068	BP	glandular epithelial cell development	5/2788	11/17993	0.0181459	1
8	GO:0061245	BP	establishment or maintenance of bipolar cell polarity	8/2788	23/17993	0.0182484	1
8	GO:0032509	BP	endosome transport via multivesicular body sorting pathway	8/2788	23/17993	0.0182484	1
8	GO:0035088	BP	establishment or maintenance of apical/basal cell polarity	8/2788	23/17993	0.0182484	1
27	GO:0050679	BP	positive regulation of epithelial cell proliferation	27/2788	113/17993	0.0182681	1
10	GO:1901264	BP	carbohydrate derivative transport	10/2788	30/17993	0.0183909	1
10	GO:0030517	BP	negative regulation of axon extension	10/2788	30/17993	0.0183909	1
10	GO:1903018	BP	regulation of glycoprotein metabolic process	10/2788	30/17993	0.0183909	1
10	GO:0006024	BP	glycosaminoglycan biosynthetic process	10/2788	30/17993	0.0183909	1
10	GO:0021955	BP	central nervous system neuron axonogenesis	10/2788	30/17993	0.0183909	1
61	GO:0043254	BP	regulation of protein complex assembly	61/2788	297/17993	0.0188085	1
13	GO:0072665	BP	protein localization to vacuole	13/2788	44/17993	0.0189064	1
30	GO:0060271	BP	cilium assembly	30/2788	128/17993	0.0189932	1
110	GO:0051050	BP	positive regulation of transport	110/2788	576/17993	0.019054	1
7	GO:0030878	BP	thyroid gland development	7/2788	19/17993	0.0192864	1
44	GO:0048638	BP	regulation of developmental growth	44/2788	204/17993	0.0193232	1
25	GO:0120161	BP	regulation of cold-induced thermogenesis	25/2788	103/17993	0.0193816	1
11	GO:0030048	BP	actin filament-based movement	11/2788	36/17993	0.0194803	1
11	GO:0043542	BP	endothelial cell migration	11/2788	36/17993	0.0194803	1
11	GO:0051492	BP	regulation of stress fiber assembly	11/2788	36/17993	0.0194803	1
6	GO:1903392	BP	negative regulation of adherens junction organization	6/2788	15/17993	0.0195279	1
6	GO:0097320	BP	plasma membrane tubulation	6/2788	15/17993	0.0195279	1
6	GO:0003007	BP	heart morphogenesis	6/2788	15/17993	0.0195279	1
6	GO:0048041	BP	focal adhesion assembly	6/2788	15/17993	0.0195279	1
6	GO:0007045	BP	cell-substrate adherens junction assembly	6/2788	15/17993	0.0195279	1
23	GO:0032273	BP	positive regulation of protein polymerization	23/2788	93/17993	0.0203756	1
23	GO:0045619	BP	regulation of lymphocyte differentiation	23/2788	93/17993	0.0203756	1
112	GO:0032101	BP	regulation of response to external stimulus	112/2788	590/17993	0.0205151	1
158	GO:0080134	BP	regulation of response to stress	158/2788	862/17993	0.020531	1
28	GO:0030308	BP	negative regulation of cell growth	28/2788	118/17993	0.0205709	1
10	GO:1902041	BP	regulation of extrinsic apoptotic signaling pathway via death domain receptors	10/2788	31/17993	0.020714	1
10	GO:1904591	BP	positive regulation of protein import	10/2788	31/17993	0.020714	1
13	GO:0030858	BP	positive regulation of epithelial cell differentiation	13/2788	45/17993	0.0209987	1
13	GO:0061572	BP	actin filament bundle organization	13/2788	45/17993	0.0209987	1
17	GO:0001503	BP	ossification	17/2788	63/17993	0.0212881	1
59	GO:0033674	BP	positive regulation of kinase activity	59/2788	288/17993	0.0213888	1
84	GO:0090087	BP	regulation of peptide transport	84/2788	429/17993	0.0214734	1
15	GO:0097306	BP	cellular response to alcohol	15/2788	54/17993	0.0215049	1
31	GO:0009790	BP	embryo development	31/2788	134/17993	0.0218776	1
31	GO:0009792	BP	embryo development ending in birth or egg hatching	31/2788	134/17993	0.0218776	1
181	GO:0002376	BP	immune system process	181/2788	1002/17993	0.0219811	1
28	GO:0008654	BP	phospholipid biosynthetic process	28/2788	120/17993	0.0222085	1
21	GO:0001501	BP	skeletal system development	21/2788	84/17993	0.0223326	1
205	GO:0051049	BP	regulation of transport	205/2788	1145/17993	0.0225887	1
17	GO:0042147	BP	retrograde transport, endosome to Golgi	17/2788	64/17993	0.0226317	1
23	GO:2000377	BP	regulation of reactive oxygen species metabolic process	23/2788	95/17993	0.022873	1
26	GO:0070374	BP	positive regulation of ERK1 and ERK2 cascade	26/2788	109/17993	0.0229222	1
11	GO:0090596	BP	sensory organ morphogenesis	11/2788	37/17993	0.0230506	1
60	GO:0043410	BP	positive regulation of MAPK cascade	60/2788	295/17993	0.0230826	1
13	GO:0007224	BP	smoothened signaling pathway	13/2788	46/17993	0.0236286	1
13	GO:0006890	BP	retrograde vesicle-mediated transport, Golgi to endoplasmic reticulum	13/2788	46/17993	0.0236286	1
8	GO:2001222	BP	regulation of neuron migration	8/2788	24/17993	0.0237433	1
8	GO:0016242	BP	negative regulation of macroautophagy	8/2788	24/17993	0.0237433	1
8	GO:0001709	BP	cell fate determination	8/2788	24/17993	0.0237433	1
8	GO:0007044	BP	cell-substrate junction assembly	8/2788	24/17993	0.0237433	1
8	GO:1990126	BP	retrograde transport, endosome to plasma membrane	8/2788	24/17993	0.0237433	1
10	GO:0071985	BP	multivesicular body sorting pathway	10/2788	32/17993	0.0238241	1
10	GO:0050922	BP	negative regulation of chemotaxis	10/2788	32/17993	0.0238241	1
10	GO:0048592	BP	eye morphogenesis	10/2788	32/17993	0.0238241	1
4	GO:0010714	BP	positive regulation of collagen metabolic process	4/2788	8/17993	0.0238589	1
4	GO:0070886	BP	positive regulation of calcineurin-NFAT signaling cascade	4/2788	8/17993	0.0238589	1
4	GO:0007263	BP	nitric oxide mediated signal transduction	4/2788	8/17993	0.0238589	1
4	GO:1902992	BP	negative regulation of amyloid precursor protein catabolic process	4/2788	8/17993	0.0238589	1
4	GO:1900025	BP	negative regulation of substrate adhesion-dependent cell spreading	4/2788	8/17993	0.0238589	1
4	GO:0016559	BP	peroxisome fission	4/2788	8/17993	0.0238589	1
4	GO:0021591	BP	ventricular system development	4/2788	8/17993	0.0238589	1
4	GO:0042985	BP	negative regulation of amyloid precursor protein biosynthetic process	4/2788	8/17993	0.0238589	1
4	GO:0010715	BP	regulation of extracellular matrix disassembly	4/2788	8/17993	0.0238589	1
4	GO:0106058	BP	positive regulation of calcineurin-mediated signaling	4/2788	8/17993	0.0238589	1
4	GO:0031987	BP	locomotion involved in locomotory behavior	4/2788	8/17993	0.0238589	1
2	GO:0070889	BP	platelet alpha granule organization	2/2788	2/17993	0.024002	1
2	GO:0090135	BP	actin filament branching	2/2788	2/17993	0.024002	1
2	GO:1905572	BP	ganglioside GM1 transport to membrane	2/2788	2/17993	0.024002	1
2	GO:0036151	BP	phosphatidylcholine acyl-chain remodeling	2/2788	2/17993	0.024002	1
2	GO:0036006	BP	cellular response to macrophage colony-stimulating factor stimulus	2/2788	2/17993	0.024002	1
2	GO:1903518	BP	positive regulation of single strand break repair	2/2788	2/17993	0.024002	1
2	GO:1903516	BP	regulation of single strand break repair	2/2788	2/17993	0.024002	1
2	GO:0006660	BP	phosphatidylserine catabolic process	2/2788	2/17993	0.024002	1
2	GO:0097296	BP	activation of cysteine-type endopeptidase activity involved in apoptotic signaling pathway	2/2788	2/17993	0.024002	1
2	GO:1903061	BP	positive regulation of protein lipidation	2/2788	2/17993	0.024002	1
2	GO:0061301	BP	cerebellum vasculature morphogenesis	2/2788	2/17993	0.024002	1
2	GO:0044532	BP	modulation of apoptotic process in other organism	2/2788	2/17993	0.024002	1
2	GO:0099548	BP	trans-synaptic signaling by nitric oxide	2/2788	2/17993	0.024002	1
2	GO:0099543	BP	trans-synaptic signaling by soluble gas	2/2788	2/17993	0.024002	1
2	GO:0034441	BP	plasma lipoprotein particle oxidation	2/2788	2/17993	0.024002	1
2	GO:1903243	BP	negative regulation of cardiac muscle hypertrophy in response to stress	2/2788	2/17993	0.024002	1
2	GO:1903789	BP	regulation of amino acid transmembrane transport	2/2788	2/17993	0.024002	1
2	GO:0071226	BP	cellular response to molecule of fungal origin	2/2788	2/17993	0.024002	1
2	GO:0035544	BP	negative regulation of SNARE complex assembly	2/2788	2/17993	0.024002	1
2	GO:0010616	BP	negative regulation of cardiac muscle adaptation	2/2788	2/17993	0.024002	1
2	GO:0023021	BP	termination of signal transduction	2/2788	2/17993	0.024002	1
2	GO:0002036	BP	regulation of L-glutamate import across plasma membrane	2/2788	2/17993	0.024002	1
2	GO:0052433	BP	modulation by organism of apoptotic process in other organism involved in symbiotic interaction	2/2788	2/17993	0.024002	1
2	GO:0010658	BP	striated muscle cell apoptotic process	2/2788	2/17993	0.024002	1
2	GO:0010659	BP	cardiac muscle cell apoptotic process	2/2788	2/17993	0.024002	1
2	GO:0052150	BP	modulation by symbiont of host apoptotic process	2/2788	2/17993	0.024002	1
2	GO:1901873	BP	regulation of post-translational protein modification	2/2788	2/17993	0.024002	1
2	GO:1901874	BP	negative regulation of post-translational protein modification	2/2788	2/17993	0.024002	1
2	GO:0009609	BP	response to symbiotic bacterium	2/2788	2/17993	0.024002	1
2	GO:0009608	BP	response to symbiont	2/2788	2/17993	0.024002	1
2	GO:0051581	BP	negative regulation of neurotransmitter uptake	2/2788	2/17993	0.024002	1
2	GO:0010958	BP	regulation of amino acid import across plasma membrane	2/2788	2/17993	0.024002	1
2	GO:0097101	BP	blood vessel endothelial cell fate specification	2/2788	2/17993	0.024002	1
2	GO:2000119	BP	negative regulation of sodium-dependent phosphate transport	2/2788	2/17993	0.024002	1
2	GO:0044531	BP	modulation of programmed cell death in other organism	2/2788	2/17993	0.024002	1
2	GO:0050798	BP	activated T cell proliferation	2/2788	2/17993	0.024002	1
2	GO:1903059	BP	regulation of protein lipidation	2/2788	2/17993	0.024002	1
2	GO:0010706	BP	ganglioside biosynthetic process via lactosylceramide	2/2788	2/17993	0.024002	1
2	GO:0046836	BP	glycolipid transport	2/2788	2/17993	0.024002	1
2	GO:2000670	BP	positive regulation of dendritic cell apoptotic process	2/2788	2/17993	0.024002	1
2	GO:0033668	BP	negative regulation by symbiont of host apoptotic process	2/2788	2/17993	0.024002	1
2	GO:0050747	BP	positive regulation of lipoprotein metabolic process	2/2788	2/17993	0.024002	1
2	GO:0099554	BP	trans-synaptic signaling by soluble gas, modulating synaptic transmission	2/2788	2/17993	0.024002	1
2	GO:0099555	BP	trans-synaptic signaling by nitric oxide, modulating synaptic transmission	2/2788	2/17993	0.024002	1
2	GO:0032464	BP	positive regulation of protein homooligomerization	2/2788	2/17993	0.024002	1
2	GO:1904027	BP	negative regulation of collagen fibril organization	2/2788	2/17993	0.024002	1
2	GO:0002347	BP	response to tumor cell	2/2788	2/17993	0.024002	1
2	GO:0002344	BP	B cell affinity maturation	2/2788	2/17993	0.024002	1
2	GO:0002343	BP	peripheral B cell selection	2/2788	2/17993	0.024002	1
2	GO:0009051	BP	pentose-phosphate shunt, oxidative branch	2/2788	2/17993	0.024002	1
2	GO:0036005	BP	response to macrophage colony-stimulating factor	2/2788	2/17993	0.024002	1
2	GO:0046745	BP	viral capsid secondary envelopment	2/2788	2/17993	0.024002	1
2	GO:0101030	BP	tRNA-guanine transglycosylation	2/2788	2/17993	0.024002	1
2	GO:0002679	BP	respiratory burst involved in defense response	2/2788	2/17993	0.024002	1
2	GO:0140192	BP	regulation of adenylate cyclase-activating adrenergic receptor signaling pathway involved in heart process	2/2788	2/17993	0.024002	1
2	GO:0140199	BP	negative regulation of adenylate cyclase-activating adrenergic receptor signaling pathway involved in heart process	2/2788	2/17993	0.024002	1
2	GO:0072554	BP	blood vessel lumenization	2/2788	2/17993	0.024002	1
2	GO:0060073	BP	micturition	2/2788	2/17993	0.024002	1
2	GO:0097411	BP	hypoxia-inducible factor-1alpha signaling pathway	2/2788	2/17993	0.024002	1
2	GO:0010624	BP	regulation of Schwann cell proliferation	2/2788	2/17993	0.024002	1
2	GO:0052248	BP	modulation of programmed cell death in other organism involved in symbiotic interaction	2/2788	2/17993	0.024002	1
2	GO:0006046	BP	N-acetylglucosamine catabolic process	2/2788	2/17993	0.024002	1
2	GO:0019276	BP	UDP-N-acetylgalactosamine metabolic process	2/2788	2/17993	0.024002	1
2	GO:0009957	BP	epidermal cell fate specification	2/2788	2/17993	0.024002	1
2	GO:0086098	BP	angiotensin-activated signaling pathway involved in heart process	2/2788	2/17993	0.024002	1
2	GO:0099163	BP	synaptic signaling by nitric oxide	2/2788	2/17993	0.024002	1
2	GO:0052041	BP	negative regulation by symbiont of host programmed cell death	2/2788	2/17993	0.024002	1
2	GO:0045112	BP	integrin biosynthetic process	2/2788	2/17993	0.024002	1
34	GO:0070372	BP	regulation of ERK1 and ERK2 cascade	34/2788	153/17993	0.0247153	1
617	GO:0051171	BP	regulation of nitrogen compound metabolic process	617/2788	3695/17993	0.0248101	1
12	GO:0045604	BP	regulation of epidermal cell differentiation	12/2788	40/17993	0.0250711	1
70	GO:0034097	BP	response to cytokine	70/2788	351/17993	0.0251044	1
108	GO:0001934	BP	positive regulation of protein phosphorylation	108/2788	571/17993	0.0253606	1
29	GO:0030278	BP	regulation of ossification	29/2788	126/17993	0.0254053	1
24	GO:0007420	BP	brain development	24/2788	100/17993	0.0255504	1
7	GO:0008038	BP	neuron recognition	7/2788	20/17993	0.0257932	1
7	GO:0098751	BP	bone cell development	7/2788	20/17993	0.0257932	1
7	GO:0045806	BP	negative regulation of endocytosis	7/2788	20/17993	0.0257932	1
7	GO:0019915	BP	lipid storage	7/2788	20/17993	0.0257932	1
55	GO:0042176	BP	regulation of protein catabolic process	55/2788	268/17993	0.0266652	1
12	GO:0006906	BP	vesicle fusion	12/2788	41/17993	0.0270641	1
12	GO:1900542	BP	regulation of purine nucleotide metabolic process	12/2788	41/17993	0.0270641	1
32	GO:0045637	BP	regulation of myeloid cell differentiation	32/2788	143/17993	0.0271439	1
5	GO:0006972	BP	hyperosmotic response	5/2788	12/17993	0.0272048	1
5	GO:0051955	BP	regulation of amino acid transport	5/2788	12/17993	0.0272048	1
5	GO:0010561	BP	negative regulation of glycoprotein biosynthetic process	5/2788	12/17993	0.0272048	1
5	GO:0010464	BP	regulation of mesenchymal cell proliferation	5/2788	12/17993	0.0272048	1
5	GO:0090330	BP	regulation of platelet aggregation	5/2788	12/17993	0.0272048	1
5	GO:0046949	BP	fatty-acyl-CoA biosynthetic process	5/2788	12/17993	0.0272048	1
5	GO:0015936	BP	coenzyme A metabolic process	5/2788	12/17993	0.0272048	1
5	GO:0060536	BP	cartilage morphogenesis	5/2788	12/17993	0.0272048	1
5	GO:1903792	BP	negative regulation of anion transport	5/2788	12/17993	0.0272048	1
6	GO:0001909	BP	leukocyte mediated cytotoxicity	6/2788	16/17993	0.0272332	1
6	GO:0032986	BP	protein-DNA complex disassembly	6/2788	16/17993	0.0272332	1
6	GO:0034110	BP	regulation of homotypic cell-cell adhesion	6/2788	16/17993	0.0272332	1
6	GO:0015919	BP	peroxisomal membrane transport	6/2788	16/17993	0.0272332	1
6	GO:0035337	BP	fatty-acyl-CoA metabolic process	6/2788	16/17993	0.0272332	1
6	GO:0035909	BP	aorta morphogenesis	6/2788	16/17993	0.0272332	1
6	GO:2000114	BP	regulation of establishment of cell polarity	6/2788	16/17993	0.0272332	1
6	GO:0006337	BP	nucleosome disassembly	6/2788	16/17993	0.0272332	1
6	GO:0031579	BP	membrane raft organization	6/2788	16/17993	0.0272332	1
9	GO:0046470	BP	phosphatidylcholine metabolic process	9/2788	27/17993	0.0274257	1
105	GO:0002684	BP	positive regulation of immune system process	105/2788	556/17993	0.0275332	1
10	GO:0018108	BP	peptidyl-tyrosine phosphorylation	10/2788	33/17993	0.0277588	1
10	GO:0001953	BP	negative regulation of cell-matrix adhesion	10/2788	33/17993	0.0277588	1
10	GO:0060071	BP	Wnt signaling pathway, planar cell polarity pathway	10/2788	33/17993	0.0277588	1
14	GO:1903578	BP	regulation of ATP metabolic process	14/2788	50/17993	0.0283509	1
20	GO:0022406	BP	membrane docking	20/2788	80/17993	0.0284533	1
45	GO:0007018	BP	microtubule-based movement	45/2788	214/17993	0.0285908	1
30	GO:0033673	BP	negative regulation of kinase activity	30/2788	132/17993	0.0288399	1
3	GO:0006621	BP	protein retention in ER lumen	3/2788	5/17993	0.0290716	1
3	GO:0021523	BP	somatic motor neuron differentiation	3/2788	5/17993	0.0290716	1
3	GO:0046469	BP	platelet activating factor metabolic process	3/2788	5/17993	0.0290716	1
3	GO:0051045	BP	negative regulation of membrane protein ectodomain proteolysis	3/2788	5/17993	0.0290716	1
3	GO:0072675	BP	osteoclast fusion	3/2788	5/17993	0.0290716	1
3	GO:0090240	BP	positive regulation of histone H4 acetylation	3/2788	5/17993	0.0290716	1
3	GO:0001771	BP	immunological synapse formation	3/2788	5/17993	0.0290716	1
3	GO:0000423	BP	mitophagy	3/2788	5/17993	0.0290716	1
3	GO:0061308	BP	cardiac neural crest cell development involved in heart development	3/2788	5/17993	0.0290716	1
3	GO:0043654	BP	recognition of apoptotic cell	3/2788	5/17993	0.0290716	1
3	GO:1900029	BP	positive regulation of ruffle assembly	3/2788	5/17993	0.0290716	1
3	GO:1903225	BP	negative regulation of endodermal cell differentiation	3/2788	5/17993	0.0290716	1
3	GO:0090270	BP	regulation of fibroblast growth factor production	3/2788	5/17993	0.0290716	1
3	GO:0045837	BP	negative regulation of membrane potential	3/2788	5/17993	0.0290716	1
3	GO:0009886	BP	post-embryonic animal morphogenesis	3/2788	5/17993	0.0290716	1
3	GO:1900112	BP	regulation of histone H3-K9 trimethylation	3/2788	5/17993	0.0290716	1
3	GO:0010269	BP	response to selenium ion	3/2788	5/17993	0.0290716	1
3	GO:1901029	BP	negative regulation of mitochondrial outer membrane permeabilization involved in apoptotic signaling pathway	3/2788	5/17993	0.0290716	1
3	GO:0032510	BP	endosome to lysosome transport via multivesicular body sorting pathway	3/2788	5/17993	0.0290716	1
3	GO:0019800	BP	peptide cross-linking via chondroitin 4-sulfate glycosaminoglycan	3/2788	5/17993	0.0290716	1
3	GO:0090557	BP	establishment of endothelial intestinal barrier	3/2788	5/17993	0.0290716	1
3	GO:0043129	BP	surfactant homeostasis	3/2788	5/17993	0.0290716	1
3	GO:0045602	BP	negative regulation of endothelial cell differentiation	3/2788	5/17993	0.0290716	1
3	GO:0010917	BP	negative regulation of mitochondrial membrane potential	3/2788	5/17993	0.0290716	1
3	GO:0003214	BP	cardiac left ventricle morphogenesis	3/2788	5/17993	0.0290716	1
3	GO:0044351	BP	macropinocytosis	3/2788	5/17993	0.0290716	1
3	GO:0072385	BP	minus-end-directed organelle transport along microtubule	3/2788	5/17993	0.0290716	1
3	GO:0097011	BP	cellular response to granulocyte macrophage colony-stimulating factor stimulus	3/2788	5/17993	0.0290716	1
3	GO:0097345	BP	mitochondrial outer membrane permeabilization	3/2788	5/17993	0.0290716	1
3	GO:0097012	BP	response to granulocyte macrophage colony-stimulating factor	3/2788	5/17993	0.0290716	1
3	GO:0060440	BP	trachea formation	3/2788	5/17993	0.0290716	1
3	GO:0031087	BP	deadenylation-independent decapping of nuclear-transcribed mRNA	3/2788	5/17993	0.0290716	1
3	GO:0030262	BP	apoptotic nuclear changes	3/2788	5/17993	0.0290716	1
3	GO:0051450	BP	myoblast proliferation	3/2788	5/17993	0.0290716	1
3	GO:1904781	BP	positive regulation of protein localization to centrosome	3/2788	5/17993	0.0290716	1
25	GO:0006665	BP	sphingolipid metabolic process	25/2788	105/17993	0.0291094	1
25	GO:0030177	BP	positive regulation of Wnt signaling pathway	25/2788	105/17993	0.0291094	1
306	GO:0043412	BP	macromolecule modification	306/2788	1769/17993	0.0292432	1
12	GO:0006970	BP	response to osmotic stress	12/2788	42/17993	0.0297565	1
12	GO:0006140	BP	regulation of nucleotide metabolic process	12/2788	42/17993	0.0297565	1
14	GO:0010827	BP	regulation of glucose transmembrane transport	14/2788	51/17993	0.030146	1
14	GO:0030641	BP	regulation of cellular pH	14/2788	51/17993	0.030146	1
14	GO:2001237	BP	negative regulation of extrinsic apoptotic signaling pathway	14/2788	51/17993	0.030146	1
14	GO:0060070	BP	canonical Wnt signaling pathway	14/2788	51/17993	0.030146	1
14	GO:0048017	BP	inositol lipid-mediated signaling	14/2788	51/17993	0.030146	1
22	GO:0043409	BP	negative regulation of MAPK cascade	22/2788	92/17993	0.030165	1
9	GO:0043574	BP	peroxisomal transport	9/2788	28/17993	0.0304349	1
9	GO:0090199	BP	regulation of release of cytochrome c from mitochondria	9/2788	28/17993	0.0304349	1
9	GO:0060348	BP	bone development	9/2788	28/17993	0.0304349	1
9	GO:0048565	BP	digestive tract development	9/2788	28/17993	0.0304349	1
9	GO:0061462	BP	protein localization to lysosome	9/2788	28/17993	0.0304349	1
9	GO:0035307	BP	positive regulation of protein dephosphorylation	9/2788	28/17993	0.0304349	1
18	GO:0006672	BP	ceramide metabolic process	18/2788	71/17993	0.0309049	1
18	GO:0043467	BP	regulation of generation of precursor metabolites and energy	18/2788	71/17993	0.0309049	1
263	GO:0031324	BP	negative regulation of cellular metabolic process	263/2788	1507/17993	0.0309538	1
53	GO:0042326	BP	negative regulation of phosphorylation	53/2788	260/17993	0.0309541	1
25	GO:0051235	BP	maintenance of location	25/2788	107/17993	0.031138	1
16	GO:1901655	BP	cellular response to ketone	16/2788	61/17993	0.0311561	1
20	GO:0043244	BP	regulation of protein complex disassembly	20/2788	82/17993	0.0317305	1
20	GO:0002064	BP	epithelial cell development	20/2788	82/17993	0.0317305	1
20	GO:0045995	BP	regulation of embryonic development	20/2788	82/17993	0.0317305	1
43	GO:0045862	BP	positive regulation of proteolysis	43/2788	204/17993	0.0318866	1
14	GO:0045682	BP	regulation of epidermis development	14/2788	52/17993	0.0325411	1
10	GO:0061726	BP	mitochondrion disassembly	10/2788	34/17993	0.0325564	1
10	GO:0000422	BP	autophagy of mitochondrion	10/2788	34/17993	0.0325564	1
10	GO:0071260	BP	cellular response to mechanical stimulus	10/2788	34/17993	0.0325564	1
43	GO:0048589	BP	developmental growth	43/2788	205/17993	0.0326757	1
18	GO:1903828	BP	negative regulation of cellular protein localization	18/2788	72/17993	0.0328884	1
18	GO:0045667	BP	regulation of osteoblast differentiation	18/2788	72/17993	0.0328884	1
12	GO:0030010	BP	establishment of cell polarity	12/2788	43/17993	0.0331666	1
16	GO:0051648	BP	vesicle localization	16/2788	62/17993	0.0333245	1
7	GO:0045577	BP	regulation of B cell differentiation	7/2788	21/17993	0.0336503	1
7	GO:0000768	BP	syncytium formation by plasma membrane fusion	7/2788	21/17993	0.0336503	1
7	GO:0031338	BP	regulation of vesicle fusion	7/2788	21/17993	0.0336503	1
7	GO:0140253	BP	cell-cell fusion	7/2788	21/17993	0.0336503	1
7	GO:0006949	BP	syncytium formation	7/2788	21/17993	0.0336503	1
7	GO:0050869	BP	negative regulation of B cell activation	7/2788	21/17993	0.0336503	1
7	GO:0002040	BP	sprouting angiogenesis	7/2788	21/17993	0.0336503	1
9	GO:0030149	BP	sphingolipid catabolic process	9/2788	29/17993	0.0345516	1
9	GO:0045684	BP	positive regulation of epidermis development	9/2788	29/17993	0.0345516	1
9	GO:0043473	BP	pigmentation	9/2788	29/17993	0.0345516	1
18	GO:0050729	BP	positive regulation of inflammatory response	18/2788	73/17993	0.0353146	1
14	GO:2000177	BP	regulation of neural precursor cell proliferation	14/2788	53/17993	0.0355475	1
21	GO:0045834	BP	positive regulation of lipid metabolic process	21/2788	87/17993	0.0359759	1
29	GO:0007188	BP	adenylate cyclase-modulating G protein-coupled receptor signaling pathway	29/2788	128/17993	0.0359865	1
16	GO:0045185	BP	maintenance of protein location	16/2788	63/17993	0.0360123	1
16	GO:0061025	BP	membrane fusion	16/2788	63/17993	0.0360123	1
6	GO:0048645	BP	animal organ formation	6/2788	17/17993	0.0367066	1
6	GO:0090140	BP	regulation of mitochondrial fission	6/2788	17/17993	0.0367066	1
6	GO:1903115	BP	regulation of actin filament-based movement	6/2788	17/17993	0.0367066	1
6	GO:0045601	BP	regulation of endothelial cell differentiation	6/2788	17/17993	0.0367066	1
6	GO:0030316	BP	osteoclast differentiation	6/2788	17/17993	0.0367066	1
6	GO:0035066	BP	positive regulation of histone acetylation	6/2788	17/17993	0.0367066	1
19	GO:0001894	BP	tissue homeostasis	19/2788	76/17993	0.0368808	1
26	GO:1904950	BP	negative regulation of establishment of protein localization	26/2788	114/17993	0.0370817	1
32	GO:0048858	BP	cell projection morphogenesis	32/2788	145/17993	0.0370981	1
4	GO:0030859	BP	polarized epithelial cell differentiation	4/2788	9/17993	0.0377587	1
4	GO:0051957	BP	positive regulation of amino acid transport	4/2788	9/17993	0.0377587	1
4	GO:0071474	BP	cellular hyperosmotic response	4/2788	9/17993	0.0377587	1
4	GO:1902686	BP	mitochondrial outer membrane permeabilization involved in programmed cell death	4/2788	9/17993	0.0377587	1
4	GO:0002228	BP	natural killer cell mediated immunity	4/2788	9/17993	0.0377587	1
4	GO:0035563	BP	positive regulation of chromatin binding	4/2788	9/17993	0.0377587	1
4	GO:0019885	BP	antigen processing and presentation of endogenous peptide antigen via MHC class I	4/2788	9/17993	0.0377587	1
4	GO:0002483	BP	antigen processing and presentation of endogenous peptide antigen	4/2788	9/17993	0.0377587	1
4	GO:0006910	BP	phagocytosis, recognition	4/2788	9/17993	0.0377587	1
4	GO:0061311	BP	cell surface receptor signaling pathway involved in heart development	4/2788	9/17993	0.0377587	1
4	GO:2001044	BP	regulation of integrin-mediated signaling pathway	4/2788	9/17993	0.0377587	1
4	GO:0061299	BP	retina vasculature morphogenesis in camera-type eye	4/2788	9/17993	0.0377587	1
4	GO:0006527	BP	arginine catabolic process	4/2788	9/17993	0.0377587	1
4	GO:1900017	BP	positive regulation of cytokine production involved in inflammatory response	4/2788	9/17993	0.0377587	1
4	GO:2000009	BP	negative regulation of protein localization to cell surface	4/2788	9/17993	0.0377587	1
4	GO:0062099	BP	negative regulation of programmed necrotic cell death	4/2788	9/17993	0.0377587	1
4	GO:0060547	BP	negative regulation of necrotic cell death	4/2788	9/17993	0.0377587	1
4	GO:0060546	BP	negative regulation of necroptotic process	4/2788	9/17993	0.0377587	1
4	GO:0042267	BP	natural killer cell mediated cytotoxicity	4/2788	9/17993	0.0377587	1
4	GO:2001135	BP	regulation of endocytic recycling	4/2788	9/17993	0.0377587	1
5	GO:0060544	BP	regulation of necroptotic process	5/2788	13/17993	0.03869	1
5	GO:0002576	BP	platelet degranulation	5/2788	13/17993	0.03869	1
5	GO:2001224	BP	positive regulation of neuron migration	5/2788	13/17993	0.03869	1
5	GO:0035336	BP	long-chain fatty-acyl-CoA metabolic process	5/2788	13/17993	0.03869	1
5	GO:0097711	BP	ciliary basal body-plasma membrane docking	5/2788	13/17993	0.03869	1
11	GO:0035306	BP	positive regulation of dephosphorylation	11/2788	38/17993	0.0388494	1
11	GO:0050672	BP	negative regulation of lymphocyte proliferation	11/2788	38/17993	0.0388494	1
11	GO:0032945	BP	negative regulation of mononuclear cell proliferation	11/2788	38/17993	0.0388494	1
29	GO:2001234	BP	negative regulation of apoptotic signaling pathway	29/2788	131/17993	0.0393614	1
21	GO:0055088	BP	lipid homeostasis	21/2788	89/17993	0.0396704	1
9	GO:0043588	BP	skin development	9/2788	30/17993	0.0398043	1
9	GO:0007031	BP	peroxisome organization	9/2788	30/17993	0.0398043	1
19	GO:0002687	BP	positive regulation of leukocyte migration	19/2788	78/17993	0.0399389	1
13	GO:0016236	BP	macroautophagy	13/2788	47/17993	0.04005	1
13	GO:0090174	BP	organelle membrane fusion	13/2788	47/17993	0.04005	1
67	GO:0008283	BP	cell population proliferation	67/2788	343/17993	0.041684	1
17	GO:0071901	BP	negative regulation of protein serine/threonine kinase activity	17/2788	68/17993	0.041814	1
17	GO:0120162	BP	positive regulation of cold-induced thermogenesis	17/2788	68/17993	0.041814	1
36	GO:1901652	BP	response to peptide	36/2788	169/17993	0.0419796	1
19	GO:0051250	BP	negative regulation of lymphocyte activation	19/2788	79/17993	0.0421633	1
30	GO:0050821	BP	protein stabilization	30/2788	136/17993	0.0422342	1
13	GO:0032507	BP	maintenance of protein location in cell	13/2788	48/17993	0.0422572	1
11	GO:1900024	BP	regulation of substrate adhesion-dependent cell spreading	11/2788	39/17993	0.0422798	1
11	GO:0046503	BP	glycerolipid catabolic process	11/2788	39/17993	0.0422798	1
11	GO:0070664	BP	negative regulation of leukocyte proliferation	11/2788	39/17993	0.0422798	1
43	GO:0031346	BP	positive regulation of cell projection organization	43/2788	208/17993	0.042724	1
40	GO:0046578	BP	regulation of Ras protein signal transduction	40/2788	190/17993	0.0430164	1
47	GO:0051222	BP	positive regulation of protein transport	47/2788	230/17993	0.0432026	1
17	GO:0006664	BP	glycolipid metabolic process	17/2788	69/17993	0.0442447	1
17	GO:1903509	BP	liposaccharide metabolic process	17/2788	69/17993	0.0442447	1
25	GO:0051224	BP	negative regulation of protein transport	25/2788	109/17993	0.0449153	1
69	GO:0002252	BP	immune effector process	69/2788	355/17993	0.0450934	1
8	GO:0000038	BP	very long-chain fatty acid metabolic process	8/2788	25/17993	0.0451169	1
8	GO:0045746	BP	negative regulation of Notch signaling pathway	8/2788	25/17993	0.0451169	1
8	GO:0090314	BP	positive regulation of protein targeting to membrane	8/2788	25/17993	0.0451169	1
8	GO:0010718	BP	positive regulation of epithelial to mesenchymal transition	8/2788	25/17993	0.0451169	1
8	GO:0045581	BP	negative regulation of T cell differentiation	8/2788	25/17993	0.0451169	1
15	GO:0031058	BP	positive regulation of histone modification	15/2788	59/17993	0.0455052	1
15	GO:0051650	BP	establishment of vesicle localization	15/2788	59/17993	0.0455052	1
79	GO:0071495	BP	cellular response to endogenous stimulus	79/2788	414/17993	0.0460724	1
20	GO:0007006	BP	mitochondrial membrane organization	20/2788	83/17993	0.0460739	1
9	GO:0034109	BP	homotypic cell-cell adhesion	9/2788	31/17993	0.0462195	1
9	GO:0009953	BP	dorsal/ventral pattern formation	9/2788	31/17993	0.0462195	1
11	GO:0051653	BP	spindle localization	11/2788	40/17993	0.0466631	1
11	GO:0001578	BP	microtubule bundle formation	11/2788	40/17993	0.0466631	1
11	GO:0072091	BP	regulation of stem cell proliferation	11/2788	40/17993	0.0466631	1
31	GO:0120039	BP	plasma membrane bounded cell projection morphogenesis	31/2788	142/17993	0.0467046	1
28	GO:0043393	BP	regulation of protein binding	28/2788	126/17993	0.0468805	1
17	GO:0010822	BP	positive regulation of mitochondrion organization	17/2788	70/17993	0.0472284	1
17	GO:0048640	BP	negative regulation of developmental growth	17/2788	70/17993	0.0472284	1
6	GO:1900181	BP	negative regulation of protein localization to nucleus	6/2788	18/17993	0.0480502	1
6	GO:0071867	BP	response to monoamine	6/2788	18/17993	0.0480502	1
6	GO:0071868	BP	cellular response to monoamine stimulus	6/2788	18/17993	0.0480502	1
6	GO:0071869	BP	response to catecholamine	6/2788	18/17993	0.0480502	1
6	GO:0071870	BP	cellular response to catecholamine stimulus	6/2788	18/17993	0.0480502	1
6	GO:0032892	BP	positive regulation of organic acid transport	6/2788	18/17993	0.0480502	1
6	GO:0038083	BP	peptidyl-tyrosine autophosphorylation	6/2788	18/17993	0.0480502	1
6	GO:0070371	BP	ERK1 and ERK2 cascade	6/2788	18/17993	0.0480502	1
6	GO:0002755	BP	MyD88-dependent toll-like receptor signaling pathway	6/2788	18/17993	0.0480502	1
6	GO:0070861	BP	regulation of protein exit from endoplasmic reticulum	6/2788	18/17993	0.0480502	1
15	GO:0006090	BP	pyruvate metabolic process	15/2788	60/17993	0.0488411	1
20	GO:0032006	BP	regulation of TOR signaling	20/2788	85/17993	0.0495444	1
28	GO:0007411	BP	axon guidance	28/2788	128/17993	0.0498374	1
49	GO:0051098	BP	regulation of binding	49/2788	244/17993	0.0499748	1
10	GO:0005583	CC	fibrillar collagen trimer	10/2788	11/17993	7.441e-08	0.00139563
39	GO:0005581	CC	collagen trimer	39/2788	93/17993	6.83579e-07	0.0128212
46	GO:0005765	CC	lysosomal membrane	46/2788	136/17993	9.90299e-07	0.018574
46	GO:0098852	CC	lytic vacuole membrane	46/2788	137/17993	1.1231e-06	0.0210649
61	GO:0000323	CC	lytic vacuole	61/2788	184/17993	1.67e-06	0.0313225
61	GO:0005764	CC	lysosome	61/2788	184/17993	1.67e-06	0.0313225
70	GO:0044437	CC	vacuolar part	70/2788	226/17993	1.73234e-06	0.0324918
46	GO:0062023	CC	collagen-containing extracellular matrix	46/2788	122/17993	1.78857e-06	0.0335464
54	GO:0005774	CC	vacuolar membrane	54/2788	171/17993	1.94438e-06	0.0364687
69	GO:0031012	CC	extracellular matrix	69/2788	221/17993	2.04077e-06	0.0382767
75	GO:0044440	CC	endosomal part	75/2788	248/17993	2.1669e-06	0.0406423
73	GO:0005773	CC	vacuole	73/2788	231/17993	2.18154e-06	0.0409171
62	GO:0010008	CC	endosome membrane	62/2788	197/17993	2.26419e-06	0.0424672
55	GO:0045121	CC	membrane raft	55/2788	184/17993	2.8201e-06	0.0528938
55	GO:0098857	CC	membrane microdomain	55/2788	184/17993	2.8201e-06	0.0528938
72	GO:0005912	CC	adherens junction	72/2788	266/17993	3.09447e-06	0.0580398
35	GO:0030139	CC	endocytic vesicle	35/2788	103/17993	3.18111e-06	0.059665
74	GO:0070161	CC	anchoring junction	74/2788	277/17993	3.22405e-06	0.0604703
95	GO:0005768	CC	endosome	95/2788	376/17993	3.37013e-06	0.0632102
186	GO:0097708	CC	intracellular vesicle	186/2788	808/17993	3.43341e-06	0.0643971
186	GO:0031410	CC	cytoplasmic vesicle	186/2788	808/17993	3.43341e-06	0.0643971
109	GO:0005856	CC	cytoskeleton	109/2788	439/17993	3.48383e-06	0.0653428
151	GO:0098805	CC	whole membrane	151/2788	565/17993	3.61154e-06	0.0677381
153	GO:0005794	CC	Golgi apparatus	153/2788	594/17993	3.65979e-06	0.0686429
81	GO:0000139	CC	Golgi membrane	81/2788	313/17993	3.90811e-06	0.0733006
142	GO:0044433	CC	cytoplasmic vesicle part	142/2788	556/17993	4.05607e-06	0.0760756
221	GO:0098588	CC	bounding membrane of organelle	221/2788	860/17993	4.16753e-06	0.0781662
119	GO:0044431	CC	Golgi apparatus part	119/2788	501/17993	4.36371e-06	0.0818457
55	GO:0098589	CC	membrane region	55/2788	191/17993	4.42535e-06	0.0830019
332	GO:0031090	CC	organelle membrane	332/2788	1556/17993	5.31275e-06	0.099646
24	GO:0031902	CC	late endosome membrane	24/2788	61/17993	5.60139e-06	0.10506
24	GO:0045335	CC	phagocytic vesicle	24/2788	61/17993	5.60139e-06	0.10506
246	GO:0031982	CC	vesicle	246/2788	1204/17993	6.6994e-06	0.125654
14	GO:0044420	CC	extracellular matrix component	14/2788	26/17993	6.74189e-06	0.126451
777	GO:0016020	CC	membrane	777/2788	4340/17993	9.28347e-06	0.174121
1119	GO:0044444	CC	cytoplasmic part	1119/2788	6225/17993	9.90592e-06	0.185795
1732	GO:0044424	CC	intracellular part	1732/2788	10278/17993	1.01336e-05	0.190066
186	GO:0042995	CC	cell projection	186/2788	883/17993	1.07819e-05	0.202225
18	GO:0005901	CC	caveola	18/2788	46/17993	8.87422e-05	1
173	GO:0120025	CC	plasma membrane bounded cell projection	173/2788	848/17993	9.68344e-05	1
32	GO:0030027	CC	lamellipodium	32/2788	104/17993	9.76044e-05	1
9	GO:0071565	CC	nBAF complex	9/2788	15/17993	0.000104202	1
67	GO:0005911	CC	cell-cell junction	67/2788	276/17993	0.000143593	1
998	GO:0043227	CC	membrane-bounded organelle	998/2788	5880/17993	0.000157604	1
139	GO:0030054	CC	cell junction	139/2788	666/17993	0.000161262	1
49	GO:0005925	CC	focal adhesion	49/2788	190/17993	0.000245525	1
303	GO:0044459	CC	plasma membrane part	303/2788	1622/17993	0.000276609	1
49	GO:0005924	CC	cell-substrate adherens junction	49/2788	194/17993	0.000423573	1
16	GO:0005604	CC	basement membrane	16/2788	44/17993	0.000572815	1
4	GO:0005584	CC	collagen type I trimer	4/2788	4/17993	0.000575396	1
34	GO:0044448	CC	cell cortex part	34/2788	122/17993	0.000576728	1
263	GO:0044421	CC	extracellular region part	263/2788	1404/17993	0.000624686	1
49	GO:0030055	CC	cell-substrate junction	49/2788	198/17993	0.000707596	1
1156	GO:0043226	CC	organelle	1156/2788	6949/17993	0.000892199	1
132	GO:0005783	CC	endoplasmic reticulum	132/2788	650/17993	0.000898167	1
26	GO:0005938	CC	cell cortex	26/2788	88/17993	0.000911629	1
20	GO:0044853	CC	plasma membrane raft	20/2788	61/17993	0.00101231	1
1111	GO:0043229	CC	intracellular organelle	1111/2788	6669/17993	0.00101871	1
21	GO:0042470	CC	melanosome	21/2788	68/17993	0.00120559	1
21	GO:0048770	CC	pigment granule	21/2788	68/17993	0.00120559	1
9	GO:0099738	CC	cell cortex region	9/2788	20/17993	0.00167248	1
27	GO:0031975	CC	envelope	27/2788	97/17993	0.00172824	1
27	GO:0031967	CC	organelle envelope	27/2788	97/17993	0.00172824	1
1001	GO:0044446	CC	intracellular organelle part	1001/2788	5994/17993	0.00177193	1
11	GO:0005775	CC	vacuolar lumen	11/2788	28/17993	0.00200368	1
26	GO:0005635	CC	nuclear envelope	26/2788	92/17993	0.00202671	1
8	GO:0009925	CC	basal plasma membrane	8/2788	17/17993	0.00214305	1
32	GO:0019898	CC	extrinsic component of membrane	32/2788	122/17993	0.0022956	1
9	GO:0016342	CC	catenin complex	9/2788	21/17993	0.00252781	1
39	GO:0005769	CC	early endosome	39/2788	158/17993	0.00263969	1
114	GO:0098590	CC	plasma membrane region	114/2788	569/17993	0.00319167	1
25	GO:0019867	CC	outer membrane	25/2788	91/17993	0.00325459	1
25	GO:0031968	CC	organelle outer membrane	25/2788	91/17993	0.00325459	1
5	GO:0005614	CC	interstitial matrix	5/2788	8/17993	0.00330211	1
9	GO:0030670	CC	phagocytic vesicle membrane	9/2788	22/17993	0.00369585	1
3	GO:0005588	CC	collagen type V trimer	3/2788	3/17993	0.00371683	1
3	GO:0005944	CC	phosphatidylinositol 3-kinase complex, class IB	3/2788	3/17993	0.00371683	1
41	GO:0031253	CC	cell projection membrane	41/2788	172/17993	0.00401738	1
17	GO:0099023	CC	vesicle tethering complex	17/2788	55/17993	0.00408995	1
458	GO:0005829	CC	cytosol	458/2788	2634/17993	0.00427632	1
7	GO:0042613	CC	MHC class II protein complex	7/2788	15/17993	0.00433455	1
885	GO:0043231	CC	intracellular membrane-bounded organelle	885/2788	5305/17993	0.0047374	1
14	GO:0044439	CC	peroxisomal part	14/2788	43/17993	0.00479954	1
14	GO:0044438	CC	microbody part	14/2788	43/17993	0.00479954	1
1947	GO:0044464	CC	cell part	1947/2788	12151/17993	0.00485716	1
8	GO:0016514	CC	SWI/SNF complex	8/2788	19/17993	0.00499037	1
17	GO:0001726	CC	ruffle	17/2788	57/17993	0.00536143	1
177	GO:0098796	CC	membrane protein complex	177/2788	943/17993	0.00548885	1
75	GO:0048471	CC	perinuclear region of cytoplasm	75/2788	358/17993	0.00616974	1
21	GO:0005777	CC	peroxisome	21/2788	76/17993	0.00626255	1
52	GO:0030659	CC	cytoplasmic vesicle membrane	52/2788	235/17993	0.00636713	1
5	GO:0030897	CC	HOPS complex	5/2788	9/17993	0.00648422	1
4	GO:0016600	CC	flotillin complex	4/2788	6/17993	0.00663153	1
7	GO:0031231	CC	intrinsic component of peroxisomal membrane	7/2788	16/17993	0.00668564	1
7	GO:0005779	CC	integral component of peroxisomal membrane	7/2788	16/17993	0.00668564	1
34	GO:0099568	CC	cytoplasmic region	34/2788	141/17993	0.00690047	1
2355	GO:0005575	CC	cellular_component	2355/2788	14884/17993	0.00757945	1
18	GO:0005913	CC	cell-cell adherens junction	18/2788	63/17993	0.00783867	1
54	GO:0012506	CC	vesicle membrane	54/2788	248/17993	0.00788698	1
6	GO:0071564	CC	npBAF complex	6/2788	13/17993	0.0088285	1
26	GO:0030496	CC	midbody	26/2788	103/17993	0.00911427	1
1018	GO:0044422	CC	organelle part	1018/2788	6179/17993	0.00922518	1
17	GO:0032587	CC	ruffle membrane	17/2788	59/17993	0.0100573	1
15	GO:0030117	CC	membrane coat	15/2788	51/17993	0.0105481	1
481	GO:0005737	CC	cytoplasm	481/2788	2810/17993	0.0106318	1
5	GO:0036038	CC	MKS complex	5/2788	10/17993	0.0113256	1
5	GO:0005869	CC	dynactin complex	5/2788	10/17993	0.0113256	1
12	GO:0030119	CC	AP-type membrane coat adaptor complex	12/2788	38/17993	0.0115716	1
30	GO:0015629	CC	actin cytoskeleton	30/2788	123/17993	0.011648	1
32	GO:0031461	CC	cullin-RING ubiquitin ligase complex	32/2788	136/17993	0.0123173	1
11	GO:0030666	CC	endocytic vesicle membrane	11/2788	33/17993	0.0124433	1
9	GO:0033116	CC	endoplasmic reticulum-Golgi intermediate compartment membrane	9/2788	26/17993	0.0129795	1
3	GO:0035339	CC	SPOTS complex	3/2788	4/17993	0.0131411	1
3	GO:0097651	CC	phosphatidylinositol 3-kinase complex, class I	3/2788	4/17993	0.0131411	1
23	GO:0042579	CC	microbody	23/2788	91/17993	0.013337	1
6	GO:0031258	CC	lamellipodium membrane	6/2788	14/17993	0.0134506	1
4	GO:0045254	CC	pyruvate dehydrogenase complex	4/2788	7/17993	0.0135805	1
7	GO:0000407	CC	phagophore assembly site	7/2788	18/17993	0.0140194	1
7	GO:0005868	CC	cytoplasmic dynein complex	7/2788	18/17993	0.0140194	1
22	GO:0005741	CC	mitochondrial outer membrane	22/2788	85/17993	0.0149389	1
183	GO:0097458	CC	neuron part	183/2788	1002/17993	0.0151835	1
18	GO:0035097	CC	histone methyltransferase complex	18/2788	66/17993	0.0153439	1
10	GO:0005834	CC	heterotrimeric G-protein complex	10/2788	30/17993	0.0183909	1
10	GO:1905360	CC	GTPase complex	10/2788	30/17993	0.0183909	1
10	GO:0008305	CC	integrin complex	10/2788	30/17993	0.0183909	1
7	GO:0005942	CC	phosphatidylinositol 3-kinase complex	7/2788	19/17993	0.0192864	1
11	GO:0030120	CC	vesicle coat	11/2788	36/17993	0.0194803	1
6	GO:0097546	CC	ciliary base	6/2788	15/17993	0.0195279	1
23	GO:0015630	CC	microtubule cytoskeleton	23/2788	94/17993	0.0214952	1
23	GO:0031256	CC	leading edge membrane	23/2788	95/17993	0.022873	1
4	GO:0000138	CC	Golgi trans cisterna	4/2788	8/17993	0.0238589	1
2	GO:0098891	CC	extrinsic component of presynaptic active zone membrane	2/2788	2/17993	0.024002	1
2	GO:0042825	CC	TAP complex	2/2788	2/17993	0.024002	1
2	GO:0008074	CC	guanylate cyclase complex, soluble	2/2788	2/17993	0.024002	1
2	GO:0017177	CC	glucosidase II complex	2/2788	2/17993	0.024002	1
2	GO:0031315	CC	extrinsic component of mitochondrial outer membrane	2/2788	2/17993	0.024002	1
2	GO:0002193	CC	MAML1-RBP-Jkappa- ICN1 complex	2/2788	2/17993	0.024002	1
2	GO:0071665	CC	gamma-catenin-TCF7L2 complex	2/2788	2/17993	0.024002	1
2	GO:0097731	CC	9+0 non-motile cilium	2/2788	2/17993	0.024002	1
2	GO:0005586	CC	collagen type III trimer	2/2788	2/17993	0.024002	1
17	GO:0055037	CC	recycling endosome	17/2788	65/17993	0.024371	1
17	GO:0005788	CC	endoplasmic reticulum lumen	17/2788	66/17993	0.0265167	1
139	GO:0120038	CC	plasma membrane bounded cell projection part	139/2788	755/17993	0.0270189	1
139	GO:0044463	CC	cell projection part	139/2788	755/17993	0.0270189	1
5	GO:0030118	CC	clathrin coat	5/2788	12/17993	0.0272048	1
6	GO:0031941	CC	filamentous actin	6/2788	16/17993	0.0272332	1
6	GO:0035578	CC	azurophil granule lumen	6/2788	16/17993	0.0272332	1
10	GO:0030660	CC	Golgi-associated vesicle membrane	10/2788	33/17993	0.0277588	1
123	GO:0044432	CC	endoplasmic reticulum part	123/2788	661/17993	0.0283103	1
3	GO:0033263	CC	CORVET complex	3/2788	5/17993	0.0290716	1
3	GO:0005757	CC	mitochondrial permeability transition pore complex	3/2788	5/17993	0.0290716	1
3	GO:1990907	CC	beta-catenin-TCF complex	3/2788	5/17993	0.0290716	1
3	GO:0044352	CC	pinosome	3/2788	5/17993	0.0290716	1
3	GO:0044354	CC	macropinosome	3/2788	5/17993	0.0290716	1
3	GO:0098888	CC	extrinsic component of presynaptic membrane	3/2788	5/17993	0.0290716	1
3	GO:0032021	CC	NELF complex	3/2788	5/17993	0.0290716	1
12	GO:0055038	CC	recycling endosome membrane	12/2788	42/17993	0.0297565	1
10	GO:0098636	CC	protein complex involved in cell adhesion	10/2788	34/17993	0.0325564	1
191	GO:0044430	CC	cytoskeletal part	191/2788	1073/17993	0.0330397	1
37	GO:0031984	CC	organelle subcompartment	37/2788	173/17993	0.0348059	1
12	GO:0042641	CC	actomyosin	12/2788	44/17993	0.0373138	1
4	GO:0031931	CC	TORC1 complex	4/2788	9/17993	0.0377587	1
4	GO:0000815	CC	ESCRT III complex	4/2788	9/17993	0.0377587	1
4	GO:0001931	CC	uropod	4/2788	9/17993	0.0377587	1
19	GO:0070603	CC	SWI/SNF superfamily-type complex	19/2788	77/17993	0.0381792	1
5	GO:0005639	CC	integral component of nuclear inner membrane	5/2788	13/17993	0.03869	1
5	GO:0044453	CC	nuclear membrane part	5/2788	13/17993	0.03869	1
5	GO:0031229	CC	intrinsic component of nuclear inner membrane	5/2788	13/17993	0.03869	1
50	GO:0031300	CC	intrinsic component of organelle membrane	50/2788	247/17993	0.0416187	1
19	GO:1904949	CC	ATPase complex	19/2788	79/17993	0.0421633	1
149	GO:0005615	CC	extracellular space	149/2788	826/17993	0.0434134	1
9	GO:0071944	CC	cell periphery	9/2788	31/17993	0.0462195	1
13	GO:0043209	CC	myelin sheath	13/2788	50/17993	0.0490319	1
28	GO:0098793	CC	presynapse	28/2788	128/17993	0.0498374	1
11	GO:0048407	MF	platelet-derived growth factor binding	11/2788	12/17993	3.83844e-07	0.00719937
62	GO:0005096	MF	GTPase activator activity	62/2788	173/17993	1.25175e-06	0.0234777
70	GO:0060589	MF	nucleoside-triphosphatase regulator activity	70/2788	224/17993	1.48622e-06	0.0278756
67	GO:0030695	MF	GTPase regulator activity	67/2788	189/17993	2.20693e-06	0.0413932
36	GO:0019838	MF	growth factor binding	36/2788	101/17993	2.33466e-06	0.0437889
17	GO:0048365	MF	Rac GTPase binding	17/2788	34/17993	2.67243e-06	0.0501241
87	GO:0031267	MF	small GTPase binding	87/2788	304/17993	2.84597e-06	0.053379
86	GO:0017016	MF	Ras GTPase binding	86/2788	295/17993	2.96249e-06	0.0555644
88	GO:0008047	MF	enzyme activator activity	88/2788	327/17993	3.03704e-06	0.0569627
110	GO:0051020	MF	GTPase binding	110/2788	398/17993	3.20911e-06	0.06019
148	GO:0005509	MF	calcium ion binding	148/2788	625/17993	3.61024e-06	0.0677137
37	GO:0004713	MF	protein tyrosine kinase activity	37/2788	110/17993	3.73853e-06	0.0701199
139	GO:0004672	MF	protein kinase activity	139/2788	583/17993	3.89087e-06	0.0729771
156	GO:0016773	MF	phosphotransferase activity, alcohol group as acceptor	156/2788	689/17993	4.64744e-06	0.0871674
111	GO:0019904	MF	protein domain specific binding	111/2788	466/17993	4.98574e-06	0.0935125
161	GO:0030234	MF	enzyme regulator activity	161/2788	720/17993	5.66362e-06	0.106227
341	GO:0019899	MF	enzyme binding	341/2788	1586/17993	6.37574e-06	0.119583
191	GO:0016301	MF	kinase activity	191/2788	897/17993	6.47665e-06	0.121476
494	GO:0043168	MF	anion binding	494/2788	2590/17993	6.98702e-06	0.131049
22	GO:0017124	MF	SH3 domain binding	22/2788	54/17993	6.99577e-06	0.131213
408	GO:0097367	MF	carbohydrate derivative binding	408/2788	2118/17993	7.44257e-06	0.139593
1789	GO:0005488	MF	binding	1789/2788	10709/17993	9.42809e-06	0.176833
972	GO:0005515	MF	protein binding	972/2788	5159/17993	9.82654e-06	0.184307
935	GO:0043167	MF	ion binding	935/2788	5269/17993	1.00428e-05	0.188364
170	GO:0044877	MF	protein-containing complex binding	170/2788	796/17993	1.22282e-05	0.229352
86	GO:0003779	MF	actin binding	86/2788	356/17993	2.16689e-05	0.406422
41	GO:0017048	MF	Rho GTPase binding	41/2788	137/17993	2.28996e-05	0.429505
31	GO:0017137	MF	Rab GTPase binding	31/2788	96/17993	4.61313e-05	0.865239
16	GO:0001540	MF	amyloid-beta binding	16/2788	37/17993	5.20357e-05	0.975981
357	GO:0032553	MF	ribonucleotide binding	357/2788	1906/17993	5.78274e-05	1
56	GO:0050839	MF	cell adhesion molecule binding	56/2788	215/17993	5.8145e-05	1
19	GO:0005201	MF	extracellular matrix structural constituent	19/2788	49/17993	6.5942e-05	1
47	GO:0005085	MF	guanyl-nucleotide exchange factor activity	47/2788	174/17993	8.35157e-05	1
11	GO:0045499	MF	chemorepellent activity	11/2788	21/17993	9.39968e-05	1
352	GO:0032555	MF	purine ribonucleotide binding	352/2788	1890/17993	0.000109739	1
354	GO:0017076	MF	purine nucleotide binding	354/2788	1903/17993	0.000115138	1
17	GO:0005518	MF	collagen binding	17/2788	43/17993	0.000119232	1
344	GO:0035639	MF	purine ribonucleoside triphosphate binding	344/2788	1851/17993	0.000144227	1
8	GO:0038191	MF	neuropilin binding	8/2788	13/17993	0.000203157	1
14	GO:0016849	MF	phosphorus-oxygen lyase activity	14/2788	34/17993	0.000284892	1
6	GO:0016653	MF	oxidoreductase activity, acting on NAD(P)H, heme protein as acceptor	6/2788	8/17993	0.000290397	1
370	GO:0140096	MF	catalytic activity, acting on a protein	370/2788	2023/17993	0.000292452	1
95	GO:0019901	MF	protein kinase binding	95/2788	433/17993	0.000346882	1
7	GO:0042800	MF	histone methyltransferase activity (H3-K4 specific)	7/2788	11/17993	0.000394056	1
14	GO:0009975	MF	cyclase activity	14/2788	35/17993	0.000407608	1
244	GO:0098772	MF	molecular function regulator	244/2788	1284/17993	0.000424043	1
284	GO:0032559	MF	adenyl ribonucleotide binding	284/2788	1520/17993	0.000429467	1
23	GO:0019199	MF	transmembrane receptor protein kinase activity	23/2788	72/17993	0.000442884	1
286	GO:0030554	MF	adenyl nucleotide binding	286/2788	1530/17993	0.00044392	1
390	GO:1901265	MF	nucleoside phosphate binding	390/2788	2159/17993	0.000545489	1
390	GO:0000166	MF	nucleotide binding	390/2788	2159/17993	0.000545489	1
4	GO:0035612	MF	AP-2 adaptor complex binding	4/2788	4/17993	0.000575396	1
19	GO:0004714	MF	transmembrane receptor protein tyrosine kinase activity	19/2788	56/17993	0.000579765	1
158	GO:0008092	MF	cytoskeletal protein binding	158/2788	794/17993	0.000638421	1
9	GO:0017112	MF	Rab guanyl-nucleotide exchange factor activity	9/2788	18/17993	0.000649676	1
9	GO:0004016	MF	adenylate cyclase activity	9/2788	18/17993	0.000649676	1
102	GO:0019900	MF	kinase binding	102/2788	479/17993	0.000665603	1
40	GO:1901681	MF	sulfur compound binding	40/2788	153/17993	0.000666147	1
21	GO:0008013	MF	beta-catenin binding	21/2788	64/17993	0.00069633	1
205	GO:0005102	MF	signaling receptor binding	205/2788	1067/17993	0.000770518	1
7	GO:0031435	MF	mitogen-activated protein kinase kinase kinase binding	7/2788	12/17993	0.000819081	1
70	GO:0005543	MF	phospholipid binding	70/2788	309/17993	0.000822446	1
276	GO:0005524	MF	ATP binding	276/2788	1488/17993	0.000864812	1
29	GO:0005088	MF	Ras guanyl-nucleotide exchange factor activity	29/2788	103/17993	0.000918943	1
105	GO:0008289	MF	lipid binding	105/2788	503/17993	0.00112157	1
38	GO:0005539	MF	glycosaminoglycan binding	38/2788	146/17993	0.00114251	1
10	GO:0030215	MF	semaphorin receptor binding	10/2788	23/17993	0.00128216	1
63	GO:0016757	MF	transferase activity, transferring glycosyl groups	63/2788	277/17993	0.00139618	1
5	GO:0140312	MF	cargo adaptor activity	5/2788	7/17993	0.00141979	1
29	GO:0008201	MF	heparin binding	29/2788	104/17993	0.00149574	1
40	GO:0051015	MF	actin filament binding	40/2788	161/17993	0.00200488	1
78	GO:0004674	MF	protein serine/threonine kinase activity	78/2788	363/17993	0.00205301	1
24	GO:0004620	MF	phospholipase activity	24/2788	85/17993	0.00239467	1
4	GO:0008569	MF	ATP-dependent microtubule motor activity, minus-end-directed	4/2788	5/17993	0.00252078	1
4	GO:0047391	MF	alkylglycerophosphoethanolamine phosphodiesterase activity	4/2788	5/17993	0.00252078	1
9	GO:0001968	MF	fibronectin binding	9/2788	21/17993	0.00252781	1
13	GO:0004715	MF	non-membrane spanning protein tyrosine kinase activity	13/2788	37/17993	0.00263373	1
7	GO:0050431	MF	transforming growth factor beta binding	7/2788	14/17993	0.00266575	1
11	GO:0008376	MF	acetylgalactosaminyltransferase activity	11/2788	29/17993	0.00278148	1
31	GO:0008194	MF	UDP-glycosyltransferase activity	31/2788	118/17993	0.00296016	1
6	GO:0071617	MF	lysophospholipid acyltransferase activity	6/2788	11/17993	0.00314129	1
5	GO:0030274	MF	LIM domain binding	5/2788	8/17993	0.00330211	1
5	GO:0008526	MF	phosphatidylinositol transfer activity	5/2788	8/17993	0.00330211	1
15	GO:0016278	MF	lysine N-methyltransferase activity	15/2788	46/17993	0.00338386	1
15	GO:0016279	MF	protein-lysine N-methyltransferase activity	15/2788	46/17993	0.00338386	1
78	GO:0003712	MF	transcription coregulator activity	78/2788	370/17993	0.00363699	1
12	GO:0018024	MF	histone-lysine N-methyltransferase activity	12/2788	34/17993	0.00364596	1
9	GO:0042287	MF	MHC protein binding	9/2788	22/17993	0.00369585	1
3	GO:0043208	MF	glycosphingolipid binding	3/2788	3/17993	0.00371683	1
3	GO:0051011	MF	microtubule minus-end binding	3/2788	3/17993	0.00371683	1
3	GO:0015440	MF	ATPase-coupled peptide transmembrane transporter activity	3/2788	3/17993	0.00371683	1
3	GO:0003987	MF	acetate-CoA ligase activity	3/2788	3/17993	0.00371683	1
3	GO:0035594	MF	ganglioside binding	3/2788	3/17993	0.00371683	1
43	GO:0035091	MF	phosphatidylinositol binding	43/2788	183/17993	0.00394266	1
431	GO:0036094	MF	small molecule binding	431/2788	2466/17993	0.00401591	1
301	GO:0008144	MF	drug binding	301/2788	1677/17993	0.004087	1
24	GO:0005178	MF	integrin binding	24/2788	87/17993	0.00414989	1
7	GO:0005092	MF	GDP-dissociation inhibitor activity	7/2788	15/17993	0.00433455	1
28	GO:0016298	MF	lipase activity	28/2788	108/17993	0.00472068	1
560	GO:0043169	MF	cation binding	560/2788	3271/17993	0.00502734	1
6	GO:0004708	MF	MAP kinase kinase activity	6/2788	12/17993	0.0054635	1
5	GO:0035252	MF	UDP-xylosyltransferase activity	5/2788	9/17993	0.00648422	1
548	GO:0046872	MF	metal ion binding	548/2788	3207/17993	0.00654462	1
4	GO:0030676	MF	Rac guanyl-nucleotide exchange factor activity	4/2788	6/17993	0.00663153	1
4	GO:0035615	MF	clathrin adaptor activity	4/2788	6/17993	0.00663153	1
4	GO:0004565	MF	beta-galactosidase activity	4/2788	6/17993	0.00663153	1
4	GO:0004720	MF	protein-lysine 6-oxidase activity	4/2788	6/17993	0.00663153	1
4	GO:0097001	MF	ceramide binding	4/2788	6/17993	0.00663153	1
4	GO:0042605	MF	peptide antigen binding	4/2788	6/17993	0.00663153	1
4	GO:0042609	MF	CD4 receptor binding	4/2788	6/17993	0.00663153	1
4	GO:0016885	MF	ligase activity, forming carbon-carbon bonds	4/2788	6/17993	0.00663153	1
12	GO:0016877	MF	ligase activity, forming carbon-sulfur bonds	12/2788	35/17993	0.00752143	1
46	GO:0003713	MF	transcription coactivator activity	46/2788	206/17993	0.0087278	1
46	GO:0033218	MF	amide binding	46/2788	206/17993	0.0087278	1
5	GO:0042171	MF	lysophosphatidic acid acyltransferase activity	5/2788	10/17993	0.0113256	1
5	GO:0042285	MF	xylosyltransferase activity	5/2788	10/17993	0.0113256	1
40	GO:0016758	MF	transferase activity, transferring hexosyl groups	40/2788	178/17993	0.0123591	1
3	GO:1990459	MF	transferrin receptor binding	3/2788	4/17993	0.0131411	1
3	GO:0070290	MF	N-acylphosphatidylethanolamine-specific phospholipase D activity	3/2788	4/17993	0.0131411	1
3	GO:0015217	MF	ADP transmembrane transporter activity	3/2788	4/17993	0.0131411	1
3	GO:0003958	MF	NADPH-hemoprotein reductase activity	3/2788	4/17993	0.0131411	1
6	GO:0120014	MF	phospholipid transfer activity	6/2788	14/17993	0.0134506	1
6	GO:0042288	MF	MHC class I protein binding	6/2788	14/17993	0.0134506	1
4	GO:0004622	MF	lysophospholipase activity	4/2788	7/17993	0.0135805	1
4	GO:0015925	MF	galactosidase activity	4/2788	7/17993	0.0135805	1
4	GO:0047372	MF	acylglycerol lipase activity	4/2788	7/17993	0.0135805	1
7	GO:0043394	MF	proteoglycan binding	7/2788	18/17993	0.0140194	1
7	GO:0016641	MF	oxidoreductase activity, acting on the CH-NH2 group of donors, oxygen as acceptor	7/2788	18/17993	0.0140194	1
31	GO:0016798	MF	hydrolase activity, acting on glycosyl bonds	31/2788	130/17993	0.0141938	1
26	GO:0019902	MF	phosphatase binding	26/2788	106/17993	0.0146613	1
26	GO:0045296	MF	cadherin binding	26/2788	106/17993	0.0146613	1
22	GO:0002020	MF	protease binding	22/2788	86/17993	0.0156751	1
11	GO:0030276	MF	clathrin binding	11/2788	35/17993	0.0165485	1
27	GO:0008022	MF	protein C-terminus binding	27/2788	112/17993	0.0174688	1
18	GO:0004197	MF	cysteine-type endopeptidase activity	18/2788	68/17993	0.0178067	1
20	GO:0019003	MF	GDP binding	20/2788	78/17993	0.0180635	1
5	GO:0015215	MF	nucleotide transmembrane transporter activity	5/2788	11/17993	0.0181459	1
8	GO:0004712	MF	protein serine/threonine/tyrosine kinase activity	8/2788	23/17993	0.0182484	1
6	GO:0046527	MF	glucosyltransferase activity	6/2788	15/17993	0.0195279	1
15	GO:0016763	MF	transferase activity, transferring pentosyl groups	15/2788	53/17993	0.0200621	1
26	GO:0004553	MF	hydrolase activity, hydrolyzing O-glycosyl compounds	26/2788	109/17993	0.0229222	1
8	GO:0046875	MF	ephrin receptor binding	8/2788	24/17993	0.0237433	1
4	GO:0016775	MF	phosphotransferase activity, nitrogenous group as acceptor	4/2788	8/17993	0.0238589	1
4	GO:0070300	MF	phosphatidic acid binding	4/2788	8/17993	0.0238589	1
4	GO:0031434	MF	mitogen-activated protein kinase kinase binding	4/2788	8/17993	0.0238589	1
4	GO:0046625	MF	sphingolipid binding	4/2788	8/17993	0.0238589	1
4	GO:0017166	MF	vinculin binding	4/2788	8/17993	0.0238589	1
2	GO:1905574	MF	ganglioside GM2 binding	2/2788	2/17993	0.024002	1
2	GO:0086075	MF	gap junction channel activity involved in cardiac conduction electrical coupling	2/2788	2/17993	0.024002	1
2	GO:0086077	MF	gap junction channel activity involved in AV node cell-bundle of His cell electrical coupling	2/2788	2/17993	0.024002	1
2	GO:0008240	MF	tripeptidyl-peptidase activity	2/2788	2/17993	0.024002	1
2	GO:0008158	MF	hedgehog receptor activity	2/2788	2/17993	0.024002	1
2	GO:0008479	MF	queuine tRNA-ribosyltransferase activity	2/2788	2/17993	0.024002	1
2	GO:0047237	MF	glucuronylgalactosylproteoglycan 4-beta-N-acetylgalactosaminyltransferase activity	2/2788	2/17993	0.024002	1
2	GO:0004673	MF	protein histidine kinase activity	2/2788	2/17993	0.024002	1
2	GO:1905573	MF	ganglioside GM1 binding	2/2788	2/17993	0.024002	1
2	GO:1905577	MF	ganglioside GP1c binding	2/2788	2/17993	0.024002	1
2	GO:1905576	MF	ganglioside GT1b binding	2/2788	2/17993	0.024002	1
2	GO:1905575	MF	ganglioside GM3 binding	2/2788	2/17993	0.024002	1
2	GO:0009374	MF	biotin binding	2/2788	2/17993	0.024002	1
2	GO:0004736	MF	pyruvate carboxylase activity	2/2788	2/17993	0.024002	1
2	GO:0019948	MF	SUMO activating enzyme activity	2/2788	2/17993	0.024002	1
2	GO:0005017	MF	platelet-derived growth factor-activated receptor activity	2/2788	2/17993	0.024002	1
2	GO:0015218	MF	pyrimidine nucleotide transmembrane transporter activity	2/2788	2/17993	0.024002	1
2	GO:0005161	MF	platelet-derived growth factor receptor binding	2/2788	2/17993	0.024002	1
2	GO:0098633	MF	collagen fibril binding	2/2788	2/17993	0.024002	1
2	GO:0004740	MF	pyruvate dehydrogenase (acetyl-transferring) kinase activity	2/2788	2/17993	0.024002	1
2	GO:0140031	MF	phosphorylation-dependent protein binding	2/2788	2/17993	0.024002	1
2	GO:0008441	MF	3'(2'),5'-bisphosphate nucleotidase activity	2/2788	2/17993	0.024002	1
2	GO:1990188	MF	euchromatin binding	2/2788	2/17993	0.024002	1
2	GO:0090541	MF	MIT domain binding	2/2788	2/17993	0.024002	1
2	GO:0046977	MF	TAP binding	2/2788	2/17993	0.024002	1
2	GO:0046978	MF	TAP1 binding	2/2788	2/17993	0.024002	1
2	GO:0046979	MF	TAP2 binding	2/2788	2/17993	0.024002	1
2	GO:0008489	MF	UDP-galactose:glucosylceramide beta-1,4-galactosyltransferase activity	2/2788	2/17993	0.024002	1
12	GO:0033293	MF	monocarboxylic acid binding	12/2788	40/17993	0.0250711	1
7	GO:0016405	MF	CoA-ligase activity	7/2788	20/17993	0.0257932	1
5	GO:0008641	MF	ubiquitin-like modifier activating enzyme activity	5/2788	12/17993	0.0272048	1
5	GO:0016289	MF	CoA hydrolase activity	5/2788	12/17993	0.0272048	1
5	GO:0051959	MF	dynein light intermediate chain binding	5/2788	12/17993	0.0272048	1
5	GO:0016634	MF	oxidoreductase activity, acting on the CH-CH group of donors, oxygen as acceptor	5/2788	12/17993	0.0272048	1
5	GO:0045503	MF	dynein light chain binding	5/2788	12/17993	0.0272048	1
6	GO:0017049	MF	GTP-Rho binding	6/2788	16/17993	0.0272332	1
6	GO:0017160	MF	Ral GTPase binding	6/2788	16/17993	0.0272332	1
6	GO:0035250	MF	UDP-galactosyltransferase activity	6/2788	16/17993	0.0272332	1
6	GO:0030507	MF	spectrin binding	6/2788	16/17993	0.0272332	1
20	GO:0019903	MF	protein phosphatase binding	20/2788	79/17993	0.0273692	1
9	GO:0005520	MF	insulin-like growth factor binding	9/2788	27/17993	0.0274257	1
3	GO:0047184	MF	1-acylglycerophosphocholine O-acyltransferase activity	3/2788	5/17993	0.0290716	1
3	GO:0047499	MF	calcium-independent phospholipase A2 activity	3/2788	5/17993	0.0290716	1
3	GO:0005094	MF	Rho GDP-dissociation inhibitor activity	3/2788	5/17993	0.0290716	1
3	GO:0008046	MF	axon guidance receptor activity	3/2788	5/17993	0.0290716	1
3	GO:0005021	MF	vascular endothelial growth factor-activated receptor activity	3/2788	5/17993	0.0290716	1
3	GO:0016290	MF	palmitoyl-CoA hydrolase activity	3/2788	5/17993	0.0290716	1
3	GO:0003847	MF	1-alkyl-2-acetylglycerophosphocholine esterase activity	3/2788	5/17993	0.0290716	1
3	GO:0097371	MF	MDM2/MDM4 family protein binding	3/2788	5/17993	0.0290716	1
3	GO:0008179	MF	adenylate cyclase binding	3/2788	5/17993	0.0290716	1
16	GO:0046332	MF	SMAD binding	16/2788	60/17993	0.0294987	1
9	GO:0051879	MF	Hsp90 protein binding	9/2788	28/17993	0.0304349	1
12	GO:0050840	MF	extracellular matrix binding	12/2788	43/17993	0.0331666	1
7	GO:0016638	MF	oxidoreductase activity, acting on the CH-NH2 group of donors	7/2788	21/17993	0.0336503	1
7	GO:0005112	MF	Notch binding	7/2788	21/17993	0.0336503	1
76	GO:0032550	MF	purine ribonucleoside binding	76/2788	392/17993	0.0341966	1
77	GO:0032549	MF	ribonucleoside binding	77/2788	397/17993	0.0350829	1
78	GO:0032561	MF	guanyl ribonucleotide binding	78/2788	403/17993	0.0364085	1
6	GO:0015929	MF	hexosaminidase activity	6/2788	17/17993	0.0367066	1
78	GO:0019001	MF	guanyl nucleotide binding	78/2788	405/17993	0.0371472	1
12	GO:0042054	MF	histone methyltransferase activity	12/2788	44/17993	0.0373138	1
4	GO:0003997	MF	acyl-CoA oxidase activity	4/2788	9/17993	0.0377587	1
4	GO:0005172	MF	vascular endothelial growth factor receptor binding	4/2788	9/17993	0.0377587	1
4	GO:0070513	MF	death domain binding	4/2788	9/17993	0.0377587	1
5	GO:0004724	MF	magnesium-dependent protein serine/threonine phosphatase activity	5/2788	13/17993	0.03869	1
5	GO:0008191	MF	metalloendopeptidase inhibitor activity	5/2788	13/17993	0.03869	1
5	GO:0051861	MF	glycolipid binding	5/2788	13/17993	0.03869	1
76	GO:0001883	MF	purine nucleoside binding	76/2788	394/17993	0.0409024	1
13	GO:0002039	MF	p53 binding	13/2788	48/17993	0.0422572	1
77	GO:0001882	MF	nucleoside binding	77/2788	401/17993	0.0427417	1
17	GO:0008276	MF	protein methyltransferase activity	17/2788	70/17993	0.0472284	1
6	GO:0005086	MF	ARF guanyl-nucleotide exchange factor activity	6/2788	18/17993	0.0480502	1
1000	GO:0003824	MF	catalytic activity	1000/2788	6158/17993	0.0481789	1
57	GO:0016874	MF	ligase activity	57/2788	289/17993	0.0490983	1
