# Supplementary material for: Insight into Liver lncRNA and mRNA Profiling at Four Developmental Stages in Ningxiang Pig
Source: Biology (Basel). 2021 Apr 8;10(4):310. doi: 10.3390/biology10040310 (PMC8068270; doi:10.3390/biology10040310)
Supplement: Supplementary file 1 [file biology-10-00310-s001.zip › supplement information/Table S12. GO enrichment in darkorange module of WGCNA.xls]

## Sheet: GO富集分析统计表
Number	GO id	Term type	Description	Ratio_in_study	Ratio_in_pop	pvalue	padjust
14	GO:0006457	BP	protein folding	14/289	185/17993	1.81693e-06	0.0340784
128	GO:0071704	BP	organic substance metabolic process	128/289	5502/17993	3.07924e-06	0.0577542
115	GO:0006807	BP	nitrogen compound metabolic process	115/289	4613/17993	3.27349e-06	0.0613976
136	GO:0008152	BP	metabolic process	136/289	5872/17993	3.45316e-06	0.0647675
126	GO:0044237	BP	cellular metabolic process	126/289	5346/17993	3.51149e-06	0.0658615
122	GO:0044238	BP	primary metabolic process	122/289	5117/17993	3.59369e-06	0.0674033
21	GO:0051603	BP	proteolysis involved in cellular protein catabolic process	21/289	457/17993	1.68388e-05	0.315828
23	GO:1901565	BP	organonitrogen compound catabolic process	23/289	538/17993	2.10669e-05	0.39513
95	GO:0043170	BP	macromolecule metabolic process	95/289	3998/17993	3.11615e-05	0.584466
242	GO:0008150	BP	biological_process	242/289	13222/17993	3.82244e-05	0.716936
9	GO:0051168	BP	nuclear export	9/289	103/17993	4.2143e-05	0.790434
12	GO:0006913	BP	nucleocytoplasmic transport	12/289	184/17993	4.39794e-05	0.824878
12	GO:0051169	BP	nuclear transport	12/289	186/17993	4.88663e-05	0.916537
18	GO:0006511	BP	ubiquitin-dependent protein catabolic process	18/289	392/17993	6.85172e-05	1
18	GO:0019941	BP	modification-dependent protein catabolic process	18/289	401/17993	9.14089e-05	1
37	GO:0044248	BP	cellular catabolic process	37/289	1180/17993	9.67234e-05	1
25	GO:0006508	BP	proteolysis	25/289	670/17993	0.000101543	1
79	GO:1901564	BP	organonitrogen compound metabolic process	79/289	3280/17993	0.000114269	1
18	GO:0043632	BP	modification-dependent macromolecule catabolic process	18/289	409/17993	0.00011717	1
43	GO:0051641	BP	cellular localization	43/289	1477/17993	0.000131291	1
4	GO:0009083	BP	branched-chain amino acid catabolic process	4/289	17/17993	0.000131536	1
38	GO:1901575	BP	organic substance catabolic process	38/289	1239/17993	0.000138761	1
24	GO:0044265	BP	cellular macromolecule catabolic process	24/289	644/17993	0.000145774	1
4	GO:0009081	BP	branched-chain amino acid metabolic process	4/289	18/17993	0.000166989	1
3	GO:0097064	BP	ncRNA export from nucleus	3/289	8/17993	0.000216329	1
3	GO:0034975	BP	protein folding in endoplasmic reticulum	3/289	8/17993	0.000216329	1
56	GO:0046483	BP	heterocycle metabolic process	56/289	2143/17993	0.000222893	1
2	GO:0006408	BP	snRNA export from nucleus	2/289	2/17993	0.000257103	1
2	GO:0031247	BP	actin rod assembly	2/289	2/17993	0.000257103	1
7	GO:0006405	BP	RNA export from nucleus	7/289	80/17993	0.000299397	1
4	GO:0032786	BP	positive regulation of DNA-templated transcription, elongation	4/289	21/17993	0.000314439	1
53	GO:0006139	BP	nucleobase-containing compound metabolic process	53/289	2030/17993	0.000335913	1
56	GO:0006725	BP	cellular aromatic compound metabolic process	56/289	2175/17993	0.000348238	1
25	GO:0009057	BP	macromolecule catabolic process	25/289	730/17993	0.000396943	1
58	GO:1901360	BP	organic cyclic compound metabolic process	58/289	2319/17993	0.000518641	1
74	GO:0044260	BP	cellular macromolecule metabolic process	74/289	3162/17993	0.00057047	1
7	GO:0009063	BP	cellular amino acid catabolic process	7/289	90/17993	0.000614596	1
9	GO:0034976	BP	response to endoplasmic reticulum stress	9/289	151/17993	0.000759332	1
39	GO:0009056	BP	catabolic process	39/289	1404/17993	0.000800538	1
12	GO:0044282	BP	small molecule catabolic process	12/289	256/17993	0.0009271	1
30	GO:0046907	BP	intracellular transport	30/289	1005/17993	0.00106986	1
61	GO:0034641	BP	cellular nitrogen compound metabolic process	61/289	2548/17993	0.00116507	1
3	GO:0035970	BP	peptidyl-threonine dephosphorylation	3/289	14/17993	0.00130904	1
6	GO:0031123	BP	RNA 3'-end processing	6/289	76/17993	0.00139	1
2	GO:0071596	BP	ubiquitin-dependent protein catabolic process via the N-end rule pathway	2/289	4/17993	0.00151	1
2	GO:0006210	BP	thymine catabolic process	2/289	4/17993	0.00151	1
2	GO:0019859	BP	thymine metabolic process	2/289	4/17993	0.00151	1
33	GO:0051649	BP	establishment of localization in cell	33/289	1164/17993	0.00151802	1
13	GO:0030163	BP	protein catabolic process	13/289	310/17993	0.00158443	1
3	GO:0032968	BP	positive regulation of transcription elongation from RNA polymerase II promoter	3/289	15/17993	0.00161696	1
6	GO:0043687	BP	post-translational protein modification	6/289	79/17993	0.00169808	1
58	GO:0019538	BP	protein metabolic process	58/289	2439/17993	0.00177119	1
4	GO:0006956	BP	complement activation	4/289	33/17993	0.00184797	1
11	GO:0043161	BP	proteasome-mediated ubiquitin-dependent protein catabolic process	11/289	243/17993	0.00197453	1
9	GO:0016054	BP	organic acid catabolic process	9/289	177/17993	0.00229542	1
9	GO:0046395	BP	carboxylic acid catabolic process	9/289	177/17993	0.00229542	1
7	GO:0051236	BP	establishment of RNA localization	7/289	113/17993	0.00232619	1
7	GO:0050658	BP	RNA transport	7/289	113/17993	0.00232619	1
7	GO:0050657	BP	nucleic acid transport	7/289	113/17993	0.00232619	1
2	GO:2000643	BP	positive regulation of early endosome to late endosome transport	2/289	5/17993	0.00248998	1
2	GO:0051030	BP	snRNA transport	2/289	5/17993	0.00248998	1
2	GO:0042780	BP	tRNA 3'-end processing	2/289	5/17993	0.00248998	1
2	GO:1903651	BP	positive regulation of cytoplasmic transport	2/289	5/17993	0.00248998	1
5	GO:0030433	BP	ubiquitin-dependent ERAD pathway	5/289	59/17993	0.00254656	1
3	GO:0031670	BP	cellular response to nutrient	3/289	18/17993	0.00279839	1
3	GO:0017145	BP	stem cell division	3/289	18/17993	0.00279839	1
4	GO:0032784	BP	regulation of DNA-templated transcription, elongation	4/289	37/17993	0.00283654	1
9	GO:0048193	BP	Golgi vesicle transport	9/289	186/17993	0.00320025	1
11	GO:0010498	BP	proteasomal protein catabolic process	11/289	260/17993	0.00332495	1
5	GO:0007584	BP	response to nutrient	5/289	63/17993	0.00339449	1
44	GO:0006950	BP	response to stress	44/289	1759/17993	0.00353432	1
7	GO:0043122	BP	regulation of I-kappaB kinase/NF-kappaB signaling	7/289	122/17993	0.00357304	1
2	GO:0010745	BP	negative regulation of macrophage derived foam cell differentiation	2/289	6/17993	0.0036954	1
2	GO:0071318	BP	cellular response to ATP	2/289	6/17993	0.0036954	1
2	GO:0006208	BP	pyrimidine nucleobase catabolic process	2/289	6/17993	0.0036954	1
2	GO:0001711	BP	endodermal cell fate commitment	2/289	6/17993	0.0036954	1
3	GO:0043001	BP	Golgi to plasma membrane protein transport	3/289	20/17993	0.00381795	1
3	GO:0006206	BP	pyrimidine nucleobase metabolic process	3/289	20/17993	0.00381795	1
3	GO:0048873	BP	homeostasis of number of cells within a tissue	3/289	21/17993	0.00440187	1
3	GO:0002701	BP	negative regulation of production of molecular mediator of immune response	3/289	21/17993	0.00440187	1
5	GO:0036503	BP	ERAD pathway	5/289	67/17993	0.00442854	1
7	GO:0015931	BP	nucleobase-containing compound transport	7/289	128/17993	0.00465064	1
188	GO:0009987	BP	cellular process	188/289	10239/17993	0.00484235	1
4	GO:0006986	BP	response to unfolded protein	4/289	43/17993	0.00491672	1
33	GO:0044281	BP	small molecule metabolic process	33/289	1257/17993	0.00498239	1
2	GO:1902254	BP	negative regulation of intrinsic apoptotic signaling pathway by p53 class mediator	2/289	7/17993	0.00511883	1
2	GO:1902065	BP	response to L-glutamate	2/289	7/17993	0.00511883	1
2	GO:0046113	BP	nucleobase catabolic process	2/289	7/17993	0.00511883	1
2	GO:0002638	BP	negative regulation of immunoglobulin production	2/289	7/17993	0.00511883	1
41	GO:0090304	BP	nucleic acid metabolic process	41/289	1658/17993	0.00536491	1
3	GO:0006953	BP	acute-phase response	3/289	23/17993	0.00572449	1
10	GO:0006520	BP	cellular amino acid metabolic process	10/289	243/17993	0.00607504	1
2	GO:0072376	BP	protein activation cascade	2/289	8/17993	0.00675299	1
2	GO:0006616	BP	SRP-dependent cotranslational protein targeting to membrane, translocation	2/289	8/17993	0.00675299	1
2	GO:0000722	BP	telomere maintenance via recombination	2/289	8/17993	0.00675299	1
30	GO:0071705	BP	nitrogen compound transport	30/289	1135/17993	0.0069035	1
17	GO:0043066	BP	negative regulation of apoptotic process	17/289	527/17993	0.00693662	1
3	GO:0030195	BP	negative regulation of blood coagulation	3/289	25/17993	0.00726098	1
6	GO:0034504	BP	protein localization to nucleus	6/289	107/17993	0.00761738	1
17	GO:0043069	BP	negative regulation of programmed cell death	17/289	539/17993	0.00792725	1
3	GO:1900047	BP	negative regulation of hemostasis	3/289	26/17993	0.00811189	1
3	GO:0000959	BP	mitochondrial RNA metabolic process	3/289	26/17993	0.00811189	1
2	GO:0060795	BP	cell fate commitment involved in formation of primary germ layer	2/289	9/17993	0.00859081	1
2	GO:0000050	BP	urea cycle	2/289	9/17993	0.00859081	1
2	GO:0019627	BP	urea metabolic process	2/289	9/17993	0.00859081	1
4	GO:0035966	BP	response to topologically incorrect protein	4/289	51/17993	0.00901083	1
3	GO:0009311	BP	oligosaccharide metabolic process	3/289	27/17993	0.00901903	1
3	GO:0031440	BP	regulation of mRNA 3'-end processing	3/289	27/17993	0.00901903	1
3	GO:0034243	BP	regulation of transcription elongation from RNA polymerase II promoter	3/289	28/17993	0.00998315	1
3	GO:0002526	BP	acute inflammatory response	3/289	28/17993	0.00998315	1
56	GO:0010556	BP	regulation of macromolecule biosynthetic process	56/289	2513/17993	0.0100554	1
13	GO:0055086	BP	nucleobase-containing small molecule metabolic process	13/289	377/17993	0.0102979	1
7	GO:1990778	BP	protein localization to cell periphery	7/289	149/17993	0.010406	1
2	GO:2000641	BP	regulation of early endosome to late endosome transport	2/289	10/17993	0.0106254	1
2	GO:1901223	BP	negative regulation of NIK/NF-kappaB signaling	2/289	10/17993	0.0106254	1
2	GO:1903649	BP	regulation of cytoplasmic transport	2/289	10/17993	0.0106254	1
2	GO:0071941	BP	nitrogen cycle metabolic process	2/289	10/17993	0.0106254	1
2	GO:0006312	BP	mitotic recombination	2/289	10/17993	0.0106254	1
2	GO:0031639	BP	plasminogen activation	2/289	10/17993	0.0106254	1
2	GO:0031442	BP	positive regulation of mRNA 3'-end processing	2/289	10/17993	0.0106254	1
3	GO:0050819	BP	negative regulation of coagulation	3/289	29/17993	0.0110049	1
3	GO:0030168	BP	platelet activation	3/289	29/17993	0.0110049	1
3	GO:0043124	BP	negative regulation of I-kappaB kinase/NF-kappaB signaling	3/289	29/17993	0.0110049	1
5	GO:0007030	BP	Golgi organization	5/289	84/17993	0.0113696	1
5	GO:0048545	BP	response to steroid hormone	5/289	84/17993	0.0113696	1
4	GO:0006892	BP	post-Golgi vesicle-mediated transport	4/289	55/17993	0.0117013	1
26	GO:0045184	BP	establishment of protein localization	26/289	976/17993	0.011972	1
3	GO:0043666	BP	regulation of phosphoprotein phosphatase activity	3/289	30/17993	0.0120849	1
2	GO:1901797	BP	negative regulation of signal transduction by p53 class mediator	2/289	11/17993	0.0128499	1
2	GO:0009164	BP	nucleoside catabolic process	2/289	11/17993	0.0128499	1
2	GO:0042036	BP	negative regulation of cytokine biosynthetic process	2/289	11/17993	0.0128499	1
5	GO:0043123	BP	positive regulation of I-kappaB kinase/NF-kappaB signaling	5/289	89/17993	0.0143365	1
62	GO:0010468	BP	regulation of gene expression	62/289	2878/17993	0.0148991	1
81	GO:0060255	BP	regulation of macromolecule metabolic process	81/289	3962/17993	0.0149032	1
2	GO:0034656	BP	nucleobase-containing small molecule catabolic process	2/289	12/17993	0.0152578	1
2	GO:0010743	BP	regulation of macrophage derived foam cell differentiation	2/289	12/17993	0.0152578	1
2	GO:0009312	BP	oligosaccharide biosynthetic process	2/289	12/17993	0.0152578	1
27	GO:0033554	BP	cellular response to stress	27/289	1047/17993	0.0152668	1
3	GO:0061951	BP	establishment of protein localization to plasma membrane	3/289	33/17993	0.0156787	1
4	GO:0072527	BP	pyrimidine-containing compound metabolic process	4/289	60/17993	0.0157251	1
30	GO:0010628	BP	positive regulation of gene expression	30/289	1186/17993	0.0159421	1
1	GO:0044524	BP	protein sulfhydration	1/289	1/17993	0.0160618	1
1	GO:2001030	BP	negative regulation of cellular glucuronidation	1/289	1/17993	0.0160618	1
1	GO:0018352	BP	protein-pyridoxal-5-phosphate linkage	1/289	1/17993	0.0160618	1
1	GO:0018272	BP	protein-pyridoxal-5-phosphate linkage via peptidyl-N6-pyridoxal phosphate-L-lysine	1/289	1/17993	0.0160618	1
1	GO:0005985	BP	sucrose metabolic process	1/289	1/17993	0.0160618	1
1	GO:0005986	BP	sucrose biosynthetic process	1/289	1/17993	0.0160618	1
1	GO:1904693	BP	midbrain morphogenesis	1/289	1/17993	0.0160618	1
1	GO:1904223	BP	regulation of glucuronosyltransferase activity	1/289	1/17993	0.0160618	1
1	GO:1904224	BP	negative regulation of glucuronosyltransferase activity	1/289	1/17993	0.0160618	1
1	GO:0035037	BP	sperm entry	1/289	1/17993	0.0160618	1
1	GO:0006011	BP	UDP-glucose metabolic process	1/289	1/17993	0.0160618	1
1	GO:0070383	BP	DNA cytosine deamination	1/289	1/17993	0.0160618	1
1	GO:0046127	BP	pyrimidine deoxyribonucleoside catabolic process	1/289	1/17993	0.0160618	1
1	GO:1903645	BP	negative regulation of chaperone-mediated protein folding	1/289	1/17993	0.0160618	1
1	GO:0070953	BP	regulation of neutrophil mediated killing of fungus	1/289	1/17993	0.0160618	1
1	GO:0072576	BP	liver morphogenesis	1/289	1/17993	0.0160618	1
1	GO:1900150	BP	regulation of defense response to fungus	1/289	1/17993	0.0160618	1
1	GO:1901143	BP	insulin catabolic process	1/289	1/17993	0.0160618	1
1	GO:0006393	BP	termination of mitochondrial transcription	1/289	1/17993	0.0160618	1
1	GO:0006214	BP	thymidine catabolic process	1/289	1/17993	0.0160618	1
1	GO:0048297	BP	negative regulation of isotype switching to IgA isotypes	1/289	1/17993	0.0160618	1
1	GO:0043000	BP	Golgi to plasma membrane CFTR protein transport	1/289	1/17993	0.0160618	1
1	GO:0070106	BP	interleukin-27-mediated signaling pathway	1/289	1/17993	0.0160618	1
1	GO:0034334	BP	adherens junction maintenance	1/289	1/17993	0.0160618	1
1	GO:0007089	BP	traversing start control point of mitotic cell cycle	1/289	1/17993	0.0160618	1
1	GO:1903638	BP	positive regulation of protein import into mitochondrial outer membrane	1/289	1/17993	0.0160618	1
1	GO:1903636	BP	regulation of protein import into mitochondrial outer membrane	1/289	1/17993	0.0160618	1
1	GO:0001831	BP	trophectodermal cellular morphogenesis	1/289	1/17993	0.0160618	1
1	GO:0070375	BP	ERK5 cascade	1/289	1/17993	0.0160618	1
1	GO:0070965	BP	positive regulation of neutrophil mediated killing of fungus	1/289	1/17993	0.0160618	1
1	GO:0003165	BP	Purkinje myocyte development	1/289	1/17993	0.0160618	1
1	GO:0071045	BP	nuclear histone mRNA catabolic process	1/289	1/17993	0.0160618	1
1	GO:0072717	BP	cellular response to actinomycin D	1/289	1/17993	0.0160618	1
1	GO:2000436	BP	positive regulation of protein neddylation	1/289	1/17993	0.0160618	1
1	GO:0036491	BP	regulation of translation initiation in response to endoplasmic reticulum stress	1/289	1/17993	0.0160618	1
1	GO:0036494	BP	positive regulation of translation initiation in response to endoplasmic reticulum stress	1/289	1/17993	0.0160618	1
1	GO:0048014	BP	Tie signaling pathway	1/289	1/17993	0.0160618	1
1	GO:0071788	BP	endoplasmic reticulum tubular network maintenance	1/289	1/17993	0.0160618	1
6	GO:0016311	BP	dephosphorylation	6/289	126/17993	0.0161692	1
3	GO:0006611	BP	protein export from nucleus	3/289	34/17993	0.0169959	1
39	GO:0044249	BP	cellular biosynthetic process	39/289	1660/17993	0.0177711	1
5	GO:1903322	BP	positive regulation of protein modification by small protein conjugation or removal	5/289	94/17993	0.0177832	1
2	GO:1900027	BP	regulation of ruffle assembly	2/289	13/17993	0.0178427	1
6	GO:0072659	BP	protein localization to plasma membrane	6/289	130/17993	0.0185785	1
33	GO:0071702	BP	organic substance transport	33/289	1379/17993	0.019158	1
6	GO:2001234	BP	negative regulation of apoptotic signaling pathway	6/289	131/17993	0.0192171	1
3	GO:0006368	BP	transcription elongation from RNA polymerase II promoter	3/289	36/17993	0.0198104	1
3	GO:0006893	BP	Golgi to plasma membrane transport	3/289	36/17993	0.0198104	1
17	GO:0060548	BP	negative regulation of cell death	17/289	597/17993	0.0199146	1
4	GO:0001959	BP	regulation of cytokine-mediated signaling pathway	4/289	65/17993	0.0205248	1
4	GO:0051289	BP	protein homotetramerization	4/289	65/17993	0.0205248	1
2	GO:0051385	BP	response to mineralocorticoid	2/289	14/17993	0.0205983	1
2	GO:0072529	BP	pyrimidine-containing compound catabolic process	2/289	14/17993	0.0205983	1
24	GO:0015031	BP	protein transport	24/289	919/17993	0.0207054	1
11	GO:0098542	BP	defense response to other organism	11/289	326/17993	0.0215516	1
80	GO:0031323	BP	regulation of cellular metabolic process	80/289	3953/17993	0.0216917	1
24	GO:0015833	BP	peptide transport	24/289	936/17993	0.0224642	1
4	GO:0033108	BP	mitochondrial respiratory chain complex assembly	4/289	67/17993	0.0226702	1
3	GO:0061045	BP	negative regulation of wound healing	3/289	38/17993	0.0228662	1
3	GO:0031124	BP	mRNA 3'-end processing	3/289	38/17993	0.0228662	1
2	GO:1903513	BP	endoplasmic reticulum to cytosol transport	2/289	15/17993	0.0235185	1
2	GO:0098901	BP	regulation of cardiac muscle cell action potential	2/289	15/17993	0.0235185	1
2	GO:0030970	BP	retrograde protein transport, ER to cytosol	2/289	15/17993	0.0235185	1
18	GO:0019752	BP	carboxylic acid metabolic process	18/289	648/17993	0.0240796	1
3	GO:0006354	BP	DNA-templated transcription, elongation	3/289	39/17993	0.0244846	1
18	GO:0006886	BP	intracellular protein transport	18/289	652/17993	0.0247533	1
4	GO:0060759	BP	regulation of response to cytokine stimulus	4/289	69/17993	0.0249473	1
53	GO:2000112	BP	regulation of cellular macromolecule biosynthetic process	53/289	2471/17993	0.0249962	1
4	GO:0009116	BP	nucleoside metabolic process	4/289	70/17993	0.0261357	1
4	GO:0006606	BP	protein import into nucleus	4/289	70/17993	0.0261357	1
3	GO:0065002	BP	intracellular protein transmembrane transport	3/289	40/17993	0.0261633	1
18	GO:0006396	BP	RNA processing	18/289	660/17993	0.0262765	1
2	GO:0000054	BP	ribosomal subunit export from nucleus	2/289	16/17993	0.0265974	1
2	GO:0099116	BP	tRNA 5'-end processing	2/289	16/17993	0.0265974	1
2	GO:0060338	BP	regulation of type I interferon-mediated signaling pathway	2/289	16/17993	0.0265974	1
2	GO:0034471	BP	ncRNA 5'-end processing	2/289	16/17993	0.0265974	1
2	GO:0030521	BP	androgen receptor signaling pathway	2/289	16/17993	0.0265974	1
2	GO:0071426	BP	ribonucleoprotein complex export from nucleus	2/289	16/17993	0.0265974	1
2	GO:0071428	BP	rRNA-containing ribonucleoprotein complex export from nucleus	2/289	16/17993	0.0265974	1
2	GO:0033750	BP	ribosome localization	2/289	16/17993	0.0265974	1
2	GO:0002011	BP	morphogenesis of an epithelial sheet	2/289	16/17993	0.0265974	1
75	GO:0051171	BP	regulation of nitrogen compound metabolic process	75/289	3695/17993	0.0273265	1
40	GO:0043412	BP	macromolecule modification	40/289	1769/17993	0.0277605	1
15	GO:0006952	BP	defense response	15/289	510/17993	0.0288834	1
76	GO:0080090	BP	regulation of primary metabolic process	76/289	3787/17993	0.0291769	1
5	GO:0008033	BP	tRNA processing	5/289	107/17993	0.02918	1
31	GO:0008104	BP	protein localization	31/289	1308/17993	0.0291952	1
56	GO:0009889	BP	regulation of biosynthetic process	56/289	2653/17993	0.0293965	1
3	GO:0071806	BP	protein transmembrane transport	3/289	42/17993	0.0297012	1
3	GO:0051017	BP	actin filament bundle assembly	3/289	42/17993	0.0297012	1
3	GO:0009112	BP	nucleobase metabolic process	3/289	42/17993	0.0297012	1
2	GO:0032727	BP	positive regulation of interferon-alpha production	2/289	17/17993	0.0298291	1
2	GO:0000966	BP	RNA 5'-end processing	2/289	17/17993	0.0298291	1
19	GO:0019438	BP	aromatic compound biosynthetic process	19/289	709/17993	0.03079	1
19	GO:0018130	BP	heterocycle biosynthetic process	19/289	712/17993	0.0312637	1
11	GO:0008219	BP	cell death	11/289	354/17993	0.0315083	1
1	GO:0055005	BP	ventricular cardiac myofibril assembly	1/289	2/17993	0.0318665	1
1	GO:0018125	BP	peptidyl-cysteine methylation	1/289	2/17993	0.0318665	1
1	GO:0044346	BP	fibroblast apoptotic process	1/289	2/17993	0.0318665	1
1	GO:0044565	BP	dendritic cell proliferation	1/289	2/17993	0.0318665	1
1	GO:0019442	BP	tryptophan catabolic process to acetyl-CoA	1/289	2/17993	0.0318665	1
1	GO:0010525	BP	regulation of transposition, RNA-mediated	1/289	2/17993	0.0318665	1
1	GO:0010526	BP	negative regulation of transposition, RNA-mediated	1/289	2/17993	0.0318665	1
1	GO:0003283	BP	atrial septum development	1/289	2/17993	0.0318665	1
1	GO:0019547	BP	arginine catabolic process to ornithine	1/289	2/17993	0.0318665	1
1	GO:0051481	BP	negative regulation of cytosolic calcium ion concentration	1/289	2/17993	0.0318665	1
1	GO:0006571	BP	tyrosine biosynthetic process	1/289	2/17993	0.0318665	1
1	GO:0046338	BP	phosphatidylethanolamine catabolic process	1/289	2/17993	0.0318665	1
1	GO:0042360	BP	vitamin E metabolic process	1/289	2/17993	0.0318665	1
1	GO:0046104	BP	thymidine metabolic process	1/289	2/17993	0.0318665	1
1	GO:0032058	BP	positive regulation of translational initiation in response to stress	1/289	2/17993	0.0318665	1
1	GO:0071386	BP	cellular response to corticosterone stimulus	1/289	2/17993	0.0318665	1
1	GO:0046125	BP	pyrimidine deoxyribonucleoside metabolic process	1/289	2/17993	0.0318665	1
1	GO:0034553	BP	mitochondrial respiratory chain complex II assembly	1/289	2/17993	0.0318665	1
1	GO:0035900	BP	response to isolation stress	1/289	2/17993	0.0318665	1
1	GO:0006391	BP	transcription initiation from mitochondrial promoter	1/289	2/17993	0.0318665	1
1	GO:2000825	BP	positive regulation of androgen receptor activity	1/289	2/17993	0.0318665	1
1	GO:0048203	BP	vesicle targeting, trans-Golgi to endosome	1/289	2/17993	0.0318665	1
1	GO:0060702	BP	negative regulation of endoribonuclease activity	1/289	2/17993	0.0318665	1
1	GO:0060701	BP	negative regulation of ribonuclease activity	1/289	2/17993	0.0318665	1
1	GO:0006617	BP	SRP-dependent cotranslational protein targeting to membrane, signal sequence recognition	1/289	2/17993	0.0318665	1
1	GO:0071305	BP	cellular response to vitamin D	1/289	2/17993	0.0318665	1
1	GO:1990116	BP	ribosome-associated ubiquitin-dependent protein catabolic process	1/289	2/17993	0.0318665	1
1	GO:0061408	BP	positive regulation of transcription from RNA polymerase II promoter in response to heat stress	1/289	2/17993	0.0318665	1
1	GO:0019343	BP	cysteine biosynthetic process via cystathionine	1/289	2/17993	0.0318665	1
1	GO:0034552	BP	respiratory chain complex II assembly	1/289	2/17993	0.0318665	1
1	GO:0000415	BP	negative regulation of histone H3-K36 methylation	1/289	2/17993	0.0318665	1
1	GO:2000843	BP	regulation of testosterone secretion	1/289	2/17993	0.0318665	1
1	GO:2000845	BP	positive regulation of testosterone secretion	1/289	2/17993	0.0318665	1
1	GO:0071076	BP	RNA 3' uridylation	1/289	2/17993	0.0318665	1
1	GO:0046041	BP	ITP metabolic process	1/289	2/17993	0.0318665	1
1	GO:0090212	BP	negative regulation of establishment of blood-brain barrier	1/289	2/17993	0.0318665	1
1	GO:0090210	BP	regulation of establishment of blood-brain barrier	1/289	2/17993	0.0318665	1
1	GO:0009073	BP	aromatic amino acid family biosynthetic process	1/289	2/17993	0.0318665	1
1	GO:0051025	BP	negative regulation of immunoglobulin secretion	1/289	2/17993	0.0318665	1
1	GO:0038002	BP	endocrine signaling	1/289	2/17993	0.0318665	1
1	GO:0070960	BP	positive regulation of neutrophil mediated cytotoxicity	1/289	2/17993	0.0318665	1
1	GO:0070961	BP	positive regulation of neutrophil mediated killing of symbiont cell	1/289	2/17993	0.0318665	1
1	GO:1905150	BP	regulation of voltage-gated sodium channel activity	1/289	2/17993	0.0318665	1
1	GO:0051552	BP	flavone metabolic process	1/289	2/17993	0.0318665	1
1	GO:0009095	BP	aromatic amino acid family biosynthetic process, prephenate pathway	1/289	2/17993	0.0318665	1
1	GO:0070949	BP	regulation of neutrophil mediated killing of symbiont cell	1/289	2/17993	0.0318665	1
1	GO:0072716	BP	response to actinomycin D	1/289	2/17993	0.0318665	1
1	GO:1905198	BP	manchette assembly	1/289	2/17993	0.0318665	1
1	GO:0019482	BP	beta-alanine metabolic process	1/289	2/17993	0.0318665	1
1	GO:0019483	BP	beta-alanine biosynthetic process	1/289	2/17993	0.0318665	1
1	GO:2000552	BP	negative regulation of T-helper 2 cell cytokine production	1/289	2/17993	0.0318665	1
1	GO:0006145	BP	purine nucleobase catabolic process	1/289	2/17993	0.0318665	1
1	GO:0052695	BP	cellular glucuronidation	1/289	2/17993	0.0318665	1
1	GO:0052696	BP	flavonoid glucuronidation	1/289	2/17993	0.0318665	1
1	GO:0052697	BP	xenobiotic glucuronidation	1/289	2/17993	0.0318665	1
24	GO:0042886	BP	amide transport	24/289	948/17993	0.0320753	1
19	GO:0034613	BP	cellular protein localization	19/289	721/17993	0.0328983	1
13	GO:0070201	BP	regulation of establishment of protein localization	13/289	442/17993	0.0329194	1
2	GO:0048813	BP	dendrite morphogenesis	2/289	18/17993	0.0332079	1
2	GO:0032527	BP	protein exit from endoplasmic reticulum	2/289	18/17993	0.0332079	1
2	GO:0032647	BP	regulation of interferon-alpha production	2/289	18/17993	0.0332079	1
2	GO:1901658	BP	glycosyl compound catabolic process	2/289	18/17993	0.0332079	1
10	GO:0034470	BP	ncRNA processing	10/289	306/17993	0.0333402	1
3	GO:1903035	BP	negative regulation of response to wounding	3/289	44/17993	0.0334785	1
4	GO:1901606	BP	alpha-amino acid catabolic process	4/289	76/17993	0.0339736	1
19	GO:0070727	BP	cellular macromolecule localization	19/289	728/17993	0.0343928	1
5	GO:0042742	BP	defense response to bacterium	5/289	112/17993	0.034558	1
10	GO:0006915	BP	apoptotic process	10/289	309/17993	0.0346001	1
55	GO:0031326	BP	regulation of cellular biosynthetic process	55/289	2606/17993	0.034632	1
4	GO:0071248	BP	cellular response to metal ion	4/289	77/17993	0.0353989	1
3	GO:0071383	BP	cellular response to steroid hormone stimulus	3/289	45/17993	0.0354563	1
3	GO:0061572	BP	actin filament bundle organization	3/289	45/17993	0.0354563	1
3	GO:0051258	BP	protein polymerization	3/289	45/17993	0.0354563	1
2	GO:0006378	BP	mRNA polyadenylation	2/289	19/17993	0.0367284	1
3	GO:0046128	BP	purine ribonucleoside metabolic process	3/289	46/17993	0.0374931	1
3	GO:0008543	BP	fibroblast growth factor receptor signaling pathway	3/289	46/17993	0.0374931	1
3	GO:0009119	BP	ribonucleoside metabolic process	3/289	47/17993	0.0395886	1
3	GO:0030193	BP	regulation of blood coagulation	3/289	47/17993	0.0395886	1
31	GO:0033036	BP	macromolecule localization	31/289	1325/17993	0.0397792	1
4	GO:0009141	BP	nucleoside triphosphate metabolic process	4/289	80/17993	0.03988	1
28	GO:0016070	BP	RNA metabolic process	28/289	1176/17993	0.0400033	1
2	GO:1902253	BP	regulation of intrinsic apoptotic signaling pathway by p53 class mediator	2/289	20/17993	0.0403851	1
2	GO:0043954	BP	cellular component maintenance	2/289	20/17993	0.0403851	1
2	GO:0033198	BP	response to ATP	2/289	20/17993	0.0403851	1
2	GO:0006958	BP	complement activation, classical pathway	2/289	20/17993	0.0403851	1
6	GO:1901605	BP	alpha-amino acid metabolic process	6/289	157/17993	0.0413902	1
3	GO:1900046	BP	regulation of hemostasis	3/289	48/17993	0.0417422	1
3	GO:0042278	BP	purine nucleoside metabolic process	3/289	48/17993	0.0417422	1
18	GO:0043436	BP	oxoacid metabolic process	18/289	688/17993	0.0422896	1
20	GO:1901362	BP	organic cyclic compound biosynthetic process	20/289	793/17993	0.042384	1
12	GO:0051223	BP	regulation of protein transport	12/289	409/17993	0.0429218	1
4	GO:0031398	BP	positive regulation of protein ubiquitination	4/289	82/17993	0.0430388	1
4	GO:0051170	BP	import into nucleus	4/289	82/17993	0.0430388	1
3	GO:0042035	BP	regulation of cytokine biosynthetic process	3/289	49/17993	0.0439538	1
2	GO:0002707	BP	negative regulation of lymphocyte mediated immunity	2/289	21/17993	0.0441728	1
2	GO:0071480	BP	cellular response to gamma radiation	2/289	21/17993	0.0441728	1
2	GO:0006775	BP	fat-soluble vitamin metabolic process	2/289	21/17993	0.0441728	1
2	GO:0043457	BP	regulation of cellular respiration	2/289	21/17993	0.0441728	1
10	GO:0006281	BP	DNA repair	10/289	328/17993	0.044504	1
4	GO:0006470	BP	protein dephosphorylation	4/289	83/17993	0.0446696	1
39	GO:1901576	BP	organic substance biosynthetic process	39/289	1771/17993	0.0455916	1
3	GO:1901992	BP	positive regulation of mitotic cell cycle phase transition	3/289	50/17993	0.0462226	1
3	GO:1905897	BP	regulation of response to endoplasmic reticulum stress	3/289	50/17993	0.0462226	1
4	GO:0002698	BP	negative regulation of immune effector process	4/289	84/17993	0.0463345	1
1	GO:0009812	BP	flavonoid metabolic process	1/289	3/17993	0.0474182	1
1	GO:0002949	BP	tRNA threonylcarbamoyladenosine modification	1/289	3/17993	0.0474182	1
1	GO:0071630	BP	nuclear protein quality control by the ubiquitin-proteasome system	1/289	3/17993	0.0474182	1
1	GO:0010528	BP	regulation of transposition	1/289	3/17993	0.0474182	1
1	GO:0010529	BP	negative regulation of transposition	1/289	3/17993	0.0474182	1
1	GO:0019585	BP	glucuronate metabolic process	1/289	3/17993	0.0474182	1
1	GO:0150094	BP	amyloid-beta clearance by cellular catabolic process	1/289	3/17993	0.0474182	1
1	GO:2000973	BP	regulation of pro-B cell differentiation	1/289	3/17993	0.0474182	1
1	GO:0034638	BP	phosphatidylcholine catabolic process	1/289	3/17993	0.0474182	1
1	GO:1990034	BP	calcium ion export across plasma membrane	1/289	3/17993	0.0474182	1
1	GO:0072344	BP	rescue of stalled ribosome	1/289	3/17993	0.0474182	1
1	GO:0097745	BP	mitochondrial tRNA 5'-end processing	1/289	3/17993	0.0474182	1
1	GO:0034421	BP	post-translational protein acetylation	1/289	3/17993	0.0474182	1
1	GO:0048199	BP	vesicle targeting, to, from or within Golgi	1/289	3/17993	0.0474182	1
1	GO:0046103	BP	inosine biosynthetic process	1/289	3/17993	0.0474182	1
1	GO:0046102	BP	inosine metabolic process	1/289	3/17993	0.0474182	1
1	GO:0042905	BP	9-cis-retinoic acid metabolic process	1/289	3/17993	0.0474182	1
1	GO:0042904	BP	9-cis-retinoic acid biosynthetic process	1/289	3/17993	0.0474182	1
1	GO:0046121	BP	deoxyribonucleoside catabolic process	1/289	3/17993	0.0474182	1
1	GO:1903644	BP	regulation of chaperone-mediated protein folding	1/289	3/17993	0.0474182	1
1	GO:1901407	BP	regulation of phosphorylation of RNA polymerase II C-terminal domain	1/289	3/17993	0.0474182	1
1	GO:1901660	BP	calcium ion export	1/289	3/17993	0.0474182	1
1	GO:0006212	BP	uracil catabolic process	1/289	3/17993	0.0474182	1
1	GO:0006154	BP	adenosine catabolic process	1/289	3/17993	0.0474182	1
1	GO:1902966	BP	positive regulation of protein localization to early endosome	1/289	3/17993	0.0474182	1
1	GO:0032487	BP	regulation of Rap protein signal transduction	1/289	3/17993	0.0474182	1
1	GO:1903373	BP	positive regulation of endoplasmic reticulum tubular network organization	1/289	3/17993	0.0474182	1
1	GO:0019346	BP	transsulfuration	1/289	3/17993	0.0474182	1
1	GO:0019344	BP	cysteine biosynthetic process	1/289	3/17993	0.0474182	1
1	GO:1903333	BP	negative regulation of protein folding	1/289	3/17993	0.0474182	1
1	GO:2001029	BP	regulation of cellular glucuronidation	1/289	3/17993	0.0474182	1
1	GO:0000414	BP	regulation of histone H3-K36 methylation	1/289	3/17993	0.0474182	1
1	GO:1902965	BP	regulation of protein localization to early endosome	1/289	3/17993	0.0474182	1
1	GO:1990613	BP	mitochondrial membrane fusion	1/289	3/17993	0.0474182	1
1	GO:0010992	BP	ubiquitin recycling	1/289	3/17993	0.0474182	1
1	GO:0010815	BP	bradykinin catabolic process	1/289	3/17993	0.0474182	1
1	GO:0000821	BP	regulation of arginine metabolic process	1/289	3/17993	0.0474182	1
1	GO:0006063	BP	uronic acid metabolic process	1/289	3/17993	0.0474182	1
1	GO:0000964	BP	mitochondrial RNA 5'-end processing	1/289	3/17993	0.0474182	1
1	GO:0046135	BP	pyrimidine nucleoside catabolic process	1/289	3/17993	0.0474182	1
1	GO:0070966	BP	nuclear-transcribed mRNA catabolic process, no-go decay	1/289	3/17993	0.0474182	1
1	GO:0009092	BP	homoserine metabolic process	1/289	3/17993	0.0474182	1
1	GO:0060699	BP	regulation of endoribonuclease activity	1/289	3/17993	0.0474182	1
1	GO:0036493	BP	positive regulation of translation in response to endoplasmic reticulum stress	1/289	3/17993	0.0474182	1
1	GO:0007597	BP	blood coagulation, intrinsic pathway	1/289	3/17993	0.0474182	1
1	GO:0021897	BP	forebrain astrocyte development	1/289	3/17993	0.0474182	1
1	GO:0046351	BP	disaccharide biosynthetic process	1/289	3/17993	0.0474182	1
26	GO:0044271	BP	cellular nitrogen compound biosynthetic process	26/289	1105/17993	0.0475459	1
2	GO:1900087	BP	positive regulation of G1/S transition of mitotic cell cycle	2/289	22/17993	0.0480864	1
2	GO:0003281	BP	ventricular septum development	2/289	22/17993	0.0480864	1
2	GO:0001961	BP	positive regulation of cytokine-mediated signaling pathway	2/289	22/17993	0.0480864	1
2	GO:0046329	BP	negative regulation of JNK cascade	2/289	22/17993	0.0480864	1
2	GO:0051984	BP	positive regulation of chromosome segregation	2/289	22/17993	0.0480864	1
3	GO:0050818	BP	regulation of coagulation	3/289	51/17993	0.0485484	1
3	GO:2001237	BP	negative regulation of extrinsic apoptotic signaling pathway	3/289	51/17993	0.0485484	1
12	GO:1903530	BP	regulation of secretion by cell	12/289	422/17993	0.0486658	1
4	GO:0048872	BP	homeostasis of number of cells	4/289	86/17993	0.0497671	1
4	GO:0051092	BP	positive regulation of NF-kappaB transcription factor activity	4/289	86/17993	0.0497671	1
140	GO:0044444	CC	cytoplasmic part	140/289	6225/17993	4.689e-06	0.087947
71	GO:0005829	CC	cytosol	71/289	2634/17993	7.16464e-06	0.13438
202	GO:0044424	CC	intracellular part	202/289	10278/17993	1.11304e-05	0.208762
117	GO:0043231	CC	intracellular membrane-bounded organelle	117/289	5305/17993	6.69615e-05	1
3	GO:0005577	CC	fibrinogen complex	3/289	6/17993	7.91312e-05	1
23	GO:0005783	CC	endoplasmic reticulum	23/289	650/17993	0.000374763	1
3	GO:0034663	CC	endoplasmic reticulum chaperone complex	3/289	11/17993	0.000614972	1
122	GO:0043227	CC	membrane-bounded organelle	122/289	5880/17993	0.000625247	1
6	GO:0005788	CC	endoplasmic reticulum lumen	6/289	66/17993	0.000660169	1
3	GO:0045239	CC	tricarboxylic acid cycle enzyme complex	3/289	12/17993	0.000810246	1
134	GO:0043229	CC	intracellular organelle	134/289	6669/17993	0.00111949	1
18	GO:0044431	CC	Golgi apparatus part	18/289	501/17993	0.0015616	1
14	GO:0031974	CC	membrane-enclosed lumen	14/289	349/17993	0.00161006	1
14	GO:0070013	CC	intracellular organelle lumen	14/289	349/17993	0.00161006	1
14	GO:0043233	CC	organelle lumen	14/289	349/17993	0.00161006	1
121	GO:0044446	CC	intracellular organelle part	121/289	5994/17993	0.00246675	1
24	GO:0005739	CC	mitochondrion	24/289	779/17993	0.00302517	1
2	GO:0005947	CC	mitochondrial alpha-ketoglutarate dehydrogenase complex	2/289	6/17993	0.0036954	1
2	GO:0030062	CC	mitochondrial tricarboxylic acid cycle enzyme complex	2/289	6/17993	0.0036954	1
21	GO:0044432	CC	endoplasmic reticulum part	21/289	661/17993	0.00376923	1
4	GO:0008023	CC	transcription elongation factor complex	4/289	40/17993	0.00378026	1
123	GO:0044422	CC	organelle part	123/289	6179/17993	0.00398782	1
12	GO:0000139	CC	Golgi membrane	12/289	313/17993	0.00486843	1
135	GO:0043226	CC	organelle	135/289	6949/17993	0.00502519	1
2	GO:0016272	CC	prefoldin complex	2/289	7/17993	0.00511883	1
2	GO:0033018	CC	sarcoplasmic reticulum lumen	2/289	7/17993	0.00511883	1
15	GO:0005789	CC	endoplasmic reticulum membrane	15/289	432/17993	0.00524241	1
7	GO:0005759	CC	mitochondrial matrix	7/289	137/17993	0.00670458	1
2	GO:0016593	CC	Cdc73/Paf1 complex	2/289	8/17993	0.00675299	1
2	GO:0034518	CC	RNA cap binding complex	2/289	9/17993	0.00859081	1
2	GO:0005845	CC	mRNA cap binding complex	2/289	9/17993	0.00859081	1
2	GO:0045240	CC	dihydrolipoyl dehydrogenase complex	2/289	9/17993	0.00859081	1
4	GO:0005793	CC	endoplasmic reticulum-Golgi intermediate compartment	4/289	57/17993	0.0132204	1
1	GO:0005900	CC	oncostatin-M receptor complex	1/289	1/17993	0.0160618	1
1	GO:0070381	CC	endosome to plasma membrane transport vesicle	1/289	1/17993	0.0160618	1
1	GO:0000329	CC	fungal-type vacuole membrane	1/289	1/17993	0.0160618	1
1	GO:0009841	CC	mitochondrial endopeptidase Clp complex	1/289	1/17993	0.0160618	1
1	GO:0009353	CC	mitochondrial oxoglutarate dehydrogenase complex	1/289	1/17993	0.0160618	1
1	GO:0031207	CC	Sec62/Sec63 complex	1/289	1/17993	0.0160618	1
9	GO:0098798	CC	mitochondrial protein complex	9/289	243/17993	0.0170091	1
19	GO:0044429	CC	mitochondrial part	19/289	685/17993	0.0192003	1
3	GO:0042645	CC	mitochondrial nucleoid	3/289	38/17993	0.0228662	1
3	GO:0009295	CC	nucleoid	3/289	38/17993	0.0228662	1
36	GO:0031090	CC	organelle membrane	36/289	1556/17993	0.0260915	1
3	GO:1903293	CC	phosphatase complex	3/289	43/17993	0.0315601	1
3	GO:0008287	CC	protein serine/threonine phosphatase complex	3/289	43/17993	0.0315601	1
1	GO:0031389	CC	Rad17 RFC-like complex	1/289	2/17993	0.0318665	1
1	GO:0009368	CC	endopeptidase Clp complex	1/289	2/17993	0.0318665	1
1	GO:0090443	CC	FAR/SIN/STRIPAK complex	1/289	2/17993	0.0318665	1
1	GO:0070110	CC	ciliary neurotrophic factor receptor complex	1/289	2/17993	0.0318665	1
1	GO:1990112	CC	RQC complex	1/289	2/17993	0.0318665	1
212	GO:0044464	CC	cell part	212/289	12151/17993	0.0364346	1
1	GO:0030678	CC	mitochondrial ribonuclease P complex	1/289	3/17993	0.0474182	1
1	GO:0098559	CC	cytoplasmic side of early endosome membrane	1/289	3/17993	0.0474182	1
1	GO:0005846	CC	nuclear cap binding complex	1/289	3/17993	0.0474182	1
1	GO:0031499	CC	TRAMP complex	1/289	3/17993	0.0474182	1
1	GO:0032591	CC	dendritic spine membrane	1/289	3/17993	0.0474182	1
1	GO:0005955	CC	calcineurin complex	1/289	3/17993	0.0474182	1
1	GO:0005896	CC	interleukin-6 receptor complex	1/289	3/17993	0.0474182	1
3	GO:0140036	MF	ubiquitin-dependent protein binding	3/289	5/17993	4.00423e-05	0.751034
3	GO:0140035	MF	ubiquitination-like modification-dependent protein binding	3/289	5/17993	4.00423e-05	0.751034
6	GO:0030145	MF	manganese ion binding	6/289	46/17993	8.8983e-05	1
9	GO:0051082	MF	unfolded protein binding	9/289	119/17993	0.000129926	1
2	GO:0004723	MF	calcium-dependent protein serine/threonine phosphatase activity	2/289	3/17993	0.000763106	1
2	GO:0061649	MF	ubiquitin modification-dependent histone binding	2/289	3/17993	0.000763106	1
2	GO:0008428	MF	ribonuclease inhibitor activity	2/289	4/17993	0.00151	1
2	GO:0060698	MF	endoribonuclease inhibitor activity	2/289	4/17993	0.00151	1
7	GO:0019902	MF	phosphatase binding	7/289	106/17993	0.00161363	1
6	GO:0019903	MF	protein phosphatase binding	6/289	79/17993	0.00169808	1
5	GO:0000049	MF	tRNA binding	5/289	54/17993	0.00171667	1
5	GO:0004722	MF	protein serine/threonine phosphatase activity	5/289	57/17993	0.00218588	1
14	GO:0016887	MF	ATPase activity	14/289	367/17993	0.00255518	1
34	GO:0003723	MF	RNA binding	34/289	1256/17993	0.00327903	1
2	GO:0030492	MF	hemoglobin binding	2/289	6/17993	0.0036954	1
3	GO:0050750	MF	low-density lipoprotein particle receptor binding	3/289	21/17993	0.00440187	1
2	GO:0070569	MF	uridylyltransferase activity	2/289	7/17993	0.00511883	1
5	GO:0051087	MF	chaperone binding	5/289	74/17993	0.00674783	1
3	GO:0051787	MF	misfolded protein binding	3/289	25/17993	0.00726098	1
2	GO:0003756	MF	protein disulfide isomerase activity	2/289	9/17993	0.00859081	1
2	GO:0016864	MF	intramolecular oxidoreductase activity, transposing S-S bonds	2/289	9/17993	0.00859081	1
5	GO:0016627	MF	oxidoreductase activity, acting on the CH-CH group of donors	5/289	80/17993	0.00932085	1
7	GO:0061630	MF	ubiquitin protein ligase activity	7/289	146/17993	0.00936705	1
3	GO:0070325	MF	lipoprotein particle receptor binding	3/289	28/17993	0.00998315	1
2	GO:0000340	MF	RNA 7-methylguanosine cap binding	2/289	10/17993	0.0106254	1
7	GO:0061659	MF	ubiquitin-like protein ligase activity	7/289	150/17993	0.0107703	1
2	GO:0004017	MF	adenylate kinase activity	2/289	11/17993	0.0128499	1
2	GO:0016423	MF	tRNA (guanine) methyltransferase activity	2/289	11/17993	0.0128499	1
7	GO:0016853	MF	isomerase activity	7/289	156/17993	0.0131531	1
1	GO:0031208	MF	POZ domain binding	1/289	1/17993	0.0160618	1
1	GO:0031370	MF	eukaryotic initiation factor 4G binding	1/289	1/17993	0.0160618	1
1	GO:0044540	MF	L-cystine L-cysteine-lyase (deaminating)	1/289	1/17993	0.0160618	1
1	GO:0004915	MF	interleukin-6 receptor activity	1/289	1/17993	0.0160618	1
1	GO:0052723	MF	inositol hexakisphosphate 1-kinase activity	1/289	1/17993	0.0160618	1
1	GO:0052724	MF	inositol hexakisphosphate 3-kinase activity	1/289	1/17993	0.0160618	1
1	GO:0051748	MF	UTP-monosaccharide-1-phosphate uridylyltransferase activity	1/289	1/17993	0.0160618	1
1	GO:0017113	MF	dihydropyrimidine dehydrogenase (NADP+) activity	1/289	1/17993	0.0160618	1
1	GO:0004727	MF	prenylated protein tyrosine phosphatase activity	1/289	1/17993	0.0160618	1
1	GO:0016515	MF	interleukin-13 receptor activity	1/289	1/17993	0.0160618	1
1	GO:0002054	MF	nucleobase binding	1/289	1/17993	0.0160618	1
1	GO:0002058	MF	uracil binding	1/289	1/17993	0.0160618	1
1	GO:0001018	MF	mitochondrial promoter sequence-specific DNA binding	1/289	1/17993	0.0160618	1
1	GO:0031626	MF	beta-endorphin binding	1/289	1/17993	0.0160618	1
1	GO:0004123	MF	cystathionine gamma-lyase activity	1/289	1/17993	0.0160618	1
1	GO:0008455	MF	alpha-1,6-mannosylglycoprotein 2-beta-N-acetylglucosaminyltransferase activity	1/289	1/17993	0.0160618	1
1	GO:0042132	MF	fructose 1,6-bisphosphate 1-phosphatase activity	1/289	1/17993	0.0160618	1
1	GO:0004353	MF	glutamate dehydrogenase [NAD(P)+] activity	1/289	1/17993	0.0160618	1
1	GO:0004639	MF	phosphoribosylaminoimidazolesuccinocarboxamide synthase activity	1/289	1/17993	0.0160618	1
1	GO:0080146	MF	L-cysteine desulfhydrase activity	1/289	1/17993	0.0160618	1
1	GO:0005139	MF	interleukin-7 receptor binding	1/289	1/17993	0.0160618	1
1	GO:0016639	MF	oxidoreductase activity, acting on the CH-NH2 group of donors, NAD or NADP as acceptor	1/289	1/17993	0.0160618	1
1	GO:0061663	MF	NEDD8 ligase activity	1/289	1/17993	0.0160618	1
1	GO:0033857	MF	diphosphoinositol-pentakisphosphate kinase activity	1/289	1/17993	0.0160618	1
1	GO:0034417	MF	bisphosphoglycerate 3-phosphatase activity	1/289	1/17993	0.0160618	1
1	GO:0002061	MF	pyrimidine nucleobase binding	1/289	1/17993	0.0160618	1
1	GO:0000829	MF	inositol heptakisphosphate kinase activity	1/289	1/17993	0.0160618	1
1	GO:0003983	MF	UTP:glucose-1-phosphate uridylyltransferase activity	1/289	1/17993	0.0160618	1
1	GO:1990269	MF	RNA polymerase II C-terminal domain phosphoserine binding	1/289	1/17993	0.0160618	1
1	GO:0071567	MF	UFM1 hydrolase activity	1/289	1/17993	0.0160618	1
1	GO:0008460	MF	dTDP-glucose 4,6-dehydratase activity	1/289	1/17993	0.0160618	1
1	GO:0102092	MF	5-diphosphoinositol pentakisphosphate 3-kinase activity	1/289	1/17993	0.0160618	1
1	GO:0008521	MF	acetyl-CoA transmembrane transporter activity	1/289	1/17993	0.0160618	1
3	GO:0016776	MF	phosphotransferase activity, phosphate group as acceptor	3/289	34/17993	0.0169959	1
3	GO:0030544	MF	Hsp70 protein binding	3/289	34/17993	0.0169959	1
4	GO:0030165	MF	PDZ domain binding	4/289	62/17993	0.0175496	1
2	GO:0003995	MF	acyl-CoA dehydrogenase activity	2/289	13/17993	0.0178427	1
2	GO:0004724	MF	magnesium-dependent protein serine/threonine phosphatase activity	2/289	13/17993	0.0178427	1
2	GO:0005537	MF	mannose binding	2/289	13/17993	0.0178427	1
2	GO:0000339	MF	RNA cap binding	2/289	13/17993	0.0178427	1
11	GO:0019787	MF	ubiquitin-like protein transferase activity	11/289	313/17993	0.0187046	1
118	GO:0003824	MF	catalytic activity	118/289	6158/17993	0.020578	1
5	GO:0031072	MF	heat shock protein binding	5/289	98/17993	0.020905	1
14	GO:0019904	MF	protein domain specific binding	14/289	466/17993	0.0230959	1
2	GO:0052745	MF	inositol phosphate phosphatase activity	2/289	15/17993	0.0235185	1
3	GO:0097110	MF	scaffold protein binding	3/289	39/17993	0.0244846	1
2	GO:0051721	MF	protein phosphatase 2A binding	2/289	16/17993	0.0265974	1
2	GO:0004559	MF	alpha-mannosidase activity	2/289	16/17993	0.0265974	1
2	GO:0015923	MF	mannosidase activity	2/289	16/17993	0.0265974	1
3	GO:0019205	MF	nucleobase-containing compound kinase activity	3/289	41/17993	0.0279023	1
21	GO:0017111	MF	nucleoside-triphosphatase activity	21/289	793/17993	0.0283432	1
190	GO:0005488	MF	binding	190/289	10709/17993	0.0297202	1
10	GO:0004842	MF	ubiquitin-protein transferase activity	10/289	296/17993	0.0297259	1
2	GO:0016018	MF	cyclosporin A binding	2/289	17/17993	0.0298291	1
1	GO:0004649	MF	poly(ADP-ribose) glycohydrolase activity	1/289	2/17993	0.0318665	1
1	GO:1905056	MF	calcium-transporting ATPase activity involved in regulation of presynaptic cytosolic calcium ion concentration	1/289	2/17993	0.0318665	1
1	GO:0004573	MF	mannosyl-oligosaccharide glucosidase activity	1/289	2/17993	0.0318665	1
1	GO:0061953	MF	mRNA (adenine-N1-)-methyltransferase activity	1/289	2/17993	0.0318665	1
1	GO:0000832	MF	inositol hexakisphosphate 5-kinase activity	1/289	2/17993	0.0318665	1
1	GO:0004505	MF	phenylalanine 4-monooxygenase activity	1/289	2/17993	0.0318665	1
1	GO:1902118	MF	calcidiol binding	1/289	2/17993	0.0318665	1
1	GO:0008431	MF	vitamin E binding	1/289	2/17993	0.0318665	1
1	GO:0004333	MF	fumarate hydratase activity	1/289	2/17993	0.0318665	1
1	GO:0004109	MF	coproporphyrinogen oxidase activity	1/289	2/17993	0.0318665	1
1	GO:0004809	MF	tRNA (guanine-N2-)-methyltransferase activity	1/289	2/17993	0.0318665	1
1	GO:0072510	MF	trivalent inorganic cation transmembrane transporter activity	1/289	2/17993	0.0318665	1
1	GO:0004923	MF	leukemia inhibitory factor receptor activity	1/289	2/17993	0.0318665	1
1	GO:0004924	MF	oncostatin-M receptor activity	1/289	2/17993	0.0318665	1
1	GO:0034416	MF	bisphosphoglycerate phosphatase activity	1/289	2/17993	0.0318665	1
1	GO:0033192	MF	calmodulin-dependent protein phosphatase activity	1/289	2/17993	0.0318665	1
1	GO:0004053	MF	arginase activity	1/289	2/17993	0.0318665	1
1	GO:0046899	MF	nucleoside triphosphate adenylate kinase activity	1/289	2/17993	0.0318665	1
1	GO:0015091	MF	ferric iron transmembrane transporter activity	1/289	2/17993	0.0318665	1
1	GO:0031403	MF	lithium ion binding	1/289	2/17993	0.0318665	1
1	GO:0004833	MF	tryptophan 2,3-dioxygenase activity	1/289	2/17993	0.0318665	1
1	GO:0008384	MF	IkappaB kinase activity	1/289	2/17993	0.0318665	1
2	GO:0050145	MF	nucleoside monophosphate kinase activity	2/289	18/17993	0.0332079	1
3	GO:0001085	MF	RNA polymerase II transcription factor binding	3/289	44/17993	0.0334785	1
3	GO:0003755	MF	peptidyl-prolyl cis-trans isomerase activity	3/289	46/17993	0.0374931	1
44	GO:0140096	MF	catalytic activity, acting on a protein	44/289	2023/17993	0.0382494	1
3	GO:0016859	MF	cis-trans isomerase activity	3/289	47/17993	0.0395886	1
9	GO:0016791	MF	phosphatase activity	9/289	261/17993	0.0397523	1
4	GO:0050660	MF	flavin adenine dinucleotide binding	4/289	80/17993	0.03988	1
2	GO:0043325	MF	phosphatidylinositol-3,4-bisphosphate binding	2/289	20/17993	0.0403851	1
21	GO:0016462	MF	pyrophosphatase activity	21/289	834/17993	0.0461365	1
21	GO:0016818	MF	hydrolase activity, acting on acid anhydrides, in phosphorus-containing anhydrides	21/289	837/17993	0.0465722	1
21	GO:0016817	MF	hydrolase activity, acting on acid anhydrides	21/289	838/17993	0.0467262	1
1	GO:1902271	MF	D3 vitamins binding	1/289	3/17993	0.0474182	1
1	GO:0106029	MF	tRNA pseudouridine synthase activity	1/289	3/17993	0.0474182	1
1	GO:0008934	MF	inositol monophosphate 1-phosphatase activity	1/289	3/17993	0.0474182	1
1	GO:0004020	MF	adenylylsulfate kinase activity	1/289	3/17993	0.0474182	1
1	GO:0010698	MF	acetyltransferase activator activity	1/289	3/17993	0.0474182	1
1	GO:0047493	MF	ceramide cholinephosphotransferase activity	1/289	3/17993	0.0474182	1
1	GO:0033188	MF	sphingomyelin synthase activity	1/289	3/17993	0.0474182	1
1	GO:0004152	MF	dihydroorotate dehydrogenase activity	1/289	3/17993	0.0474182	1
1	GO:0004781	MF	sulfate adenylyltransferase (ATP) activity	1/289	3/17993	0.0474182	1
1	GO:0004126	MF	cytidine deaminase activity	1/289	3/17993	0.0474182	1
1	GO:0018478	MF	malonate-semialdehyde dehydrogenase (acetylating) activity	1/289	3/17993	0.0474182	1
1	GO:0030942	MF	endoplasmic reticulum signal peptide binding	1/289	3/17993	0.0474182	1
1	GO:0071077	MF	adenosine 3',5'-bisphosphate transmembrane transporter activity	1/289	3/17993	0.0474182	1
1	GO:0052832	MF	inositol monophosphate 3-phosphatase activity	1/289	3/17993	0.0474182	1
1	GO:0060230	MF	lipoprotein lipase activator activity	1/289	3/17993	0.0474182	1
1	GO:0004491	MF	methylmalonate-semialdehyde dehydrogenase (acylating) activity	1/289	3/17993	0.0474182	1
1	GO:0019981	MF	interleukin-6 binding	1/289	3/17993	0.0474182	1
1	GO:0050265	MF	RNA uridylyltransferase activity	1/289	3/17993	0.0474182	1
1	GO:1990405	MF	protein antigen binding	1/289	3/17993	0.0474182	1
1	GO:0004779	MF	sulfate adenylyltransferase activity	1/289	3/17993	0.0474182	1
1	GO:0097016	MF	L27 domain binding	1/289	3/17993	0.0474182	1
1	GO:0043559	MF	insulin binding	1/289	3/17993	0.0474182	1
1	GO:0004897	MF	ciliary neurotrophic factor receptor activity	1/289	3/17993	0.0474182	1
1	GO:0003826	MF	alpha-ketoacid dehydrogenase activity	1/289	3/17993	0.0474182	1
1	GO:0071568	MF	UFM1 transferase activity	1/289	3/17993	0.0474182	1
1	GO:0005127	MF	ciliary neurotrophic factor receptor binding	1/289	3/17993	0.0474182	1
1	GO:0016429	MF	tRNA (adenine-N1-)-methyltransferase activity	1/289	3/17993	0.0474182	1
1	GO:0016426	MF	tRNA (adenine) methyltransferase activity	1/289	3/17993	0.0474182	1
2	GO:0019239	MF	deaminase activity	2/289	22/17993	0.0480864	1
