# Supplementary material for: Insight into Liver lncRNA and mRNA Profiling at Four Developmental Stages in Ningxiang Pig
Source: Biology (Basel). 2021 Apr 8;10(4):310. doi: 10.3390/biology10040310 (PMC8068270; doi:10.3390/biology10040310)
Supplement: Supplementary file 1 [file biology-10-00310-s001.zip › supplement information/Table S4. The common DEmRNAs.xls]

## Sheet: 表达量差异详情表(mRNA)
Transcript id	Gene id	Gene name	Gene description	FC(N90D_L/N30D_L)	Log2FC(N90D_L/N30D_L)	Pvalue	Padjust	Significant	Regulate	N30D_L1	N30D_L2	N30D_L3	N90D_L1	N90D_L2	N90D_L3	N30D_L	N90D_L	GO id	GO type	GO term	KO_id	KO_name	Pathway_id	Pathway_definition	COG_id	COG_Functional Categories	NR_hit-name	NR_description	Swiss-Prot_hit-name	Swiss-Prot_description	Pfam_id	Domain	Domain description
Pig.22669.1	Pig.22669	CYP4A24-206	RecName: Full=Cytochrome P450 4A25; AltName: Full=CYPIVA25; AltName: Full=Fatty acid omega-hydroxylase; AltName: Full=Long-chain fatty acid omega-monooxygenaseCAC85663.1 cytochrome P450 [Sus scrofa]	168.879	7.39985	1.20847e-06	5.3236e-06	yes	up	0	0	0.02	0.1	1.26	1.25	0.00666667	0.87	GO:0016021;;GO:0005789;;GO:0004497;;GO:0020037;;GO:0016705;;GO:0005506;	cellular_component;;cellular_component;;molecular_function;;molecular_function;;molecular_function;;molecular_function;;	CC:integral component of membrane;;CC:endoplasmic reticulum membrane;;MF:monooxygenase activity;;MF:heme binding;;MF:oxidoreductase activity, acting on paired donors, with incorporation or reduction of molecular oxygen;;MF:iron ion binding;;	K17687;K18228;K07425	;CYP4A21;CYP4A	map04750;;map00590;;map04270;;map03320;;map00830;;map00071	Inflammatory mediator regulation of TRP channels;;Arachidonic acid metabolism;;Vascular smooth muscle contraction;;PPAR signaling pathway;;Retinol metabolism;;Fatty acid degradation	COG2124	Q:Secondary metabolites biosynthesis, transport and catabolism	Q8SPK0.1;;AltName: Full=CYPIVA25;;AltName: Full=Fatty acid omega-hydroxylase;;AltName: Full=Long-chain fatty acid omega-monooxygenase)	RecName: Full=Cytochrome P450 4A2;;;;;;	sp|Q8SPK0|CP4AP_PIG;;	Cytochrome P450 4A25 OS=Sus scrofa OX=9823 GN=CYP4A25 PE=2 SV=1;;	PF00067.22	p450	Cytochrome P450
Pig.22175.1	Pig.22175	CYP2C42-206	cytochrome P450 2C49 [Sus scrofa]	232.806	7.86298	6.83884e-09	4.0326e-08	yes	up	0.14	0.04	0	4.57	1.83	12.39	0.06	6.26333	GO:0005506;;GO:0016705;;GO:0004497;;GO:0020037;	molecular_function;;molecular_function;;molecular_function;;molecular_function;;	MF:iron ion binding;;MF:oxidoreductase activity, acting on paired donors, with incorporation or reduction of molecular oxygen;;MF:monooxygenase activity;;MF:heme binding;;	K17720	CYP2C18	map04726;;map00830;;map05204	Serotonergic synapse;;Retinol metabolism;;Chemical carcinogenesis	COG2124	Q:Secondary metabolites biosynthesis, transport and catabolism	AKO62668.1	cytochrome P450 2C49 [Sus scrofa]	sp|P33260|CP2CI_HUMAN;;	Cytochrome P450 2C18 OS=Homo sapiens OX=9606 GN=CYP2C18 PE=1 SV=3;;	PF00067.22	p450	Cytochrome P450
Pig.21942.1	Pig.21942	CES1	liver carboxylesterase 1 [Sus scrofa]	22.3666	4.48327	1.44915e-21	2.35672e-20	yes	up	3.83	1.95	2.46	26.53	23.79	32.99	2.74667	27.77	GO:0016042;;GO:0005615;;GO:0005788;;GO:0016787;;GO:0004806;;GO:0080030;;GO:0052689;;GO:0004771;	biological_process;;cellular_component;;cellular_component;;molecular_function;;molecular_function;;molecular_function;;molecular_function;;molecular_function;;	BP:lipid catabolic process;;CC:extracellular space;;CC:endoplasmic reticulum lumen;;MF:hydrolase activity;;MF:triglyceride lipase activity;;MF:methyl indole-3-acetate esterase activity;;MF:carboxylic ester hydrolase activity;;MF:sterol esterase activity;;	K01044	CES1	map00983	Drug metabolism - other enzymes	COG2272	I:Lipid transport and metabolism	AQT33899.1	liver carboxylesterase 1 [Sus scrofa]	sp|Q29550|EST1_PIG;;	Liver carboxylesterase OS=Sus scrofa OX=9823 PE=1 SV=1;;	PF00135.28;;PF07859.13	COesterase;;Abhydrolase_3	Carboxylesterase family;;alpha/beta hydrolase fold
Pig.21932.1	Pig.21932	SELENOI-201	ethanolaminephosphotransferase 1 (CDP-ethanolamine-specific) [Sus scrofa]	2.47578	1.30788	0.000265745	0.000792795	no	up	4.41	6.12	6.5	6.56	5.4	6.32	5.67667	6.09333	GO:0008654;;GO:0016021;;GO:0016780;	biological_process;;cellular_component;;molecular_function;;	BP:phospholipid biosynthetic process;;CC:integral component of membrane;;MF:phosphotransferase activity, for other substituted phosphate groups;;	K00993	EPT1	map00565;;map00564;;map00440	Ether lipid metabolism;;Glycerophospholipid metabolism;;Phosphonate and phosphinate metabolism	COG5050	T:Signal transduction mechanisms	NP_001231591.1	ethanolaminephosphotransferase 1 [Sus scrofa]	sp|Q9C0D9|EPT1_HUMAN;;	Ethanolaminephosphotransferase 1 OS=Homo sapiens OX=9606 GN=SELENOI PE=1 SV=3;;	PF01066.21	CDP-OH_P_transf	CDP-alcohol phosphatidyltransferase
Pig.21792.1	Pig.21792	AHNAK2	protein AHNAK2 [Sus scrofa]	0.0145846	-6.09941	1.99625e-24	3.75307e-23	yes	down	4.56	6.17	8.83	0.04	0.05	0.02	6.52	0.0366667	------	------	------	------	------	------	------	ENOG410Y4F1;;ENOG41116CJ	S:Function unknown;;O:Posttranslational modification, protein turnover, chaperones	XP_020937162.1	protein AHNAK2 [Sus scrofa]	sp|Q8IVF2|AHNK2_HUMAN;;	Protein AHNAK2 OS=Homo sapiens OX=9606 GN=AHNAK2 PE=1 SV=2;;	------	------	------
Pig.21784.1	Pig.21784	CYP2C42-206	cytochrome P450 2C18 [Sus scrofa]	112.15	6.80928	4.07503e-07	1.92391e-06	yes	up	0.06	0.18	0	2.09	3.12	5.8	0.08	3.67	GO:0005506;;GO:0016705;;GO:0004497;;GO:0020037;	molecular_function;;molecular_function;;molecular_function;;molecular_function;;	MF:iron ion binding;;MF:oxidoreductase activity, acting on paired donors, with incorporation or reduction of molecular oxygen;;MF:monooxygenase activity;;MF:heme binding;;	K17720	CYP2C18	map04726;;map00830;;map05204	Serotonergic synapse;;Retinol metabolism;;Chemical carcinogenesis	COG2124	Q:Secondary metabolites biosynthesis, transport and catabolism	XP_013839051.2	cytochrome P450 2C18 [Sus scrofa]	sp|P33260|CP2CI_HUMAN;;	Cytochrome P450 2C18 OS=Homo sapiens OX=9606 GN=CYP2C18 PE=1 SV=3;;	PF00067.22	p450	Cytochrome P450
Pig.20651.1	Pig.20651	CDHR5-201	cadherin-related family member 5 isoform X1 [Sus scrofa]	49.9197	5.64154	1.15379e-20	1.79468e-19	yes	up	0.03	0.04	0.12	1.3	1.82	1.16	0.0633333	1.42667	GO:0007156;;GO:0016021;;GO:0005886;;GO:0005509;	biological_process;;cellular_component;;cellular_component;;molecular_function;;	BP:homophilic cell adhesion via plasma membrane adhesion molecules;;CC:integral component of membrane;;CC:plasma membrane;;MF:calcium ion binding;;	K16505	CDHR5, MUCDHL	------	------	ENOG410XQHI	S:Function unknown	XP_013845324.2	cadherin-related family member 5 isoform X1 [Sus scrofa]	sp|Q9HBB8|CDHR5_HUMAN;;	Cadherin-related family member 5 OS=Homo sapiens OX=9606 GN=CDHR5 PE=1 SV=3;;	PF00028.17	Cadherin	Cadherin domain
Pig.20560.1	Pig.20560	RGS19-201	regulator of G-protein signaling 19 isoform X3 [Sus scrofa]	0.337054	-1.56895	3.61046e-07	1.71758e-06	no	down	13.4	15.1	10.83	2.07	1.41	2.33	13.11	1.93667	------	------	------	K16449	RGS	------	------	ENOG410YMJD	B:Chromatin structure and dynamics	XP_020933307.1	regulator of G-protein signaling 19 isoform X3 [Sus scrofa]	sp|P49795|RGS19_HUMAN;;	Regulator of G-protein signaling 19 OS=Homo sapiens OX=9606 GN=RGS19 PE=1 SV=1;;	PF00615.19	RGS	Regulator of G protein signaling domain
Pig.20415.1	Pig.20415	LONRF1-201	LON peptidase N-terminal domain and RING finger protein 1 [Sus scrofa]	3.83277	1.93839	9.40091e-06	3.61701e-05	yes	up	1.17	1.29	0.99	1.76	1.65	2.41	1.15	1.94	GO:0046872;	molecular_function;;	MF:metal ion binding;;	------	------	------	------	COG2802	O:Posttranslational modification, protein turnover, chaperones	XP_020933132.1	LON peptidase N-terminal domain and RING finger protein 1 [Sus scrofa]	sp|Q17RB8|LONF1_HUMAN;;	LON peptidase N-terminal domain and RING finger protein 1 OS=Homo sapiens OX=9606 GN=LONRF1 PE=1 SV=2;;	PF02190.16;;PF13923.6;;PF13920.6;;PF00097.25;;PF15227.6;;PF14634.6;;PF13445.6;;PF13639.6;;PF14447.6;;PF16685.5;;PF14559.6;;PF04564.15	LON_substr_bdg;;zf-C3HC4_2;;zf-C3HC4_3;;zf-C3HC4;;zf-C3HC4_4;;zf-RING_5;;zf-RING_UBOX;;zf-RING_2;;Prok-RING_4;;zf-RING_10;;TPR_19;;U-box	ATP-dependent protease La;;Zinc finger, C3HC4 type;;Zinc finger, C3HC4 type;;Zinc finger, C3HC4 type;;zinc finger of C3HC4-type, RING;;zinc-RING finger domain;;RING-type zinc-finger;;Ring finger domain;;Prokaryotic RING finger family 4;;zinc RING finger of MSL2;;Tetratricopeptide repeat;;U-box domain
Pig.19857.1	Pig.19857	SYT15	synaptotagmin-15 [Sus scrofa]	0.435384	-1.19964	0.019323	0.0382824	no	down	0.91	1.08	0.98	0.26	0.08	0.24	0.99	0.193333	GO:0016021;	cellular_component;;	CC:integral component of membrane;;	K19914	SYT15	------	------	ENOG410XRME	T:Signal transduction mechanisms	XP_003359317.2	synaptotagmin-15 [Sus scrofa]	sp|Q9BQS2|SYT15_HUMAN;;	Synaptotagmin-15 OS=Homo sapiens OX=9606 GN=SYT15 PE=2 SV=3;;	PF00168.30	C2	C2 domain
Pig.19283.1	Pig.19283	JDP2-201	PREDICTED: jun dimerization protein 2 [Trichechus manatus latirostris]	0.175711	-2.50872	3.39525e-13	3.09033e-12	yes	down	21.55	29.6	19.28	1.68	1.61	1.98	23.4767	1.75667	GO:0031063;;GO:0031065;;GO:0006357;;GO:0045599;;GO:0005634;;GO:0001227;;GO:0003700;;GO:0003714;;GO:0003677;;GO:0000978;;GO:0003682;	biological_process;;biological_process;;biological_process;;biological_process;;cellular_component;;molecular_function;;molecular_function;;molecular_function;;molecular_function;;molecular_function;;molecular_function;;	BP:regulation of histone deacetylation;;BP:positive regulation of histone deacetylation;;BP:regulation of transcription from RNA polymerase II promoter;;BP:negative regulation of fat cell differentiation;;CC:nucleus;;MF:transcriptional repressor activity, RNA polymerase II transcription regulatory region sequence-specific binding;;MF:transcription factor activity, sequence-specific DNA binding;;M…	K09033	JDP2	------	------	ENOG4111CH5	U:Intracellular trafficking, secretion, and vesicular transport	XP_006865576.1	PREDICTED: jun dimerization protein 2 [Chrysochloris asiatica]	sp|Q8WYK2|JDP2_HUMAN;;	Jun dimerization protein 2 OS=Homo sapiens OX=9606 GN=JDP2 PE=1 SV=1;;	PF00170.21;;PF07716.15;;PF03131.17	bZIP_1;;bZIP_2;;bZIP_Maf	bZIP transcription factor;;Basic region leucine zipper;;bZIP Maf transcription factor
Pig.18938.1	Pig.18938	SERPINA3	serpin A3-8 [Sus scrofa]	794.032	9.63305	1.87842e-112	3.16088e-110	yes	up	0.82	1.09	1.23	273.5	367.16	430.01	1.04667	356.89	GO:0010951;;GO:0005615;;GO:0004867;	biological_process;;cellular_component;;molecular_function;;	BP:negative regulation of endopeptidase activity;;CC:extracellular space;;MF:serine-type endopeptidase inhibitor activity;;	K04525	SERPINA	------	------	COG4826	O:Posttranslational modification, protein turnover, chaperones	XP_001928857.4	serpin A3-8 [Sus scrofa]	sp|A6QPQ2|SPA38_BOVIN;;	Serpin A3-8 OS=Bos taurus OX=9913 GN=SERPINA3-8 PE=2 SV=1;;	PF00079.20	Serpin	Serpin
Pig.18685.1	Pig.18685	NLRP3-202	PREDICTED: NACHT, LRR and PYD domains-containing protein 1 [Vicugna pacos]	0.318057	-1.65264	3.84448e-11	2.8874e-10	yes	down	4.11	5.26	3.96	0.63	0.65	0.57	4.44333	0.616667	------	------	------	K12798	NLRP1, CARD7	map04621	NOD-like receptor signaling pathway	ENOG410YGKV	S:Function unknown	XP_015106137.1	PREDICTED: NACHT, LRR and PYD domains-containing protein 1 [Vicugna pacos]	sp|Q9C000|NLRP1_HUMAN;;	NACHT, LRR and PYD domains-containing protein 1 OS=Homo sapiens OX=9606 GN=NLRP1 PE=1 SV=1;;	PF13553.6;;PF00619.21;;PF13516.6	FIIND;;CARD;;LRR_6	Function to find;;Caspase recruitment domain;;Leucine Rich repeat
Pig.18629.1	Pig.18629	RFLNB-201	refilin-B [Sus scrofa]	0.386669	-1.37083	1.91099e-05	6.98183e-05	no	down	13.46	13.93	15.58	2.63	2.61	1.91	14.3233	2.38333	GO:0048705;;GO:0061572;;GO:0001837;;GO:0061182;;GO:1900158;;GO:0061181;;GO:0032432;;GO:0031005;	biological_process;;biological_process;;biological_process;;biological_process;;biological_process;;biological_process;;cellular_component;;molecular_function;;	BP:skeletal system morphogenesis;;BP:actin filament bundle organization;;BP:epithelial to mesenchymal transition;;BP:negative regulation of chondrocyte development;;BP:negative regulation of bone mineralization involved in bone maturation;;BP:regulation of chondrocyte development;;CC:actin filament bundle;;MF:filamin binding;;	------	------	------	------	ENOG410ZFEH	O:Posttranslational modification, protein turnover, chaperones	XP_003131866.1	refilin-B [Sus scrofa]	sp|Q6AXS9|RFLB_RAT;;	Refilin-B OS=Rattus norvegicus OX=10116 GN=Rflnb PE=2 SV=1;;	PF15068.6	FAM101	FAM101 family
Pig.18269.1	Pig.18269	SWAP70-201	cilia- and flagella-associated protein 53 [Sus scrofa]	3.48604	1.80159	3.45403e-05	0.000120734	yes	up	0.35	0.33	0.47	0.74	0.41	0.62	0.383333	0.59	GO:0003341;;GO:0060271;;GO:0031514;	biological_process;;biological_process;;cellular_component;;	BP:cilium movement;;BP:cilium assembly;;CC:motile cilium;;	------	------	------	------	ENOG410Y53F	S:Function unknown	XP_005654480.2	cilia- and flagella-associated protein 53 [Sus scrofa]	sp|Q96M91|CFA53_HUMAN;;	Cilia- and flagella-associated protein 53 OS=Homo sapiens OX=9606 GN=CFAP53 PE=1 SV=2;;	PF13868.6	TPH	Trichohyalin-plectin-homology domain
Pig.18244.1	Pig.18244	ANK1-201	60 kDa lysophospholipase isoform X1 [Sus scrofa]	57.9977	5.85792	1.02948e-19	1.50583e-18	yes	up	0.06	0.1	0.04	1.7	1.35	1.96	0.0666667	1.67	GO:0004067;	molecular_function;;	MF:asparaginase activity;;	K13278	ASPG	------	------	COG0666;;COG0252	Z:Cytoskeleton;;E:Amino acid transport and metabolism	XP_020937233.1	60 kDa lysophospholipase isoform X1 [Sus scrofa]	sp|Q86U10|LPP60_HUMAN;;	60 kDa lysophospholipase OS=Homo sapiens OX=9606 GN=ASPG PE=2 SV=3;;	PF00710.20;;PF17763.1;;PF13637.6;;PF12796.7;;PF13857.6;;PF00023.30;;PF13606.6	Asparaginase;;Asparaginase_C;;Ank_4;;Ank_2;;Ank_5;;Ank;;Ank_3	Asparaginase, N-terminal;;Glutaminase/Asparaginase C-terminal domain;;Ankyrin repeats;;Ankyrin repeats;;Ankyrin repeats;;Ankyrin repeat;;Ankyrin repeat
Pig.17995.1	Pig.17995	CD300LG	CMRF35-like molecule 9 isoform X2 [Sus scrofa]	0.049091	-4.3484	1.8102e-37	5.94474e-36	yes	down	42.03	51.35	45.4	0.76	0.98	1.21	46.26	0.983333	GO:0016021;	cellular_component;;	CC:integral component of membrane;;	K16663	CD300LG, NEPMUCIN	------	------	ENOG41114KV	U:Intracellular trafficking, secretion, and vesicular transport	XP_020922569.1	CMRF35-like molecule 9 isoform X4 [Sus scrofa]	sp|A5D7B2|CLM9_BOVIN;;	CMRF35-like molecule 9 OS=Bos taurus OX=9913 GN=CD300LG PE=2 SV=2;;	PF07686.17;;PF00047.25	V-set;;ig	Immunoglobulin V-set domain;;Immunoglobulin domain
Pig.17799.1	Pig.17799	GCM1-201	chorion-specific transcription factor GCMa isoform X2 [Sus scrofa]	5.06997	2.34198	0.0024318	0.00599877	yes	up	0.37	0.11	0.24	0.54	0.6	0.51	0.24	0.55	GO:0060800;;GO:0060706;;GO:0060018;;GO:0060670;;GO:0060143;;GO:0006366;;GO:0005667;;GO:0005634;;GO:0008134;;GO:0003677;;GO:0001228;;GO:0008270;;GO:0000978;;GO:0042826;	biological_process;;biological_process;;biological_process;;biological_process;;biological_process;;biological_process;;cellular_component;;cellular_component;;molecular_function;;molecular_function;;molecular_function;;molecular_function;;molecular_function;;molecular_function;;	BP:regulation of cell differentiation involved in embryonic placenta development;;BP:cell differentiation involved in embryonic placenta development;;BP:astrocyte fate commitment;;BP:branching involved in labyrinthine layer morphogenesis;;BP:positive regulation of syncytium formation by plasma membrane fusion;;BP:transcription from RNA polymerase II promoter;;CC:transcription factor complex;;CC:n…	K21598	GCM	map04928	Parathyroid hormone synthesis, secretion and action	ENOG4110IIJ	K:Transcription	XP_020954488.1	chorion-specific transcription factor GCMa isoform X2 [Sus scrofa]	sp|Q9NP62|GCM1_HUMAN;;	Chorion-specific transcription factor GCMa OS=Homo sapiens OX=9606 GN=GCM1 PE=1 SV=1;;	PF03615.15	GCM	GCM motif protein
Pig.17617.1	Pig.17617	CTNS-201	cystinosin isoform X1 [Sus scrofa]	0.340959	-1.55233	5.85602e-08	3.07781e-07	no	down	14.11	27.49	19.19	3.48	2.12	3.39	20.2633	2.99667	GO:0007625;;GO:0007420;;GO:0007616;;GO:0046034;;GO:0007628;;GO:0006749;;GO:0002088;;GO:0008542;;GO:0016021;;GO:0005770;;GO:0045111;;GO:0005765;;GO:0015184;	biological_process;;biological_process;;biological_process;;biological_process;;biological_process;;biological_process;;biological_process;;biological_process;;cellular_component;;cellular_component;;cellular_component;;cellular_component;;molecular_function;;	BP:grooming behavior;;BP:brain development;;BP:long-term memory;;BP:ATP metabolic process;;BP:adult walking behavior;;BP:glutathione metabolic process;;BP:lens development in camera-type eye;;BP:visual learning;;CC:integral component of membrane;;CC:late endosome;;CC:intermediate filament cytoskeleton;;CC:lysosomal membrane;;MF:L-cystine transmembrane transporter activity;;	K12386	CTNS	map04142	Lysosome	ENOG410XQSD	U:Intracellular trafficking, secretion, and vesicular transport	XP_020923339.1	cystinosin isoform X1 [Sus scrofa]	sp|A7MB63|CTNS_BOVIN;;	Cystinosin OS=Bos taurus OX=9913 GN=CTNS PE=2 SV=1;;	PF04193.14	PQ-loop	PQ loop repeat
Pig.17407.1	Pig.17407	Igsf5	immunoglobulin superfamily member 5 isoform X1 [Sus scrofa]	60.8176	5.92642	7.42827e-09	4.35813e-08	yes	up	0.03	0.08	0	1.23	0.71	0.85	0.0366667	0.93	GO:0098609;;GO:0009986;;GO:0016021;;GO:0005923;	biological_process;;cellular_component;;cellular_component;;cellular_component;;	BP:cell-cell adhesion;;CC:cell surface;;CC:integral component of membrane;;CC:bicellular tight junction;;	K06786	JAM4, JCAM	map04530;;map05120	Tight junction;;Epithelial cell signaling in Helicobacter pylori infection	ENOG410Y7FC	U:Intracellular trafficking, secretion, and vesicular transport	XP_020926652.1	immunoglobulin superfamily member 5 isoform X1 [Sus scrofa]	sp|Q7TSN7|IGSF5_MOUSE;;	Immunoglobulin superfamily member 5 OS=Mus musculus OX=10090 GN=Igsf5 PE=1 SV=1;;	PF13927.6;;PF07679.16;;PF13895.6;;PF00047.25;;PF13908.6	Ig_3;;I-set;;Ig_2;;ig;;Shisa	Immunoglobulin domain;;Immunoglobulin I-set domain;;Immunoglobulin domain;;Immunoglobulin domain;;Wnt and FGF inhibitory regulator
Pig.17237.1	Pig.17237	ARHGEF25	rho guanine nucleotide exchange factor 25 isoform X1 [Sus scrofa]	0.149882	-2.7381	1.02748e-12	8.94805e-12	yes	down	12.21	15.57	12.16	0.93	0.9	0.77	13.3133	0.866667	GO:0035023;;GO:0005089;	biological_process;;molecular_function;;	BP:regulation of Rho protein signal transduction;;MF:Rho guanyl-nucleotide exchange factor activity;;	K20690	ARHGEF25	------	------	ENOG410ZKYJ	T:Signal transduction mechanisms	XP_003126361.1	rho guanine nucleotide exchange factor 25 isoform X1 [Sus scrofa]	sp|Q9CWR0|ARHGP_MOUSE;;	Rho guanine nucleotide exchange factor 25 OS=Mus musculus OX=10090 GN=Arhgef25 PE=1 SV=1;;	PF00621.20	RhoGEF	RhoGEF domain
Pig.17172.1	Pig.17172	HIF3A-201	hypoxia-inducible factor 3-alpha isoform X4 [Sus scrofa]	0.156998	-2.67119	3.12349e-07	1.49994e-06	yes	down	6.74	7.15	8.34	0.37	0.48	0.67	7.41	0.506667	GO:0006355;;GO:0005634;;GO:0046983;	biological_process;;cellular_component;;molecular_function;;	BP:regulation of transcription, DNA-templated;;CC:nucleus;;MF:protein dimerization activity;;	K09096	HIF3A	------	------	ENOG410YK57	S:Function unknown	XP_020950261.1	hypoxia-inducible factor 3-alpha isoform X4 [Sus scrofa]	sp|Q9Y2N7|HIF3A_HUMAN;;	Hypoxia-inducible factor 3-alpha OS=Homo sapiens OX=9606 GN=HIF3A PE=1 SV=2;;	PF08447.12;;PF14598.6;;PF11413.8;;PF00989.25;;PF08448.10	PAS_3;;PAS_11;;HIF-1;;PAS;;PAS_4	PAS fold;;PAS domain;;Hypoxia-inducible factor-1;;PAS fold;;PAS fold
Pig.17139.1	Pig.17139	HSD17B3	very-long-chain 3-oxoacyl-CoA reductase-B-like [Sus scrofa]	296.947	8.21406	7.01756e-72	5.97843e-70	yes	up	0.2	0.67	0.21	46.49	45.15	40.53	0.36	44.0567	GO:0016021;;GO:0016491;	cellular_component;;molecular_function;;	CC:integral component of membrane;;MF:oxidoreductase activity;;	K10251	HSD17B12, KAR, IFA38	map00140;;map01040;;map00062	Steroid hormone biosynthesis;;Biosynthesis of unsaturated fatty acids;;Fatty acid elongation	COG0300	K:Transcription	XP_020950195.1	very-long-chain 3-oxoacyl-CoA reductase-B-like [Sus scrofa]	sp|O57314|DHB12_ANAPL;;	Very-long-chain 3-oxoacyl-CoA reductase OS=Anas platyrhynchos OX=8839 GN=HSD17B12 PE=2 SV=1;;	PF00106.25;;PF13561.6;;PF08659.10;;PF03435.18;;PF01370.21	adh_short;;adh_short_C2;;KR;;Sacchrp_dh_NADP;;Epimerase	short chain dehydrogenase;;Enoyl;;KR domain;;Saccharopine dehydrogenase NADP binding domain;;NAD dependent epimerase/dehydratase family
Pig.16565.1	Pig.16565	FKBP4-202	peptidyl-prolyl cis-trans isomerase FKBP4 [Sus scrofa]	2.4829	1.31203	0.000104331	0.000333642	no	up	60.52	75.26	134.56	107.48	97.21	84.54	90.1133	96.41	GO:0031503;;GO:0030521;;GO:0007566;;GO:0030850;;GO:0046661;;GO:0006463;;GO:0000413;;GO:0061077;;GO:0005737;;GO:0005829;;GO:0005654;;GO:0035259;;GO:0031072;;GO:0051219;;GO:0005528;;GO:0003755;;GO:0005524;;GO:0005525;	biological_process;;biological_process;;biological_process;;biological_process;;biological_process;;biological_process;;biological_process;;biological_process;;cellular_component;;cellular_component;;cellular_component;;molecular_function;;molecular_function;;molecular_function;;molecular_function;;molecular_function;;molecular_function;;molecular_function;;	BP:protein complex localization;;BP:androgen receptor signaling pathway;;BP:embryo implantation;;BP:prostate gland development;;BP:male sex differentiation;;BP:steroid hormone receptor complex assembly;;BP:protein peptidyl-prolyl isomerization;;BP:chaperone-mediated protein folding;;CC:cytoplasm;;CC:cytosol;;CC:nucleoplasm;;MF:glucocorticoid receptor binding;;MF:heat shock protein binding;;MF:pho…	K09571	FKBP4_5	map04915	Estrogen signaling pathway	COG0545	S:Function unknown	NP_001182266.1	peptidyl-prolyl cis-trans isomerase FKBP4 [Sus scrofa]	sp|Q9TRY0|FKBP4_BOVIN;;	Peptidyl-prolyl cis-trans isomerase FKBP4 OS=Bos taurus OX=9913 GN=FKBP4 PE=1 SV=4;;	PF00254.28;;PF00515.28;;PF07719.17;;PF13181.6;;PF13424.6;;PF13414.6;;PF13174.6;;PF18023.1;;PF13371.6	FKBP_C;;TPR_1;;TPR_2;;TPR_8;;TPR_12;;TPR_11;;TPR_6;;FKBP_N_2;;TPR_9	FKBP-type peptidyl-prolyl cis-trans isomerase;;Tetratricopeptide repeat;;Tetratricopeptide repeat;;Tetratricopeptide repeat;;Tetratricopeptide repeat;;TPR repeat;;Tetratricopeptide repeat;;BDBT FKBP like N-terminal;;Tetratricopeptide repeat
Pig.15794.1	Pig.15794	GLYCTK-201	glycerate kinase [Sus scrofa]	40.1956	5.32896	4.94992e-66	3.70534e-64	yes	up	1.16	1.5	0.82	19.74	20.44	20.48	1.16	20.22	GO:0006468;;GO:0005737;;GO:0005794;;GO:0005829;;GO:0008887;;GO:0005524;	biological_process;;cellular_component;;cellular_component;;cellular_component;;molecular_function;;molecular_function;;	BP:protein phosphorylation;;CC:cytoplasm;;CC:Golgi apparatus;;CC:cytosol;;MF:glycerate kinase activity;;MF:ATP binding;;	K11529	gck, gckA, GLYCTK	map00630;;map00030;;map00561;;map00260	Glyoxylate and dicarboxylate metabolism;;Pentose phosphate pathway;;Glycerolipid metabolism;;Glycine, serine and threonine metabolism	COG2379	G:Carbohydrate transport and metabolism	XP_003132296.1	glycerate kinase [Sus scrofa]	sp|Q2KJF7|GLCTK_BOVIN;;	Glycerate kinase OS=Bos taurus OX=9913 GN=GLYCTK PE=2 SV=1;;	PF13660.6;;PF05161.13	DUF4147;;MOFRL	Domain of unknown function;;MOFRL family
Pig.15138.1	Pig.15138	HOOK3-201	PREDICTED: protein Hook homolog 1 isoform X1 [Orcinus orca]	94.8463	6.56752	3.19384e-22	5.36108e-21	yes	up	0.06	0.04	0.02	2.38	1.2	1.61	0.04	1.73	GO:0007030;;GO:1905198;;GO:0031122;;GO:0015630;;GO:0008017;;GO:0003779;	biological_process;;biological_process;;biological_process;;cellular_component;;molecular_function;;molecular_function;;	BP:Golgi organization;;BP:manchette assembly;;BP:cytoplasmic microtubule organization;;CC:microtubule cytoskeleton;;MF:microtubule binding;;MF:actin binding;;	K16612	HOOK1	------	------	ENOG410XQ3G	Z:Cytoskeleton	XP_029086685.1	protein Hook homolog 1 isoform X1 [Monodon monoceros]	sp|Q9UJC3|HOOK1_HUMAN;;	Protein Hook homolog 1 OS=Homo sapiens OX=9606 GN=HOOK1 PE=1 SV=2;;	PF05622.12;;PF08317.11	HOOK;;Spc7	HOOK protein;;Spc7 kinetochore protein
Pig.14998.1	Pig.14998	SALL1-201	sal-like protein 1 [Sus scrofa]	2517.13	11.2976	1.69303e-38	5.77418e-37	yes	up	0.02	0	0.01	11.29	9.78	9.47	0.01	10.18	GO:0042733;;GO:0007507;;GO:0030325;;GO:0030177;;GO:0048566;;GO:0000122;;GO:0008406;;GO:0042473;;GO:0006355;;GO:0061034;;GO:0045944;;GO:0003337;;GO:0021983;;GO:0005737;;GO:0005634;;GO:0010369;;GO:0000792;;GO:0001227;;GO:0008013;;GO:0003676;;GO:0000978;	biological_process;;biological_process;;biological_process;;biological_process;;biological_process;;biological_process;;biological_process;;biological_process;;biological_process;;biological_process;;biological_process;;biological_process;;biological_process;;cellular_component;;cellular_component;;cellular_component;;cellular_component;;molecular_function;;molecular_function;;molecular_function;…	BP:embryonic digit morphogenesis;;BP:heart development;;BP:adrenal gland development;;BP:positive regulation of Wnt signaling pathway;;BP:embryonic digestive tract development;;BP:negative regulation of transcription from RNA polymerase II promoter;;BP:gonad development;;BP:outer ear morphogenesis;;BP:regulation of transcription, DNA-templated;;BP:olfactory bulb mitral cell layer development;;BP:…	K19871	SALL	------	------	ENOG410ZE3Z	O:Posttranslational modification, protein turnover, chaperones	XP_003127035.1	sal-like protein 1 [Sus scrofa]	sp|Q9NSC2|SALL1_HUMAN;;	Sal-like protein 1 OS=Homo sapiens OX=9606 GN=SALL1 PE=1 SV=2;;	PF00096.26;;PF13894.6;;PF13465.6;;PF12171.8;;PF12874.7	zf-C2H2;;zf-C2H2_4;;zf-H2C2_2;;zf-C2H2_jaz;;zf-met	Zinc finger, C2H2 type;;C2H2-type zinc finger;;Zinc-finger double domain;;Zinc-finger double-stranded RNA-binding;;Zinc-finger of C2H2 type
Pig.14686.1	Pig.14686	HRH1-201	histamine H1 receptor isoform X1 [Sus scrofa]	0.0460912	-4.43937	5.49045e-22	9.05924e-21	yes	down	4.44	5.68	5.38	0.11	0.13	0.07	5.16667	0.103333	GO:0043114;;GO:0045907;;GO:0007268;;GO:0048245;;GO:0007187;;GO:0016021;;GO:0030425;;GO:0005887;;GO:0004930;;GO:0030594;;GO:0004969;;GO:0004993;	biological_process;;biological_process;;biological_process;;biological_process;;biological_process;;cellular_component;;cellular_component;;cellular_component;;molecular_function;;molecular_function;;molecular_function;;molecular_function;;	BP:regulation of vascular permeability;;BP:positive regulation of vasoconstriction;;BP:chemical synaptic transmission;;BP:eosinophil chemotaxis;;BP:G-protein coupled receptor signaling pathway, coupled to cyclic nucleotide second messenger;;CC:integral component of membrane;;CC:dendrite;;CC:integral component of plasma membrane;;MF:G-protein coupled receptor activity;;MF:neurotransmitter receptor…	K04149	HRH1	map04080;;map04020;;map04750	Neuroactive ligand-receptor interaction;;Calcium signaling pathway;;Inflammatory mediator regulation of TRP channels	ENOG410YCQR	U:Intracellular trafficking, secretion, and vesicular transport	XP_005669849.1	histamine H1 receptor isoform X2 [Sus scrofa]	sp|Q9N2B0|HRH1_PONPY;;	Histamine H1 receptor OS=Pongo pygmaeus OX=9600 GN=HRH1 PE=3 SV=1;;	PF00001.21;;PF10320.9;;PF13853.6;;PF10328.9	7tm_1;;7TM_GPCR_Srsx;;7tm_4;;7TM_GPCR_Srx	7 transmembrane receptor;;Serpentine type 7TM GPCR chemoreceptor Srsx;;Olfactory receptor;;Serpentine type 7TM GPCR chemoreceptor Srx
Pig.14293.1	Pig.14293	SQOR	PREDICTED: sulfide:quinone oxidoreductase, mitochondrial isoform X1 [Equus caballus]	3.06978	1.61813	8.99874e-09	5.21113e-08	yes	up	10.27	11.56	11.23	16.39	13.67	14.39	11.02	14.8167	GO:0070221;;GO:0070224;;GO:0071949;;GO:0016491;	biological_process;;molecular_function;;molecular_function;;molecular_function;;	BP:sulfide oxidation, using sulfid;;MF:sulfid;;MF:FAD binding;;MF:oxidoreductase activity;;	K17218	sqr	map00920	Sulfur metabolism	COG0446	U:Intracellular trafficking, secretion, and vesicular transport	NP_001231167.1	sulfide:quinone oxidoreductase, mitochondrial [Sus scrofa]	sp|Q9Y6N5|SQOR_HUMAN;;	Sulfide:quinone oxidoreductase, mitochondrial OS=Homo sapiens OX=9606 GN=SQOR PE=1 SV=1;;	PF07992.14	Pyr_redox_2	Pyridine nucleotide-disulphide oxidoreductase
Pig.14112.1	Pig.14112	ACSL3-201	long-chain-fatty-acid--CoA ligase 3 isoform X1 [Sus scrofa]	4.37724	2.13002	1.40104e-08	7.92187e-08	yes	up	2.61	3.47	1.5	4.54	3.36	6.77	2.52667	4.89	GO:0051047;;GO:0034379;;GO:0044539;;GO:0042998;;GO:2001247;;GO:0005794;;GO:0005783;;GO:0016021;;GO:0005811;;GO:0048471;;GO:0019901;;GO:0003824;;GO:0004467;;GO:0019904;	biological_process;;biological_process;;biological_process;;biological_process;;biological_process;;cellular_component;;cellular_component;;cellular_component;;cellular_component;;cellular_component;;molecular_function;;molecular_function;;molecular_function;;molecular_function;;	BP:positive regulation of secretion;;BP:very-low-density lipoprotein particle assembly;;BP:long-chain fatty acid import;;BP:positive regulation of Golgi to plasma membrane protein transport;;BP:positive regulation of phosphatidylcholine biosynthetic process;;CC:Golgi apparatus;;CC:endoplasmic reticulum;;CC:integral component of membrane;;CC:lipid particle;;CC:perinuclear region of cytoplasm;;MF:p…	K01897	ACSL, fadD	map04714;;map03320;;map04920;;map00061;;map00071;;map04146	Thermogenesis;;PPAR signaling pathway;;Adipocytokine signaling pathway;;Fatty acid biosynthesis;;Fatty acid degradation;;Peroxisome	COG1022	J:Translation, ribosomal structure and biogenesis	XP_020930225.1	long-chain-fatty-acid--CoA ligase 3 isoform X1 [Sus scrofa]	sp|O95573|ACSL3_HUMAN;;	Long-chain-fatty-acid--CoA ligase 3 OS=Homo sapiens OX=9606 GN=ACSL3 PE=1 SV=3;;	PF00501.28;;PF13193.6	AMP-binding;;AMP-binding_C	AMP-binding enzyme;;AMP-binding enzyme C-terminal domain
Pig.13861.1	Pig.13861	KLF8-203	Krueppel-like factor 8 isoform X1 [Sus scrofa]	0.374578	-1.41666	0.000567845	0.0015954	no	down	3.02	2.4	3.7	0.45	0.58	0.45	3.04	0.493333	GO:0003676;	molecular_function;;	MF:nucleic acid binding;;	K09205	KLF8_12	------	------	COG5048	S:Function unknown	XP_020935058.1	Krueppel-like factor 8 isoform X1 [Sus scrofa]	sp|O95600|KLF8_HUMAN;;	Krueppel-like factor 8 OS=Homo sapiens OX=9606 GN=KLF8 PE=1 SV=2;;	PF00096.26;;PF13465.6;;PF13894.6	zf-C2H2;;zf-H2C2_2;;zf-C2H2_4	Zinc finger, C2H2 type;;Zinc-finger double domain;;C2H2-type zinc finger
Pig.13773.1	Pig.13773	MT3-201	NR:NA	3006.12	11.5537	2.34904e-21	3.78692e-20	yes	up	0.68	0	0.69	591.37	564.73	610.42	0.456667	588.84	GO:0005634;	cellular_component;;	CC:nucleus;;	------	------	------	------	------	------	XP_023492659.1	uncharacterized protein LOC111772729 [Equus caballus]	------	------	PF00131.20	Metallothio	Metallothionein
Pig.13629.1	Pig.13629	TCAF1-204	TRPM8 channel-associated factor 1 isoform X1 [Sus scrofa]	0.248028	-2.01143	6.2129e-12	5.00994e-11	yes	down	9.21	10.06	11.43	0.81	0.83	1.7	10.2333	1.11333	GO:0030336;;GO:1901529;;GO:0090314;;GO:0005886;;GO:0044325;	biological_process;;biological_process;;biological_process;;cellular_component;;molecular_function;;	BP:negative regulation of cell migration;;BP:positive regulation of anion channel activity;;BP:positive regulation of protein targeting to membrane;;CC:plasma membrane;;MF:ion channel binding;;	------	------	------	------	ENOG410YE3A	S:Function unknown	XP_003134613.1	TRPM8 channel-associated factor 1 isoform X1 [Sus scrofa]	sp|A5PJN5|TCAF1_BOVIN;;	TRPM8 channel-associated factor 1 OS=Bos taurus OX=9913 GN=TCAF1 PE=2 SV=1;;	PF13402.6;;PF17291.2	Peptidase_M60;;M60-like_N	Peptidase M60, enhancin and enhancin-like;;N-terminal domain of M60-like peptidases
Pig.13602.1	Pig.13602	EPHB6-201	ephrin type-B receptor 6 isoform X1 [Sus scrofa]	0.08841	-3.49965	2.0685e-12	1.75268e-11	yes	down	3.97	5.13	4.06	0.08	0.21	0.2	4.38667	0.163333	GO:0005887;;GO:0005003;;GO:0005524;	cellular_component;;molecular_function;;molecular_function;;	CC:integral component of plasma membrane;;MF:ephrin receptor activity;;MF:ATP binding;;	K05114	EPHB6	map04360	Axon guidance	COG0515	P:Inorganic ion transport and metabolism	XP_020934530.1	ephrin type-B receptor 6 isoform X1 [Sus scrofa]	sp|O15197|EPHB6_HUMAN;;	Ephrin type-B receptor 6 OS=Homo sapiens OX=9606 GN=EPHB6 PE=1 SV=4;;	PF07714.17;;PF01404.19;;PF00069.25;;PF14575.6;;PF00041.21;;PF07699.13	Pkinase_Tyr;;Ephrin_lbd;;Pkinase;;EphA2_TM;;fn3;;Ephrin_rec_like	Protein tyrosine kinase;;Ephrin receptor ligand binding domain;;Protein kinase domain;;Ephrin type-A receptor 2 transmembrane domain;;Fibronectin type III domain;;Putative ephrin-receptor like
Pig.13462.1	Pig.13462	PLAT-201	tissue-type plasminogen activator precursor [Sus scrofa]	0.042424	-4.55897	2.08483e-22	3.53155e-21	yes	down	17.79	20.88	22.23	0.33	0.33	0.47	20.3	0.376667	GO:0014909;;GO:0099183;;GO:0031639;;GO:0048008;;GO:0006508;;GO:0001666;;GO:0045861;;GO:0045177;;GO:0005615;;GO:0009986;;GO:0098978;;GO:0005576;;GO:0030141;;GO:0098685;;GO:0004252;;GO:0051219;;GO:0097655;;GO:0005102;	biological_process;;biological_process;;biological_process;;biological_process;;biological_process;;biological_process;;biological_process;;cellular_component;;cellular_component;;cellular_component;;cellular_component;;cellular_component;;cellular_component;;cellular_component;;molecular_function;;molecular_function;;molecular_function;;molecular_function;;	BP:smooth muscle cell migration;;BP:trans-synaptic signaling by BDNF, modulating synaptic transmission;;BP:plasminogen activation;;BP:platelet-derived growth factor receptor signaling pathway;;BP:proteolysis;;BP:response to hypoxia;;BP:negative regulation of proteolysis;;CC:apical part of cell;;CC:extracellular space;;CC:cell surface;;CC:glutamatergic synapse;;CC:extracellular region;;CC:secretor…	K01343	PLAT	map05215;;map05202;;map05418;;map04610	Prostate cancer;;Transcriptional misregulation in cancer;;Fluid shear stress and atherosclerosis;;Complement and coagulation cascades	COG5640	U:Intracellular trafficking, secretion, and vesicular transport	NP_999219.1	tissue-type plasminogen activator precursor [Sus scrofa]	sp|Q8SQ23|TPA_PIG;;	Tissue-type plasminogen activator OS=Sus scrofa OX=9823 GN=PLAT PE=2 SV=1;;	PF00089.26;;PF00051.18;;PF00039.18;;PF00008.27;;PF13365.6;;PF09342.11	Trypsin;;Kringle;;fn1;;EGF;;Trypsin_2;;DUF1986	Trypsin;;Kringle domain;;Fibronectin type I domain;;EGF-like domain;;Trypsin-like peptidase domain;;Domain of unknown function
Pig.13358.1	Pig.13358	TINAG-204	tubulointerstitial nephritis antigen isoform X1 [Sus scrofa]	598.528	9.22527	3.20409e-13	2.92287e-12	yes	up	0	0	0	1.38	1.5	1.14	0	1.34	GO:0006955;;GO:0007155;;GO:0005604;;GO:0005615;;GO:0005044;;GO:0030247;;GO:0008234;	biological_process;;biological_process;;cellular_component;;cellular_component;;molecular_function;;molecular_function;;molecular_function;;	BP:immune response;;BP:cell adhesion;;CC:basement membrane;;CC:extracellular space;;MF:scavenger receptor activity;;MF:polysaccharide binding;;MF:cysteine-type peptidase activity;;	------	------	------	------	ENOG410YN9K	S:Function unknown	XP_020954173.1	tubulointerstitial nephritis antigen isoform X1 [Sus scrofa]	sp|Q3SZI1|TINAG_BOVIN;;	Tubulointerstitial nephritis antigen OS=Bos taurus OX=9913 GN=TINAG PE=2 SV=1;;	PF00112.23;;PF01033.17	Peptidase_C1;;Somatomedin_B	Papain family cysteine protease;;Somatomedin B domain
Pig.13323.1	Pig.13323	CLSTN3-203	calsyntenin-3 isoform X2 [Sus scrofa]	0.0284372	-5.13607	1.58163e-11	1.22727e-10	yes	down	25.13	37.56	23.75	0.1	0.42	0.52	28.8133	0.346667	GO:1905606;;GO:0051932;;GO:1902474;;GO:0050806;;GO:0001558;;GO:0051965;;GO:0007156;;GO:0035249;;GO:0007416;;GO:0098978;;GO:0016021;;GO:0032991;;GO:0099061;;GO:0098982;;GO:0005789;;GO:0045211;;GO:0009986;;GO:0000139;;GO:0005509;	biological_process;;biological_process;;biological_process;;biological_process;;biological_process;;biological_process;;biological_process;;biological_process;;biological_process;;cellular_component;;cellular_component;;cellular_component;;cellular_component;;cellular_component;;cellular_component;;cellular_component;;cellular_component;;cellular_component;;molecular_function;;	BP:regulation of presynapse assembly;;BP:synaptic transmission, GABAergic;;BP:positive regulation of protein localization to synapse;;BP:positive regulation of synaptic transmission;;BP:regulation of cell growth;;BP:positive regulation of synapse assembly;;BP:homophilic cell adhesion via plasma membrane adhesion molecules;;BP:synaptic transmission, glutamatergic;;BP:synapse assembly;;CC:glutamate…	------	------	------	------	ENOG410XT2J	U:Intracellular trafficking, secretion, and vesicular transport	XP_020948065.1	calsyntenin-3 isoform X1 [Sus scrofa]	sp|Q0VCN6|CSTN3_BOVIN;;	Calsyntenin-3 OS=Bos taurus OX=9913 GN=CLSTN3 PE=2 SV=2;;	------	------	------
Pig.13238.1	Pig.13238	GPRC5A-201	retinoic acid-induced protein 3 isoform X1 [Sus scrofa]	0.022681	-5.46237	5.21154e-10	3.48594e-09	yes	down	2.59	4.16	2.96	0	0.09	0	3.23667	0.03	GO:0031982;;GO:0005886;;GO:0016021;;GO:0005730;;GO:0004930;	cellular_component;;cellular_component;;cellular_component;;cellular_component;;molecular_function;;	CC:vesicle;;CC:plasma membrane;;CC:integral component of membrane;;CC:nucleolus;;MF:G-protein coupled receptor activity;;	K08468	GPRC5A	------	------	ENOG410YD51	U:Intracellular trafficking, secretion, and vesicular transport	XP_020947985.1	retinoic acid-induced protein 3 isoform X2 [Sus scrofa]	sp|Q8BHL4|RAI3_MOUSE;;	Retinoic acid-induced protein 3 OS=Mus musculus OX=10090 GN=Gprc5a PE=1 SV=1;;	PF00003.22	7tm_3	7 transmembrane sweet-taste receptor of 3 GCPR
Pig.12445.1	Pig.12445	PCSK9-201	LOW QUALITY PROTEIN: proprotein convertase subtilisin/kexin type 9 [Sus scrofa]	12.6863	3.6652	4.40197e-11	3.28791e-10	yes	up	1	2.6	0.21	9.03	6.24	5.49	1.27	6.92	GO:0005576;;GO:0004252;	cellular_component;;molecular_function;;	CC:extracellular region;;MF:serine-type endopeptidase activity;;	K13050	PCSK9	map04979	Cholesterol metabolism	COG1404	O:Posttranslational modification, protein turnover, chaperones	XP_005653495.2	LOW QUALITY PROTEIN: proprotein convertase subtilisin/kexin type 9 [Sus scrofa]	sp|A8T688|PCSK9_CALJA;;	Proprotein convertase subtilisin/kexin type 9 OS=Callithrix jacchus OX=9483 GN=PCSK9 PE=2 SV=1;;	PF18459.1;;PF18463.1;;PF18464.1;;PF00082.22	PCSK9_C1;;PCSK9_C3;;PCSK9_C2;;Peptidase_S8	Proprotein convertase subtilisin-like/kexin type 9 C-terminal domain;;Proprotein convertase subtilisin-like/kexin type 9 C-terminal domain;;Proprotein convertase subtilisin-like/kexin type 9 C-terminal domain;;Subtilase family
Pig.12399.1	Pig.12399	FBN2-201	LOW QUALITY PROTEIN: fibrillin-2 [Sus scrofa]	0.0167878	-5.89644	5.46451e-36	1.71437e-34	yes	down	13.75	23.48	8.02	0.1	0.12	0.11	15.0833	0.11	GO:0060346;;GO:0030326;;GO:0045669;;GO:0035583;;GO:0030501;;GO:0043010;;GO:0048048;;GO:0005737;;GO:0031012;;GO:0001527;;GO:0005201;;GO:0005509;	biological_process;;biological_process;;biological_process;;biological_process;;biological_process;;biological_process;;biological_process;;cellular_component;;cellular_component;;cellular_component;;molecular_function;;molecular_function;;	BP:bone trabecula formation;;BP:embryonic limb morphogenesis;;BP:positive regulation of osteoblast differentiation;;BP:sequestering of TGFbeta in extracellular matrix;;BP:positive regulation of bone mineralization;;BP:camera-type eye development;;BP:embryonic eye morphogenesis;;CC:cytoplasm;;CC:extracellular matrix;;CC:microfibril;;MF:extracellular matrix structural constituent;;MF:calcium ion bi…	------	------	------	------	ENOG410XSTY	S:Function unknown	XP_020940379.1	LOW QUALITY PROTEIN: fibrillin-2 [Sus scrofa]	sp|P35556|FBN2_HUMAN;;	Fibrillin-2 OS=Homo sapiens OX=9606 GN=FBN2 PE=1 SV=3;;	PF07645.15;;PF12662.7;;PF00008.27;;PF00683.17;;PF14670.6;;PF12661.7;;PF12947.7;;PF18193.1	EGF_CA;;cEGF;;EGF;;TB;;FXa_inhibition;;hEGF;;EGF_3;;Fibrillin_U_N	Calcium-binding EGF domain;;Complement Clr-like EGF-like;;EGF-like domain;;TB domain;;Coagulation Factor Xa inhibitory site;;Human growth factor-like EGF;;EGF domain;;Fibrillin 1 unique N-terminal domain
Pig.12385.1	Pig.12385	GRAMD2B-201	GRAM domain-containing protein 3 [Sus scrofa]	2.48294	1.31205	0.000119846	0.000379796	no	up	3.15	5.58	2.55	5.07	2.91	4.27	3.76	4.08333	GO:0005881;;GO:0016021;;GO:0042802;	cellular_component;;cellular_component;;molecular_function;;	CC:cytoplasmic microtubule;;CC:integral component of membrane;;MF:identical protein binding;;	------	------	------	------	ENOG410XRQQ;;ENOG4111H65	U:Intracellular trafficking, secretion, and vesicular transport;;	NP_001231262.1	GRAM domain-containing protein 3 [Sus scrofa]	sp|Q96HH9|GRM2B_HUMAN;;	GRAM domain-containing protein 2B OS=Homo sapiens OX=9606 GN=GRAMD2B PE=1 SV=1;;	PF02893.20	GRAM	GRAM domain
Pig.12267.1	Pig.12267	PLIN4-203	perilipin-4 isoform X1 [Sus scrofa]	0.0172093	-5.86067	1.39872e-59	8.95579e-58	yes	down	421.73	379.15	488.1	2.7	2.93	4.12	429.66	3.25	------	------	------	K20254	PLIN4	map03320	PPAR signaling pathway	ENOG4112C4W	S:Function unknown	XP_020939715.1	perilipin-4 isoform X2 [Sus scrofa]	sp|Q96Q06|PLIN4_HUMAN;;	Perilipin-4 OS=Homo sapiens OX=9606 GN=PLIN4 PE=1 SV=2;;	PF03036.16	Perilipin	Perilipin family
Pig.12259.1	Pig.12259	TICAM1-201	TIR domain-containing adapter molecule 1 [Sus scrofa]	3.49015	1.80329	4.56545e-13	4.09322e-12	yes	up	6.28	7.49	6.2	10.35	8.96	11.24	6.65667	10.1833	GO:0097190;;GO:0045429;;GO:0010628;;GO:0032092;;GO:0002281;;GO:0032816;;GO:0140052;;GO:0010508;;GO:0031398;;GO:0035666;;GO:0043123;;GO:0032760;;GO:0030890;;GO:0045087;;GO:0006915;;GO:0045080;;GO:0006954;;GO:0002735;;GO:1900017;;GO:0051092;;GO:0051607;;GO:0045359;;GO:0031663;;GO:0043496;;GO:0043330;;GO:0032755;;GO:0031410;;GO:0005776;;GO:0005739;;GO:0005829;;GO:0097342;;GO:0019901;	biological_process;;biological_process;;biological_process;;biological_process;;biological_process;;biological_process;;biological_process;;biological_process;;biological_process;;biological_process;;biological_process;;biological_process;;biological_process;;biological_process;;biological_process;;biological_process;;biological_process;;biological_process;;biological_process;;biological_process;…	BP:apoptotic signaling pathway;;BP:positive regulation of nitric oxide biosynthetic process;;BP:positive regulation of gene expression;;BP:positive regulation of protein binding;;BP:macrophage activation involved in immune response;;BP:positive regulation of natural killer cell activation;;BP:cellular response to oxidised low-density lipoprotein particle stimulus;;BP:positive regulation of autoph…	K05842	TRIF	map05167;;map05142;;map05165;;map05160;;map05161;;map04217;;map05164;;map05168;;map04620;;map04621;;map05133;;map04064	Kaposi sarcoma-associated herpesvirus infection;;Chagas diseas;;Human papillomavirus infection;;Hepatitis C;;Hepatitis B;;Necroptosis;;Influenza A;;Herpes simplex infection;;Toll-like receptor signaling pathway;;NOD-like receptor signaling pathway;;Pertussis;;NF-kappa B signaling pathway	ENOG410Y8DE	U:Intracellular trafficking, secretion, and vesicular transport	NP_001302667.1	TIR domain-containing adapter molecule 1 [Sus scrofa]	sp|Q4JF29|TCAM1_BOVIN;;	TIR domain-containing adapter molecule 1 OS=Bos taurus OX=9913 GN=TICAM1 PE=2 SV=2;;	PF17798.1;;PF12721.7;;PF13676.6	TRIF-NTD;;RHIM;;TIR_2	TRIF N-terminal domain;;RIP homotypic interaction motif;;TIR domain
Pig.12076.1	Pig.12076	TACC2	PREDICTED: transforming acidic coiled-coil-containing protein 2-like isoform X4 [Balaenoptera acutorostrata scammoni]	0.0710215	-3.8156	1.3494e-08	7.64049e-08	yes	down	1.09	1.38	1.05	0.03	0.05	0.03	1.17333	0.0366667	GO:0007052;	biological_process;;	BP:mitotic spindle organization;;	K14282	TACC2	------	------	ENOG410YMFS	S:Function unknown	XP_007173290.1	transforming acidic coiled-coil-containing protein 2 isoform X4 [Balaenoptera acutorostrata scammoni]	sp|O95359|TACC2_HUMAN;;	Transforming acidic coiled-coil-containing protein 2 OS=Homo sapiens OX=9606 GN=TACC2 PE=1 SV=3;;	------	------	------
Pig.11864.1	Pig.11864	SLC6A4-201	sodium-dependent serotonin transporter isoform X1 [Sus scrofa]	0.0216377	-5.53031	6.11932e-15	6.4457e-14	yes	down	2.21	3.06	2.61	0	0.05	0.03	2.62667	0.0266667	GO:0045787;;GO:0051610;;GO:0035176;;GO:0048854;;GO:0009636;;GO:0090067;;GO:0071310;;GO:0010628;;GO:0046621;;GO:0043005;;GO:0045121;;GO:0098793;;GO:0012505;;GO:0005887;;GO:0005886;;GO:0005925;;GO:0050998;;GO:0051378;;GO:0005335;;GO:0017137;	biological_process;;biological_process;;biological_process;;biological_process;;biological_process;;biological_process;;biological_process;;biological_process;;biological_process;;cellular_component;;cellular_component;;cellular_component;;cellular_component;;cellular_component;;cellular_component;;cellular_component;;molecular_function;;molecular_function;;molecular_function;;molecular_function;;	BP:positive regulation of cell cycle;;BP:serotonin uptake;;BP:social behavior;;BP:brain morphogenesis;;BP:response to toxic substance;;BP:regulation of thalamus size;;BP:cellular response to organic substance;;BP:positive regulation of gene expression;;BP:negative regulation of organ growth;;CC:neuron projection;;CC:membrane raft;;CC:presynapse;;CC:endomembrane system;;CC:integral component of pl…	K05037	SLC6A4	map04726	Serotonergic synapse	COG0733	E:Amino acid transport and metabolism	XP_020923179.1	sodium-dependent serotonin transporter isoform X1 [Sus scrofa]	sp|Q9XT49|SC6A4_BOVIN;;	Sodium-dependent serotonin transporter OS=Bos taurus OX=9913 GN=SLC6A4 PE=2 SV=1;;	PF00209.18;;PF03491.13	SNF;;5HT_transport_N	Sodiu;;Serotonin
Pig.11837.1	Pig.11837	RAB36-201	ras-related protein Rab-34 isoform X1 [Sus scrofa]	0.389953	-1.35863	9.5813e-05	0.000308727	no	down	4.47	5.25	4.51	1.03	0.97	0.38	4.74333	0.793333	GO:0006897;;GO:0030030;;GO:0090385;;GO:0006886;;GO:0090382;;GO:0032482;;GO:0045880;;GO:0005794;;GO:0030670;;GO:0045335;;GO:0005929;;GO:0003924;;GO:0005525;	biological_process;;biological_process;;biological_process;;biological_process;;biological_process;;biological_process;;biological_process;;cellular_component;;cellular_component;;cellular_component;;cellular_component;;molecular_function;;molecular_function;;	BP:endocytosis;;BP:cell projection organization;;BP:phagosome-lysosome fusion;;BP:intracellular protein transport;;BP:phagosome maturation;;BP:Rab protein signal transduction;;BP:positive regulation of smoothened signaling pathway;;CC:Golgi apparatus;;CC:phagocytic vesicle membrane;;CC:phagocytic vesicle;;CC:cilium;;MF:GTPase activity;;MF:GTP binding;;	K07921	RAB34	------	------	ENOG410XPBI	J:Translation, ribosomal structure and biogenesis	XP_013845416.1	ras-related protein Rab-34 isoform X1 [Sus scrofa]	sp|Q06AU4|RAB34_PIG;;	Ras-related protein Rab-34 OS=Sus scrofa OX=9823 GN=RAB34 PE=2 SV=1;;	PF00071.22;;PF08477.13;;PF00025.21;;PF01926.23	Ras;;Roc;;Arf;;MMR_HSR1	Ras family;;Ras of Complex, Roc, domain of DAPkinase;;ADP-ribosylation factor family;;50S ribosome-binding GTPase
Pig.11726.1	Pig.11726	KANSL1L-201	LOW QUALITY PROTEIN: KAT8 regulatory NSL complex subunit 1-like protein [Sus scrofa]	6.88712	2.7839	3.77077e-14	3.73609e-13	yes	up	5.88	8.44	8.59	26.05	22.22	20.25	7.63667	22.84	GO:0000123;	cellular_component;;	CC:histone acetyltransferase complex;;	------	------	------	------	ENOG4111T12	S:Function unknown	XP_005672211.2	LOW QUALITY PROTEIN: KAT8 regulatory NSL complex subunit 1-like protein [Sus scrofa]	sp|A0AUZ9|KAL1L_HUMAN;;	KAT8 regulatory NSL complex subunit 1-like protein OS=Homo sapiens OX=9606 GN=KANSL1L PE=1 SV=2;;	PF15275.6	PEHE	PEHE domain
Pig.11657.1	Pig.11657	CHORDC1-202	cysteine and histidine-rich domain-containing protein 1 [Sus scrofa]	2.53425	1.34156	0.01357	0.0279371	no	up	6.48	7.1	7.71	8.53	6.37	8.74	7.09667	7.88	GO:2000299;;GO:1900034;;GO:0010824;;GO:0061077;;GO:0008270;;GO:0043531;;GO:0046872;;GO:0051879;;GO:0005524;	biological_process;;biological_process;;biological_process;;biological_process;;molecular_function;;molecular_function;;molecular_function;;molecular_function;;molecular_function;;	BP:negative regulation of Rho-dependent protein serine/threonine kinase activity;;BP:regulation of cellular response to heat;;BP:regulation of centrosome duplication;;BP:chaperone-mediated protein folding;;MF:zinc ion binding;;MF:ADP binding;;MF:metal ion binding;;MF:Hsp90 protein binding;;MF:ATP binding;;	K16729	CHORDC1, CHP1	------	------	ENOG410XPV6	S:Function unknown	NP_001106917.1	cysteine and histidine-rich domain-containing protein 1 [Sus scrofa]	sp|A9YUB1|CHRD1_PIG;;	Cysteine and histidine-rich domain-containing protein 1 OS=Sus scrofa OX=9823 GN=CHORDC1 PE=2 SV=1;;	PF04968.12;;PF04969.16	CHORD;;CS	CHORD;;CS domain
Pig.11524.1	Pig.11524	HK2-201	hexokinase-2 [Sus scrofa]	0.00920294	-6.76369	6.78863e-41	2.55496e-39	yes	down	36.24	39.89	24.72	0.07	0.22	0.1	33.6167	0.13	GO:0035795;;GO:0046324;;GO:0006096;;GO:1990830;;GO:0045766;;GO:2000378;;GO:1904925;;GO:0019318;;GO:0072656;;GO:0001678;;GO:0072655;;GO:0008637;;GO:0006006;;GO:0005829;;GO:0005623;;GO:0005741;;GO:0008865;;GO:0004396;;GO:0019158;;GO:0004340;;GO:0005524;;GO:0016301;;GO:0005536;	biological_process;;biological_process;;biological_process;;biological_process;;biological_process;;biological_process;;biological_process;;biological_process;;biological_process;;biological_process;;biological_process;;biological_process;;biological_process;;cellular_component;;cellular_component;;cellular_component;;molecular_function;;molecular_function;;molecular_function;;molecular_function;…	BP:negative regulation of mitochondrial membrane permeability;;BP:regulation of glucose import;;BP:glycolytic process;;BP:cellular response to leukemia inhibitory factor;;BP:positive regulation of angiogenesis;;BP:negative regulation of reactive oxygen species metabolic process;;BP:positive regulation of mitophagy in response to mitochondrial depolarization;;BP:hexose metabolic process;;BP:mainte…	K00844	HK	map00520;;map00051;;map00524;;map00052;;map00010;;map00500;;map04066;;map04973;;map04910;;map05230;;map04930	Amino sugar and nucleotide sugar metabolism;;Fructose and mannose metabolism;;Neomycin, kanamycin and gentamicin biosynthesis;;Galactose metabolism;;Glycolysis / Gluconeogenesis;;Starch and sucrose metabolism;;HIF-1 signaling pathway;;Carbohydrate digestion and absorption;;Insulin signaling pathway;;Central carbon metabolism in cancer;;Type II diabetes mellitus	COG5026	E:Amino acid transport and metabolism	NP_001116459.1	hexokinase-2 [Sus scrofa]	sp|Q1W674|HXK2_PIG;;	Hexokinase-2 OS=Sus scrofa OX=9823 GN=HK2 PE=2 SV=1;;	PF03727.16;;PF00349.21	Hexokinase_2;;Hexokinase_1	Hexokinase;;Hexokinase
Pig.11260.1	Pig.11260	HERC4-201	probable E3 ubiquitin-protein ligase HERC4 isoform X1 [Sus scrofa]	2.4153	1.2722	0.000251193	0.000753246	no	up	3.58	3.51	4.65	4.51	3.65	4.34	3.91333	4.16667	GO:0007283;;GO:0016021;;GO:0001650;;GO:0005829;;GO:0016874;;GO:0004842;	biological_process;;cellular_component;;cellular_component;;cellular_component;;molecular_function;;molecular_function;;	BP:spermatogenesis;;CC:integral component of membrane;;CC:fibrillar center;;CC:cytosol;;MF:ligase activity;;MF:ubiquitin-protein transferase activity;;	K10615	HERC4	map04120	Ubiquitin mediated proteolysis	COG5184	J:Translation, ribosomal structure and biogenesis	XP_020928530.1	probable E3 ubiquitin-protein ligase HERC4 isoform X1 [Sus scrofa]	sp|Q5GLZ8|HERC4_HUMAN;;	Probable E3 ubiquitin-protein ligase HERC4 OS=Homo sapiens OX=9606 GN=HERC4 PE=1 SV=1;;	PF00415.18;;PF00632.25;;PF13540.6	RCC1;;HECT;;RCC1_2	Regulator of chromosome condensation;;HECT-domain;;Regulator of chromosome condensation
Pig.11207.1	Pig.11207	CA4-201	carbonic anhydrase 4 precursor [Sus scrofa]	0.0117549	-6.41059	3.26662e-17	4.0655e-16	yes	down	47.55	49.16	40.4	0.05	0.31	0.32	45.7033	0.226667	GO:0015701;;GO:0005791;;GO:0070062;;GO:0005793;;GO:0016324;;GO:0005802;;GO:0030667;;GO:0031526;;GO:0030658;;GO:0031362;;GO:0005886;;GO:0048471;;GO:0031225;;GO:0008270;;GO:0004089;	biological_process;;cellular_component;;cellular_component;;cellular_component;;cellular_component;;cellular_component;;cellular_component;;cellular_component;;cellular_component;;cellular_component;;cellular_component;;cellular_component;;cellular_component;;molecular_function;;molecular_function;;	BP:bicarbonate transport;;CC:rough endoplasmic reticulum;;CC:extracellular exosome;;CC:endoplasmic reticulum-Golgi intermediate compartment;;CC:apical plasma membrane;;CC:trans-Golgi network;;CC:secretory granule membrane;;CC:brush border membrane;;CC:transport vesicle membrane;;CC:anchored component of external side of plasma membrane;;CC:plasma membrane;;CC:perinuclear region of cytoplasm;;CC:a…	K18246	CA4	map04964;;map00910	Proximal tubule bicarbonate reclamation;;Nitrogen metabolism	COG3338	S:Function unknown	NP_001230849.1	carbonic anhydrase 4 precursor [Sus scrofa]	sp|Q95323|CAH4_BOVIN;;	Carbonic anhydrase 4 OS=Bos taurus OX=9913 GN=CA4 PE=2 SV=1;;	PF00194.21	Carb_anhydrase	Eukaryotic-type carbonic anhydrase
Pig.10363.1	Pig.10363	CORO7-PAM16	coronin-7 isoform X1 [Sus scrofa]	0.436618	-1.19556	0.000708024	0.00195313	no	down	3.7	4.8	4.23	0.98	0.65	0.82	4.24333	0.816667	GO:0007015;;GO:0005794;;GO:0051015;	biological_process;;cellular_component;;molecular_function;;	BP:actin filament organization;;CC:Golgi apparatus;;MF:actin filament binding;;	K18619	CORO7	------	------	ENOG410XPE7	S:Function unknown	XP_005662232.1	coronin-7 isoform X1 [Sus scrofa]	sp|Q0V8F1|CORO7_BOVIN;;	Coronin-7 OS=Bos taurus OX=9913 GN=CORO7 PE=2 SV=1;;	PF16300.5;;PF00400.32;;PF08953.11;;PF12894.7	WD40_4;;WD40;;DUF1899;;ANAPC4_WD40	Type of WD40 repeat;;WD domain, G-beta repeat;;Domain of unknown function;;Anaphase-promoting complex subunit 4 WD40 domain
Pig.09642.1	Pig.09642	FNDC1-201	LOW QUALITY PROTEIN: fibronectin type III domain-containing protein 1 [Sus scrofa]	0.0148359	-6.07476	1.20278e-36	3.83253e-35	yes	down	87.54	75.14	58.68	0.43	0.34	0.7	73.7867	0.49	------	------	------	------	------	------	------	ENOG410Z913	S:Function unknown	XP_005659175.2	LOW QUALITY PROTEIN: fibronectin type III domain-containing protein 1 [Sus scrofa]	sp|Q4ZHG4|FNDC1_HUMAN;;	Fibronectin type III domain-containing protein 1 OS=Homo sapiens OX=9606 GN=FNDC1 PE=2 SV=4;;	PF00041.21;;PF16656.5	fn3;;Pur_ac_phosph_N	Fibronectin type III domain;;Purple acid Phosphatase, N-terminal domain
Pig.09185.1	Pig.09185	ORAI2-201	PREDICTED: protein orai-2 [Lipotes vexillifer]	0.453588	-1.14055	0.00662305	0.0147557	no	down	4.51	7.93	4.44	0.74	1.4	1.07	5.62667	1.07	GO:0002115;;GO:0016020;;GO:0016021;;GO:0015279;	biological_process;;cellular_component;;cellular_component;;molecular_function;;	BP:store-operated calcium entry;;CC:membrane;;CC:integral component of membrane;;MF:store-operated calcium channel activity;;	K16057	ORAI2	map04020	Calcium signaling pathway	ENOG4110DSB	S:Function unknown	TEA35086.1	hypothetical protein DBR06_SOUSAS33710046, partial [Sousa chinensis]	sp|Q96SN7|ORAI2_HUMAN;;	Protein orai-2 OS=Homo sapiens OX=9606 GN=ORAI2 PE=1 SV=1;;	PF07856.12	Orai-1	Mediator of CRAC channel activity
Pig.08968.1	Pig.08968	ST8SIA5-201	alpha-2,8-sialyltransferase 8E isoform X1 [Sus scrofa]	10.7877	3.43131	2.23839e-18	3.02027e-17	yes	up	0.71	0.62	1.25	3.38	4.05	4.68	0.86	4.03667	GO:0006486;;GO:0005794;;GO:0016021;;GO:0003828;;GO:0008373;	biological_process;;cellular_component;;cellular_component;;molecular_function;;molecular_function;;	BP:protein glycosylation;;CC:Golgi apparatus;;CC:integral component of membrane;;MF:alpha-N-acetylneuraminate alpha-2,8-sialyltransferase activity;;MF:sialyltransferase activity;;	K03369	SIAT8E	map00604	Glycosphingolipid biosynthesis - ganglio series	ENOG410XT8P	G:Carbohydrate transport and metabolism	XP_020948255.1	alpha-2,8-sialyltransferase 8E isoform X1 [Sus scrofa]	sp|P61646|SIA8E_PANTR;;	Alpha-2,8-sialyltransferase 8E OS=Pan troglodytes OX=9598 GN=ST8SIA5 PE=2 SV=1;;	PF00777.18	Glyco_transf_29	Glycosyltransferase family 29
Pig.08544.1	Pig.08544	GDF6-201	beta-catenin-interacting protein 1 isoform X1 [Sus scrofa]	0.401046	-1.31816	0.000160522	0.000497852	no	down	9.4	10.84	8.72	1.78	1.89	1.37	9.65333	1.68	GO:0008013;	molecular_function;;	MF:beta-catenin binding;;	K04493	ICAT, CTNNBIP1	map04310	Wnt signaling pathway	ENOG4111UJF	O:Posttranslational modification, protein turnover, chaperones	XP_020950956.1	beta-catenin-interacting protein 1 isoform X1 [Sus scrofa]	sp|Q5E9N2|CNBP1_BOVIN;;	Beta-catenin-interacting protein 1 OS=Bos taurus OX=9913 GN=CTNNBIP1 PE=3 SV=1;;	------	------	------
Pig.08377.1	Pig.08377	DCHS2-201	LOW QUALITY PROTEIN: protocadherin-23 [Sus scrofa]	0.00511587	-7.61081	3.9092e-17	4.82981e-16	yes	down	1.44	1.05	1.4	0.01	0	0	1.29667	0.00333333	GO:0007156;;GO:0016021;;GO:0005886;;GO:0005509;	biological_process;;cellular_component;;cellular_component;;molecular_function;;	BP:homophilic cell adhesion via plasma membrane adhesion molecules;;CC:integral component of membrane;;CC:plasma membrane;;MF:calcium ion binding;;	K16507	DCHS1_2, PCDH16_23	map04392;;map04391	Hippo signaling pathway - multiple species;;Hippo signaling pathway - fly	ENOG410XPEI	S:Function unknown	XP_020957144.1	LOW QUALITY PROTEIN: protocadherin-23 [Sus scrofa]	sp|Q6V1P9|PCD23_HUMAN;;	Protocadherin-23 OS=Homo sapiens OX=9606 GN=DCHS2 PE=2 SV=1;;	PF00028.17	Cadherin	Cadherin domain
Pig.08374.1	Pig.08374	FGG-202	fibrinogen gamma chain precursor [Sus scrofa]	719.927	9.49171	0	0	yes	up	4.99	6.5	6.08	2113.86	1555.44	1859.65	5.85667	1842.98	GO:1902042;;GO:0045907;;GO:0034116;;GO:0007160;;GO:0045921;;GO:0072378;;GO:0031639;;GO:0009306;;GO:2000352;;GO:0051592;;GO:0090277;;GO:0030168;;GO:0051258;;GO:0042730;;GO:0050714;;GO:0070374;;GO:0070527;;GO:0009897;;GO:0031091;;GO:0005577;;GO:0005198;;GO:0050839;;GO:0005102;	biological_process;;biological_process;;biological_process;;biological_process;;biological_process;;biological_process;;biological_process;;biological_process;;biological_process;;biological_process;;biological_process;;biological_process;;biological_process;;biological_process;;biological_process;;biological_process;;biological_process;;cellular_component;;cellular_component;;cellular_component;…	BP:negative regulation of extrinsic apoptotic signaling pathway via death domain receptors;;BP:positive regulation of vasoconstriction;;BP:positive regulation of heterotypic cell-cell adhesion;;BP:cell-matrix adhesion;;BP:positive regulation of exocytosis;;BP:blood coagulation, fibrin clot formation;;BP:plasminogen activation;;BP:protein secretion;;BP:negative regulation of endothelial cell apopt…	K03905	FGG	map05150;;map04611;;map04610	Staphylococcus aureus infection;;Platelet activation;;Complement and coagulation cascades	ENOG410ZYS4	S:Function unknown	NP_001231453.1	fibrinogen gamma chain precursor [Sus scrofa]	sp|P02679|FIBG_HUMAN;;	Fibrinogen gamma chain OS=Homo sapiens OX=9606 GN=FGG PE=1 SV=3;;	PF00147.18;;PF08702.10	Fibrinogen_C;;Fib_alpha	Fibrinogen beta and gamma chains, C-terminal globular domain;;Fibrinogen alpha/beta chain family
Pig.08356.1	Pig.08356	CCDC158-201	coiled-coil domain-containing protein 158 isoform X3 [Sus scrofa]	11.0906	3.47126	5.11301e-06	2.05418e-05	yes	up	0.04	0.06	0.02	0.24	0.18	0.2	0.04	0.206667	------	------	------	------	------	------	------	ENOG41102XW	S:Function unknown	XP_020957124.1	coiled-coil domain-containing protein 158 isoform X7 [Sus scrofa]	sp|Q8CDI6|CD158_MOUSE;;	Coiled-coil domain-containing protein 158 OS=Mus musculus OX=10090 GN=Ccdc158 PE=2 SV=1;;	PF15921.5	CCDC158	Coiled-coil domain-containing protein 158
Pig.08334.1	Pig.08334	EREG-201	proepiregulin [Sus scrofa]	216.808	7.76028	5.20242e-09	3.12283e-08	yes	up	0	0	0	1.53	1.68	2.64	0	1.95	GO:0043616;;GO:0008285;;GO:0045410;;GO:0045089;;GO:0019221;;GO:0048146;;GO:0008284;;GO:0009299;;GO:0045840;;GO:0051151;;GO:0007173;;GO:0045740;;GO:0007267;;GO:0045892;;GO:0045860;;GO:0016021;;GO:0005615;;GO:0005154;;GO:0008083;	biological_process;;biological_process;;biological_process;;biological_process;;biological_process;;biological_process;;biological_process;;biological_process;;biological_process;;biological_process;;biological_process;;biological_process;;biological_process;;biological_process;;biological_process;;cellular_component;;cellular_component;;molecular_function;;molecular_function;;	BP:keratinocyte proliferation;;BP:negative regulation of cell proliferation;;BP:positive regulation of interleukin-6 biosynthetic process;;BP:positive regulation of innate immune response;;BP:cytokine-mediated signaling pathway;;BP:positive regulation of fibroblast proliferation;;BP:positive regulation of cell proliferation;;BP:mRNA transcription;;BP:positive regulation of mitotic nuclear divisio…	K09784	EREG	map04012;;map05210;;map04151;;map04010	ErbB signaling pathway;;Colorectal cancer;;PI3K-Akt signaling pathway;;MAPK signaling pathway	ENOG410YNFA	S:Function unknown	XP_013834229.1	proepiregulin [Sus scrofa]	sp|O14944|EREG_HUMAN;;	Proepiregulin OS=Homo sapiens OX=9606 GN=EREG PE=1 SV=1;;	PF00008.27	EGF	EGF-like domain
Pig.08324.1	Pig.08324	Albfm1	alpha-fetoprotein-like isoform X2 [Sus scrofa]	69.3096	6.11498	4.6644e-35	1.4303e-33	yes	up	0.06	0.25	0.14	5.38	3.11	5.12	0.15	4.53667	GO:0005615;	cellular_component;;	CC:extracellular space;;	------	------	------	------	ENOG41116W1	S:Function unknown	XP_020957083.1	alpha-fetoprotein-like isoform X2 [Sus scrofa]	sp|Q8MJU5|FETA_CANLF;;	Alpha-fetoprotein OS=Canis lupus familiaris OX=9615 GN=AFP PE=2 SV=1;;	PF00273.20	Serum_albumin	Serum albumin family
Pig.08208.1	Pig.08208	ARHGAP20-201	LOW QUALITY PROTEIN: rho GTPase-activating protein 20 [Sus scrofa]	0.162942	-2.61757	3.7961e-15	4.07016e-14	yes	down	1.69	1.7	3.57	0.22	0.11	0.17	2.32	0.166667	GO:0007165;;GO:0005096;	biological_process;;molecular_function;;	BP:signal transduction;;MF:GTPase activator activity;;	K20641	ARHGAP20	------	------	ENOG410YV4E	C:Energy production and conversion	XP_020918413.1	LOW QUALITY PROTEIN: rho GTPase-activating protein 20 [Sus scrofa]	sp|Q9P2F6|RHG20_HUMAN;;	Rho GTPase-activating protein 20 OS=Homo sapiens OX=9606 GN=ARHGAP20 PE=1 SV=2;;	PF00620.27;;PF00788.23	RhoGAP;;RA	RhoGAP domain;;Ras association
Pig.08068.1	Pig.08068	OSR2-201	PREDICTED: protein odd-skipped-related 2 isoform X1 [Octodon degus]	0.00597813	-7.38609	4.13347e-09	2.5055e-08	yes	down	2.75	4.7	4.74	0	0	0.03	4.06333	0.01	GO:0060349;;GO:0060021;;GO:0060322;;GO:0030501;;GO:0061029;;GO:0000122;;GO:0033687;;GO:0036023;;GO:0001823;;GO:0002062;;GO:0035115;;GO:0035116;;GO:0001655;;GO:0001656;;GO:0050679;;GO:0042733;;GO:0042474;;GO:0042476;;GO:0045944;;GO:0005634;;GO:0003676;;GO:0001228;;GO:0000977;	biological_process;;biological_process;;biological_process;;biological_process;;biological_process;;biological_process;;biological_process;;biological_process;;biological_process;;biological_process;;biological_process;;biological_process;;biological_process;;biological_process;;biological_process;;biological_process;;biological_process;;biological_process;;biological_process;;cellular_component;…	BP:bone morphogenesis;;BP:palate development;;BP:head development;;BP:positive regulation of bone mineralization;;BP:eyelid development in camera-type eye;;BP:negative regulation of transcription from RNA polymerase II promoter;;BP:osteoblast proliferation;;BP:embryonic skeletal limb joint morphogenesis;;BP:mesonephros development;;BP:chondrocyte differentiation;;BP:embryonic forelimb morphogenes…	K09215	OSR, ODD	------	------	COG5048	S:Function unknown	XP_005655406.1	protein odd-skipped-related 2 isoform X2 [Sus scrofa]	sp|Q8N2R0|OSR2_HUMAN;;	Protein odd-skipped-related 2 OS=Homo sapiens OX=9606 GN=OSR2 PE=1 SV=2;;	PF00096.26;;PF13465.6;;PF13894.6;;PF13912.6	zf-C2H2;;zf-H2C2_2;;zf-C2H2_4;;zf-C2H2_6	Zinc finger, C2H2 type;;Zinc-finger double domain;;C2H2-type zinc finger;;C2H2-type zinc finger
Pig.07874.1	Pig.07874	SLC6A20-203	sodium- and chloride-dependent transporter XTRP3 isoform X3 [Sus scrofa]	79.4965	6.31282	9.16182e-15	9.48849e-14	yes	up	0.02	0.03	0.07	1.17	1.09	1.74	0.04	1.33333	GO:0005887;;GO:0005328;	cellular_component;;molecular_function;;	CC:integral component of plasma membrane;;MF:neurotransmitte;;	K05048	SLC6A15S	------	------	COG0733	T:Signal transduction mechanisms	XP_020924298.1	sodium- and chloride-dependent transporter XTRP3 isoform X1 [Sus scrofa]	sp|Q9NP91|S6A20_HUMAN;;	Sodium- and chloride-dependent transporter XTRP3 OS=Homo sapiens OX=9606 GN=SLC6A20 PE=1 SV=1;;	PF00209.18	SNF	Sodiu
Pig.07868.1	Pig.07868	CLEC3B-201	tetranectin [Sus scrofa]	0.354829	-1.49481	4.42801e-10	2.98144e-09	no	down	454.37	527.61	441.41	76.61	67.16	74.38	474.463	72.7167	GO:0071560;;GO:0001503;;GO:0030282;;GO:0010756;;GO:0005737;;GO:0005615;;GO:0001652;;GO:0036143;;GO:0030246;;GO:0008201;;GO:0005509;	biological_process;;biological_process;;biological_process;;biological_process;;cellular_component;;cellular_component;;cellular_component;;molecular_function;;molecular_function;;molecular_function;;molecular_function;;	BP:cellular response to transforming growth factor beta stimulus;;BP:ossification;;BP:bone mineralization;;BP:positive regulation of plasminogen activation;;CC:cytoplasm;;CC:extracellular space;;CC:granular component;;MF:kringle domain binding;;MF:carbohydrate binding;;MF:heparin binding;;MF:calcium ion binding;;	K17520	CLEC3B	------	------	ENOG4111IV3	O:Posttranslational modification, protein turnover, chaperones	XP_005669508.1	tetranectin [Sus scrofa]	sp|Q2KIS7|TETN_BOVIN;;	Tetranectin OS=Bos taurus OX=9913 GN=CLEC3B PE=2 SV=1;;	PF00059.21	Lectin_C	Lectin C-type domain
Pig.07724.1	Pig.07724	STC1-201	stanniocalcin-1 precursor [Sus scrofa]	0.0347225	-4.84799	1.15269e-23	2.08621e-22	yes	down	18.8	29.12	12.05	0.37	0.32	0.2	19.99	0.296667	GO:0086004;;GO:1903403;;GO:0044070;;GO:0090280;;GO:0010596;;GO:0006874;;GO:0035988;;GO:0051926;;GO:0003421;;GO:0001886;;GO:0005634;;GO:0005737;;GO:0005576;;GO:0005615;;GO:0005179;	biological_process;;biological_process;;biological_process;;biological_process;;biological_process;;biological_process;;biological_process;;biological_process;;biological_process;;biological_process;;cellular_component;;cellular_component;;cellular_component;;cellular_component;;molecular_function;;	BP:regulation of cardiac muscle cell contraction;;BP:negative regulation of renal phosphate excretion;;BP:regulation of anion transport;;BP:positive regulation of calcium ion import;;BP:negative regulation of endothelial cell migration;;BP:cellular calcium ion homeostasis;;BP:chondrocyte proliferation;;BP:negative regulation of calcium ion transport;;BP:growth plate cartilage axis specification;;…	------	------	------	------	ENOG410YPCI	O:Posttranslational modification, protein turnover, chaperones	NP_001096682.1	stanniocalcin-1 precursor [Sus scrofa]	sp|Q9N0T1|STC1_BOVIN;;	Stanniocalcin-1 OS=Bos taurus OX=9913 GN=STC1 PE=2 SV=2;;	PF03298.13	Stanniocalcin	Stanniocalcin family
Pig.07580.1	Pig.07580	RND1-201	rho-related GTP-binding protein Rho6 [Sus scrofa]	62.4512	5.96466	1.62871e-07	8.14397e-07	yes	up	0.12	0.08	0	1.46	1.4	2.74	0.0666667	1.86667	GO:0007015;;GO:0030334;;GO:0030950;;GO:0051017;;GO:0016322;;GO:0007162;;GO:0008360;;GO:0032956;;GO:0007266;;GO:0007264;;GO:0005737;;GO:0005938;;GO:0015629;;GO:0032153;;GO:0005886;;GO:0043231;;GO:0005912;;GO:0003924;;GO:0019901;;GO:0005102;;GO:0005525;	biological_process;;biological_process;;biological_process;;biological_process;;biological_process;;biological_process;;biological_process;;biological_process;;biological_process;;biological_process;;cellular_component;;cellular_component;;cellular_component;;cellular_component;;cellular_component;;cellular_component;;cellular_component;;molecular_function;;molecular_function;;molecular_function;…	BP:actin filament organization;;BP:regulation of cell migration;;BP:establishment or maintenance of actin cytoskeleton polarity;;BP:actin filament bundle assembly;;BP:neuron remodeling;;BP:negative regulation of cell adhesion;;BP:regulation of cell shape;;BP:regulation of actin cytoskeleton organization;;BP:Rho protein signal transduction;;BP:small GTPase mediated signal transduction;;CC:cytoplas…	K07531	RND1	map04360	Axon guidance	COG1100	A:RNA processing and modification	XP_003481615.1	rho-related GTP-binding protein Rho6 [Sus scrofa]	sp|Q2HJ68|RND1_BOVIN;;	Rho-related GTP-binding protein Rho6 OS=Bos taurus OX=9913 GN=RND1 PE=2 SV=1;;	PF00071.22;;PF08477.13;;PF00025.21	Ras;;Roc;;Arf	Ras family;;Ras of Complex, Roc, domain of DAPkinase;;ADP-ribosylation factor family
Pig.07210.1	Pig.07210	RILPL2-201	RILP-like protein 2 isoform X1 [Sus scrofa]	0.280563	-1.83361	5.29896e-19	7.45111e-18	yes	down	25.74	31.26	38.78	3.28	4.13	4.05	31.9267	3.82	GO:0060271;;GO:0003382;;GO:1903445;;GO:0005737;;GO:0036064;;GO:0005813;;GO:0005829;;GO:0016020;;GO:0005929;;GO:0031267;;GO:0051959;;GO:0046983;;GO:0042802;	biological_process;;biological_process;;biological_process;;cellular_component;;cellular_component;;cellular_component;;cellular_component;;cellular_component;;cellular_component;;molecular_function;;molecular_function;;molecular_function;;molecular_function;;	BP:cilium assembly;;BP:epithelial cell morphogenesis;;BP:protein transport from ciliary membrane to plasma membrane;;CC:cytoplasm;;CC:ciliary basal body;;CC:centrosome;;CC:cytosol;;CC:membrane;;CC:cilium;;MF:small GTPase binding;;MF:dynein light intermediate chain binding;;MF:protein dimerization activity;;MF:identical protein binding;;	------	------	------	------	ENOG4111K48	Z:Cytoskeleton	XP_020927925.1	RILP-like protein 2 isoform X1 [Sus scrofa]	sp|Q969X0|RIPL2_HUMAN;;	RILP-like protein 2 OS=Homo sapiens OX=9606 GN=RILPL2 PE=1 SV=1;;	PF11461.8;;PF09744.9	RILP;;Jnk-SapK_ap_N	Rab interacting lysosomal protein;;JNK_SAPK-associated protein-1
Pig.07142.1	Pig.07142	HSPB8-201	heat shock protein beta-8 [Sus scrofa]	41.8567	5.38739	1.59153e-20	2.44937e-19	yes	up	1.01	1.01	1.08	18.95	18.77	18.09	1.03333	18.6033	GO:1905337;;GO:0034620;;GO:0005737;;GO:0101031;;GO:0005829;;GO:0005634;;GO:0042803;	biological_process;;biological_process;;cellular_component;;cellular_component;;cellular_component;;cellular_component;;molecular_function;;	BP:positive regulation of aggrephagy;;BP:cellular response to unfolded protein;;CC:cytoplasm;;CC:chaperone complex;;CC:cytosol;;CC:nucleus;;MF:protein homodimerization activity;;	K08879	HSPB8	------	------	ENOG410YERS	J:Translation, ribosomal structure and biogenesis	XP_001929620.1	heat shock protein beta-8 [Sus scrofa]	sp|Q5EAC9|HSPB8_BOVIN;;	Heat shock protein beta-8 OS=Bos taurus OX=9913 GN=HSPB8 PE=2 SV=1;;	PF00011.21	HSP20	Hsp20/alpha crystallin family
Pig.07103.1	Pig.07103	HOXA5-201	homeobox protein Hox-A5 [Sus scrofa]	0.0954214	-3.38954	5.51262e-11	4.07562e-10	yes	down	6.06	9.54	9.87	0.44	0.32	0.29	8.49	0.35	GO:0060574;;GO:0060435;;GO:0003016;;GO:0060638;;GO:0033599;;GO:0035264;;GO:0010870;;GO:0045647;;GO:0007275;;GO:0043065;;GO:0060441;;GO:0016477;;GO:0030878;;GO:0048704;;GO:0060484;;GO:0060749;;GO:0060480;;GO:0060764;;GO:0060644;;GO:0009952;;GO:0045639;;GO:0060535;;GO:0048286;;GO:0016525;;GO:0005634;;GO:0043565;;GO:0000980;;GO:0003700;;GO:0001228;;GO:0000978;	biological_process;;biological_process;;biological_process;;biological_process;;biological_process;;biological_process;;biological_process;;biological_process;;biological_process;;biological_process;;biological_process;;biological_process;;biological_process;;biological_process;;biological_process;;biological_process;;biological_process;;biological_process;;biological_process;;biological_process;…	BP:intestinal epithelial cell maturation;;BP:bronchiole development;;BP:respiratory system process;;BP:mesenchymal-epithelial cell signaling;;BP:regulation of mammary gland epithelial cell proliferation;;BP:multicellular organism growth;;BP:positive regulation of receptor biosynthetic process;;BP:negative regulation of erythrocyte differentiation;;BP:multicellular organism development;;BP:positiv…	K09305	HOX_5	------	------	ENOG410ZTBY	K:Transcription	NP_001182161.1	homeobox protein Hox-A5 [Sus scrofa]	sp|A2D5Y4|HXA5_LEMCA;;	Homeobox protein Hox-A5 OS=Lemur catta OX=9447 GN=HOXA5 PE=3 SV=1;;	PF00046.29	Homeodomain	Homeodomain
Pig.07090.1	Pig.07090	LRRC70-201	LOW QUALITY PROTEIN: TLR4 interactor with leucine rich repeats [Sus scrofa]	0.109374	-3.19265	1.1324e-12	9.81976e-12	yes	down	5.55	10.2	10.07	0.31	0.46	0.42	8.60667	0.396667	GO:0034142;;GO:0002718;;GO:0005615;;GO:0016021;;GO:0031012;;GO:0046696;;GO:0001530;	biological_process;;biological_process;;cellular_component;;cellular_component;;cellular_component;;cellular_component;;molecular_function;;	BP:toll-like receptor 4 signaling pathway;;BP:regulation of cytokine production involved in immune response;;CC:extracellular space;;CC:integral component of membrane;;CC:extracellular matrix;;CC:lipopolysaccharide receptor complex;;MF:lipopolysaccharide binding;;	------	------	------	------	COG4886	S:Function unknown	XP_013841194.2	LOW QUALITY PROTEIN: TLR4 interactor with leucine rich repeats [Sus scrofa]	sp|Q7L0X0|TRIL_HUMAN;;	TLR4 interactor with leucine rich repeats OS=Homo sapiens OX=9606 GN=TRIL PE=1 SV=2;;	PF13855.6;;PF12799.7;;PF14580.6;;PF01463.24	LRR_8;;LRR_4;;LRR_9;;LRRCT	Leucine rich repeat;;Leucine Rich repeats;;Leucine-rich repeat;;Leucine rich repeat C-terminal domain
Pig.07084.1	Pig.07084	WIPF3-201	LOW QUALITY PROTEIN: WAS/WASL-interacting protein family member 3 [Sus scrofa]	0.171234	-2.54596	1.42404e-06	6.20478e-06	yes	down	2.14	2.42	1.41	0.03	0.23	0.16	1.99	0.14	------	------	------	K19475	WIPF	map04144	Endocytosis	ENOG410Y0AH	S:Function unknown	XP_020934233.1	LOW QUALITY PROTEIN: WAS/WASL-interacting protein family member 3 [Sus scrofa]	sp|A6NGB9|WIPF3_HUMAN;;	WAS/WASL-interacting protein family member 3 OS=Homo sapiens OX=9606 GN=WIPF3 PE=1 SV=4;;	------	------	------
Pig.07044.1	Pig.07044	EEPD1-201	endonuclease/exonuclease/phosphatase family domain-containing protein 1 [Sus scrofa]	0.102848	-3.28141	8.96491e-25	1.73183e-23	yes	down	23.42	26.81	36.13	1.12	1.44	1.26	28.7867	1.27333	GO:0006281;;GO:0004519;;GO:0004527;;GO:0003677;	biological_process;;molecular_function;;molecular_function;;molecular_function;;	BP:DNA repair;;MF:endonuclease activity;;MF:exonuclease activity;;MF:DNA binding;;	------	------	------	------	COG1555	L:Replication, recombination and repair	XP_013841174.2	endonuclease/exonuclease/phosphatase family domain-containing protein 1 [Sus scrofa]	sp|Q3MHJ7|EEPD1_BOVIN;;	Endonuclease/exonuclease/phosphatase family domain-containing protein 1 OS=Bos taurus OX=9913 GN=EEPD1 PE=2 SV=1;;	PF12836.7;;PF00633.23;;PF14579.6;;PF03934.13;;PF03372.23	HHH_3;;HHH;;HHH_6;;T2SSK;;Exo_endo_phos	Helix-hairpin-helix motif;;Helix-hairpin-helix motif;;Helix-hairpin-helix motif;;Type II secretion system;;Endonuclease/Exonuclease/phosphatase family
Pig.06878.1	Pig.06878	HSPA8-203	PREDICTED: heat shock cognate 71 kDa protein isoform X1 [Ceratotherium simum simum]	3.27909	1.71329	0.00312101	0.00750563	yes	up	9.22	11.82	16.22	14.69	17.06	20.9	12.42	17.55	GO:0061738;;GO:0034605;;GO:0008088;;GO:0048026;;GO:0072318;;GO:0006986;;GO:1990832;;GO:0051085;;GO:0099175;;GO:1904764;;GO:0044829;;GO:0046034;;GO:0061740;;GO:0061741;;GO:0009267;;GO:0043624;;GO:0016192;;GO:0051726;;GO:0042026;;GO:0034620;;GO:0098793;;GO:0030425;;GO:0030424;;GO:0098690;;GO:0005737;;GO:0070062;;GO:0016021;;GO:0005770;;GO:0005776;;GO:0098684;;GO:0099634;;GO:0048471;;GO:0099524;;GO:…	biological_process;;biological_process;;biological_process;;biological_process;;biological_process;;biological_process;;biological_process;;biological_process;;biological_process;;biological_process;;biological_process;;biological_process;;biological_process;;biological_process;;biological_process;;biological_process;;biological_process;;biological_process;;biological_process;;biological_process;…	BP:late endosomal microautophagy;;BP:cellular response to heat;;BP:axo-dendritic transport;;BP:positive regulation of mRNA splicing, via spliceosome;;BP:clathrin coat disassembly;;BP:response to unfolded protein;;BP:slow axonal transport;;BP:chaperone mediated protein folding requiring cofactor;;BP:regulation of postsynapse organization;;BP:chaperone-mediated autophagy translocation complex disas…	K03283	HSPA1s	map05164;;map05162;;map05145;;map04010;;map03040;;map05134;;map04612;;map04213;;map04144;;map04915;;map04141	Influenza A;;Measles;;Toxoplasmosis;;MAPK signaling pathway;;Spliceosome;;Legionellosis;;Antigen processing and presentation;;Longevity regulating pathway - multiple species;;Endocytosis;;Estrogen signaling pathway;;Protein processing in endoplasmic reticulum	COG0443	S:Function unknown	XP_004427247.2	PREDICTED: heat shock cognate 71 kDa protein isoform X1 [Ceratotherium simum simum]	sp|A2Q0Z1|HSP7C_HORSE;;	Heat shock cognate 71 kDa protein OS=Equus caballus OX=9796 GN=HSPA8 PE=2 SV=1;;	PF00012.20;;PF06723.13	HSP70;;MreB_Mbl	Hsp70 protein;;MreB/Mbl protein
Pig.05901.1	Pig.05901	HPS5-205	LOW QUALITY PROTEIN: serum amyloid A-4 protein [Sus scrofa]	2305.8	11.1711	1.11175e-18	1.52536e-17	yes	up	0.15	0	0.33	215.95	189.05	86.79	0.16	163.93	GO:0060326;;GO:0006953;;GO:0034364;;GO:0005615;;GO:0042056;	biological_process;;biological_process;;cellular_component;;cellular_component;;molecular_function;;	BP:cell chemotaxis;;BP:acute-phase response;;CC:high-density lipoprotein particle;;CC:extracellular space;;MF:chemoattractant activity;;	K17310	SAA	------	------	ENOG4111APX	O:Posttranslational modification, protein turnover, chaperones	XP_020938924.1	LOW QUALITY PROTEIN: serum amyloid A-4 protein [Sus scrofa]	sp|Q32L76|SAA4_BOVIN;;	Serum amyloid A-4 protein OS=Bos taurus OX=9913 GN=SAA4 PE=2 SV=1;;	PF00277.18	SAA	Serum amyloid A protein
Pig.05790.1	Pig.05790	KREMEN1-203	kremen protein 1 isoform X4 [Sus scrofa]	0.358793	-1.47878	3.57952e-05	0.000124884	no	down	8.95	13.15	11.01	1.55	2.04	1.48	11.0367	1.69	GO:0016055;;GO:0016021;;GO:0005886;	biological_process;;cellular_component;;cellular_component;;	BP:Wnt signaling pathway;;CC:integral component of membrane;;CC:plasma membrane;;	------	------	------	------	ENOG41112QM	U:Intracellular trafficking, secretion, and vesicular transport	XP_005657404.1	kremen protein 1 isoform X4 [Sus scrofa]	sp|Q96MU8|KREM1_HUMAN;;	Kremen protein 1 OS=Homo sapiens OX=9606 GN=KREMEN1 PE=1 SV=3;;	PF01822.19;;PF00431.20;;PF00051.18	WSC;;CUB;;Kringle	WSC domain;;CUB domain;;Kringle domain
Pig.05728.1	Pig.05728	ZNF280B-201	LOW QUALITY PROTEIN: zinc finger protein 280B [Sus scrofa]	2.19373	1.13338	0.00497029	0.0114028	no	up	0.97	1.83	1.45	1.62	1.12	1.28	1.41667	1.34	GO:0003676;	molecular_function;;	MF:nucleic acid binding;;	------	------	------	------	COG5048	S:Function unknown	XP_005670931.2	LOW QUALITY PROTEIN: zinc finger protein 280B [Sus scrofa]	sp|Q86YH2|Z280B_HUMAN;;	Zinc finger protein 280B OS=Homo sapiens OX=9606 GN=ZNF280B PE=1 SV=2;;	PF13836.6;;PF05605.12	DUF4195;;zf-Di19	Domain of unknown function;;Drought induced 19 protein
Pig.05649.1	Pig.05649	KCNN2-201	small conductance calcium-activated potassium channel protein 2 isoform X2 [Sus scrofa]	98.5278	6.62246	6.98909e-67	5.37e-65	yes	up	0.3	0.5	0.17	13.74	14.31	13.06	0.323333	13.7033	------	------	------	K04943	KCNN2, KCA2.2	map04726;;map04976;;map04911	Serotonergic synapse;;Bile secretion;;Insulin secretion	ENOG410XT9D	O:Posttranslational modification, protein turnover, chaperones	XP_020940295.1	small conductance calcium-activated potassium channel protein 2 isoform X2 [Sus scrofa]	sp|P58390|KCNN2_MOUSE;;	Small conductance calcium-activated potassium channel protein 2 OS=Mus musculus OX=10090 GN=Kcnn2 PE=1 SV=2;;	PF03530.14;;PF02888.16;;PF07885.16	SK_channel;;CaMBD;;Ion_trans_2	Calcium-activated SK potassium channel;;Calmodulin binding domain;;Ion channel
Pig.05364.1	Pig.05364	GCH1-201	GTP cyclohydrolase 1 isoform X1 [Sus scrofa]	3.7795	1.9182	0.000261693	0.000781623	yes	up	1.11	1.59	1.79	3.55	2.34	1.45	1.49667	2.44667	GO:0014916;;GO:0051000;;GO:0032496;;GO:0046654;;GO:0050884;;GO:0051260;;GO:0010460;;GO:0006729;;GO:0034612;;GO:0034341;;GO:0042416;;GO:2000121;;GO:0005737;;GO:0031410;;GO:0005654;;GO:0031965;;GO:0032991;;GO:0005829;;GO:0003934;;GO:0008270;;GO:0005525;;GO:0051019;;GO:0003924;;GO:0042803;	biological_process;;biological_process;;biological_process;;biological_process;;biological_process;;biological_process;;biological_process;;biological_process;;biological_process;;biological_process;;biological_process;;biological_process;;cellular_component;;cellular_component;;cellular_component;;cellular_component;;cellular_component;;cellular_component;;molecular_function;;molecular_function;…	BP:regulation of lung blood pressure;;BP:positive regulation of nitric-oxide synthase activity;;BP:response to lipopolysaccharide;;BP:tetrahydrofolate biosynthetic process;;BP:neuromuscular process controlling posture;;BP:protein homooligomerization;;BP:positive regulation of heart rate;;BP:tetrahydrobiopterin biosynthetic process;;BP:response to tumor necrosis factor;;BP:response to interferon-g…	K01495	GCH1, folE	map00790	Folate biosynthesis	COG0302	H:Coenzyme transport and metabolism	XP_020957908.1	GTP cyclohydrolase 1 isoform X1 [Sus scrofa]	sp|P30793|GCH1_HUMAN;;	GTP cyclohydrolase 1 OS=Homo sapiens OX=9606 GN=GCH1 PE=1 SV=1;;	PF01227.22	GTP_cyclohydroI	GTP cyclohydrolase I
Pig.05107.1	Pig.05107	ITPRIP-201	inositol 1,4,5-trisphosphate receptor-interacting protein [Sus scrofa]	0.18426	-2.44019	4.0483e-17	4.98956e-16	yes	down	8.91	11.87	8.13	0.7	0.67	0.95	9.63667	0.773333	GO:1902042;;GO:0016021;;GO:0004860;	biological_process;;cellular_component;;molecular_function;;	BP:negative regulation of extrinsic apoptotic signaling pathway via death domain receptors;;CC:integral component of membrane;;MF:protein kinase inhibitor activity;;	------	------	------	------	ENOG4110247	S:Function unknown	XP_020928454.1	inositol 1,4,5-trisphosphate receptor-interacting protein [Sus scrofa]	sp|A7MB64|IPRI_BOVIN;;	Inositol 1,4,5-trisphosphate receptor-interacting protein OS=Bos taurus OX=9913 GN=ITPRIP PE=2 SV=1;;	PF03281.14	Mab-21	Mab-21 protein
Pig.05059.1	Pig.05059	DNAJA1	DnaJ (Hsp40) homolog, subfamily A, member 1, partial [synthetic construct]	2.98556	1.578	0.00171407	0.00436526	no	up	31.26	32.93	34.69	42.03	39.57	47.25	32.96	42.95	GO:0006457;;GO:0043508;;GO:0051223;;GO:0006986;;GO:0043065;;GO:0043066;;GO:0031397;;GO:0009408;;GO:1903748;;GO:0070585;;GO:1905259;;GO:0016020;;GO:0005783;;GO:0098554;;GO:0005739;;GO:0070062;;GO:0005634;;GO:0048471;;GO:0015630;;GO:0005829;;GO:0031072;;GO:0001671;;GO:0001664;;GO:0030957;;GO:0030544;;GO:0051087;;GO:0051082;;GO:0046872;;GO:0005524;;GO:0055131;;GO:0050750;;GO:0031625;	biological_process;;biological_process;;biological_process;;biological_process;;biological_process;;biological_process;;biological_process;;biological_process;;biological_process;;biological_process;;biological_process;;cellular_component;;cellular_component;;cellular_component;;cellular_component;;cellular_component;;cellular_component;;cellular_component;;cellular_component;;cellular_component;…	BP:protein folding;;BP:negative regulation of JUN kinase activity;;BP:regulation of protein transport;;BP:response to unfolded protein;;BP:positive regulation of apoptotic process;;BP:negative regulation of apoptotic process;;BP:negative regulation of protein ubiquitination;;BP:response to heat;;BP:negative regulation of establishment of protein localization to mitochondrion;;BP:protein localizat…	K09502	DNAJA1	map04141	Protein processing in endoplasmic reticulum	COG0484	S:Function unknown	NP_001530.1	dnaJ homolog subfamily A member 1 isoform 1 [Homo sapiens]	sp|P31689|DNJA1_HUMAN;;	DnaJ homolog subfamily A member 1 OS=Homo sapiens OX=9606 GN=DNAJA1 PE=1 SV=2;;	PF01556.18;;PF00226.31;;PF00684.19	DnaJ_C;;DnaJ;;DnaJ_CXXCXGXG	DnaJ C terminal domain;;DnaJ domain;;DnaJ central domain
Pig.04997.1	Pig.04997	ADAMTS4-201	A disintegrin and metalloproteinase with thrombospondin motifs 4 [Sus scrofa]	0.0157457	-5.9889	4.20076e-12	3.45722e-11	yes	down	68.74	55.29	3.94	0.31	0.25	0.36	42.6567	0.306667	GO:0004222;	molecular_function;;	MF:metalloendopeptidase activity;;	K07764	ADAMTS4	------	------	ENOG410XPKZ	C:Energy production and conversion	XP_003481462.2	A disintegrin and metalloproteinase with thrombospondin motifs 4 [Sus scrofa]	sp|Q9TT93|ATS4_BOVIN;;	A disintegrin and metalloproteinase with thrombospondin motifs 4 OS=Bos taurus OX=9913 GN=ADAMTS4 PE=1 SV=3;;	PF05986.14;;PF17771.1;;PF01421.19;;PF13582.6;;PF13688.6;;PF01562.19;;PF00090.19;;PF13574.6	ADAM_spacer1;;ADAM_CR_2;;Reprolysin;;Reprolysin_3;;Reprolysin_5;;Pep_M12B_propep;;TSP_1;;Reprolysin_2	ADAM-TS Spacer 1;;ADAM cysteine-rich domain;;Reprolysin;;Metallo-peptidase family M12B Reprolysin-like;;Metallo-peptidase family M12;;Reprolysin family propeptide;;Thrombospondin type 1 domain;;Metallo-peptidase family M12B Reprolysin-like
Pig.04993.1	Pig.04993	NR1I3-204	nuclear receptor subfamily 1 group I member 3 [Sus scrofa]	2387.75	11.2214	9.99457e-20	1.46403e-18	yes	up	0.04	0	0	11.3	15.38	18.66	0.0133333	15.1133	GO:0030154;;GO:0045944;;GO:0045892;;GO:0007275;;GO:0005829;;GO:0005634;;GO:0005654;;GO:0090575;;GO:0043565;;GO:0038023;;GO:0004879;;GO:0008134;;GO:0001228;;GO:0003707;;GO:0003700;;GO:0000976;;GO:0000977;;GO:0030374;;GO:0000981;;GO:0008270;	biological_process;;biological_process;;biological_process;;biological_process;;cellular_component;;cellular_component;;cellular_component;;cellular_component;;molecular_function;;molecular_function;;molecular_function;;molecular_function;;molecular_function;;molecular_function;;molecular_function;;molecular_function;;molecular_function;;molecular_function;;molecular_function;;molecular_function;;	BP:cell differentiation;;BP:positive regulation of transcription from RNA polymerase II promoter;;BP:negative regulation of transcription, DNA-templated;;BP:multicellular organism development;;CC:cytosol;;CC:nucleus;;CC:nucleoplasm;;CC:RNA polymerase II transcription factor complex;;MF:sequence-specific DNA binding;;MF:signaling receptor activity;;MF:RNA polymerase II transcription factor activit…	K08541	NR1I3, CAR	------	------	ENOG410XRZC	U:Intracellular trafficking, secretion, and vesicular transport	NP_001033085.1	nuclear receptor subfamily 1 group I member 3 [Sus scrofa]	sp|P62045|NR1I3_PUSSI;;	Nuclear receptor subfamily 1 group I member 3 OS=Pusa sibirica OX=9719 GN=NR1I3 PE=2 SV=1;;	PF00105.18;;PF00104.30	zf-C4;;Hormone_recep	Zinc finger, C4 type;;Ligand-binding domain of nuclear hormone receptor
Pig.04980.1	Pig.04980	NOS1AP	PREDICTED: carboxyl-terminal PDZ ligand of neuronal nitric oxide synthase protein isoform X4 [Dasypus novemcinctus]	10.6038	3.40651	7.66367e-14	7.41634e-13	yes	up	0.71	0.96	0.58	2.94	2.83	4.43	0.75	3.4	------	------	------	K16513	NOS1AP, CAPON	map04713	Circadian entrainment	ENOG410ZTVD	S:Function unknown	XP_007935955.1	PREDICTED: carboxyl-terminal PDZ ligand of neuronal nitric oxide synthase protein isoform X1 [Orycteropus afer afer]	sp|O75052|CAPON_HUMAN;;	Carboxyl-terminal PDZ ligand of neuronal nitric oxide synthase protein OS=Homo sapiens OX=9606 GN=NOS1AP PE=1 SV=3;;	PF00640.23	PID	Phosphotyrosine interaction domain
Pig.04619.1	Pig.04619	TPK1-201	thiamin pyrophosphokinase 1 isoform X1 [Sus scrofa]	3.95179	1.9825	2.45148e-06	1.03108e-05	yes	up	1.45	0.75	1.4	2	2.06	2.24	1.2	2.1	GO:0006772;;GO:0009229;;GO:0030975;;GO:0016301;;GO:0004788;;GO:0005524;	biological_process;;biological_process;;molecular_function;;molecular_function;;molecular_function;;molecular_function;;	BP:thiamine metabolic process;;BP:thiamine diphosphate biosynthetic process;;MF:thiamine binding;;MF:kinase activity;;MF:thiamine diphosphokinase activity;;MF:ATP binding;;	K00949	thiN, TPK1, THI80	map00730	Thiamine metabolism	COG1564	H:Coenzyme transport and metabolism	XP_020919249.1	thiamin pyrophosphokinase 1 isoform X1 [Sus scrofa]	sp|Q5E9T4|TPK1_BOVIN;;	Thiamin pyrophosphokinase 1 OS=Bos taurus OX=9913 GN=TPK1 PE=2 SV=1;;	PF04263.16;;PF04265.14	TPK_catalytic;;TPK_B1_binding	Thiamin pyrophosphokinase, catalytic domain;;Thiamin pyrophosphokinase, vitamin B1 binding domain
Pig.04569.1	Pig.04569	C1QTNF2-201	PREDICTED: complement C1q tumor necrosis factor-related protein 2 [Bos taurus]	0.179727	-2.47612	1.11103e-09	7.15874e-09	yes	down	6.55	9.05	5.3	0.64	0.5	0.5	6.96667	0.546667	GO:0000187;;GO:0070208;;GO:0051260;;GO:0046321;;GO:0046326;;GO:0045725;;GO:0005581;;GO:0005615;;GO:0005102;;GO:0042802;	biological_process;;biological_process;;biological_process;;biological_process;;biological_process;;biological_process;;cellular_component;;cellular_component;;molecular_function;;molecular_function;;	BP:activation of MAPK activity;;BP:protein heterotrimerization;;BP:protein homooligomerization;;BP:positive regulation of fatty acid oxidation;;BP:positive regulation of glucose import;;BP:positive regulation of glycogen biosynthetic process;;CC:collagen trimer;;CC:extracellular space;;MF:receptor binding;;MF:identical protein binding;;	------	------	------	------	ENOG410XQXK	S:Function unknown	XP_005672615.2	complement C1q tumor necrosis factor-related protein 2 isoform X1 [Sus scrofa]	sp|Q9BXJ5|C1QT2_HUMAN;;	Complement C1q tumor necrosis factor-related protein 2 OS=Homo sapiens OX=9606 GN=C1QTNF2 PE=1 SV=1;;	PF00386.21;;PF01391.18	C1q;;Collagen	C1q domain;;Collagen triple helix repeat
Pig.04216.1	Pig.04216	TNFAIP6-201	tumor necrosis factor-inducible gene 6 protein precursor [Sus scrofa]	0.0220642	-5.50215	3.15768e-12	2.63067e-11	yes	down	11.77	16.52	7.37	0	0.22	0.11	11.8867	0.11	GO:0007155;;GO:0050728;;GO:0005615;;GO:0005540;	biological_process;;biological_process;;cellular_component;;molecular_function;;	BP:cell adhesion;;BP:negative regulation of inflammatory response;;CC:extracellular space;;MF:hyaluronic acid binding;;	K19018	TNFAIP6, TSG6	------	------	ENOG410ZI1H	A:RNA processing and modification	NP_001153079.1	tumor necrosis factor-inducible gene 6 protein precursor [Sus scrofa]	sp|P98066|TSG6_HUMAN;;	Tumor necrosis factor-inducible gene 6 protein OS=Homo sapiens OX=9606 GN=TNFAIP6 PE=1 SV=2;;	PF00431.20;;PF00193.17	CUB;;Xlink	CUB domain;;Extracellular link domain
Pig.04214.1	Pig.04214	NEB-201	LOW QUALITY PROTEIN: nebulin [Sus scrofa]	3.84768	1.94399	0.00713311	0.0157576	yes	up	0.31	0.66	0.41	0.79	0.55	0.97	0.46	0.77	------	------	------	K18267	NEB	------	------	ENOG4111GQ8;;ENOG410XSGF	U:Intracellular trafficking, secretion, and vesicular transport;;S:Function unknown	XP_020931125.1	LOW QUALITY PROTEIN: nebulin [Sus scrofa]	sp|P20929|NEBU_HUMAN;;	Nebulin OS=Homo sapiens OX=9606 GN=NEB PE=1 SV=5;;	PF00880.18;;PF14604.6;;PF00018.28	Nebulin;;SH3_9;;SH3_1	Nebulin repeat;;Variant SH3 domain;;SH3 domain
Pig.04175.1	Pig.04175	PPID-201	peptidyl-prolyl cis-trans isomerase D [Sus scrofa]	2.90602	1.53904	3.53076e-08	1.90993e-07	no	up	3.53	3.62	3.08	5.13	3.48	4.54	3.41	4.38333	GO:0006457;;GO:0065003;;GO:0000413;;GO:0000122;;GO:0045070;;GO:0043065;;GO:0071492;;GO:0006915;;GO:0042026;;GO:0061077;;GO:0034389;;GO:0050714;;GO:0015031;;GO:0005737;;GO:0005634;;GO:0005654;;GO:0005829;;GO:0005730;;GO:0030544;;GO:0051082;;GO:0003755;;GO:0051879;;GO:0030331;;GO:0008134;;GO:0016018;	biological_process;;biological_process;;biological_process;;biological_process;;biological_process;;biological_process;;biological_process;;biological_process;;biological_process;;biological_process;;biological_process;;biological_process;;biological_process;;cellular_component;;cellular_component;;cellular_component;;cellular_component;;cellular_component;;molecular_function;;molecular_function;…	BP:protein folding;;BP:macromolecular complex assembly;;BP:protein peptidyl-prolyl isomerization;;BP:negative regulation of transcription from RNA polymerase II promoter;;BP:positive regulation of viral genome replication;;BP:positive regulation of apoptotic process;;BP:cellular response to UV-A;;BP:apoptotic process;;BP:protein refolding;;BP:chaperone-mediated protein folding;;BP:lipid particle …	K05864	PPID, CYPD	map04218;;map04217	Cellular senescence;;Necroptosis	COG0652	S:Function unknown	NP_001231315.1	peptidyl-prolyl cis-trans isomerase D [Sus scrofa]	sp|P26882|PPID_BOVIN;;	Peptidyl-prolyl cis-trans isomerase D OS=Bos taurus OX=9913 GN=PPID PE=1 SV=6;;	PF00160.21;;PF00515.28;;PF07719.17;;PF13176.6;;PF13424.6;;PF13371.6	Pro_isomerase;;TPR_1;;TPR_2;;TPR_7;;TPR_12;;TPR_9	Cyclophilin type peptidyl-prolyl cis-trans isomerase/CLD;;Tetratricopeptide repeat;;Tetratricopeptide repeat;;Tetratricopeptide repeat;;Tetratricopeptide repeat;;Tetratricopeptide repeat
Pig.03966.1	Pig.03966	GJA1-201	gap junction alpha-1 protein [Sus scrofa]	0.0787475	-3.66662	1.03898e-19	1.51755e-18	yes	down	66.89	77.32	42.07	2.05	1.88	2.51	62.0933	2.14667	GO:0045844;;GO:0030308;;GO:0060307;;GO:0060348;;GO:0060156;;GO:0010629;;GO:0010628;;GO:0001764;;GO:0007165;;GO:0002088;;GO:0010643;;GO:0001701;;GO:0007512;;GO:0042981;;GO:0042098;;GO:0036120;;GO:0009611;;GO:0001947;;GO:0046850;;GO:0048514;;GO:0001649;;GO:0030500;;GO:0099111;;GO:0061337;;GO:0042733;;GO:0003294;;GO:0060373;;GO:0060371;;GO:0007283;;GO:0045216;;GO:0002070;;GO:0007267;;GO:0008584;;GO:…	biological_process;;biological_process;;biological_process;;biological_process;;biological_process;;biological_process;;biological_process;;biological_process;;biological_process;;biological_process;;biological_process;;biological_process;;biological_process;;biological_process;;biological_process;;biological_process;;biological_process;;biological_process;;biological_process;;biological_process;…	BP:positive regulation of striated muscle tissue development;;BP:negative regulation of cell growth;;BP:regulation of ventricular cardiac muscle cell membrane repolarization;;BP:bone development;;BP:milk ejection;;BP:negative regulation of gene expression;;BP:positive regulation of gene expression;;BP:neuron migration;;BP:signal transduction;;BP:lens development in camera-type eye;;BP:cell commun…	K07372	GJA1, CX43	map04540;;map05412	Gap junction;;Arrhythmogenic right ventricular cardiomyopath	ENOG4110JTW	S:Function unknown	NP_001231141.1	gap junction alpha-1 protein [Sus scrofa]	sp|Q29101|CXA1_PIG;;	Gap junction alpha-1 protein OS=Sus scrofa OX=9823 GN=GJA1 PE=2 SV=2;;	PF00029.19;;PF03508.13;;PF16791.5	Connexin;;Connexin43;;Connexin40_C	Connexin;;Gap junction alpha-1 protein;;Connexin 40 C-terminal domain
Pig.03911.1	Pig.03911	HRCT1	histidine-rich carboxyl terminus protein 1 [Sus scrofa]	0.463345	-1.10984	0.012647	0.0262493	no	down	17.27	25.37	46.53	5.38	6.9	4.69	29.7233	5.65667	GO:0016021;	cellular_component;;	CC:integral component of membrane;;	------	------	------	------	------	------	XP_020921580.1	histidine-rich carboxyl terminus protein 1 [Sus scrofa]	------	------	PF15758.5	HRCT1	Histidine-rich carboxyl terminus protein 1
Pig.03880.1	Pig.03880	Stra6l	stimulated by retinoic acid gene 6 protein-like [Sus scrofa]	143.267	7.16257	2.11872e-32	5.82175e-31	yes	up	0.17	0	0.11	6.24	6.13	6.56	0.0933333	6.31	GO:0016021;	cellular_component;;	CC:integral component of membrane;;	------	------	------	------	COG1594	K:Transcription	XP_020921919.1	stimulated by retinoic acid gene 6 protein-like [Sus scrofa]	sp|Q9DBN1|STR6L_MOUSE;;	Stimulated by retinoic acid gene 6 protein-like OS=Mus musculus OX=10090 GN=Stra6l PE=1 SV=1;;	PF14752.6	RBP_receptor	Retinol binding protein receptor
Pig.03879.1	Pig.03879	Stra6l	stimulated by retinoic acid gene 6 protein-like [Sus scrofa]	55.9905	5.80711	2.05374e-09	1.28626e-08	yes	up	0	0.19	0.08	1.91	2.34	1.65	0.09	1.96667	GO:0016021;	cellular_component;;	CC:integral component of membrane;;	------	------	------	------	COG1594	S:Function unknown	XP_020921919.1	stimulated by retinoic acid gene 6 protein-like [Sus scrofa]	sp|Q9DBN1|STR6L_MOUSE;;	Stimulated by retinoic acid gene 6 protein-like OS=Mus musculus OX=10090 GN=Stra6l PE=1 SV=1;;	PF14752.6	RBP_receptor	Retinol binding protein receptor
Pig.03816.1	Pig.03816	FSD1L-201	FSD1-like protein isoform X2 [Sus scrofa]	3.64054	1.86415	0.000195558	0.000598312	yes	up	0.58	0.37	0.52	0.74	0.75	0.87	0.49	0.786667	------	------	------	------	------	------	------	ENOG410ZECU;;ENOG4111G04	S:Function unknown;;	XP_005660371.1	FSD1-like protein isoform X2 [Sus scrofa]	sp|Q9BXM9|FSD1L_HUMAN;;	FSD1-like protein OS=Homo sapiens OX=9606 GN=FSD1L PE=1 SV=2;;	PF00622.28;;PF00041.21	SPRY;;fn3	SPRY domain;;Fibronectin type III domain
Pig.03810.1	Pig.03810	ZNF462-201	zinc finger protein 462 isoform X1 [Sus scrofa]	0.0806161	-3.63279	7.78492e-53	4.09584e-51	yes	down	15.56	21.13	15.23	0.68	0.54	0.62	17.3067	0.613333	------	------	------	------	------	------	------	COG5048	S:Function unknown	XP_020922809.1	zinc finger protein 462 isoform X1 [Sus scrofa]	sp|Q96JM2|ZN462_HUMAN;;	Zinc finger protein 462 OS=Homo sapiens OX=9606 GN=ZNF462 PE=1 SV=3;;	PF13909.6;;PF18387.1	zf-H2C2_5;;zf_C2H2_ZHX	C2H2-type zinc-finger domain;;Zinc-fingers and homeoboxes C2H2 finger domain
Pig.03625.1	Pig.03625	LAMA3-201	laminin subunit alpha-3 isoform X2 [Sus scrofa]	0.0405953	-4.62254	2.5267e-21	4.07011e-20	yes	down	6.13	9.73	4.6	0.16	0.11	0.1	6.82	0.123333	GO:0007155;;GO:0030334;;GO:0030155;;GO:0045995;;GO:0005102;	biological_process;;biological_process;;biological_process;;biological_process;;molecular_function;;	BP:cell adhesion;;BP:regulation of cell migration;;BP:regulation of cell adhesion;;BP:regulation of embryonic development;;MF:receptor binding;;	K06240	LAMA3_5	map05165;;map04510;;map04512;;map05146;;map05200;;map05145;;map04151;;map05222	Human papillomavirus infection;;Focal adhesion;;ECM-receptor interaction;;Amoebiasis;;Pathways in cancer;;Toxoplasmosis;;PI3K-Akt signaling pathway;;Small cell lung cancer	ENOG410XRDC;;ENOG410YEBJ	S:Function unknown;;	XP_020951845.1	laminin subunit alpha-3 isoform X2 [Sus scrofa]	sp|Q16787|LAMA3_HUMAN;;	Laminin subunit alpha-3 OS=Homo sapiens OX=9606 GN=LAMA3 PE=1 SV=2;;	PF00053.24;;PF02210.24;;PF06008.14;;PF00054.23;;PF00055.17;;PF06009.12;;PF00052.18;;PF13385.6	Laminin_EGF;;Laminin_G_2;;Laminin_I;;Laminin_G_1;;Laminin_N;;Laminin_II;;Laminin_B;;Laminin_G_3	Laminin EGF domain;;Laminin G domain;;Laminin Domain I;;Laminin G domain;;Laminin N-terminal;;Laminin Domain II;;Laminin B;;Concanavalin A-like lectin/glucanases superfamily
Pig.03578.1	Pig.03578	TMED3-201	transmembrane emp24 domain-containing protein 3 precursor [Sus scrofa]	0.140489	-2.83147	8.42266e-10	5.49308e-09	yes	down	20.23	23.97	13.35	1.04	1.55	0.8	19.1833	1.13	GO:0007030;;GO:0006888;;GO:0006886;;GO:0005794;;GO:0005783;;GO:0005793;;GO:0016021;;GO:0030134;;GO:0030126;	biological_process;;biological_process;;biological_process;;cellular_component;;cellular_component;;cellular_component;;cellular_component;;cellular_component;;cellular_component;;	BP:Golgi organization;;BP:ER to Golgi vesicle-mediated transport;;BP:intracellular protein transport;;CC:Golgi apparatus;;CC:endoplasmic reticulum;;CC:endoplasmic reticulum-Golgi intermediate compartment;;CC:integral component of membrane;;CC:ER to Golgi transport vesicle;;CC:COPI vesicle coat;;	K20350	TMED3	------	------	ENOG4111JPD	U:Intracellular trafficking, secretion, and vesicular transport	NP_001191292.1	transmembrane emp24 domain-containing protein 3 precursor [Sus scrofa]	sp|Q9Y3Q3|TMED3_HUMAN;;	Transmembrane emp24 domain-containing protein 3 OS=Homo sapiens OX=9606 GN=TMED3 PE=1 SV=1;;	PF01105.24	EMP24_GP25L	emp24/gp25L/p24 family/GOLD
Pig.03566.1	Pig.03566	DNAJA4	dnaJ homolog subfamily A member 4 [Sus scrofa]	0.168803	-2.56659	0.00277543	0.00674994	yes	down	2.82	3.87	3.48	0.14	0.3	0.29	3.39	0.243333	GO:0006457;;GO:0009408;;GO:0005829;;GO:0031072;;GO:0051082;;GO:0046872;;GO:0005524;	biological_process;;biological_process;;cellular_component;;molecular_function;;molecular_function;;molecular_function;;molecular_function;;	BP:protein folding;;BP:response to heat;;CC:cytosol;;MF:heat shock protein binding;;MF:unfolded protein binding;;MF:metal ion binding;;MF:ATP binding;;	K09505	DNAJA4	------	------	COG0484	I:Lipid transport and metabolism	NP_999504.1	dnaJ homolog subfamily A member 4 [Sus scrofa]	sp|Q8WW22|DNJA4_HUMAN;;	DnaJ homolog subfamily A member 4 OS=Homo sapiens OX=9606 GN=DNAJA4 PE=1 SV=1;;	PF01556.18;;PF00226.31;;PF00684.19	DnaJ_C;;DnaJ;;DnaJ_CXXCXGXG	DnaJ C terminal domain;;DnaJ domain;;DnaJ central domain
Pig.03404.1	Pig.03404	IGDCC4-201	immunoglobulin superfamily DCC subclass member 4 isoform X1 [Sus scrofa]	0.0166937	-5.90455	5.08114e-70	4.15491e-68	yes	down	9.26	10.38	11.78	0.05	0.1	0.07	10.4733	0.0733333	------	------	------	------	------	------	------	ENOG410Z913	S:Function unknown	XP_003121779.3	immunoglobulin superfamily DCC subclass member 4 isoform X1 [Sus scrofa]	sp|Q8TDY8|IGDC4_HUMAN;;	Immunoglobulin superfamily DCC subclass member 4 OS=Homo sapiens OX=9606 GN=IGDCC4 PE=1 SV=1;;	PF00041.21;;PF13927.6;;PF07679.16;;PF13895.6;;PF00047.25;;PF16656.5	fn3;;Ig_3;;I-set;;Ig_2;;ig;;Pur_ac_phosph_N	Fibronectin type III domain;;Immunoglobulin domain;;Immunoglobulin I-set domain;;Immunoglobulin domain;;Immunoglobulin domain;;Purple acid Phosphatase, N-terminal domain
Pig.02448.1	Pig.02448	RTL4-201	zinc finger CCHC domain-containing protein 16 [Sus scrofa]	36.9959	5.20929	8.9575e-15	9.29581e-14	yes	up	0.08	0.05	0.27	1.38	2.4	2.85	0.133333	2.21	GO:0042415;;GO:0050890;;GO:0008270;;GO:0003676;	biological_process;;biological_process;;molecular_function;;molecular_function;;	BP:norepinephrine metabolic process;;BP:cognition;;MF:zinc ion binding;;MF:nucleic acid binding;;	------	------	------	------	ENOG41115KQ	S:Function unknown	XP_005673892.1	zinc finger CCHC domain-containing protein 16 [Sus scrofa]	sp|Q6ZR62|RTL4_HUMAN;;	Retrotransposon Gag-like protein 4 OS=Homo sapiens OX=9606 GN=RTL4 PE=2 SV=2;;	PF16297.5	DUF4939	Domain of unknown function
Pig.02432.1	Pig.02432	NXT2-201	NTF2-related export protein 2 isoform X1 [Sus scrofa]	2.47346	1.30653	0.0235173	0.0454216	no	up	8.26	7.94	5.71	9.01	7.31	7.32	7.30333	7.88	GO:0006606;;GO:0006913;;GO:0005829;;GO:0044613;;GO:0005654;;GO:0048471;	biological_process;;biological_process;;cellular_component;;cellular_component;;cellular_component;;cellular_component;;	BP:protein import into nucleus;;BP:nucleocytoplasmic transport;;CC:cytosol;;CC:nuclear pore central transport channel;;CC:nucleoplasm;;CC:perinuclear region of cytoplasm;;	K14285	NXT1_2, P15	map05164;;map03008;;map03015;;map03013	Influenza A;;Ribosome biogenesis in eukaryotes;;mRNA surveillance pathway;;RNA transport	ENOG4111TWR	T:Signal transduction mechanisms	XP_003135362.1	NTF2-related export protein 2 isoform X1 [Sus scrofa]	sp|A6QNX3|NXT2_BOVIN;;	NTF2-related export protein 2 OS=Bos taurus OX=9913 GN=NXT2 PE=2 SV=1;;	PF02136.20	NTF2	Nuclear transport factor 2
Pig.02241.1	Pig.02241	RORA-201	Nuclear receptor ROR-alpha [Myotis brandtii]	3.52042	1.81575	2.83651e-10	1.95313e-09	yes	up	3.31	3.36	2.8	5.02	4	5.73	3.15667	4.91667	GO:0005634;;GO:0043565;;GO:0008270;;GO:0004879;;GO:0003707;	cellular_component;;molecular_function;;molecular_function;;molecular_function;;molecular_function;;	CC:nucleus;;MF:sequence-specific DNA binding;;MF:zinc ion binding;;MF:RNA polymerase II transcription factor activity, ligand-activated sequence-specific DNA binding;;MF:steroid hormone receptor activity;;	K08532	NR1F1, RORA	map05321;;map04659;;map04710	Inflammatory bowel diseas;;Th17 cell differentiation;;Circadian rhythm	ENOG410XUGR	S:Function unknown	EPQ04530.1	Nuclear receptor ROR-alpha [Myotis brandtii]	sp|P35398|RORA_HUMAN;;	Nuclear receptor ROR-alpha OS=Homo sapiens OX=9606 GN=RORA PE=1 SV=2;;	PF00105.18;;PF00104.30	zf-C4;;Hormone_recep	Zinc finger, C4 type;;Ligand-binding domain of nuclear hormone receptor
Pig.01955.1	Pig.01955	CYP2C42-206	LOW QUALITY PROTEIN: cytochrome P450 2C42-like [Sus scrofa]	1277.69	10.3193	2.24973e-18	3.03356e-17	yes	up	0.05	0	0	13.9	7.31	11.89	0.0166667	11.0333	GO:0005506;;GO:0016705;;GO:0004497;;GO:0020037;	molecular_function;;molecular_function;;molecular_function;;molecular_function;;	MF:iron ion binding;;MF:oxidoreductase activity, acting on paired donors, with incorporation or reduction of molecular oxygen;;MF:monooxygenase activity;;MF:heme binding;;	K17720	CYP2C18	map04726;;map00830;;map05204	Serotonergic synapse;;Retinol metabolism;;Chemical carcinogenesis	COG2124;;COG2124	J:Translation, ribosomal structure and biogenesis;;U:Intracellular trafficking, secretion, and vesicular transport	XP_020929368.1	LOW QUALITY PROTEIN: cytochrome P450 2C42-like [Sus scrofa]	sp|P33260|CP2CI_HUMAN;;	Cytochrome P450 2C18 OS=Homo sapiens OX=9606 GN=CYP2C18 PE=1 SV=3;;	PF00067.22	p450	Cytochrome P450
Pig.01950.1	Pig.01950	CYP2C42-206	cytochrome P450 2C49 precursor [Sus scrofa]	48.0962	5.58785	6.11027e-10	4.04984e-09	yes	up	0.12	0.04	0.23	2.28	0.77	5.53	0.13	2.86	GO:0005506;;GO:0016705;;GO:0004497;;GO:0020037;	molecular_function;;molecular_function;;molecular_function;;molecular_function;;	MF:iron ion binding;;MF:oxidoreductase activity, acting on paired donors, with incorporation or reduction of molecular oxygen;;MF:monooxygenase activity;;MF:heme binding;;	K17720	CYP2C18	map04726;;map00830;;map05204	Serotonergic synapse;;Retinol metabolism;;Chemical carcinogenesis	COG2124	Q:Secondary metabolites biosynthesis, transport and catabolism	NP_999585.1	cytochrome P450 2C49 precursor [Sus scrofa]	sp|P33260|CP2CI_HUMAN;;	Cytochrome P450 2C18 OS=Homo sapiens OX=9606 GN=CYP2C18 PE=1 SV=3;;	PF00067.22	p450	Cytochrome P450
Pig.01662.1	Pig.01662	SLC25A24-201	calcium-binding mitochondrial carrier protein SCaMC-1 [Sus scrofa]	0.243939	-2.03541	2.62566e-21	4.2195e-20	yes	down	8.46	10.6	13.11	1.33	0.84	1.28	10.7233	1.15	GO:0071277;;GO:0006839;;GO:0034599;;GO:0010941;;GO:0016021;;GO:0005743;;GO:0005347;;GO:0022857;;GO:0005509;	biological_process;;biological_process;;biological_process;;biological_process;;cellular_component;;cellular_component;;molecular_function;;molecular_function;;molecular_function;;	BP:cellular response to calcium ion;;BP:mitochondrial transport;;BP:cellular response to oxidative stress;;BP:regulation of cell death;;CC:integral component of membrane;;CC:mitochondrial inner membrane;;MF:ATP transmembrane transporter activity;;MF:transmembrane transporter activity;;MF:calcium ion binding;;	K14684	SLC25A23S	------	------	ENOG410XQ4P	S:Function unknown	NP_001186292.1	calcium-binding mitochondrial carrier protein SCaMC-1 [Sus scrofa]	sp|A5PJZ1|SCMC1_BOVIN;;	Calcium-binding mitochondrial carrier protein SCaMC-1 OS=Bos taurus OX=9913 GN=SLC25A24 PE=2 SV=1;;	PF00153.27;;PF00036.32;;PF13499.6;;PF13405.6;;PF13202.6;;PF13833.6;;PF10591.9;;PF12763.7;;PF00404.18	Mito_carr;;EF-hand_1;;EF-hand_7;;EF-hand_6;;EF-hand_5;;EF-hand_8;;SPARC_Ca_bdg;;EF-hand_4;;Dockerin_1	Mitochondrial carrier protein;;EF hand;;EF-hand domain pair;;EF-hand domain;;EF hand;;EF-hand domain pair;;Secreted protein acidic and rich in cysteine Ca binding region;;Cytoskeletal-regulatory complex EF hand;;Dockerin type I domain
Pig.01523.1	Pig.01523	ADAMTS9-201	A disintegrin and metalloproteinase with thrombospondin motifs 9 isoform X2 [Sus scrofa]	0.0865827	-3.52978	3.19078e-31	8.35056e-30	yes	down	38.08	48.14	26.23	1.55	1.27	1.47	37.4833	1.43	GO:0007229;;GO:0004222;;GO:0008270;	biological_process;;molecular_function;;molecular_function;;	BP:integrin-mediated signaling pathway;;MF:metalloendopeptidase activity;;MF:zinc ion binding;;	K08624	ADAMTS9	------	------	ENOG410XPKZ	S:Function unknown	XP_003132346.4	A disintegrin and metalloproteinase with thrombospondin motifs 9 isoform X2 [Sus scrofa]	sp|Q9P2N4|ATS9_HUMAN;;	A disintegrin and metalloproteinase with thrombospondin motifs 9 OS=Homo sapiens OX=9606 GN=ADAMTS9 PE=1 SV=4;;	PF08685.11;;PF00090.19;;PF01562.19;;PF05986.14;;PF01421.19;;PF17771.1;;PF13688.6;;PF13582.6;;PF13574.6	GON;;TSP_1;;Pep_M12B_propep;;ADAM_spacer1;;Reprolysin;;ADAM_CR_2;;Reprolysin_5;;Reprolysin_3;;Reprolysin_2	GON domain;;Thrombospondin type 1 domain;;Reprolysin family propeptide;;ADAM-TS Spacer 1;;Reprolysin;;ADAM cysteine-rich domain;;Metallo-peptidase family M12;;Metallo-peptidase family M12B Reprolysin-like;;Metallo-peptidase family M12B Reprolysin-like
Pig.01427.1	Pig.01427	SULF1-201	extracellular sulfatase Sulf-1 isoform X3 [Sus scrofa]	0.0539372	-4.21258	6.66439e-34	1.93021e-32	yes	down	27.02	30.97	25.89	0.74	0.61	0.63	27.96	0.66	GO:0030201;;GO:0060348;;GO:0001502;;GO:0060384;;GO:0030513;;GO:0036022;;GO:0001822;;GO:0060686;;GO:0014846;;GO:0030336;;GO:0048706;;GO:0048661;;GO:0032836;;GO:0002063;;GO:0007155;;GO:0048010;;GO:0040037;;GO:0051216;;GO:0035860;;GO:0010575;;GO:0030177;;GO:0001937;;GO:0016525;;GO:0005783;;GO:0005794;;GO:0005886;;GO:0005615;;GO:0005795;;GO:0009986;;GO:0045121;;GO:0008449;;GO:0005509;;GO:0004065;;GO:…	biological_process;;biological_process;;biological_process;;biological_process;;biological_process;;biological_process;;biological_process;;biological_process;;biological_process;;biological_process;;biological_process;;biological_process;;biological_process;;biological_process;;biological_process;;biological_process;;biological_process;;biological_process;;biological_process;;biological_process;…	BP:heparan sulfate proteoglycan metabolic process;;BP:bone development;;BP:cartilage condensation;;BP:innervation;;BP:positive regulation of BMP signaling pathway;;BP:limb joint morphogenesis;;BP:kidney development;;BP:negative regulation of prostatic bud formation;;BP:esophagus smooth muscle contraction;;BP:negative regulation of cell migration;;BP:embryonic skeletal system development;;BP:posit…	K14607	SULF	------	------	COG3119	S:Function unknown	XP_020944922.1	extracellular sulfatase Sulf-1 isoform X3 [Sus scrofa]	sp|Q8IWU6|SULF1_HUMAN;;	Extracellular sulfatase Sulf-1 OS=Homo sapiens OX=9606 GN=SULF1 PE=1 SV=1;;	PF12548.8;;PF00884.23;;PF01663.22	DUF3740;;Sulfatase;;Phosphodiest	Sulfatase protein;;Sulfatase;;Type I phosphodiesterase / nucleotide pyrophosphatase
Pig.01301.1	Pig.01301	MEST-201	mesoderm-specific transcript homolog protein isoform X1 [Sus scrofa]	0.437916	-1.19127	7.3929e-05	0.000243428	no	down	7.79	8.36	5.16	1.14	1.42	1.5	7.10333	1.35333	GO:0007498;;GO:0010883;;GO:0005783;;GO:0016021;;GO:0005789;;GO:0070062;;GO:0016787;;GO:0003824;	biological_process;;biological_process;;cellular_component;;cellular_component;;cellular_component;;cellular_component;;molecular_function;;molecular_function;;	BP:mesoderm development;;BP:regulation of lipid storage;;CC:endoplasmic reticulum;;CC:integral component of membrane;;CC:endoplasmic reticulum membrane;;CC:extracellular exosome;;MF:hydrolase activity;;MF:catalytic activity;;	------	------	------	------	ENOG4111G38	S:Function unknown	XP_005673216.1	mesoderm-specific transcript homolog protein isoform X2 [Sus scrofa]	sp|Q5EB52|MEST_HUMAN;;	Mesoderm-specific transcript homolog protein OS=Homo sapiens OX=9606 GN=MEST PE=2 SV=2;;	PF00561.20;;PF12697.7;;PF06342.12;;PF12146.8	Abhydrolase_1;;Abhydrolase_6;;DUF1057;;Hydrolase_4	alpha/beta hydrolase fold;;Alpha/beta hydrolase family;;Alpha/beta hydrolase of unknown function;;Serine aminopeptidase, S33
Pig.00868.1	Pig.00868	ZBTB11-202	zinc finger and BTB domain-containing protein 11 isoform X1 [Sus scrofa]	2.42923	1.2805	0.0109482	0.0230978	no	up	1.75	2.6	2.87	3.2	2.16	2.3	2.40667	2.55333	GO:0005654;;GO:0003676;	cellular_component;;molecular_function;;	CC:nucleoplasm;;MF:nucleic acid binding;;	K10498	ZBTB11	------	------	COG5048	U:Intracellular trafficking, secretion, and vesicular transport	XP_003132743.1	zinc finger and BTB domain-containing protein 11 isoform X1 [Sus scrofa]	sp|O95625|ZBT11_HUMAN;;	Zinc finger and BTB domain-containing protein 11 OS=Homo sapiens OX=9606 GN=ZBTB11 PE=1 SV=2;;	PF13465.6;;PF00096.26;;PF13894.6;;PF00651.31;;PF13912.6;;PF17921.1;;PF05605.12	zf-H2C2_2;;zf-C2H2;;zf-C2H2_4;;BTB;;zf-C2H2_6;;Integrase_H2C2;;zf-Di19	Zinc-finger double domain;;Zinc finger, C2H2 type;;C2H2-type zinc finger;;BTB/POZ domain;;C2H2-type zinc finger;;Integrase zinc binding domain;;Drought induced 19 protein
Pig.00690.1	Pig.00690	Ank2	LOW QUALITY PROTEIN: ankyrin-2 [Sus scrofa]	0.0365713	-4.77314	7.51649e-41	2.8133e-39	yes	down	5.07	5.2	6.18	0.07	0.09	0.1	5.48333	0.0866667	------	------	------	K10380	ANK	map05205;;map04624	Proteoglycans in cancer;;Toll and Imd signaling pathway	COG0666	T:Signal transduction mechanisms	XP_020956362.1	LOW QUALITY PROTEIN: ankyrin-2 [Sus scrofa]	sp|Q01484|ANK2_HUMAN;;	Ankyrin-2 OS=Homo sapiens OX=9606 GN=ANK2 PE=1 SV=4;;	PF12796.7;;PF00023.30;;PF13637.6;;PF13857.6;;PF13606.6;;PF17809.1;;PF00791.20;;PF00531.22	Ank_2;;Ank;;Ank_4;;Ank_5;;Ank_3;;UPA_2;;ZU5;;Death	Ankyrin repeats;;Ankyrin repeat;;Ankyrin repeats;;Ankyrin repeats;;Ankyrin repeat;;UPA domain;;ZU5 domain;;Death domain
Pig.00614.1	Pig.00614	ADH4-202	PREDICTED: alcohol dehydrogenase class-2 isozyme 1-like isoform X1 [Ovis aries]	778.801	9.60511	9.95276e-19	1.36924e-17	yes	up	0	0.74	0	54.71	79.93	64.74	0.246667	66.46	GO:0006069;;GO:0004024;;GO:0008270;;GO:0035276;	biological_process;;molecular_function;;molecular_function;;molecular_function;;	BP:ethanol oxidation;;MF:alcohol dehydrogenase activity, zinc-dependent;;MF:zinc ion binding;;MF:ethanol binding;;	K13980	ADH4	map05204;;map00982;;map00980;;map00010;;map00830;;map00350;;map00071	Chemical carcinogenesis;;Drug metabolism - cytochrome P450;;Metabolism of xenobiotics by cytochrome P450;;Glycolysis / Gluconeogenesis;;Retinol metabolism;;Tyrosine metabolism;;Fatty acid degradation	COG1062	C:Energy production and conversion	NP_001302599.1	alcohol dehydrogenase 4 [Sus scrofa]	sp|O46649|ADHP_RABIT;;	Alcohol dehydrogenase class-2 isozyme 1 OS=Oryctolagus cuniculus OX=9986 GN=ADH2-1 PE=2 SV=2;;	PF08240.12	ADH_N	Alcohol dehydrogenase GroES-like domain
Pig.00424.1	Pig.00424	GNGT1-201	PREDICTED: guanine nucleotide-binding protein G(I)/G(S)/G(O) subunit gamma-11 isoform X1 [Erinaceus europaeus]	0.348283	-1.52167	2.16088e-05	7.81347e-05	no	down	114.48	133.93	103.43	19.36	13.8	15.84	117.28	16.3333	GO:0007165;;GO:0007186;;GO:0031680;;GO:0005834;;GO:0005886;;GO:0031681;;GO:0003924;	biological_process;;biological_process;;cellular_component;;cellular_component;;cellular_component;;molecular_function;;molecular_function;;	BP:signal transduction;;BP:G-protein coupled receptor signaling pathway;;CC:G-protein beta/gamma-subunit complex;;CC:heterotrimeric G-protein complex;;CC:plasma membrane;;MF:G-protein beta-subunit binding;;MF:GTPase activity;;	K04546	GNG11	map05167;;map04724;;map05163;;map05200;;map04014;;map04926;;map04151;;map04713;;map04728;;map05034;;map04726;;map04725;;map04727;;map04723;;map04062;;map05032	Kaposi sarcoma-associated herpesvirus infection;;Glutamatergic synapse;;Human cytomegalovirus infection;;Pathways in cancer;;Ras signaling pathway;;Relaxin signaling pathway;;PI3K-Akt signaling pathway;;Circadian entrainment;;Dopaminergic synapse;;Alcoholism;;Serotonergic synapse;;Cholinergic synapse;;GABAergic synapse;;Retrograde endocannabinoid signaling;;Chemokine signaling pathway;;Morphine a…	ENOG41122JF	U:Intracellular trafficking, secretion, and vesicular transport	NP_001132917.1	guanine nucleotide-binding protein	sp|P61952|GBG11_HUMAN;;	Guanine nucleotide-binding protein;;	PF00631.22	G-gamma	GGL domain
Pig.00096.1	Pig.00096	SLC40A1-201	solute carrier family 40 member 1 isoform X1 [Sus scrofa]	5.491	2.45707	3.95081e-17	4.8753e-16	yes	up	21.38	29.02	46.37	74.8	61.8	93.76	32.2567	76.7867	GO:0006879;;GO:0016021;;GO:0016323;;GO:0005654;;GO:0005829;;GO:0017046;;GO:0005381;	biological_process;;cellular_component;;cellular_component;;cellular_component;;cellular_component;;molecular_function;;molecular_function;;	BP:cellular iron ion homeostasis;;CC:integral component of membrane;;CC:basolateral plasma membrane;;CC:nucleoplasm;;CC:cytosol;;MF:peptide hormone binding;;MF:iron ion transmembrane transporter activity;;	K14685	SLC40A1, FPN1	map04978	Mineral absorption	ENOG410XS3F	S:Function unknown	XP_003483749.1	solute carrier family 40 member 1 isoform X1 [Sus scrofa]	sp|Q9NP59|S40A1_HUMAN;;	Solute carrier family 40 member 1 OS=Homo sapiens OX=9606 GN=SLC40A1 PE=1 SV=1;;	PF06963.12	FPN1	Ferroportin1
Pig.00058.1	Pig.00058	HSPE1-201	PREDICTED: 10 kDa heat shock protein, mitochondrial [Erinaceus europaeus]	2.08657	1.06113	0.00113706	0.00301063	no	up	195.23	203.06	253.24	245.03	158.95	168.71	217.177	190.897	GO:0006986;;GO:0006457;;GO:0006919;;GO:0051085;;GO:0001649;;GO:0070062;;GO:0016020;;GO:0005739;;GO:0005759;;GO:0051082;;GO:0005524;;GO:0051087;;GO:0046872;;GO:0003723;	biological_process;;biological_process;;biological_process;;biological_process;;biological_process;;cellular_component;;cellular_component;;cellular_component;;cellular_component;;molecular_function;;molecular_function;;molecular_function;;molecular_function;;molecular_function;;	BP:response to unfolded protein;;BP:protein folding;;BP:activation of cysteine-type endopeptidase activity involved in apoptotic process;;BP:chaperone mediated protein folding requiring cofactor;;BP:osteoblast differentiation;;CC:extracellular exosome;;CC:membrane;;CC:mitochondrion;;CC:mitochondrial matrix;;MF:unfolded protein binding;;MF:ATP binding;;MF:chaperone binding;;MF:metal ion binding;;M…	K04078	groES, HSPE1	------	------	COG0234	O:Posttranslational modification, protein turnover, chaperones	XP_026899666.1	10 kDa heat shock protein, mitochondrial [Acinonyx jubatus]	sp|P61603|CH10_BOVIN;;	10 kDa heat shock protein, mitochondrial OS=Bos taurus OX=9913 GN=HSPE1 PE=3 SV=2;;	PF00166.21	Cpn10	Chaperonin 10 Kd subunit
Pig.00021.1	Pig.00021	ALS2-201	alsin isoform X1 [Sus scrofa]	3.48208	1.79995	6.52244e-23	1.14486e-21	yes	up	3.57	4.29	4.67	6.93	5.56	6.64	4.17667	6.37667	GO:0035023;;GO:0005089;	biological_process;;molecular_function;;	BP:regulation of Rho protein signal transduction;;MF:Rho guanyl-nucleotide exchange factor activity;;	K04575	ALS2	map05014	Amyotrophic lateral sclerosi	COG5184;;COG4642	U:Intracellular trafficking, secretion, and vesicular transport;;	XP_020931838.1	alsin isoform X1 [Sus scrofa]	sp|Q96Q42|ALS2_HUMAN;;	Alsin OS=Homo sapiens OX=9606 GN=ALS2 PE=1 SV=2;;	PF00415.18;;PF02493.20;;PF13540.6;;PF02204.18;;PF00621.20	RCC1;;MORN;;RCC1_2;;VPS9;;RhoGEF	Regulator of chromosome condensation;;MORN repeat;;Regulator of chromosome condensation;;Vacuolar sorting protein 9;;RhoGEF domain
MSTRG.7697.2	MSTRG.7697			0.0486757	-4.36065	5.11678e-34	1.49045e-32	yes	down	94.17	112.13	74.58	2.32	1.64	2.09	93.6267	2.01667
MSTRG.7356.3	MSTRG.7356			0.187497	-2.41506	2.05199e-16	2.40118e-15	yes	down	39.76	62.85	55.17	4.57	4.03	4.07	52.5933	4.22333
MSTRG.4977.1	MSTRG.4977			0.0201849	-5.63058	5.49146e-60	3.53834e-58	yes	down	233.4	290.92	383.75	1.94	2.58	3.39	302.69	2.63667
MSTRG.33164.1	MSTRG.33164			3.02526	1.59706	0.0006183	0.00172644	yes	up	1.21	0.84	0.8	1.28	1.45	1.04	0.95	1.25667
MSTRG.3214.1	MSTRG.3214			0.0371347	-4.75109	5.51585e-15	5.8433e-14	yes	down	0.74	1.82	1.22	0.03	0.02	0	1.26	0.0166667
MSTRG.3146.1	MSTRG.3146			0.15543	-2.68566	2.28701e-28	5.26168e-27	yes	down	49.86	58.28	61.14	4.14	3.61	3.78	56.4267	3.84333
MSTRG.31129.2	MSTRG.31129			0.102327	-3.28874	1.14602e-10	8.19893e-10	yes	down	1.98	2.15	0.96	0.08	0.07	0.08	1.69667	0.0766667
MSTRG.29147.2	MSTRG.29147			0.109514	-3.19081	3.27798e-20	4.92568e-19	yes	down	1.81	2.11	2.64	0.14	0.1	0.08	2.18667	0.106667
MSTRG.27254.1	MSTRG.27254			2.81958	1.49548	0.000782205	0.00214066	no	up	9.04	11.17	6.68	10.55	13.33	4.58	8.96333	9.48667
MSTRG.27005.1	MSTRG.27005			3.49581	1.80563	0.000227652	0.000689046	yes	up	6.33	6.64	5.5	8.32	8.51	11.58	6.15667	9.47
MSTRG.26492.1	MSTRG.26492			3.57372	1.83743	0.0113729	0.0239145	yes	up	0.01	0.03	0.01	0.03	0.03	0.02	0.0166667	0.0266667
MSTRG.25783.1	MSTRG.25783			0.0463626	-4.4309	4.64323e-78	4.41779e-76	yes	down	455.11	682.23	490.62	13.33	10.02	9.51	542.653	10.9533
MSTRG.24923.3	MSTRG.24923			3.5247	1.8175	0.00145936	0.00377498	yes	up	42.49	62.81	69	93.6	81.53	90.96	58.1	88.6967
MSTRG.24923.2	MSTRG.24923			4.68458	2.22792	9.5681e-05	0.0003084	yes	up	7.81	11.22	2.59	15.12	15.75	13.31	7.20667	14.7267
MSTRG.23322.1	MSTRG.23322			8.11003	3.01971	3.46619e-08	1.87749e-07	yes	up	0.01	0.03	0.02	0.06	0.04	0.09	0.02	0.0633333
MSTRG.22800.2	MSTRG.22800			616.022	9.26684	8.39052e-176	2.58847e-173	yes	up	3.61	3.88	3.45	1284.69	829.6	878.06	3.64667	997.45
MSTRG.22069.1	MSTRG.22069			2.81554	1.49341	0.000121345	0.000384186	no	up	0.27	0.37	0.44	0.42	0.44	0.46	0.36	0.44
MSTRG.195.1	MSTRG.195			3.53913	1.82339	0.00114411	0.00302811	yes	up	0.1	0.16	0.1	0.25	0.15	0.15	0.12	0.183333
MSTRG.18534.1	MSTRG.18534			5654.36	12.4651	2.05189e-163	5.7231e-161	yes	up	5.07	6.01	4.83	13433.5	13010.9	12698.1	5.30333	13047.5
MSTRG.16687.1	MSTRG.16687			7.45448	2.89811	9.05552e-11	6.56856e-10	yes	up	14.41	16.33	6.93	36.64	40.31	46.22	12.5567	41.0567
MSTRG.14701.2	MSTRG.14701			0.36958	-1.43604	0.00317212	0.00761197	no	down	1.23	2.48	0.88	0.23	0.27	0.22	1.53	0.24
