# Supplementary material for: Insight into Liver lncRNA and mRNA Profiling at Four Developmental Stages in Ningxiang Pig
Source: Biology (Basel). 2021 Apr 8;10(4):310. doi: 10.3390/biology10040310 (PMC8068270; doi:10.3390/biology10040310)
Supplement: Supplementary file 1 [file biology-10-00310-s001.zip › supplement information/Table S1. Identified novel lncRNAs of liver.xlsx]

## Sheet: Sheet1
transcript_id	gene_id	gene_name	strand	type	cpc_label	cnci_label	pfam_label	cpc_score	cnci_score	support_number	gene_description	lncrna_length
MSTRG.26042.4	MSTRG.26042		+	intergenic	1	1	1	0.0682693	-0.014336	3		678
MSTRG.42168.1	MSTRG.42168		+	sense_exon_overlap	1	1	1	0.124504	-0.0393216	3		756
MSTRG.43716.1	MSTRG.43716		+	antisense	1	1	1	0.0646423	-0.0282624	3		5142
MSTRG.44591.1	MSTRG.44591		-	intergenic	1	1	1	0.337573	-0.024576	3		929
MSTRG.32085.1	MSTRG.32085		+	antisense	1	1	1	0.0577633	-0.0253952	3		5994
MSTRG.963.1	MSTRG.963		+	intergenic	1	1	1	0.045096	-0.180224	3		216
MSTRG.31876.3	MSTRG.31876		-	intergenic	1	1	1	0.077547	-0.270336	3		3581
MSTRG.38905.1	MSTRG.38905		-	intergenic	1	1	1	0.0196158	-0.090112	3		232
MSTRG.12638.1	MSTRG.12638		+	intergenic	1	1	1	0.0733678	-0.0262144	3		767
MSTRG.40398.6	MSTRG.40398		-	intergenic	1	1	1	0.0594878	-0.0659456	3		4863
MSTRG.45031.1	MSTRG.45031		+	intergenic	1	1	1	0.00692811	-0.0004096	3		521
MSTRG.9280.1	MSTRG.9280		+	sense_exon_overlap	1	1	1	0.248698	-0.0581632	3		1997
MSTRG.31137.2	MSTRG.31137		+	antisense	1	1	1	0.0833303	-0.0180224	3		8478
MSTRG.31137.1	MSTRG.31137		+	antisense	1	1	1	0.0833303	-0.0180224	3		8933
MSTRG.107.1	MSTRG.107		-	sense_exon_overlap	1	1	1	0.00714156	-0.0991232	3		211
MSTRG.25538.1	MSTRG.25538		-	intergenic	1	1	1	0.0789212	-0.008192	3		539
MSTRG.28632.2	MSTRG.28632		+	sense_exon_overlap	1	1	1	0.117031	-0.012288	3		1530
MSTRG.25420.1	MSTRG.25420		-	sense_exon_overlap	1	1	1	0.0489611	-0.116736	3		234
MSTRG.3156.1	MSTRG.3156		-	intergenic	1	1	1	0.029776	-0.02048	3		1799
MSTRG.5786.102	MSTRG.5786		+	antisense	1	1	1	0.0178185	-0.0446464	3		461
MSTRG.2693.1	MSTRG.2693		-	intergenic	1	1	1	0.0746324	-0.004096	3		4597
MSTRG.31957.2	MSTRG.31957		+	intergenic	1	1	1	0.0365369	-0.12288	3		6398
MSTRG.22430.1	MSTRG.22430		-	intergenic	1	1	1	0.150074	-0.126976	3		1028
MSTRG.19956.6	MSTRG.19956		+	intergenic	1	1	1	0.266217	-0.0004096	3		802
MSTRG.25295.2	MSTRG.25295		+	sense_exon_overlap	1	1	1	0.0469113	-0.0315392	3		1348
MSTRG.23882.1	MSTRG.23882		+	intergenic	1	1	1	0.0302778	-0.188826	3		3647
MSTRG.5765.4	MSTRG.5765		-	antisense	1	1	1	0.0330674	-0.0512	3		3733
MSTRG.32366.1	MSTRG.32366		+	antisense	1	1	1	0.0467187	-0.0126976	3		5326
MSTRG.31139.1	MSTRG.31139		-	bidirection	1	1	1	0.023489	-0.120013	3		1694
MSTRG.9741.3	MSTRG.9741		+	sense_exon_overlap	1	1	1	0.0148519	-0.117965	3		1042
MSTRG.31139.3	MSTRG.31139		-	intergenic	1	1	1	0.0383703	-0.0086016	3		678
MSTRG.44280.1	MSTRG.44280		-	intergenic	1	1	1	0.00259835	-0.0221184	3		293
MSTRG.39841.1	MSTRG.39841		-	antisense	1	1	1	0.0101899	-0.02048	3		1300
MSTRG.20637.2	MSTRG.20637		+	intergenic	1	1	1	0.0188283	-0.016384	3		631
MSTRG.39554.2	MSTRG.39554		-	intergenic	1	1	1	0.0891172	-0.028672	3		1186
MSTRG.39554.1	MSTRG.39554		-	intergenic	1	1	1	0.102862	-0.0344064	3		1196
MSTRG.8388.1	MSTRG.8388		+	antisense	1	1	1	0.109376	-0.0282624	3		6146
MSTRG.22066.1	MSTRG.22066		+	bidirection	1	1	1	0.0483133	-0.0233472	3		7262
MSTRG.39177.1	MSTRG.39177		-	antisense	1	1	1	0.391362	-0.0339968	3		1135
MSTRG.26113.9	MSTRG.26113		+	intergenic	1	1	1	0.149245	-0.0262144	3		2800
MSTRG.12196.6	MSTRG.12196		+	antisense	1	1	1	0.107313	-0.0516096	3		1285
MSTRG.40047.1	MSTRG.40047		-	bidirection	1	1	1	0.163101	-0.0344064	3		558
MSTRG.42865.1	MSTRG.42865		+	intergenic	1	1	1	0.0607607	-0.0118784	3		339
MSTRG.26113.2	MSTRG.26113		+	intergenic	1	1	1	0.0999755	-0.0176128	3		1726
MSTRG.26113.4	MSTRG.26113		+	intergenic	1	1	1	0.0830028	-0.0278528	3		1456
MSTRG.29306.2	MSTRG.29306		-	intergenic	1	1	1	0.0827508	-0.0745472	3		1158
MSTRG.29306.3	MSTRG.29306		-	intergenic	1	1	1	0.0730935	-0.0651264	3		2244
MSTRG.18535.1	MSTRG.18535		-	intergenic	1	1	1	0.156176	-0.0073728	3		1809
MSTRG.15045.1	MSTRG.15045		+	antisense	1	1	1	0.0970572	-0.0196608	3		2719
MSTRG.38644.1	MSTRG.38644		-	intergenic	1	1	1	0.172156	-0.0663552	3		1594
MSTRG.16368.2	MSTRG.16368		-	intergenic	1	1	1	0.150411	-0.0114688	3		543
MSTRG.44886.1	MSTRG.44886		-	intergenic	1	1	1	0.0394451	-0.0094208	3		1613
MSTRG.14272.1	MSTRG.14272		+	intergenic	1	1	1	0.0236948	-0.0176128	3		593
MSTRG.44314.1	MSTRG.44314		-	antisense	1	1	1	0.0957388	-0.0241664	3		644
MSTRG.28177.3	MSTRG.28177		-	sense_exon_overlap	1	1	1	0.119707	-0.0974848	3		5762
MSTRG.3943.5	MSTRG.3943		+	intergenic	1	1	1	0.1543	-0.0004096	3		7924
MSTRG.176.1	MSTRG.176		+	intergenic	1	1	1	0.0201674	-0.0241664	3		745
MSTRG.27614.8	MSTRG.27614		+	sense_exon_overlap	1	1	1	0.0152463	-0.110592	3		1713
MSTRG.20774.1	MSTRG.20774		+	antisense	1	1	1	0.081703	-0.012288	3		5216
MSTRG.31372.3	MSTRG.31372		-	antisense	1	1	1	0.242613	-0.0110592	3		989
MSTRG.10558.3	MSTRG.10558		+	sense_exon_overlap	1	1	1	0.133915	-0.053248	3		3269
MSTRG.35958.1	MSTRG.35958		-	intergenic	1	1	1	0.0505079	-0.0835584	3		3999
MSTRG.29848.2	MSTRG.29848		-	antisense	1	1	1	0.0694536	-0.0274432	3		2443
MSTRG.4278.1	MSTRG.4278		-	sense_exon_overlap	1	1	1	0.0484015	-0.0270336	3		3956
MSTRG.36898.1	MSTRG.36898		-	intergenic	1	1	1	0.106976	-0.0458752	3		754
MSTRG.17658.1	MSTRG.17658		+	antisense	1	1	1	0.0339507	-0.0057344	3		606
MSTRG.8350.1	MSTRG.8350		-	intergenic	1	1	1	0.0573194	-0.049152	3		2900
MSTRG.28498.1	MSTRG.28498		-	intergenic	1	1	1	0.0551607	-0.139264	3		431
MSTRG.154.1	MSTRG.154		-	sense_exon_overlap	1	1	1	0.0477205	-0.0466944	3		2438
MSTRG.42156.1	MSTRG.42156		+	intergenic	1	1	1	0.0291286	-0.0344064	3		210
MSTRG.5100.1	MSTRG.5100		-	sense_exon_overlap	1	1	1	0.130964	-0.0483328	3		1893
MSTRG.20639.1	MSTRG.20639		+	intergenic	1	1	1	0.0382157	-0.0073728	3		1860
MSTRG.1322.2	MSTRG.1322		-	antisense	1	1	1	0.0191089	-0.0806912	3		1256
MSTRG.26248.4	MSTRG.26248		-	intergenic	1	1	1	0.0823864	-0.0159744	3		12539
MSTRG.26248.2	MSTRG.26248		-	intergenic	1	1	1	0.121963	-0.0094208	3		6816
MSTRG.26248.3	MSTRG.26248		-	intergenic	1	1	1	0.0823864	-0.0106496	3		10858
MSTRG.32329.1	MSTRG.32329		-	sense_intron_overlap	1	1	1	0.0382909	-0.135168	3		2275
MSTRG.34475.1	MSTRG.34475		+	intergenic	1	1	1	0.141995	-0.02048	3		2055
MSTRG.12395.1	MSTRG.12395		+	intergenic	1	1	1	0.160217	-0.0872448	3		769
MSTRG.39958.1	MSTRG.39958		+	antisense	1	1	1	0.217751	-0.0028672	3		498
MSTRG.6398.1	MSTRG.6398		+	sense_exon_overlap	1	1	1	0.247921	-0.073728	3		2022
MSTRG.14556.2	MSTRG.14556		+	antisense	1	1	1	0.0192314	-0.0229376	3		1397
MSTRG.15055.1	MSTRG.15055		-	sense_exon_overlap	1	1	1	0.0473662	-0.0090112	3		1102
MSTRG.23659.2	MSTRG.23659		+	sense_exon_overlap	1	1	1	0.0917084	-0.115507	3		583
MSTRG.25889.1	MSTRG.25889		+	antisense	1	1	1	0.145474	-0.0294912	3		2400
MSTRG.22290.2	MSTRG.22290		-	antisense	1	1	1	0.104612	-0.258048	3		2883
MSTRG.34937.2	MSTRG.34937		-	sense_exon_overlap	1	1	1	0.0617327	-0.0585728	3		1543
MSTRG.17339.2	MSTRG.17339		-	sense_exon_overlap	1	1	1	0.0224761	-0.0135168	3		209
MSTRG.31795.2	MSTRG.31795		-	intergenic	1	1	1	0.0135478	-0.0520192	3		886
MSTRG.10166.1	MSTRG.10166		-	intergenic	1	1	1	0.0291121	-0.098304	3		1619
MSTRG.27023.1	MSTRG.27023		-	intergenic	1	1	1	0.0248174	-0.069632	3		982
MSTRG.27188.1	MSTRG.27188		-	intergenic	1	1	1	0.0210131	-0.06144	3		328
MSTRG.32715.1	MSTRG.32715		+	sense_exon_overlap	1	1	1	0.106773	-0.0004096	3		787
MSTRG.32867.2	MSTRG.32867		-	intergenic	1	1	1	0.0749886	-0.004096	3		3160
MSTRG.38931.1	MSTRG.38931		-	intergenic	1	1	1	0.0679952	-0.0118784	3		4710
MSTRG.24299.2	MSTRG.24299		-	sense_exon_overlap	1	1	1	0.0699773	-0.043008	3		8848
MSTRG.31129.3	MSTRG.31129		-	sense_exon_overlap	1	1	1	0.0637936	-0.02048	3		6540
MSTRG.24299.1	MSTRG.24299		-	sense_exon_overlap	1	1	1	0.114963	-0.032768	3		3276
MSTRG.31129.6	MSTRG.31129		-	sense_exon_overlap	1	1	1	0.0283482	-0.02048	3		4440
MSTRG.31129.4	MSTRG.31129		-	sense_exon_overlap	1	1	1	0.0276914	-0.02048	3		1612
MSTRG.12823.1	MSTRG.12823		-	antisense	1	1	1	0.0191747	-0.0004096	3		494
MSTRG.36065.2	MSTRG.36065		-	sense_exon_overlap	1	1	1	0.101199	-0.086016	3		720
MSTRG.3104.1	MSTRG.3104		+	sense_exon_overlap	1	1	1	0.00411167	-0.0057344	3		418
MSTRG.39910.1	MSTRG.39910		-	sense_exon_overlap	1	1	1	0.0480219	-0.0196608	3		1342
MSTRG.3209.1	MSTRG.3209		-	intergenic	1	1	1	0.00582517	-0.0356352	3		262
MSTRG.25636.1	MSTRG.25636		-	intergenic	1	1	1	0.140189	-0.0188416	3		4188
MSTRG.44307.1	MSTRG.44307		+	antisense	1	1	1	0.155515	-0.111411	3		662
MSTRG.3209.2	MSTRG.3209		-	intergenic	1	1	1	0.202303	-0.0303104	3		4734
MSTRG.17987.2	MSTRG.17987		+	sense_exon_overlap	1	1	1	0.017489	-0.0585728	3		561
MSTRG.17130.2	MSTRG.17130		+	sense_exon_overlap	1	1	1	0.122399	-0.0946176	3		1455
MSTRG.13356.1	MSTRG.13356		-	intergenic	1	1	1	0.113173	-0.0262144	3		3192
MSTRG.35735.1	MSTRG.35735		+	sense_exon_overlap	1	1	1	0.0471223	-0.0352256	3		716
MSTRG.23874.1	MSTRG.23874		+	intergenic	1	1	1	0.00732241	-0.077824	3		238
MSTRG.31878.1	MSTRG.31878		-	sense_exon_overlap	1	1	1	0.0718691	-0.0401408	3		5919
MSTRG.44104.20	MSTRG.44104		+	intergenic	1	1	1	0.0288249	-0.0004096	3		224
MSTRG.38888.1	MSTRG.38888		-	antisense	1	1	1	0.0272705	-0.0155648	3		3072
MSTRG.13511.1	MSTRG.13511		+	antisense	1	1	1	0.0813089	-0.024576	3		5302
MSTRG.14469.1	MSTRG.14469		-	intergenic	1	1	1	0.0298144	-0.0536576	3		2674
MSTRG.45026.1	MSTRG.45026		-	antisense	1	1	1	0.0366482	-0.0065536	3		292
MSTRG.39064.1	MSTRG.39064		-	antisense	1	1	1	0.044066	-0.008192	3		3126
MSTRG.17640.1	MSTRG.17640		-	intergenic	1	1	1	0.169903	-0.073728	3		276
MSTRG.26535.1	MSTRG.26535		+	intergenic	1	1	1	0.0169841	-0.0581632	3		605
MSTRG.14506.1	MSTRG.14506		-	intergenic	1	1	1	0.02305	-0.0004096	3		1586
MSTRG.35255.2	MSTRG.35255		+	intergenic	1	1	1	0.0321031	-0.028672	3		1143
MSTRG.21498.3	MSTRG.21498		-	sense_exon_overlap	1	1	1	0.0678895	-0.108954	3		2584
MSTRG.42727.2	MSTRG.42727		+	intergenic	1	1	1	0.0409878	-0.0966656	3		2679
MSTRG.1053.3	MSTRG.1053		-	bidirection	1	1	1	0.0269169	-0.024576	3		381
MSTRG.40812.1	MSTRG.40812		+	intergenic	1	1	1	0.0214182	-0.0356352	3		1118
MSTRG.28115.1	MSTRG.28115		+	sense_exon_overlap	1	1	1	0.138056	-0.0004096	3		2146
MSTRG.33050.1	MSTRG.33050		+	intergenic	1	1	1	0.0752326	-0.008192	3		1533
MSTRG.42901.1	MSTRG.42901		-	antisense	1	1	1	0.0969596	-0.117146	3		2894
MSTRG.19144.1	MSTRG.19144		+	sense_exon_overlap	1	1	1	0.202377	-0.055296	3		1035
MSTRG.41154.1	MSTRG.41154		-	intergenic	1	1	1	0.0222273	-0.012288	3		846
MSTRG.31040.1	MSTRG.31040		-	sense_exon_overlap	1	1	1	0.050204	-0.036864	3		833
MSTRG.28350.2	MSTRG.28350		+	sense_exon_overlap	1	1	1	0.0725245	-0.03072	3		1083
MSTRG.20091.1	MSTRG.20091		+	sense_exon_overlap	1	1	1	0.0745342	-0.0557056	3		5288
MSTRG.40644.1	MSTRG.40644		-	sense_exon_overlap	1	1	1	0.0164386	-0.0520192	3		436
MSTRG.42914.2	MSTRG.42914		+	sense_exon_overlap	1	1	1	0.253198	-0.162202	3		362
MSTRG.338.1	MSTRG.338		+	antisense	1	1	1	0.0159586	-0.0331776	3		650
MSTRG.37108.3	MSTRG.37108		+	antisense	1	1	1	0.0171574	-0.0331776	3		1481
MSTRG.40234.1	MSTRG.40234		+	sense_exon_overlap	1	1	1	0.0586661	-0.0004096	3		235
MSTRG.28163.1	MSTRG.28163		-	intergenic	1	1	1	0.212291	-0.0319488	3		772
MSTRG.40905.1	MSTRG.40905		-	intergenic	1	1	1	0.00307075	-0.04096	3		268
MSTRG.45022.1	MSTRG.45022		+	intergenic	1	1	1	0.0848905	-0.0299008	3		668
MSTRG.25714.1	MSTRG.25714		+	antisense	1	1	1	0.0531357	-0.0008192	3		977
MSTRG.34066.1	MSTRG.34066		-	intergenic	1	1	1	0.1424	-0.0139264	3		1210
MSTRG.36301.1	MSTRG.36301		+	antisense	1	1	1	0.0485598	-0.0139264	3		1314
MSTRG.26481.9	MSTRG.26481		-	antisense	1	1	1	0.0452036	-0.032768	3		2385
MSTRG.4276.1	MSTRG.4276		-	antisense	1	1	1	0.0223921	-0.012288	3		831
MSTRG.30565.2	MSTRG.30565		-	sense_exon_overlap	1	1	1	0.141137	-0.0864256	3		7487
MSTRG.10261.1	MSTRG.10261		+	intergenic	1	1	1	0.0858099	-0.0512	3		2417
MSTRG.44573.1	MSTRG.44573		-	intergenic	1	1	1	0.0711442	-0.0827392	3		885
MSTRG.22687.1	MSTRG.22687		+	sense_exon_overlap	1	1	1	0.095492	-0.0200704	3		3417
MSTRG.22704.2	MSTRG.22704		+	intergenic	1	1	1	0.146403	-0.012288	3		863
MSTRG.22687.2	MSTRG.22687		+	sense_exon_overlap	1	1	1	0.0933895	-0.06144	3		436
MSTRG.29200.1	MSTRG.29200		-	intergenic	1	1	1	0.0818453	-0.028672	3		3907
MSTRG.22704.5	MSTRG.22704		+	intergenic	1	1	1	0.0555698	-0.057344	3		1886
MSTRG.22704.4	MSTRG.22704		+	intergenic	1	1	1	0.0153303	-0.069632	3		746
MSTRG.882.1	MSTRG.882		-	sense_exon_overlap	1	1	1	0.0970025	-0.024576	3		3610
MSTRG.45113.16	MSTRG.45113		+	intergenic	1	1	1	7.70739e-07	-0.0004096	3		384
MSTRG.45113.17	MSTRG.45113		+	intergenic	1	1	1	1.26794e-06	-0.0004096	3		438
MSTRG.38626.1	MSTRG.38626		-	intergenic	1	1	1	0.00881369	-0.126976	3		298
MSTRG.13018.2	MSTRG.13018		+	sense_exon_overlap	1	1	1	0.0314364	-0.0118784	3		281
MSTRG.25658.2	MSTRG.25658		+	intergenic	1	1	1	0.0228212	-0.02048	3		1172
MSTRG.45113.13	MSTRG.45113		+	intergenic	1	1	1	0.00326041	-0.0004096	3		600
MSTRG.668.2	MSTRG.668		-	sense_exon_overlap	1	1	1	0.0971384	-0.0729088	3		5729
MSTRG.4829.1	MSTRG.4829		+	sense_exon_overlap	1	1	1	0.0218183	-0.0585728	3		297
MSTRG.45114.1	MSTRG.45114		-	intergenic	1	1	1	5.75203e-07	-0.0004096	3		438
MSTRG.23498.1	MSTRG.23498		+	sense_exon_overlap	1	1	1	0.00823318	-0.106496	3		311
MSTRG.17890.1	MSTRG.17890		+	antisense	1	1	1	0.040239	-0.0565248	3		583
MSTRG.27104.1	MSTRG.27104		+	antisense	1	1	1	0.107974	-0.0323584	3		938
MSTRG.6412.1	MSTRG.6412		+	bidirection	1	1	1	0.0126315	-0.0045056	3		624
MSTRG.25988.1	MSTRG.25988		-	sense_exon_overlap	1	1	1	0.00960824	-0.118784	3		234
MSTRG.15759.1	MSTRG.15759		-	intergenic	1	1	1	0.00959433	-0.0004096	3		207
MSTRG.28534.1	MSTRG.28534		-	intergenic	1	1	1	0.266496	-0.0270336	3		1334
MSTRG.19926.1	MSTRG.19926		+	intergenic	1	1	1	0.0542668	-0.073728	3		1296
MSTRG.11995.1	MSTRG.11995		-	intergenic	1	1	1	0.0667706	-0.0565248	3		4718
MSTRG.1997.1	MSTRG.1997		+	intergenic	1	1	1	0.128615	-0.004096	3		2444
MSTRG.28555.7	MSTRG.28555		-	sense_exon_overlap	1	1	1	0.274046	-0.0790528	3		5104
MSTRG.34671.1	MSTRG.34671		+	antisense	1	1	1	0.112292	-0.131072	3		1867
MSTRG.28555.6	MSTRG.28555		-	sense_exon_overlap	1	1	1	0.00981573	-0.0659456	3		1473
MSTRG.4248.1	MSTRG.4248		+	sense_exon_overlap	1	1	1	0.0437062	-0.0073728	3		368
MSTRG.37810.1	MSTRG.37810		-	antisense	1	1	1	0.156793	-0.0004096	3		240
MSTRG.2744.1	MSTRG.2744		-	intergenic	1	1	1	0.0167249	-0.146227	3		426
MSTRG.5489.1	MSTRG.5489		+	antisense	1	1	1	0.0150257	-0.008192	3		371
MSTRG.15735.1	MSTRG.15735		-	sense_exon_overlap	1	1	1	0.162126	-0.0290816	3		557
MSTRG.36387.2	MSTRG.36387		-	antisense	1	1	1	0.148647	-0.0364544	3		673
MSTRG.28030.3	MSTRG.28030		+	intergenic	1	1	1	0.014197	-0.110592	3		1363
MSTRG.8065.1	MSTRG.8065		-	intergenic	1	1	1	0.00974743	-0.159334	3		201
MSTRG.28030.4	MSTRG.28030		+	intergenic	1	1	1	0.0351332	-0.049152	3		1663
MSTRG.36381.2	MSTRG.36381		+	intergenic	1	1	1	0.00557351	-0.0004096	3		251
MSTRG.19946.1	MSTRG.19946		-	intergenic	1	1	1	0.0681169	-0.15319	3		217
MSTRG.42715.1	MSTRG.42715		-	intergenic	1	1	1	0.0429636	-0.0970752	3		533
MSTRG.34326.3	MSTRG.34326		+	sense_exon_overlap	1	1	1	0.0386496	-0.022528	3		2151
MSTRG.14187.1	MSTRG.14187		+	intergenic	1	1	1	0.00599932	-0.0004096	3		306
MSTRG.19764.1	MSTRG.19764		+	intergenic	1	1	1	0.0126155	-0.0417792	3		1274
MSTRG.37288.2	MSTRG.37288		-	sense_exon_overlap	1	1	1	0.041494	-0.0282624	3		7743
MSTRG.37288.3	MSTRG.37288		-	sense_exon_overlap	1	1	1	0.0679588	-0.0282624	3		4333
MSTRG.40429.3	MSTRG.40429		-	antisense	1	1	1	0.0504292	-0.14336	3		1848
MSTRG.45119.1	MSTRG.45119		+	intergenic	1	1	1	0.00850561	-0.0057344	3		723
MSTRG.44113.1	MSTRG.44113		-	intergenic	1	1	1	0.0029212	-0.0004096	3		241
MSTRG.23504.7	MSTRG.23504		+	antisense	1	1	1	0.0944411	-0.0294912	3		6374
MSTRG.21897.1	MSTRG.21897		-	sense_exon_overlap	1	1	1	0.0387848	-0.0692224	3		412
MSTRG.45199.2	MSTRG.45199		-	intergenic	1	1	1	0.0407991	-0.0004096	3		1687
MSTRG.13416.1	MSTRG.13416		-	intergenic	1	1	1	0.013634	-0.0004096	3		1989
MSTRG.2752.1	MSTRG.2752		+	sense_exon_overlap	1	1	1	0.0318724	-0.0380928	3		435
MSTRG.24177.4	MSTRG.24177		+	sense_intron_overlap	1	1	1	0.0494322	-0.106496	3		5807
MSTRG.28038.1	MSTRG.28038		-	intergenic	1	1	1	0.0632836	-0.0065536	3		1362
MSTRG.1049.1	MSTRG.1049		+	intergenic	1	1	1	0.0896379	-0.0475136	3		1320
MSTRG.24177.3	MSTRG.24177		+	sense_exon_overlap	1	1	1	0.0588065	-0.106496	3		5577
MSTRG.1049.2	MSTRG.1049		+	intergenic	1	1	1	0.0111123	-0.163021	3		826
MSTRG.32973.2	MSTRG.32973		+	intergenic	1	1	1	0.081979	-0.0004096	3		1598
MSTRG.2261.2	MSTRG.2261		-	antisense	1	1	1	0.0728499	-0.08192	3		2236
MSTRG.15293.1	MSTRG.15293		-	antisense	1	1	1	0.0211783	-0.0475136	3		4120
MSTRG.29653.1	MSTRG.29653		-	sense_exon_overlap	1	1	1	0.123314	-0.0557056	3		645
MSTRG.32770.2	MSTRG.32770		-	antisense	1	1	1	0.0200654	-0.06144	3		5479
MSTRG.8330.5	MSTRG.8330		+	antisense	1	1	1	0.0271235	-0.132301	3		1841
MSTRG.42831.1	MSTRG.42831		-	sense_exon_overlap	1	1	1	0.0431426	-0.303104	3		2604
MSTRG.37791.1	MSTRG.37791		-	antisense	1	1	1	0.247428	-0.0462848	3		1410
MSTRG.13460.1	MSTRG.13460		-	sense_exon_overlap	1	1	1	0.118101	-0.069632	3		5996
MSTRG.38987.1	MSTRG.38987		+	antisense	1	1	1	0.0392986	-0.147456	3		3605
MSTRG.44982.3	MSTRG.44982		-	intergenic	1	1	1	5.18855e-07	-0.0004096	3		901
MSTRG.30354.1	MSTRG.30354		+	intergenic	1	1	1	0.0163602	-0.0643072	3		732
MSTRG.28465.1	MSTRG.28465		-	intergenic	1	1	1	0.158145	-0.0086016	3		630
MSTRG.39390.1	MSTRG.39390		+	sense_exon_overlap	1	1	1	0.161675	-0.0151552	3		1357
MSTRG.16902.1	MSTRG.16902		+	intergenic	1	1	1	0.112928	-0.0548864	3		1457
MSTRG.930.1	MSTRG.930		+	antisense	1	1	1	0.0493498	-0.100352	3		6474
MSTRG.42461.1	MSTRG.42461		+	intergenic	1	1	1	0.00787446	-0.118784	3		227
MSTRG.4049.1	MSTRG.4049		-	antisense	1	1	1	0.0156556	-0.0909312	3		928
MSTRG.21299.1	MSTRG.21299		-	antisense	1	1	1	0.120651	-0.0585728	3		1682
MSTRG.6353.1	MSTRG.6353		+	sense_exon_overlap	1	1	1	0.0414975	-0.0954368	3		217
MSTRG.180.2	MSTRG.180		-	antisense	1	1	1	0.143406	-0.126157	3		2800
MSTRG.33165.1	MSTRG.33165		-	intergenic	1	1	1	0.17294	-0.0151552	3		2686
MSTRG.3368.2	MSTRG.3368		-	sense_exon_overlap	1	1	1	0.0512555	-0.0987136	3		2920
MSTRG.14109.1	MSTRG.14109		-	sense_exon_overlap	1	1	1	0.182165	-0.094208	3		1946
MSTRG.22627.2	MSTRG.22627		+	antisense	1	1	1	0.0264953	-0.0004096	3		341
MSTRG.19225.1	MSTRG.19225		-	intergenic	1	1	1	0.0122561	-0.0004096	3		488
MSTRG.26972.1	MSTRG.26972		+	sense_exon_overlap	1	1	1	0.127438	-0.049152	3		491
MSTRG.26324.1	MSTRG.26324		-	intergenic	1	1	1	0.0869806	-0.0376832	3		594
MSTRG.26972.4	MSTRG.26972		+	sense_exon_overlap	1	1	1	0.11417	-0.0151552	3		727
MSTRG.6.1	MSTRG.6		-	sense_exon_overlap	1	1	1	0.00832516	-0.104038	3		251
MSTRG.21745.1	MSTRG.21745		+	antisense	1	1	1	0.0359824	-0.0139264	3		1944
MSTRG.43726.1	MSTRG.43726		+	sense_exon_overlap	1	1	1	0.0788037	-0.0466944	3		1197
MSTRG.23760.2	MSTRG.23760		+	antisense	1	1	1	0.0132782	-0.110182	3		853
MSTRG.11226.1	MSTRG.11226		-	antisense	1	1	1	0.0601949	-0.0352256	3		1473
MSTRG.3289.2	MSTRG.3289		-	antisense	1	1	1	0.204074	-0.063488	3		1203
MSTRG.30181.1	MSTRG.30181		-	sense_exon_overlap	1	1	1	0.106182	-0.0581632	3		1772
MSTRG.43700.1	MSTRG.43700		-	intergenic	1	1	1	0.0390044	-0.028672	3		1375
MSTRG.34157.8	MSTRG.34157		-	intergenic	1	1	1	0.075518	-0.0495616	3		1587
MSTRG.34157.6	MSTRG.34157		-	intergenic	1	1	1	0.0678583	-0.0217088	3		724
MSTRG.43522.1	MSTRG.43522		+	intergenic	1	1	1	0.0397947	-0.032768	3		703
MSTRG.45113.6	MSTRG.45113		+	intergenic	1	1	1	0.114856	-0.0004096	3		525
MSTRG.43332.1	MSTRG.43332		+	antisense	1	1	1	0.0420823	-0.0638976	3		3113
MSTRG.45113.4	MSTRG.45113		+	intergenic	1	1	1	0.0249427	-0.0004096	3		530
MSTRG.45113.5	MSTRG.45113		+	intergenic	1	1	1	9.47209e-07	-0.0004096	3		509
MSTRG.5403.1	MSTRG.5403		+	bidirection	1	1	1	0.022656	-0.0241664	3		440
MSTRG.37003.1	MSTRG.37003		-	intergenic	1	1	1	0.0135181	-0.0401408	3		1258
MSTRG.34173.1	MSTRG.34173		+	intergenic	1	1	1	0.0934871	-0.012288	3		1194
MSTRG.43398.1	MSTRG.43398		+	intergenic	1	1	1	0.00417793	-0.0782336	3		346
MSTRG.9680.1	MSTRG.9680		+	antisense	1	1	1	0.132159	-0.0937984	3		1687
MSTRG.25222.1	MSTRG.25222		-	sense_exon_overlap	1	1	1	0.0120025	-0.0004096	3		289
MSTRG.9805.2	MSTRG.9805		+	antisense	1	1	1	0.0492395	-0.0106496	3		339
MSTRG.33339.1	MSTRG.33339		+	intergenic	1	1	1	8.01692e-07	-0.104448	3		526
MSTRG.39785.2	MSTRG.39785		-	intergenic	1	1	1	0.0264934	-0.0372736	3		639
MSTRG.36754.1	MSTRG.36754		+	sense_exon_overlap	1	1	1	0.014983	-0.212992	3		930
MSTRG.2665.2	MSTRG.2665		+	antisense	1	1	1	0.158177	-0.0438272	3		667
MSTRG.2665.3	MSTRG.2665		+	antisense	1	1	1	0.0437522	-0.012288	3		324
MSTRG.38300.1	MSTRG.38300		-	sense_exon_overlap	1	1	1	0.018274	-0.118374	3		992
MSTRG.10482.1	MSTRG.10482		-	sense_exon_overlap	1	1	1	0.163423	-0.073728	3		1223
MSTRG.13446.1	MSTRG.13446		-	sense_exon_overlap	1	1	1	0.0822671	-0.073728	3		404
MSTRG.27244.1	MSTRG.27244		-	sense_exon_overlap	1	1	1	0.176548	-0.12288	3		469
MSTRG.23810.2	MSTRG.23810		-	sense_exon_overlap	1	1	1	0.0311628	-0.098304	3		604
MSTRG.24779.1	MSTRG.24779		+	intergenic	1	1	1	0.156695	-0.167936	3		204
MSTRG.41715.1	MSTRG.41715		-	intergenic	1	1	1	0.0199932	-0.823296	3		284
MSTRG.7808.1	MSTRG.7808		+	intergenic	1	1	1	0.203069	-0.134758	3		1381
MSTRG.31717.1	MSTRG.31717		-	antisense	1	1	1	0.0615941	-0.036864	3		8384
MSTRG.43332.2	MSTRG.43332		+	intergenic	1	1	1	0.0442452	-0.016384	3		1847
MSTRG.39246.2	MSTRG.39246		-	antisense	1	1	1	0.078013	-0.0516096	3		4900
MSTRG.27852.1	MSTRG.27852		-	intergenic	1	1	1	0.011055	-0.02048	3		1225
MSTRG.2675.1	MSTRG.2675		+	intergenic	1	1	1	0.0243407	-0.004096	3		1651
MSTRG.32083.1	MSTRG.32083		+	intergenic	1	1	1	0.0128536	-0.0004096	3		256
MSTRG.25786.12	MSTRG.25786		+	sense_exon_overlap	1	1	1	0.095594	-0.0024576	3		507
MSTRG.25786.11	MSTRG.25786		+	sense_exon_overlap	1	1	1	0.171797	-0.0339968	3		2803
MSTRG.36074.1	MSTRG.36074		+	sense_exon_overlap	1	1	1	0.0816904	-0.114688	3		1202
MSTRG.19883.1	MSTRG.19883		-	antisense	1	1	1	0.0811319	-0.0004096	3		317
MSTRG.42103.1	MSTRG.42103		-	intergenic	1	1	1	0.00668903	-0.0630784	3		573
MSTRG.36525.2	MSTRG.36525		+	intergenic	1	1	1	0.049402	-0.118784	3		2601
MSTRG.25924.3	MSTRG.25924		-	antisense	1	1	1	0.0237198	-0.0802816	3		1984
MSTRG.45111.1	MSTRG.45111		-	intergenic	1	1	1	9.29569e-07	-0.0004096	3		723
MSTRG.19080.3	MSTRG.19080		+	sense_exon_overlap	1	1	1	0.0135254	-0.101581	3		552
MSTRG.29776.2	MSTRG.29776		+	antisense	1	1	1	0.0789316	-0.12288	3		289
MSTRG.19080.1	MSTRG.19080		+	sense_exon_overlap	1	1	1	0.0303241	-0.0749568	3		855
MSTRG.19080.4	MSTRG.19080		+	sense_exon_overlap	1	1	1	0.170393	-0.113869	3		535
MSTRG.19080.5	MSTRG.19080		+	sense_exon_overlap	1	1	1	0.169678	-0.0098304	3		301
MSTRG.41523.1	MSTRG.41523		-	antisense	1	1	1	0.0134466	-0.0241664	3		805
MSTRG.35463.1	MSTRG.35463		+	intergenic	1	1	1	0.00988033	-0.049152	3		450
MSTRG.23025.1	MSTRG.23025		+	sense_exon_overlap	1	1	1	0.0438133	-0.008192	3		708
MSTRG.8442.3	MSTRG.8442		+	antisense	1	1	1	0.109335	-0.0516096	3		2426
MSTRG.28361.1	MSTRG.28361		-	intergenic	1	1	1	0.0539813	-0.06144	3		1107
MSTRG.26825.2	MSTRG.26825		+	antisense	1	1	1	0.155368	-0.0241664	3		1073
MSTRG.21372.3	MSTRG.21372		+	sense_exon_overlap	1	1	1	0.0808204	-0.0540672	3		4293
MSTRG.21372.2	MSTRG.21372		+	sense_exon_overlap	1	1	1	0.0658655	-0.0462848	3		3751
MSTRG.21372.4	MSTRG.21372		+	sense_exon_overlap	1	1	1	0.0556539	-0.0458752	3		3724
MSTRG.561.2	MSTRG.561		+	antisense	1	1	1	0.0429499	-0.012288	3		1378
MSTRG.11573.2	MSTRG.11573		+	sense_exon_overlap	1	1	1	0.20022	-0.079872	3		5152
MSTRG.15986.1	MSTRG.15986		+	sense_exon_overlap	1	1	1	0.119728	-0.024576	3		5532
MSTRG.15986.3	MSTRG.15986		+	antisense	1	1	1	0.171001	-0.12288	3		664
MSTRG.37025.1	MSTRG.37025		+	sense_exon_overlap	1	1	1	0.0590012	-0.0331776	3		3865
MSTRG.20791.2	MSTRG.20791		+	antisense	1	1	1	0.139771	-0.043008	3		2234
MSTRG.20791.1	MSTRG.20791		+	antisense	1	1	1	0.0456811	-0.0917504	3		5039
MSTRG.5850.1	MSTRG.5850		+	sense_exon_overlap	1	1	1	0.0574028	-0.108134	3		1935
MSTRG.38845.1	MSTRG.38845		+	antisense	1	1	1	0.352431	-0.049152	3		960
MSTRG.12153.3	MSTRG.12153		+	antisense	1	1	1	0.0315521	-0.0360448	3		669
MSTRG.34704.2	MSTRG.34704		+	sense_intron_overlap	1	1	1	0.0551692	-0.12329	3		2976
MSTRG.34704.3	MSTRG.34704		+	sense_intron_overlap	1	1	1	0.0621974	-0.115507	3		2873
MSTRG.16615.1	MSTRG.16615		-	intergenic	1	1	1	0.0644881	-0.0188416	3		360
MSTRG.18544.1	MSTRG.18544		+	intergenic	1	1	1	0.0411061	-0.129024	3		383
MSTRG.44681.1	MSTRG.44681		-	intergenic	1	1	1	0.125258	-0.0606208	3		819
MSTRG.37457.1	MSTRG.37457		-	antisense	1	1	1	0.0137866	-0.0262144	3		750
MSTRG.35989.1	MSTRG.35989		+	antisense	1	1	1	0.0525324	-0.0172032	3		544
MSTRG.39100.1	MSTRG.39100		-	intergenic	1	1	1	0.00537341	-0.0004096	3		245
MSTRG.13281.1	MSTRG.13281		+	bidirection	1	1	1	0.0218367	-0.0704512	3		566
MSTRG.7031.6	MSTRG.7031		+	antisense	1	1	1	0.0862154	-0.0335872	3		496
MSTRG.7031.7	MSTRG.7031		+	antisense	1	1	1	0.094926	-0.0335872	3		527
MSTRG.7031.5	MSTRG.7031		+	sense_exon_overlap	1	1	1	0.0800901	-0.0200704	3		435
MSTRG.16291.1	MSTRG.16291		+	intergenic	1	1	1	0.0492552	-0.0520192	3		1265
MSTRG.26269.1	MSTRG.26269		-	intergenic	1	1	1	0.0197573	-0.0004096	3		482
MSTRG.40080.2	MSTRG.40080		+	intergenic	1	1	1	0.0382035	-0.0360448	3		2808
MSTRG.7031.8	MSTRG.7031		+	antisense	1	1	1	0.0862154	-0.0335872	3		494
MSTRG.6948.2	MSTRG.6948		-	sense_exon_overlap	1	1	1	0.0122059	-0.18432	3		391
MSTRG.37037.1	MSTRG.37037		+	antisense	1	1	1	0.0640908	-0.0004096	3		1895
MSTRG.21418.2	MSTRG.21418		+	intergenic	1	1	1	0.085285	-0.0049152	3		682
MSTRG.21418.3	MSTRG.21418		+	intergenic	1	1	1	0.136958	-0.0638976	3		851
MSTRG.25030.2	MSTRG.25030		-	sense_exon_overlap	1	1	1	0.0210648	-0.057344	3		1159
MSTRG.21418.1	MSTRG.21418		+	intergenic	1	1	1	0.0804958	-0.028672	3		1775
MSTRG.3076.1	MSTRG.3076		-	intergenic	1	1	1	0.0711189	-0.0004096	3		4748
MSTRG.26267.2	MSTRG.26267		+	intergenic	1	1	1	0.170848	-0.016384	3		526
MSTRG.10024.1	MSTRG.10024		-	intergenic	1	1	1	0.00461839	-0.0483328	3		847
MSTRG.34313.3	MSTRG.34313		+	antisense	1	1	1	0.0535084	-0.049152	3		13691
MSTRG.20785.1	MSTRG.20785		-	antisense	1	1	1	0.127383	-0.088064	3		3716
MSTRG.42131.1	MSTRG.42131		-	intergenic	1	1	1	0.00660688	-0.032768	3		423
MSTRG.41041.1	MSTRG.41041		+	intergenic	1	1	1	0.251797	-0.0401408	3		2244
MSTRG.16351.1	MSTRG.16351		-	antisense	1	1	1	0.0795571	-0.11305	3		3393
MSTRG.41079.1	MSTRG.41079		-	intergenic	1	1	1	0.044224	-0.0004096	3		224
MSTRG.26763.1	MSTRG.26763		-	intergenic	1	1	1	0.0522485	-0.0090112	3		673
MSTRG.33353.1	MSTRG.33353		-	sense_exon_overlap	1	1	1	0.00810773	-0.126976	3		236
MSTRG.18239.1	MSTRG.18239		-	intergenic	1	1	1	0.022461	-0.0815104	3		503
MSTRG.28355.2	MSTRG.28355		-	antisense	1	1	1	0.178794	-0.0499712	3		357
MSTRG.37017.1	MSTRG.37017		+	intergenic	1	1	1	0.0315558	-0.0106496	3		2995
MSTRG.9144.1	MSTRG.9144		-	intergenic	1	1	1	0.0121834	-0.0827392	3		352
MSTRG.10507.1	MSTRG.10507		+	intergenic	1	1	1	0.106014	-0.22487	3		782
MSTRG.19139.4	MSTRG.19139		-	sense_exon_overlap	1	1	1	0.180377	-0.059392	3		393
MSTRG.19139.3	MSTRG.19139		-	sense_exon_overlap	1	1	1	0.179437	-0.0688128	3		362
MSTRG.19139.1	MSTRG.19139		-	sense_exon_overlap	1	1	1	0.0549511	-0.0548864	3		1963
MSTRG.32911.1	MSTRG.32911		-	intergenic	1	1	1	0.0102861	-0.090112	3		797
MSTRG.13644.1	MSTRG.13644		-	intergenic	1	1	1	0.0647001	-0.004096	3		1817
MSTRG.11461.5	MSTRG.11461		-	sense_exon_overlap	1	1	1	0.0061558	-0.032768	3		1384
MSTRG.11461.1	MSTRG.11461		-	intergenic	1	1	1	0.00921326	-0.036864	3		385
MSTRG.4660.1	MSTRG.4660		-	intergenic	1	1	1	0.0790435	-0.0147456	3		1951
MSTRG.45199.1	MSTRG.45199		-	intergenic	1	1	1	0.0455828	-0.049152	3		3432
MSTRG.3438.1	MSTRG.3438		-	intergenic	1	1	1	0.0199503	-0.004096	3		1669
MSTRG.20928.1	MSTRG.20928		-	sense_exon_overlap	1	1	1	0.017211	-0.0073728	3		784
MSTRG.18257.7	MSTRG.18257		-	sense_exon_overlap	1	1	1	0.288196	-0.0253952	3		1934
MSTRG.17304.2	MSTRG.17304		-	antisense	1	1	1	0.109772	-0.004096	3		3600
MSTRG.18257.5	MSTRG.18257		-	sense_exon_overlap	1	1	1	0.306804	-0.0258048	3		1945
MSTRG.18257.4	MSTRG.18257		-	sense_exon_overlap	1	1	1	0.306804	-0.022528	3		1950
MSTRG.1471.1	MSTRG.1471		-	intergenic	1	1	1	0.0136395	-0.0237568	3		1814
MSTRG.18257.9	MSTRG.18257		-	sense_exon_overlap	1	1	1	0.277878	-0.0258048	3		1939
MSTRG.18257.8	MSTRG.18257		-	sense_exon_overlap	1	1	1	0.288196	-0.0258048	3		1904
MSTRG.2538.1	MSTRG.2538		+	sense_exon_overlap	1	1	1	0.151096	-0.0557056	3		543
MSTRG.5753.1	MSTRG.5753		-	sense_exon_overlap	1	1	1	0.01609	-0.1024	3		598
MSTRG.15225.1	MSTRG.15225		+	intergenic	1	1	1	0.0258095	-0.036864	3		3059
MSTRG.2538.2	MSTRG.2538		+	sense_exon_overlap	1	1	1	0.141918	-0.077824	3		393
MSTRG.37063.3	MSTRG.37063		+	intergenic	1	1	1	0.00914684	-0.0151552	3		573
MSTRG.6950.1	MSTRG.6950		+	sense_exon_overlap	1	1	1	0.0908535	-0.14295	3		736
MSTRG.32236.1	MSTRG.32236		+	intergenic	1	1	1	0.0649453	-0.0528384	3		6317
MSTRG.13351.1	MSTRG.13351		+	intergenic	1	1	1	0.00799761	-0.0524288	3		559
MSTRG.33170.10	MSTRG.33170		-	antisense	1	1	1	0.075398	-0.0667648	3		16525
MSTRG.33170.11	MSTRG.33170		-	antisense	1	1	1	0.0758425	-0.016384	3		8244
MSTRG.28033.1	MSTRG.28033		+	antisense	1	1	1	0.126734	-0.067584	3		4685
MSTRG.2536.1	MSTRG.2536		-	antisense	1	1	1	0.0088866	-0.012288	3		775
MSTRG.14561.1	MSTRG.14561		-	sense_exon_overlap	1	1	1	0.0185601	-0.0815104	3		542
MSTRG.11453.1	MSTRG.11453		+	sense_exon_overlap	1	1	1	0.0621961	-0.0004096	3		993
MSTRG.41146.1	MSTRG.41146		+	intergenic	1	1	1	0.0173695	-0.0004096	3		279
MSTRG.32019.1	MSTRG.32019		-	sense_exon_overlap	1	1	1	0.10086	-0.0831488	3		8755
MSTRG.30258.1	MSTRG.30258		+	intergenic	1	1	1	0.0723943	-0.0339968	3		1446
MSTRG.14047.2	MSTRG.14047		-	sense_exon_overlap	1	1	1	0.0957652	-0.0376832	3		738
MSTRG.1453.2	MSTRG.1453		+	sense_exon_overlap	1	1	1	0.0572758	-0.0147456	3		1869
MSTRG.10744.1	MSTRG.10744		+	intergenic	1	1	1	0.0407204	-0.221184	3		5077
MSTRG.11451.1	MSTRG.11451		+	sense_exon_overlap	1	1	1	0.0670841	-0.0004096	3		222
MSTRG.34158.4	MSTRG.34158		+	intergenic	1	1	1	0.0148529	-0.04096	3		863
MSTRG.27001.2	MSTRG.27001		+	intergenic	1	1	1	0.0472342	-0.024576	3		780
MSTRG.30581.3	MSTRG.30581		+	intergenic	1	1	1	0.0255984	-0.0638976	3		762
MSTRG.20967.1	MSTRG.20967		+	antisense	1	1	1	0.196601	-0.045056	3		1106
MSTRG.18703.1	MSTRG.18703		-	intergenic	1	1	1	0.0348601	-0.016384	3		553
MSTRG.23158.1	MSTRG.23158		-	antisense	1	1	1	0.0622631	-0.008192	3		2309
MSTRG.43374.1	MSTRG.43374		+	intergenic	1	1	1	0.0144266	-0.0004096	3		309
MSTRG.6256.1	MSTRG.6256		-	intergenic	1	1	1	0.490463	-0.0630784	3		2089
MSTRG.29499.1	MSTRG.29499		+	sense_exon_overlap	1	1	1	0.120138	-0.045056	3		4852
MSTRG.7549.1	MSTRG.7549		-	antisense	1	1	1	0.053588	-0.0004096	3		248
MSTRG.15968.1	MSTRG.15968		-	antisense	1	1	1	0.0986615	-0.0802816	3		2149
MSTRG.21829.1	MSTRG.21829		-	sense_exon_overlap	1	1	1	0.0716626	-0.008192	3		722
MSTRG.3827.1	MSTRG.3827		-	intergenic	1	1	1	0.0285255	-0.008192	3		284
MSTRG.25050.1	MSTRG.25050		-	sense_exon_overlap	1	1	1	0.0205898	-0.311296	3		236
MSTRG.34158.3	MSTRG.34158		+	intergenic	1	1	1	0.0174102	-0.049152	3		1005
MSTRG.20528.7	MSTRG.20528		+	sense_exon_overlap	1	1	1	0.014539	-0.251085	3		388
MSTRG.40799.1	MSTRG.40799		+	sense_exon_overlap	1	1	1	0.0323407	-0.159744	3		382
MSTRG.38744.1	MSTRG.38744		-	intergenic	1	1	1	0.212312	-0.0385024	3		3356
MSTRG.38467.2	MSTRG.38467		-	sense_exon_overlap	1	1	1	0.054205	-0.06144	3		1955
MSTRG.19141.1	MSTRG.19141		+	sense_exon_overlap	1	1	1	0.0515251	-0.0688128	3		1194
MSTRG.37692.1	MSTRG.37692		-	antisense	1	1	1	0.00633831	-0.049152	3		754
MSTRG.40928.1	MSTRG.40928		+	sense_exon_overlap	1	1	1	0.175655	-0.152371	3		202
MSTRG.16471.10	MSTRG.16471		+	intergenic	1	1	1	0.0421555	-0.0139264	3		3249
MSTRG.7878.2	MSTRG.7878		-	sense_intron_overlap	1	1	1	0.0609281	-0.0610304	3		2486
MSTRG.30286.1	MSTRG.30286		-	intergenic	1	1	1	0.0186381	-0.012288	3		548
MSTRG.44105.1	MSTRG.44105		-	intergenic	1	1	1	5.45581e-07	-0.0004096	3		217
MSTRG.6014.1	MSTRG.6014		+	intergenic	1	1	1	0.0922294	-0.063488	3		3454
MSTRG.25157.3	MSTRG.25157		-	intergenic	1	1	1	0.0762392	-0.0458752	3		6133
MSTRG.45180.6	MSTRG.45180		-	intergenic	1	1	1	0.0412191	-0.0004096	3		659
MSTRG.45180.7	MSTRG.45180		-	intergenic	1	1	1	0.0746577	-0.0004096	3		1034
MSTRG.19157.2	MSTRG.19157		+	antisense	1	1	1	0.0513632	-0.0360448	3		1765
MSTRG.19157.1	MSTRG.19157		+	antisense	1	1	1	0.205569	-0.0561152	3		2369
MSTRG.14176.2	MSTRG.14176		-	intergenic	1	1	1	0.01044	-0.0630784	3		1149
MSTRG.14176.1	MSTRG.14176		-	intergenic	1	1	1	0.0779762	-0.073728	3		3934
MSTRG.2186.2	MSTRG.2186		-	sense_exon_overlap	1	1	1	0.0971746	-0.0503808	3		2607
MSTRG.35949.1	MSTRG.35949		-	antisense	1	1	1	0.0286929	-0.065536	3		541
MSTRG.2186.1	MSTRG.2186		-	sense_exon_overlap	1	1	1	0.0714702	-0.0483328	3		3021
MSTRG.7726.1	MSTRG.7726		-	intergenic	1	1	1	0.0389917	-0.032768	3		2754
MSTRG.11966.1	MSTRG.11966		-	intergenic	1	1	1	0.214054	-0.147046	3		217
MSTRG.4555.1	MSTRG.4555		+	antisense	1	1	1	0.0334097	-0.04096	3		1700
MSTRG.45152.2	MSTRG.45152		+	intergenic	1	1	1	0.180151	-0.0004096	3		1003
MSTRG.12866.1	MSTRG.12866		-	sense_exon_overlap	1	1	1	0.0785665	-0.0303104	3		788
MSTRG.1769.1	MSTRG.1769		+	intergenic	1	1	1	9.9793e-06	-0.067584	3		249
MSTRG.20640.2	MSTRG.20640		+	intergenic	1	1	1	0.0202169	-0.024576	3		494
MSTRG.27720.1	MSTRG.27720		-	sense_exon_overlap	1	1	1	0.0130557	-0.0118784	3		290
MSTRG.4118.1	MSTRG.4118		+	antisense	1	1	1	0.0415694	-0.0909312	3		1357
MSTRG.10861.1	MSTRG.10861		+	antisense	1	1	1	0.0957179	-0.028672	3		6068
MSTRG.20417.2	MSTRG.20417		-	antisense	1	1	1	0.028955	-0.0806912	3		2028
MSTRG.9402.3	MSTRG.9402		-	antisense	1	1	1	0.0902982	-0.008192	3		824
MSTRG.20417.1	MSTRG.20417		-	antisense	1	1	1	0.0128435	-0.0929792	3		1667
MSTRG.36725.3	MSTRG.36725		-	sense_intron_overlap	1	1	1	0.098205	-0.0729088	3		3521
MSTRG.17256.1	MSTRG.17256		+	sense_exon_overlap	1	1	1	0.0335153	-0.0462848	3		923
MSTRG.4213.1	MSTRG.4213		+	intergenic	1	1	1	0.0523527	-0.008192	3		4690
MSTRG.44232.2	MSTRG.44232		+	antisense	1	1	1	0.0133925	-0.045056	3		411
MSTRG.26522.2	MSTRG.26522		-	sense_exon_overlap	1	1	1	0.182456	-0.20521	3		544
MSTRG.36035.1	MSTRG.36035		-	intergenic	1	1	1	0.0240613	-0.090112	3		2837
MSTRG.34475.2	MSTRG.34475		+	intergenic	1	1	1	0.176342	-0.0135168	3		3943
MSTRG.35834.1	MSTRG.35834		+	intergenic	1	1	1	0.146995	-0.012288	3		4217
MSTRG.6574.2	MSTRG.6574		+	sense_exon_overlap	1	1	1	0.0913737	-0.199475	3		301
MSTRG.29592.1	MSTRG.29592		+	intergenic	1	1	1	0.0448809	-0.0217088	3		952
MSTRG.23727.1	MSTRG.23727		-	antisense	1	1	1	0.165974	-0.004096	3		1438
MSTRG.29592.2	MSTRG.29592		+	intergenic	1	1	1	0.0266832	-0.0524288	3		661
MSTRG.43394.1	MSTRG.43394		+	intergenic	1	1	1	0.00363797	-0.0712704	3		298
MSTRG.43989.1	MSTRG.43989		+	antisense	1	1	1	0.0131008	-0.08192	3		411
MSTRG.22079.2	MSTRG.22079		+	intergenic	1	1	1	0.0120307	-0.0176128	3		856
MSTRG.25603.1	MSTRG.25603		+	antisense	1	1	1	0.0128244	-0.0462848	3		265
MSTRG.10262.1	MSTRG.10262		+	sense_exon_overlap	1	1	1	0.018809	-0.016384	3		552
MSTRG.35285.4	MSTRG.35285		+	antisense	1	1	1	0.038282	-0.0024576	3		844
MSTRG.14915.2	MSTRG.14915		+	sense_exon_overlap	1	1	1	0.15156	-0.0458752	3		592
MSTRG.32764.1	MSTRG.32764		-	antisense	1	1	1	0.0267787	-0.294912	3		5715
MSTRG.45156.1	MSTRG.45156		+	intergenic	1	1	1	0.0073234	-0.0004096	3		869
MSTRG.37948.2	MSTRG.37948		-	antisense	1	1	1	0.0272922	-0.0458752	3		4482
MSTRG.38208.1	MSTRG.38208		-	intergenic	1	1	1	0.102348	-0.1024	3		3357
MSTRG.16521.1	MSTRG.16521		-	intergenic	1	1	1	0.0529347	-0.0282624	3		3250
MSTRG.40924.1	MSTRG.40924		+	sense_exon_overlap	1	1	1	0.0217195	-0.110592	3		906
MSTRG.45113.8	MSTRG.45113		+	intergenic	1	1	1	9.47209e-07	-0.0004096	3		412
MSTRG.681.1	MSTRG.681		-	sense_exon_overlap	1	1	1	0.055621	-0.053248	3		1679
MSTRG.34031.2	MSTRG.34031		-	intergenic	1	1	1	0.0639705	-0.0278528	3		2778
MSTRG.40398.3	MSTRG.40398		-	intergenic	1	1	1	0.0879843	-0.0647168	3		8005
MSTRG.17052.2	MSTRG.17052		+	antisense	1	1	1	1.70685e-05	-0.0913408	3		417
MSTRG.40398.4	MSTRG.40398		-	intergenic	1	1	1	0.0689951	-0.0647168	3		4092
MSTRG.45071.2	MSTRG.45071		-	intergenic	1	1	1	1.01019e-05	-0.0004096	3		683
MSTRG.8197.1	MSTRG.8197		+	antisense	1	1	1	0.00489797	-0.0004096	3		323
MSTRG.39211.1	MSTRG.39211		-	sense_exon_overlap	1	1	1	0.00720483	-0.057344	3		312
MSTRG.25494.1	MSTRG.25494		-	sense_exon_overlap	1	1	1	0.0258218	-0.331776	3		1318
MSTRG.40885.1	MSTRG.40885		+	intergenic	1	1	1	0.00289597	-0.0270336	3		378
MSTRG.14952.1	MSTRG.14952		+	sense_exon_overlap	1	1	1	0.0218311	-0.0868352	3		762
MSTRG.17054.2	MSTRG.17054		-	sense_exon_overlap	1	1	1	0.0995539	-0.12288	3		335
MSTRG.32923.2	MSTRG.32923		+	sense_exon_overlap	1	1	1	0.0395181	-0.0557056	3		3317
MSTRG.1532.2	MSTRG.1532		+	sense_intron_overlap	1	1	1	0.115733	-0.101581	3		2601
MSTRG.39019.1	MSTRG.39019		+	antisense	1	1	1	0.0297714	-0.0073728	3		300
MSTRG.39979.1	MSTRG.39979		-	antisense	1	1	1	0.0259992	-0.036864	3		1928
MSTRG.38754.1	MSTRG.38754		-	intergenic	1	1	1	0.0620041	-0.0303104	3		644
MSTRG.691.1	MSTRG.691		-	sense_exon_overlap	1	1	1	0.0110322	-0.0004096	3		305
MSTRG.34950.1	MSTRG.34950		-	intergenic	1	1	1	0.0298094	-0.024576	3		1046
MSTRG.27124.1	MSTRG.27124		+	bidirection	1	1	1	0.0550992	-0.0036864	3		2565
MSTRG.27748.1	MSTRG.27748		-	sense_exon_overlap	1	1	1	0.0962032	-0.012288	3		1100
MSTRG.12387.4	MSTRG.12387		+	antisense	1	1	1	0.074665	-0.0233472	3		6023
MSTRG.17920.1	MSTRG.17920		+	intergenic	1	1	1	0.0199134	-0.0004096	3		330
MSTRG.1179.1	MSTRG.1179		+	sense_exon_overlap	1	1	1	0.140402	-0.0425984	3		3084
MSTRG.21671.1	MSTRG.21671		+	sense_exon_overlap	1	1	1	0.264336	-0.0270336	3		1264
MSTRG.2917.1	MSTRG.2917		+	intergenic	1	1	1	0.0605191	-0.0442368	3		5231
MSTRG.10586.1	MSTRG.10586		-	intergenic	1	1	1	0.0194196	-0.0045056	3		4204
MSTRG.1500.1	MSTRG.1500		-	intergenic	1	1	1	0.177839	-0.110592	3		1059
MSTRG.40859.1	MSTRG.40859		-	intergenic	1	1	1	0.0347924	-0.004096	3		1517
MSTRG.34305.1	MSTRG.34305		+	sense_exon_overlap	1	1	1	0.0212482	-0.0004096	3		339
MSTRG.28326.1	MSTRG.28326		+	intergenic	1	1	1	0.157798	-0.125338	3		399
MSTRG.35846.1	MSTRG.35846		-	sense_exon_overlap	1	1	1	0.02255	-0.0016384	3		2209
MSTRG.2919.4	MSTRG.2919		-	antisense	1	1	1	0.0368804	-0.0372736	3		2650
MSTRG.42037.1	MSTRG.42037		+	antisense	1	1	1	0.112098	-0.008192	3		1623
MSTRG.9565.2	MSTRG.9565		-	intergenic	1	1	1	0.138881	-0.008192	3		2375
MSTRG.2709.1	MSTRG.2709		-	intergenic	1	1	1	0.0268398	-0.098304	3		203
MSTRG.369.1	MSTRG.369		+	antisense	1	1	1	0.390266	-0.0004096	3		1812
MSTRG.14637.1	MSTRG.14637		-	intergenic	1	1	1	0.0362773	-0.170394	3		245
MSTRG.6544.5	MSTRG.6544		-	antisense	1	1	1	0.114704	-0.008192	3		702
MSTRG.5765.3	MSTRG.5765		-	antisense	1	1	1	0.0529363	-0.0512	3		3583
MSTRG.5283.1	MSTRG.5283		-	intergenic	1	1	1	0.0077387	-0.0364544	3		422
MSTRG.24418.1	MSTRG.24418		+	antisense	1	1	1	0.082115	-0.0970752	3		1584
MSTRG.19719.2	MSTRG.19719		-	sense_exon_overlap	1	1	1	0.0999006	-0.124109	3		300
MSTRG.34031.1	MSTRG.34031		-	intergenic	1	1	1	0.0544099	-0.0278528	3		3002
MSTRG.24418.2	MSTRG.24418		+	antisense	1	1	1	0.057318	-0.0987136	3		3259
MSTRG.35417.1	MSTRG.35417		-	antisense	1	1	1	0.00507486	-0.0004096	3		228
MSTRG.38206.3	MSTRG.38206		+	intergenic	1	1	1	0.0345739	-0.0004096	3		1304
MSTRG.23201.1	MSTRG.23201		+	intergenic	1	1	1	0.115894	-0.0643072	3		799
MSTRG.17050.1	MSTRG.17050		-	antisense	1	1	1	0.0103677	-0.0024576	3		975
MSTRG.12825.1	MSTRG.12825		+	sense_exon_overlap	1	1	1	0.0379517	-0.012288	3		814
MSTRG.13689.1	MSTRG.13689		+	intergenic	1	1	1	0.00860963	-0.200704	3		227
MSTRG.3829.2	MSTRG.3829		+	sense_exon_overlap	1	1	1	0.0825024	-0.111411	3		1389
MSTRG.15828.1	MSTRG.15828		-	antisense	1	1	1	0.00578361	-0.126976	3		211
MSTRG.26043.3	MSTRG.26043		+	intergenic	1	1	1	0.0464715	-0.0319488	3		2201
MSTRG.2725.5	MSTRG.2725		-	intergenic	1	1	1	0.0883637	-0.045056	3		6682
MSTRG.2725.4	MSTRG.2725		-	intergenic	1	1	1	0.0833702	-0.178586	3		4035
MSTRG.2725.6	MSTRG.2725		-	intergenic	1	1	1	0.0908841	-0.0278528	3		4593
MSTRG.30360.3	MSTRG.30360		+	antisense	1	1	1	0.0960415	-0.018432	3		3190
MSTRG.43511.1	MSTRG.43511		-	intergenic	1	1	1	1.75618e-05	-0.0897024	3		478
MSTRG.20578.2	MSTRG.20578		-	antisense	1	1	1	0.183019	-0.0745472	3		968
MSTRG.20578.3	MSTRG.20578		-	antisense	1	1	1	0.0430818	-0.036864	3		425
MSTRG.20578.1	MSTRG.20578		-	antisense	1	1	1	0.160719	-0.096256	3		1372
MSTRG.8566.2	MSTRG.8566		-	antisense	1	1	1	0.0805299	-0.0344064	3		615
MSTRG.8566.3	MSTRG.8566		-	antisense	1	1	1	0.0919197	-0.113459	3		644
MSTRG.34003.2	MSTRG.34003		+	antisense	1	1	1	0.110644	-0.137626	3		8965
MSTRG.25084.1	MSTRG.25084		+	sense_exon_overlap	1	1	1	0.00369872	-0.0200704	3		201
MSTRG.26790.1	MSTRG.26790		-	intergenic	1	1	1	0.124614	-0.02048	3		2137
MSTRG.9706.1	MSTRG.9706		-	intergenic	1	1	1	0.00992981	-0.18432	3		657
MSTRG.26790.2	MSTRG.26790		-	intergenic	1	1	1	0.0941799	-0.158925	3		1726
MSTRG.33410.1	MSTRG.33410		+	intergenic	1	1	1	0.0278395	-0.0651264	3		200
MSTRG.45113.2	MSTRG.45113		+	intergenic	1	1	1	2.66415e-06	-0.0004096	3		547
MSTRG.43412.1	MSTRG.43412		-	sense_exon_overlap	1	1	1	0.0138134	-0.0200704	3		1036
MSTRG.10369.3	MSTRG.10369		-	intergenic	1	1	1	0.0949219	-0.0708608	3		1562
MSTRG.10369.2	MSTRG.10369		-	intergenic	1	1	1	0.026337	-0.026624	3		354
MSTRG.14501.1	MSTRG.14501		-	antisense	1	1	1	0.0428946	-0.004096	3		729
MSTRG.16921.1	MSTRG.16921		+	antisense	1	1	1	0.0333915	-1.08134	3		953
MSTRG.7781.1	MSTRG.7781		-	sense_exon_overlap	1	1	1	0.148106	-0.032768	3		598
MSTRG.21999.1	MSTRG.21999		-	intergenic	1	1	1	0.0567704	-0.0954368	3		436
MSTRG.45113.3	MSTRG.45113		+	intergenic	1	1	1	0.194623	-0.0004096	3		433
MSTRG.34920.1	MSTRG.34920		-	bidirection	1	1	1	0.266129	-0.0258048	3		504
MSTRG.38345.4	MSTRG.38345		+	antisense	1	1	1	0.0327006	-0.012288	3		3698
MSTRG.16676.1	MSTRG.16676		-	intergenic	1	1	1	0.187345	-0.065536	3		4559
MSTRG.33537.1	MSTRG.33537		+	antisense	1	1	1	0.0708189	-0.107725	3		291
MSTRG.17554.2	MSTRG.17554		-	sense_exon_overlap	1	1	1	0.209995	-0.032768	3		455
MSTRG.38562.1	MSTRG.38562		-	intergenic	1	1	1	0.127527	-0.077824	3		356
MSTRG.44486.2	MSTRG.44486		+	antisense	1	1	1	0.188217	-0.0290816	3		705
MSTRG.27988.1	MSTRG.27988		-	intergenic	1	1	1	0.0833209	-0.024576	3		2092
MSTRG.35889.2	MSTRG.35889		-	intergenic	1	1	1	0.0104133	-0.0475136	3		1245
MSTRG.14384.2	MSTRG.14384		+	sense_exon_overlap	1	1	1	0.369878	-0.16425	3		373
MSTRG.45279.1	MSTRG.45279		-	sense_exon_overlap	1	1	1	0.0807295	-0.0831488	3		3434
MSTRG.3252.2	MSTRG.3252		+	sense_exon_overlap	1	1	1	0.0552631	-0.0475136	3		539
MSTRG.38367.1	MSTRG.38367		-	intergenic	1	1	1	0.162913	-0.08192	3		1148
MSTRG.32315.1	MSTRG.32315		-	sense_intron_overlap	1	1	1	0.0757983	-0.0888832	3		4847
MSTRG.25088.1	MSTRG.25088		+	antisense	1	1	1	0.00867772	-0.06144	3		256
MSTRG.31129.5	MSTRG.31129		-	sense_exon_overlap	1	1	1	0.0814292	-0.0036864	3		12386
MSTRG.36532.1	MSTRG.36532		+	intergenic	1	1	1	0.0483624	-0.016384	3		4244
MSTRG.22437.1	MSTRG.22437		-	intergenic	1	1	1	0.121496	-0.0114688	3		1769
MSTRG.12129.1	MSTRG.12129		+	sense_exon_overlap	1	1	1	0.116434	-0.0454656	3		6314
MSTRG.45113.1	MSTRG.45113		+	intergenic	1	1	1	0.00370813	-0.0004096	3		420
MSTRG.19323.4	MSTRG.19323		-	antisense	1	1	1	0.0572635	-0.016384	3		3616
MSTRG.14693.1	MSTRG.14693		+	intergenic	1	1	1	0.0422698	-0.0077824	3		3892
MSTRG.38846.1	MSTRG.38846		+	intergenic	1	1	1	0.0413293	-0.0421888	3		1266
MSTRG.35533.2	MSTRG.35533		-	sense_exon_overlap	1	1	1	0.150488	-0.0741376	3		544
MSTRG.19192.2	MSTRG.19192		-	sense_exon_overlap	1	1	1	0.038783	-0.0004096	3		405
MSTRG.19192.1	MSTRG.19192		-	sense_exon_overlap	1	1	1	0.121368	-0.028672	3		2138
MSTRG.45136.1	MSTRG.45136		+	intergenic	1	1	1	0.00696212	-0.0004096	3		1563
MSTRG.45136.2	MSTRG.45136		+	intergenic	1	1	1	0.0041185	-0.0004096	3		2265
MSTRG.17165.2	MSTRG.17165		-	antisense	1	1	1	0.0240736	-0.0507904	3		317
MSTRG.35127.1	MSTRG.35127		+	intergenic	1	1	1	0.0542186	-0.02048	3		1338
MSTRG.17165.1	MSTRG.17165		-	antisense	1	1	1	0.0240736	-0.0507904	3		317
MSTRG.42470.1	MSTRG.42470		+	intergenic	1	1	1	0.00610028	-0.053248	3		222
MSTRG.19307.1	MSTRG.19307		-	intergenic	1	1	1	0.0908491	-0.0466944	3		2322
MSTRG.12953.2	MSTRG.12953		-	antisense	1	1	1	0.0424805	-0.0466944	3		475
MSTRG.12953.3	MSTRG.12953		-	antisense	1	1	1	0.0311249	-0.073728	3		515
MSTRG.16672.1	MSTRG.16672		-	sense_exon_overlap	1	1	1	0.0587878	-0.008192	3		3245
MSTRG.12953.4	MSTRG.12953		-	antisense	1	1	1	0.0192639	-0.126976	3		400
MSTRG.40865.1	MSTRG.40865		+	antisense	1	1	1	0.0706561	-0.065536	3		799
MSTRG.14601.1	MSTRG.14601		+	sense_exon_overlap	1	1	1	0.00697499	-0.0167936	3		204
MSTRG.45285.1	MSTRG.45285		+	sense_exon_overlap	1	1	1	0.0227393	-0.032768	3		1793
MSTRG.19196.2	MSTRG.19196		-	antisense	1	1	1	0.0792608	-0.012288	3		273
MSTRG.13542.1	MSTRG.13542		+	antisense	1	1	1	0.0745776	-0.111411	3		6942
MSTRG.43511.2	MSTRG.43511		-	intergenic	1	1	1	0.0249841	-0.0602112	3		482
MSTRG.24424.1	MSTRG.24424		-	intergenic	1	1	1	0.0328992	-0.124109	3		940
MSTRG.17130.3	MSTRG.17130		+	sense_exon_overlap	1	1	1	0.145146	-0.0917504	3		1424
MSTRG.16141.3	MSTRG.16141		+	intergenic	1	1	1	0.0902701	-0.0192512	3		661
MSTRG.16141.2	MSTRG.16141		+	intergenic	1	1	1	0.0189026	-0.0233472	3		1097
MSTRG.16141.1	MSTRG.16141		+	intergenic	1	1	1	0.0252045	-0.032768	3		2722
MSTRG.13125.1	MSTRG.13125		-	intergenic	1	1	1	0.0568326	-0.004096	3		1105
MSTRG.24360.2	MSTRG.24360		-	sense_exon_overlap	1	1	1	0.417255	-0.0598016	3		2974
MSTRG.27.1	MSTRG.27		-	sense_exon_overlap	1	1	1	0.0593549	-1.0281	3		322
MSTRG.34361.1	MSTRG.34361		+	sense_exon_overlap	1	1	1	0.0597727	-0.1024	3		383
MSTRG.2602.2	MSTRG.2602		+	antisense	1	1	1	0.0614962	-0.0958464	3		1750
MSTRG.6654.1	MSTRG.6654		+	sense_exon_overlap	1	1	1	0.177232	-0.0684032	3		629
MSTRG.36095.3	MSTRG.36095		-	intergenic	1	1	1	0.0439744	-0.0036864	3		1533
MSTRG.22779.1	MSTRG.22779		+	intergenic	1	1	1	2.36801e-06	-0.0004096	3		330
MSTRG.12855.2	MSTRG.12855		-	antisense	1	1	1	0.382765	-0.045056	3		1876
MSTRG.19824.1	MSTRG.19824		-	antisense	1	1	1	0.0243322	-0.0004096	3		264
MSTRG.36485.1	MSTRG.36485		-	intergenic	1	1	1	0.0474721	-0.096256	3		1131
MSTRG.34917.2	MSTRG.34917		-	sense_exon_overlap	1	1	1	0.041805	-0.0110592	3		4756
MSTRG.34363.4	MSTRG.34363		-	antisense	1	1	1	0.0426033	-0.0299008	3		1898
MSTRG.34363.6	MSTRG.34363		-	antisense	1	1	1	0.0607893	-0.0397312	3		3433
MSTRG.16145.1	MSTRG.16145		+	antisense	1	1	1	0.14705	-0.106496	3		1702
MSTRG.17186.1	MSTRG.17186		-	antisense	1	1	1	0.0265944	-0.180224	3		1076
MSTRG.31139.4	MSTRG.31139		-	intergenic	1	1	1	0.143184	-0.077824	3		844
MSTRG.2834.1	MSTRG.2834		+	intergenic	1	1	1	0.00861696	-0.045056	3		238
MSTRG.24735.3	MSTRG.24735		+	intergenic	1	1	1	0.0114321	-0.028672	3		1128
MSTRG.6104.3	MSTRG.6104		+	antisense	1	1	1	0.0705349	-0.0581632	3		6202
MSTRG.22765.1	MSTRG.22765		+	sense_exon_overlap	1	1	1	0.0848657	-0.0217088	3		2062
MSTRG.16494.2	MSTRG.16494		-	intergenic	1	1	1	0.0158869	-0.01024	3		2145
MSTRG.42382.1	MSTRG.42382		-	sense_exon_overlap	1	1	1	0.0327342	-0.090112	3		1342
MSTRG.37477.3	MSTRG.37477		-	sense_intron_overlap	1	1	1	0.286627	-0.0561152	3		2663
MSTRG.15627.1	MSTRG.15627		-	sense_exon_overlap	1	1	1	0.00657622	-0.0004096	3		349
MSTRG.45084.6	MSTRG.45084		-	intergenic	1	1	1	3.17706e-06	-0.0004096	3		549
MSTRG.45084.5	MSTRG.45084		-	intergenic	1	1	1	0.00595288	-0.0004096	3		1346
MSTRG.45084.4	MSTRG.45084		-	intergenic	1	1	1	0.00595288	-0.0004096	3		777
MSTRG.23863.2	MSTRG.23863		-	sense_exon_overlap	1	1	1	0.0496425	-0.036864	3		1573
MSTRG.45084.2	MSTRG.45084		-	intergenic	1	1	1	5.15036e-07	-0.0004096	3		805
MSTRG.45084.1	MSTRG.45084		-	intergenic	1	1	1	4.92777e-07	-0.0004096	3		830
MSTRG.10080.1	MSTRG.10080		-	sense_exon_overlap	1	1	1	0.0194838	-0.004096	3		655
MSTRG.29908.1	MSTRG.29908		+	intergenic	1	1	1	0.00320507	-0.135987	3		377
MSTRG.10080.2	MSTRG.10080		-	sense_exon_overlap	1	1	1	0.037018	-0.12288	3		456
MSTRG.15274.1	MSTRG.15274		-	antisense	1	1	1	0.0479	-0.036864	3		2170
MSTRG.45086.1	MSTRG.45086		+	intergenic	1	1	1	5.49562e-07	-0.0004096	3		271
MSTRG.29941.1	MSTRG.29941		+	antisense	1	1	1	0.0211335	-0.0872448	3		708
MSTRG.20004.1	MSTRG.20004		-	intergenic	1	1	1	0.0405749	-0.0397312	3		371
MSTRG.679.5	MSTRG.679		-	intergenic	1	1	1	0.137903	-0.036864	3		993
MSTRG.20268.1	MSTRG.20268		+	sense_exon_overlap	1	1	1	0.0883734	-0.022528	3		3975
MSTRG.23325.1	MSTRG.23325		-	sense_exon_overlap	1	1	1	0.141583	-0.045056	3		1872
MSTRG.42949.1	MSTRG.42949		+	sense_exon_overlap	1	1	1	0.0427469	-0.02048	3		2267
MSTRG.24735.2	MSTRG.24735		+	intergenic	1	1	1	0.0996481	-0.0659456	3		1617
MSTRG.21347.1	MSTRG.21347		+	intergenic	1	1	1	0.036137	-0.012288	3		4074
MSTRG.36091.1	MSTRG.36091		-	intergenic	1	1	1	0.0107221	-0.022528	3		2021
MSTRG.12108.5	MSTRG.12108		-	antisense	1	1	1	0.139558	-0.0274432	3		1167
MSTRG.42965.1	MSTRG.42965		+	sense_exon_overlap	1	1	1	0.0203162	-0.012288	3		2089
MSTRG.13096.1	MSTRG.13096		+	antisense	1	1	1	0.377333	-0.090112	3		3026
MSTRG.36362.1	MSTRG.36362		+	intergenic	1	1	1	0.0277396	-0.117555	3		1121
MSTRG.14720.1	MSTRG.14720		+	antisense	1	1	1	0.0912978	-0.0135168	3		771
MSTRG.22432.1	MSTRG.22432		-	intergenic	1	1	1	0.0255908	-0.06144	3		843
MSTRG.26923.1	MSTRG.26923		-	intergenic	1	1	1	0.0143252	-0.0290816	3		315
MSTRG.44275.1	MSTRG.44275		-	intergenic	1	1	1	0.0564462	-0.0659456	3		1471
MSTRG.30668.4	MSTRG.30668		-	sense_exon_overlap	1	1	1	0.20501	-0.028672	3		2100
MSTRG.26919.1	MSTRG.26919		-	intergenic	1	1	1	0.0890054	-0.0069632	3		1535
MSTRG.11933.1	MSTRG.11933		-	sense_exon_overlap	1	1	1	0.0455617	-0.106496	3		1352
MSTRG.3073.1	MSTRG.3073		-	intergenic	1	1	1	0.0863824	-0.104858	3		6817
MSTRG.44263.1	MSTRG.44263		+	intergenic	1	1	1	0.0821554	-0.028672	3		553
MSTRG.3073.3	MSTRG.3073		-	intergenic	1	1	1	0.0176172	-0.106496	3		524
MSTRG.22845.1	MSTRG.22845		-	antisense	1	1	1	0.0656295	-0.0401408	3		1809
MSTRG.12240.1	MSTRG.12240		-	antisense	1	1	1	0.109106	-0.0004096	3		544
MSTRG.13691.2	MSTRG.13691		-	antisense	1	1	1	0.016403	-0.129843	3		3088
MSTRG.13849.4	MSTRG.13849		-	intergenic	1	1	1	0.0440381	-0.043008	3		12237
MSTRG.13849.6	MSTRG.13849		-	intergenic	1	1	1	0.0580198	-0.2048	3		7364
MSTRG.8558.7	MSTRG.8558		+	intergenic	1	1	1	0.0325709	-0.077824	3		4901
MSTRG.7717.2	MSTRG.7717		-	intergenic	1	1	1	0.0388508	-0.0258048	3		1535
MSTRG.4649.1	MSTRG.4649		-	antisense	1	1	1	0.049017	-0.12288	3		7310
MSTRG.4649.2	MSTRG.4649		-	antisense	1	1	1	0.049017	-0.045056	3		7166
MSTRG.42840.1	MSTRG.42840		+	intergenic	1	1	1	0.172645	-0.0147456	3		2051
MSTRG.9969.2	MSTRG.9969		-	sense_exon_overlap	1	1	1	0.0299818	-0.495616	3		3450
MSTRG.9969.1	MSTRG.9969		-	sense_exon_overlap	1	1	1	0.0329175	-0.495616	3		3338
MSTRG.31897.1	MSTRG.31897		-	sense_exon_overlap	1	1	1	0.0834615	-0.0241664	3		3161
MSTRG.15590.1	MSTRG.15590		+	intergenic	1	1	1	0.0463297	-0.02048	3		913
MSTRG.25922.6	MSTRG.25922		+	intergenic	1	1	1	0.0369353	-0.0864256	3		2991
MSTRG.26752.1	MSTRG.26752		-	intergenic	1	1	1	0.0838974	-0.0233472	3		5269
MSTRG.27718.2	MSTRG.27718		-	intergenic	1	1	1	0.142521	-0.012288	3		2589
MSTRG.22869.1	MSTRG.22869		-	sense_exon_overlap	1	1	1	0.0516841	-0.0004096	3		352
MSTRG.36166.3	MSTRG.36166		+	sense_intron_overlap	1	1	1	0.177741	-0.0888832	3		2474
MSTRG.45084.3	MSTRG.45084		-	intergenic	1	1	1	0.00595288	-0.0004096	3		1345
MSTRG.12798.1	MSTRG.12798		+	sense_exon_overlap	1	1	1	0.0603017	-0.0876544	3		3932
MSTRG.26679.1	MSTRG.26679		-	intergenic	1	1	1	0.116382	-0.0647168	3		2557
MSTRG.21498.2	MSTRG.21498		-	sense_exon_overlap	1	1	1	0.0389531	-0.108954	3		2323
MSTRG.11360.1	MSTRG.11360		-	sense_exon_overlap	1	1	1	0.0352753	-0.0643072	3		957
MSTRG.25922.3	MSTRG.25922		+	sense_exon_overlap	1	1	1	0.0233639	-0.10281	3		1996
MSTRG.22650.1	MSTRG.22650		-	intergenic	1	1	1	0.0583107	-0.137626	3		231
MSTRG.15647.1	MSTRG.15647		+	sense_exon_overlap	1	1	1	0.024584	-0.0159744	3		312
MSTRG.13094.2	MSTRG.13094		+	intergenic	1	1	1	0.158372	-0.04096	3		1371
MSTRG.16919.3	MSTRG.16919		+	antisense	1	1	1	0.0351621	-0.075776	3		2717
MSTRG.31264.4	MSTRG.31264		+	sense_exon_overlap	1	1	1	0.0647338	-0.0503808	3		606
MSTRG.3401.1	MSTRG.3401		+	intergenic	1	1	1	0.0617448	-0.0978944	3		1774
MSTRG.30257.1	MSTRG.30257		-	sense_exon_overlap	1	1	1	0.0319531	-0.0057344	3		1724
MSTRG.30257.2	MSTRG.30257		-	intergenic	1	1	1	0.0678501	-0.0303104	3		356
MSTRG.12618.1	MSTRG.12618		-	intergenic	1	1	1	0.0357327	-0.004096	3		1714
MSTRG.37272.1	MSTRG.37272		+	antisense	1	1	1	0.389667	-0.0192512	3		2235
MSTRG.38721.1	MSTRG.38721		+	intergenic	1	1	1	0.105033	-0.0004096	3		6720
MSTRG.6515.2	MSTRG.6515		+	sense_exon_overlap	1	1	1	0.335651	-0.0753664	3		3165
MSTRG.6515.3	MSTRG.6515		+	sense_exon_overlap	1	1	1	0.312861	-0.07168	3		2716
MSTRG.21498.5	MSTRG.21498		-	sense_exon_overlap	1	1	1	0.062664	-0.109773	3		2515
MSTRG.2541.2	MSTRG.2541		-	sense_exon_overlap	1	1	1	0.0766651	-0.0413696	3		3359
MSTRG.10299.1	MSTRG.10299		+	sense_exon_overlap	1	1	1	0.0246444	-0.0208896	3		234
MSTRG.23299.1	MSTRG.23299		+	sense_exon_overlap	1	1	1	0.255801	-0.028672	3		5978
MSTRG.36261.2	MSTRG.36261		-	intergenic	1	1	1	0.0306657	-0.0270336	3		1067
MSTRG.36261.3	MSTRG.36261		-	intergenic	1	1	1	0.0482852	-0.0073728	3		528
MSTRG.18048.1	MSTRG.18048		+	intergenic	1	1	1	0.100816	-0.104038	3		1393
MSTRG.44495.4	MSTRG.44495		+	antisense	1	1	1	0.182143	-0.0520192	3		366
MSTRG.20212.2	MSTRG.20212		+	intergenic	1	1	1	0.0903836	-0.028672	3		5925
MSTRG.6233.5	MSTRG.6233		+	intergenic	1	1	1	0.00735962	-0.0004096	3		417
MSTRG.18204.2	MSTRG.18204		-	intergenic	1	1	1	0.0572874	-0.0200704	3		2815
MSTRG.6233.6	MSTRG.6233		+	intergenic	1	1	1	0.181424	-0.0004096	3		574
MSTRG.22875.1	MSTRG.22875		-	antisense	1	1	1	0.00694726	-0.065536	3		235
MSTRG.36903.1	MSTRG.36903		-	intergenic	1	1	1	0.00830766	-0.016384	3		239
MSTRG.24300.1	MSTRG.24300		-	sense_exon_overlap	1	1	1	0.0366374	-0.0360448	3		3685
MSTRG.30243.2	MSTRG.30243		+	sense_exon_overlap	1	1	1	0.0494697	-0.0249856	3		672
MSTRG.3057.1	MSTRG.3057		+	sense_exon_overlap	1	1	1	0.00964905	-0.315392	3		564
MSTRG.40766.1	MSTRG.40766		+	intergenic	1	1	1	0.0349834	-0.0405504	3		4624
MSTRG.10098.2	MSTRG.10098		-	intergenic	1	1	1	0.0166379	-0.012288	3		402
MSTRG.10098.1	MSTRG.10098		-	intergenic	1	1	1	0.128201	-0.02048	3		640
MSTRG.36927.1	MSTRG.36927		-	intergenic	1	1	1	0.0871551	-0.065536	3		2949
MSTRG.40620.1	MSTRG.40620		+	intergenic	1	1	1	0.0518356	-0.188416	3		7351
MSTRG.26552.3	MSTRG.26552		+	antisense	1	1	1	0.0153915	-0.0868352	3		683
MSTRG.30334.1	MSTRG.30334		+	sense_exon_overlap	1	1	1	0.0436694	-0.0155648	3		947
MSTRG.295.1	MSTRG.295		-	sense_exon_overlap	1	1	1	0.0106016	-0.069632	3		397
MSTRG.13064.3	MSTRG.13064		+	sense_exon_overlap	1	1	1	0.0323238	-0.190054	3		267
MSTRG.18105.3	MSTRG.18105		-	antisense	1	1	1	0.113305	-0.0278528	3		652
MSTRG.31934.1	MSTRG.31934		+	antisense	1	1	1	0.102907	-0.100352	3		2056
MSTRG.8248.1	MSTRG.8248		-	antisense	1	1	1	0.0604263	-0.086016	3		3351
MSTRG.40085.1	MSTRG.40085		-	antisense	1	1	1	0.0121636	-0.006144	3		1584
MSTRG.24821.1	MSTRG.24821		-	antisense	1	1	1	0.247556	-0.0589824	3		2616
MSTRG.19987.2	MSTRG.19987		-	intergenic	1	1	1	0.0852103	-0.012288	3		5703
MSTRG.17950.1	MSTRG.17950		+	antisense	1	1	1	0.0503976	-0.057344	3		2898
MSTRG.5057.1	MSTRG.5057		+	sense_exon_overlap	1	1	1	0.0213823	-0.0958464	3		1052
MSTRG.40862.1	MSTRG.40862		-	antisense	1	1	1	0.0351146	-0.014336	3		4184
MSTRG.7574.2	MSTRG.7574		-	antisense	1	1	1	0.0993855	-0.0249856	3		4355
MSTRG.7574.3	MSTRG.7574		-	antisense	1	1	1	0.0820606	-0.0249856	3		2600
MSTRG.18391.2	MSTRG.18391		+	sense_exon_overlap	1	1	1	0.181254	-0.0282624	3		275
MSTRG.21197.1	MSTRG.21197		-	intergenic	1	1	1	0.0106012	-0.0004096	3		414
MSTRG.44385.2	MSTRG.44385		-	intergenic	1	1	1	0.266745	-0.0630784	3		840
MSTRG.6037.2	MSTRG.6037		-	sense_exon_overlap	1	1	1	0.0301098	-0.0528384	3		7446
MSTRG.21840.9	MSTRG.21840		+	antisense	1	1	1	0.00369365	-0.0446464	3		441
MSTRG.21840.8	MSTRG.21840		+	antisense	1	1	1	0.0257366	-0.0700416	3		548
MSTRG.25786.6	MSTRG.25786		+	sense_exon_overlap	1	1	1	0.092201	-0.11223	3		1267
MSTRG.36089.3	MSTRG.36089		-	intergenic	1	1	1	0.02948	-0.155648	3		790
MSTRG.27920.2	MSTRG.27920		+	antisense	1	1	1	0.0369444	-0.01024	3		1048
MSTRG.8240.2	MSTRG.8240		-	sense_exon_overlap	1	1	1	0.0374352	-0.0581632	3		314
MSTRG.1156.1	MSTRG.1156		+	intergenic	1	1	1	0.0691508	-0.0364544	3		2087
MSTRG.29692.1	MSTRG.29692		-	sense_exon_overlap	1	1	1	0.0089839	-0.049152	3		432
MSTRG.15943.1	MSTRG.15943		+	sense_exon_overlap	1	1	1	0.174819	-0.147046	3		252
MSTRG.10445.3	MSTRG.10445		+	sense_exon_overlap	1	1	1	0.013067	-0.012288	3		404
MSTRG.43752.2	MSTRG.43752		+	intergenic	1	1	1	0.148347	-0.0479232	3		2641
MSTRG.43752.1	MSTRG.43752		+	intergenic	1	1	1	0.0790017	-0.0503808	3		3064
MSTRG.11929.4	MSTRG.11929		-	sense_exon_overlap	1	1	1	0.0822931	-0.0212992	3		1627
MSTRG.3069.1	MSTRG.3069		+	antisense	1	1	1	0.0459027	-0.0606208	3		750
MSTRG.11929.3	MSTRG.11929		-	sense_intron_overlap	1	1	1	0.03248	-0.0405504	3		2787
MSTRG.19458.1	MSTRG.19458		+	intergenic	1	1	1	0.153931	-0.028672	3		3475
MSTRG.17267.1	MSTRG.17267		-	antisense	1	1	1	0.067281	-0.137626	3		341
MSTRG.24993.2	MSTRG.24993		-	intergenic	1	1	1	0.0456066	-0.022528	3		724
MSTRG.43012.1	MSTRG.43012		+	antisense	1	1	1	0.0892389	-0.0749568	3		862
MSTRG.10428.1	MSTRG.10428		-	intergenic	1	1	1	0.00644821	-0.0180224	3		1051
MSTRG.21950.10	MSTRG.21950		-	antisense	1	1	1	0.0135513	-0.07168	3		451
MSTRG.27884.1	MSTRG.27884		+	sense_exon_overlap	1	1	1	0.0233549	-0.024576	3		2528
MSTRG.3130.1	MSTRG.3130		-	antisense	1	1	1	8.71161e-06	-0.0159744	3		329
MSTRG.42464.2	MSTRG.42464		-	antisense	1	1	1	0.0399182	-0.0770048	3		2314
MSTRG.35351.1	MSTRG.35351		-	sense_exon_overlap	1	1	1	0.0344944	-0.0708608	3		837
MSTRG.42826.5	MSTRG.42826		+	antisense	1	1	1	0.0455823	-0.016384	3		3566
MSTRG.10424.3	MSTRG.10424		+	intergenic	1	1	1	0.0193511	-0.065536	3		952
MSTRG.10424.2	MSTRG.10424		+	intergenic	1	1	1	0.0202479	-0.0176128	3		926
MSTRG.18323.3	MSTRG.18323		-	bidirection	1	1	1	1.01802e-05	-0.126976	3		326
MSTRG.17773.3	MSTRG.17773		-	sense_intron_overlap	1	1	1	0.0296618	-0.0704512	3		2266
MSTRG.28350.1	MSTRG.28350		+	sense_exon_overlap	1	1	1	0.0570893	-0.0524288	3		1365
MSTRG.17273.1	MSTRG.17273		+	antisense	1	1	1	0.0276001	-0.0663552	3		610
MSTRG.26677.7	MSTRG.26677		+	antisense	1	1	1	0.0655584	-0.0421888	3		6202
MSTRG.41461.1	MSTRG.41461		-	antisense	1	1	1	0.100403	-0.086016	3		1600
MSTRG.15172.1	MSTRG.15172		-	intergenic	1	1	1	0.0394912	-0.008192	3		508
MSTRG.32406.3	MSTRG.32406		-	sense_exon_overlap	1	1	1	0.247755	-0.176128	3		893
MSTRG.10420.3	MSTRG.10420		-	intergenic	1	1	1	0.0507497	-0.14295	3		1072
MSTRG.26402.1	MSTRG.26402		-	intergenic	1	1	1	0.0865512	-0.02048	3		4867
MSTRG.11174.1	MSTRG.11174		+	intergenic	1	1	1	0.0236571	-0.04096	3		1795
MSTRG.536.1	MSTRG.536		+	sense_exon_overlap	1	1	1	0.0511116	-0.073728	3		1154
MSTRG.1430.1	MSTRG.1430		+	sense_exon_overlap	1	1	1	0.0308543	-0.086016	3		1483
MSTRG.6507.1	MSTRG.6507		-	sense_exon_overlap	1	1	1	0.0708289	-0.0749568	3		1795
MSTRG.1430.2	MSTRG.1430		+	sense_exon_overlap	1	1	1	0.0160788	-0.0004096	3		698
MSTRG.1591.3	MSTRG.1591		+	bidirection	1	1	1	0.0138932	-0.180224	3		544
MSTRG.35223.2	MSTRG.35223		+	antisense	1	1	1	0.0197594	-0.129024	3		612
MSTRG.24083.1	MSTRG.24083		-	sense_exon_overlap	1	1	1	0.070427	-0.0966656	3		5673
MSTRG.26792.1	MSTRG.26792		-	intergenic	1	1	1	0.0598989	-0.0012288	3		2273
MSTRG.696.1	MSTRG.696		-	sense_exon_overlap	1	1	1	0.241043	-0.04096	3		1238
MSTRG.43082.2	MSTRG.43082		-	antisense	1	1	1	0.0157062	-0.101581	3		1051
MSTRG.33957.1	MSTRG.33957		-	intergenic	1	1	1	0.0448648	-0.069632	3		1603
MSTRG.23224.1	MSTRG.23224		+	intergenic	1	1	1	0.0289448	-0.0262144	3		2746
MSTRG.14107.1	MSTRG.14107		-	sense_exon_overlap	1	1	1	0.0467543	-0.0176128	3		5008
MSTRG.3679.1	MSTRG.3679		+	intergenic	1	1	1	0.136359	-0.036864	3		4333
MSTRG.44945.1	MSTRG.44945		+	intergenic	1	1	1	0.00595288	-0.0004096	3		8400
MSTRG.37755.1	MSTRG.37755		-	intergenic	1	1	1	0.0488368	-0.02048	3		1316
MSTRG.39863.1	MSTRG.39863		+	intergenic	1	1	1	0.0634591	-0.0131072	3		7860
MSTRG.17787.2	MSTRG.17787		+	sense_exon_overlap	1	1	1	0.123905	-0.0114688	3		1766
MSTRG.17787.3	MSTRG.17787		+	sense_exon_overlap	1	1	1	0.146215	-0.008192	3		866
MSTRG.43821.3	MSTRG.43821		+	intergenic	1	1	1	0.0170432	-0.02048	3		1372
MSTRG.27644.3	MSTRG.27644		+	sense_exon_overlap	1	1	1	0.0806565	-0.0339968	3		3249
MSTRG.27644.5	MSTRG.27644		+	sense_exon_overlap	1	1	1	0.0733157	-0.0278528	3		3706
MSTRG.27597.1	MSTRG.27597		-	antisense	1	1	1	0.101943	-0.0692224	3		3462
MSTRG.14425.1	MSTRG.14425		+	antisense	1	1	1	0.0622314	-0.038912	3		14819
MSTRG.38892.1	MSTRG.38892		+	antisense	1	1	1	0.0327995	-0.083968	3		1044
MSTRG.20633.5	MSTRG.20633		+	intergenic	1	1	1	0.0645243	-0.0290816	3		9756
MSTRG.20633.2	MSTRG.20633		+	sense_exon_overlap	1	1	1	0.0336908	-0.02048	3		5471
MSTRG.44104.18	MSTRG.44104		+	intergenic	1	1	1	0.0288249	-0.0004096	3		204
MSTRG.20633.1	MSTRG.20633		+	intergenic	1	1	1	0.0417572	-0.12329	3		2522
MSTRG.44104.14	MSTRG.44104		+	intergenic	1	1	1	0.00504035	-0.0004096	3		204
MSTRG.44104.17	MSTRG.44104		+	intergenic	1	1	1	0.0288249	-0.0004096	3		203
MSTRG.44104.16	MSTRG.44104		+	intergenic	1	1	1	0.0288249	-0.0004096	3		200
MSTRG.44104.11	MSTRG.44104		+	intergenic	1	1	1	0.0090614	-0.0004096	3		234
MSTRG.44104.10	MSTRG.44104		+	intergenic	1	1	1	0.0169275	-0.0004096	3		236
MSTRG.44104.13	MSTRG.44104		+	intergenic	1	1	1	0.0288249	-0.0004096	3		205
MSTRG.25353.3	MSTRG.25353		+	antisense	1	1	1	0.048003	-0.19456	3		4244
MSTRG.3669.3	MSTRG.3669		+	intergenic	1	1	1	0.0438634	-0.0692224	3		3063
MSTRG.42228.1	MSTRG.42228		-	intergenic	1	1	1	0.179021	-0.0004096	3		484
MSTRG.16857.1	MSTRG.16857		-	antisense	1	1	1	0.0104529	-0.124518	3		509
MSTRG.35372.1	MSTRG.35372		-	intergenic	1	1	1	0.043645	-0.016384	3		985
MSTRG.40834.5	MSTRG.40834		-	antisense	1	1	1	0.0228486	-0.024576	3		545
MSTRG.27851.1	MSTRG.27851		+	sense_exon_overlap	1	1	1	0.231316	-0.057344	3		1458
MSTRG.22988.1	MSTRG.22988		-	intergenic	1	1	1	0.0836154	-0.008192	3		13465
MSTRG.7859.2	MSTRG.7859		-	intergenic	1	1	1	0.133429	-0.024576	3		2378
MSTRG.6884.2	MSTRG.6884		+	antisense	1	1	1	0.279736	-0.108134	3		2087
MSTRG.14884.1	MSTRG.14884		+	sense_exon_overlap	1	1	1	0.0566911	-0.073728	3		831
MSTRG.14884.2	MSTRG.14884		+	sense_exon_overlap	1	1	1	0.0688546	-0.0356352	3		1260
MSTRG.33880.1	MSTRG.33880		+	sense_exon_overlap	1	1	1	0.0525837	-0.032768	3		2648
MSTRG.43708.1	MSTRG.43708		-	intergenic	1	1	1	0.0592152	-0.0536576	3		1567
MSTRG.44983.1	MSTRG.44983		+	intergenic	1	1	1	0.00844215	-0.0004096	3		615
MSTRG.31572.1	MSTRG.31572		-	intergenic	1	1	1	0.165154	-0.045056	3		1371
MSTRG.43482.1	MSTRG.43482		+	antisense	1	1	1	0.0241829	-0.167936	3		525
MSTRG.21018.1	MSTRG.21018		-	intergenic	1	1	1	0.0912459	-0.0319488	3		2997
MSTRG.22000.1	MSTRG.22000		+	intergenic	1	1	1	0.0559875	-0.075776	3		327
MSTRG.23562.1	MSTRG.23562		+	intergenic	1	1	1	0.175359	-0.024576	3		3002
MSTRG.30464.1	MSTRG.30464		+	intergenic	1	1	1	0.0443015	-0.105267	3		423
MSTRG.155.1	MSTRG.155		+	antisense	1	1	1	0.0628807	-0.024576	3		757
MSTRG.7952.2	MSTRG.7952		-	sense_exon_overlap	1	1	1	0.0569576	-0.126976	3		1174
MSTRG.1302.1	MSTRG.1302		-	sense_exon_overlap	1	1	1	0.0437901	-0.004096	3		417
MSTRG.12831.2	MSTRG.12831		-	sense_exon_overlap	1	1	1	0.0990584	-0.114688	3		366
MSTRG.36892.1	MSTRG.36892		+	antisense	1	1	1	0.0384974	-0.0782336	3		956
MSTRG.43395.1	MSTRG.43395		+	intergenic	1	1	1	0.00475667	-0.086016	3		310
MSTRG.26080.1	MSTRG.26080		+	intergenic	1	1	1	0.0796013	-0.0622592	3		617
MSTRG.31995.1	MSTRG.31995		+	antisense	1	1	1	0.0602622	-0.0004096	3		10778
MSTRG.9737.2	MSTRG.9737		+	sense_exon_overlap	1	1	1	0.0994549	-0.120422	3		1050
MSTRG.32705.1	MSTRG.32705		+	sense_exon_overlap	1	1	1	0.0553247	-0.0544768	3		1750
MSTRG.39067.1	MSTRG.39067		-	intergenic	1	1	1	0.0611319	-0.0425984	3		6383
MSTRG.39637.1	MSTRG.39637		-	intergenic	1	1	1	0.0501759	-0.0065536	3		1504
MSTRG.21828.1	MSTRG.21828		-	sense_exon_overlap	1	1	1	0.0709567	-0.0483328	3		18524
MSTRG.37618.2	MSTRG.37618		+	intergenic	1	1	1	0.107796	-0.0483328	3		871
MSTRG.2802.1	MSTRG.2802		-	antisense	1	1	1	0.200165	-0.0434176	3		2659
MSTRG.8283.2	MSTRG.8283		+	intergenic	1	1	1	0.0438165	-0.02048	3		2777
MSTRG.33678.5	MSTRG.33678		-	sense_exon_overlap	1	1	1	0.389983	-0.0626688	3		872
MSTRG.33678.4	MSTRG.33678		-	sense_exon_overlap	1	1	1	0.382569	-0.0540672	3		885
MSTRG.33678.7	MSTRG.33678		-	sense_exon_overlap	1	1	1	0.382569	-0.0487424	3		868
MSTRG.33678.6	MSTRG.33678		-	sense_exon_overlap	1	1	1	0.384134	-0.0495616	3		897
MSTRG.33678.1	MSTRG.33678		-	antisense	1	1	1	0.0285896	-0.0167936	3		391
MSTRG.18590.1	MSTRG.18590		-	antisense	1	1	1	0.062025	-0.0004096	3		3940
MSTRG.33678.2	MSTRG.33678		-	sense_exon_overlap	1	1	1	0.376261	-0.0589824	3		898
MSTRG.37822.1	MSTRG.37822		+	intergenic	1	1	1	0.0950775	-0.106496	3		223
MSTRG.28018.1	MSTRG.28018		-	intergenic	1	1	1	0.0232639	-0.06144	3		1121
MSTRG.33678.8	MSTRG.33678		-	sense_exon_overlap	1	1	1	0.0226236	-0.077824	3		858
MSTRG.39008.1	MSTRG.39008		+	antisense	1	1	1	0.0960988	-0.192922	3		248
MSTRG.15559.1	MSTRG.15559		+	antisense	1	1	1	0.168453	-0.022528	3		699
MSTRG.40984.1	MSTRG.40984		+	intergenic	1	1	1	0.245454	-0.0729088	3		500
MSTRG.16096.4	MSTRG.16096		+	sense_intron_overlap	1	1	1	0.0802947	-0.0315392	3		4236
MSTRG.14664.2	MSTRG.14664		-	sense_exon_overlap	1	1	1	0.0189035	-0.0004096	3		1432
MSTRG.1828.1	MSTRG.1828		-	sense_exon_overlap	1	1	1	0.0081948	-0.0524288	3		232
MSTRG.42045.1	MSTRG.42045		-	antisense	1	1	1	0.0171206	-0.113869	3		1026
MSTRG.19174.2	MSTRG.19174		-	antisense	1	1	1	0.0500164	-0.0684032	3		8274
MSTRG.18329.2	MSTRG.18329		-	sense_exon_overlap	1	1	1	0.104361	-0.0274432	3		2091
MSTRG.3929.2	MSTRG.3929		-	sense_intron_overlap	1	1	1	0.309777	-0.0372736	3		1838
MSTRG.30402.1	MSTRG.30402		-	intergenic	1	1	1	0.0366967	-0.036864	3		371
MSTRG.22704.1	MSTRG.22704		+	intergenic	1	1	1	0.00900899	-0.069632	3		611
MSTRG.42451.1	MSTRG.42451		-	intergenic	1	1	1	0.0401413	-0.032768	3		2159
MSTRG.41827.1	MSTRG.41827		-	intergenic	1	1	1	0.0857078	-0.0720896	3		2371
MSTRG.10581.1	MSTRG.10581		-	intergenic	1	1	1	0.431891	-0.016384	3		10909
MSTRG.31810.1	MSTRG.31810		+	sense_exon_overlap	1	1	1	0.115649	-0.053248	3		482
MSTRG.3263.1	MSTRG.3263		+	antisense	1	1	1	0.167736	-0.0172032	3		3299
MSTRG.1142.1	MSTRG.1142		-	antisense	1	1	1	0.0385418	-0.028672	3		3365
MSTRG.26721.1	MSTRG.26721		+	intergenic	1	1	1	0.051644	-0.0004096	3		7031
MSTRG.17961.4	MSTRG.17961		+	intergenic	1	1	1	0.0588137	-0.0458752	3		4442
MSTRG.38135.1	MSTRG.38135		+	intergenic	1	1	1	0.021627	-0.0004096	3		968
MSTRG.26249.1	MSTRG.26249		-	sense_exon_overlap	1	1	1	0.0412721	-0.036864	3		1166
MSTRG.1923.1	MSTRG.1923		+	intergenic	1	1	1	0.0408617	-0.028672	3		505
MSTRG.34358.1	MSTRG.34358		+	antisense	1	1	1	0.0539349	-0.0610304	3		5532
MSTRG.19962.4	MSTRG.19962		+	intergenic	1	1	1	0.0329275	-0.0106496	3		589
MSTRG.28973.1	MSTRG.28973		-	antisense	1	1	1	0.0209535	-0.008192	3		1045
MSTRG.19962.2	MSTRG.19962		+	sense_exon_overlap	1	1	1	0.0103947	-0.038912	3		649
MSTRG.10045.2	MSTRG.10045		+	antisense	1	1	1	0.0134977	-0.0770048	3		842
MSTRG.45113.15	MSTRG.45113		+	intergenic	1	1	1	5.61581e-07	-0.0004096	3		582
MSTRG.38946.1	MSTRG.38946		-	intergenic	1	1	1	0.00635581	-0.118784	3		581
MSTRG.23607.1	MSTRG.23607		-	intergenic	1	1	1	0.0237245	-0.0323584	3		276
MSTRG.45113.10	MSTRG.45113		+	intergenic	1	1	1	3.17706e-06	-0.0004096	3		694
MSTRG.23041.1	MSTRG.23041		-	intergenic	1	1	1	0.0458894	-0.0151552	3		384
MSTRG.14656.3	MSTRG.14656		+	sense_exon_overlap	1	1	1	0.0153483	-0.0004096	3		823
MSTRG.45113.11	MSTRG.45113		+	intergenic	1	1	1	6.25353e-06	-0.0004096	3		790
MSTRG.45113.12	MSTRG.45113		+	intergenic	1	1	1	9.47209e-07	-0.0004096	3		1000
MSTRG.39419.1	MSTRG.39419		+	sense_exon_overlap	1	1	1	0.0707879	-0.06144	3		1520
MSTRG.42946.1	MSTRG.42946		+	intergenic	1	1	1	0.0726617	-0.08192	3		4368
MSTRG.7633.1	MSTRG.7633		+	intergenic	1	1	1	0.0172828	-0.0004096	3		233
MSTRG.4371.1	MSTRG.4371		-	sense_exon_overlap	1	1	1	0.0392441	-0.0753664	3		5870
MSTRG.32850.2	MSTRG.32850		-	antisense	1	1	1	0.0324831	-0.10281	3		356
MSTRG.3882.1	MSTRG.3882		-	intergenic	1	1	1	0.0941026	-0.110592	3		200
MSTRG.44458.1	MSTRG.44458		-	antisense	1	1	1	0.122055	-0.0917504	3		302
MSTRG.8333.1	MSTRG.8333		+	antisense	1	1	1	0.0473648	-0.127386	3		833
MSTRG.25462.1	MSTRG.25462		-	antisense	1	1	1	0.0092504	-0.0331776	3		581
MSTRG.40479.1	MSTRG.40479		+	intergenic	1	1	1	0.0212576	-0.06144	3		518
MSTRG.39011.2	MSTRG.39011		+	sense_exon_overlap	1	1	1	0.00867075	-0.0241664	3		536
MSTRG.25786.23	MSTRG.25786		+	sense_exon_overlap	1	1	1	0.0138124	-0.008192	3		410
MSTRG.25786.20	MSTRG.25786		+	sense_exon_overlap	1	1	1	0.0598094	-0.0352256	3		594
MSTRG.26038.1	MSTRG.26038		+	sense_exon_overlap	1	1	1	0.019101	-0.08192	3		2953
MSTRG.34693.12	MSTRG.34693		-	intergenic	1	1	1	0.0206961	-0.0339968	3		1094
MSTRG.11070.1	MSTRG.11070		-	antisense	1	1	1	0.0129983	-0.110592	3		501
MSTRG.28536.2	MSTRG.28536		-	sense_exon_overlap	1	1	1	0.0805234	-0.0749568	3		1777
MSTRG.14540.1	MSTRG.14540		-	antisense	1	1	1	0.0714702	-0.182682	3		2520
MSTRG.29293.1	MSTRG.29293		+	antisense	1	1	1	0.0263307	-0.159744	3		1332
MSTRG.28949.4	MSTRG.28949		+	intergenic	1	1	1	0.0957245	-0.004096	3		3512
MSTRG.1858.1	MSTRG.1858		+	intergenic	1	1	1	0.0472704	-0.036864	3		4521
MSTRG.4823.2	MSTRG.4823		-	antisense	1	1	1	0.0791434	-0.0155648	3		1942
MSTRG.4823.1	MSTRG.4823		-	antisense	1	1	1	0.0803187	-0.0434176	3		2848
MSTRG.3259.2	MSTRG.3259		+	sense_exon_overlap	1	1	1	0.00484347	-0.0499712	3		567
MSTRG.3259.3	MSTRG.3259		+	sense_exon_overlap	1	1	1	0.020944	-0.043008	3		334
MSTRG.3259.4	MSTRG.3259		+	sense_exon_overlap	1	1	1	0.0193507	-0.107315	3		273
MSTRG.22192.1	MSTRG.22192		-	sense_exon_overlap	1	1	1	0.0963818	-0.028672	3		2239
MSTRG.12529.1	MSTRG.12529		-	sense_exon_overlap	1	1	1	0.0501372	-0.0004096	3		276
MSTRG.27800.1	MSTRG.27800		-	intergenic	1	1	1	0.0182737	-0.06144	3		1613
MSTRG.29797.1	MSTRG.29797		-	sense_exon_overlap	1	1	1	0.12075	-0.0172032	3		477
MSTRG.23366.1	MSTRG.23366		+	sense_exon_overlap	1	1	1	0.0266337	-0.0065536	3		951
MSTRG.24004.1	MSTRG.24004		-	sense_exon_overlap	1	1	1	0.0642334	-0.0180224	3		7104
MSTRG.21094.2	MSTRG.21094		+	intergenic	1	1	1	0.0416988	-0.036864	3		3075
MSTRG.44104.9	MSTRG.44104		+	intergenic	1	1	1	0.0090614	-0.0004096	3		237
MSTRG.44104.8	MSTRG.44104		+	intergenic	1	1	1	0.0288249	-0.0004096	3		208
MSTRG.44104.5	MSTRG.44104		+	intergenic	1	1	1	0.0288249	-0.0004096	3		211
MSTRG.44104.4	MSTRG.44104		+	intergenic	1	1	1	0.0169275	-0.0004096	3		212
MSTRG.44104.7	MSTRG.44104		+	intergenic	1	1	1	0.00504035	-0.0004096	3		210
MSTRG.38275.1	MSTRG.38275		+	sense_exon_overlap	1	1	1	0.154913	-0.0172032	3		6656
MSTRG.44104.3	MSTRG.44104		+	intergenic	1	1	1	0.00504035	-0.0004096	3		206
MSTRG.43913.1	MSTRG.43913		-	intergenic	1	1	1	0.166664	-0.0249856	3		673
MSTRG.25922.21	MSTRG.25922		+	intergenic	1	1	1	0.033117	-0.0405504	3		897
MSTRG.42820.1	MSTRG.42820		-	intergenic	1	1	1	0.00702366	-0.0258048	3		210
MSTRG.28187.1	MSTRG.28187		+	intergenic	1	1	1	0.0806285	-0.032768	3		1638
MSTRG.38361.3	MSTRG.38361		-	sense_intron_overlap	1	1	1	0.0297063	-0.0544768	3		2001
MSTRG.12058.1	MSTRG.12058		-	antisense	1	1	1	0.0971933	-0.0057344	3		2941
MSTRG.9454.1	MSTRG.9454		+	sense_exon_overlap	1	1	1	0.0498117	-0.016384	3		489
MSTRG.23166.1	MSTRG.23166		+	intergenic	1	1	1	0.0161694	-0.129434	3		878
MSTRG.19686.2	MSTRG.19686		-	intergenic	1	1	1	0.0861674	-0.0417792	3		1685
MSTRG.42947.1	MSTRG.42947		+	intergenic	1	1	1	0.0657658	-0.032768	3		4772
MSTRG.23589.4	MSTRG.23589		-	intergenic	1	1	1	0.0112582	-0.08192	3		444
MSTRG.44916.1	MSTRG.44916		-	intergenic	1	1	1	0.0202157	-0.04096	3		1201
MSTRG.37140.5	MSTRG.37140		+	antisense	1	1	1	0.0234662	-0.0352256	3		629
MSTRG.26954.1	MSTRG.26954		-	intergenic	1	1	1	0.0746758	-0.069632	3		3439
MSTRG.38597.2	MSTRG.38597		+	intergenic	1	1	1	0.0802331	-0.057344	3		588
MSTRG.38597.1	MSTRG.38597		+	intergenic	1	1	1	0.0652631	-0.0479232	3		433
MSTRG.19948.2	MSTRG.19948		+	antisense	1	1	1	0.15614	-0.0847872	3		6507
MSTRG.44428.1	MSTRG.44428		-	intergenic	1	1	1	0.0499898	-0.0237568	3		3456
MSTRG.32956.1	MSTRG.32956		+	sense_exon_overlap	1	1	1	0.0305175	-0.0462848	3		1558
MSTRG.9920.3	MSTRG.9920		+	antisense	1	1	1	0.075419	-0.0004096	3		896
MSTRG.2267.1	MSTRG.2267		+	intergenic	1	1	1	0.0338918	-0.0659456	3		1227
MSTRG.31894.1	MSTRG.31894		+	sense_exon_overlap	1	1	1	0.0339763	-0.016384	3		254
MSTRG.8800.1	MSTRG.8800		-	antisense	1	1	1	0.0584175	-0.0831488	3		1872
MSTRG.8428.1	MSTRG.8428		-	sense_exon_overlap	1	1	1	0.038695	-0.0835584	3		3308
MSTRG.23967.1	MSTRG.23967		-	intergenic	1	1	1	0.0271907	-0.24576	3		374
MSTRG.2919.11	MSTRG.2919		-	antisense	1	1	1	0.0741889	-0.012288	3		4161
MSTRG.27284.1	MSTRG.27284		-	intergenic	1	1	1	0.0577008	-0.0258048	3		1874
MSTRG.42787.1	MSTRG.42787		+	intergenic	1	1	1	0.0144248	-0.077824	3		1785
MSTRG.614.1	MSTRG.614		+	intergenic	1	1	1	0.0592633	-0.192512	3		1421
MSTRG.24359.1	MSTRG.24359		+	intergenic	1	1	1	0.0827159	-0.036864	3		869
MSTRG.26940.1	MSTRG.26940		+	antisense	1	1	1	0.0811048	-0.0458752	3		7084
MSTRG.26940.2	MSTRG.26940		+	antisense	1	1	1	0.0338944	-0.0802816	3		1515
MSTRG.14522.1	MSTRG.14522		-	intergenic	1	1	1	0.0162688	-0.028672	3		699
MSTRG.42578.1	MSTRG.42578		-	bidirection	1	1	1	5.25524e-07	-0.0212992	3		266
MSTRG.19956.2	MSTRG.19956		+	sense_exon_overlap	1	1	1	0.00976902	-0.100352	3		812
MSTRG.2275.3	MSTRG.2275		-	intergenic	1	1	1	0.154217	-0.17367	3		965
MSTRG.2275.2	MSTRG.2275		-	intergenic	1	1	1	0.154217	-0.160973	3		961
MSTRG.19956.4	MSTRG.19956		+	intergenic	1	1	1	0.127045	-0.0815104	3		1133
MSTRG.24184.1	MSTRG.24184		+	sense_exon_overlap	1	1	1	0.445825	-0.0684032	3		7170
MSTRG.26950.1	MSTRG.26950		+	intergenic	1	1	1	0.0972944	-0.034816	3		3314
MSTRG.23593.2	MSTRG.23593		+	sense_exon_overlap	1	1	1	0.0228679	-0.0069632	3		207
MSTRG.29182.1	MSTRG.29182		-	intergenic	1	1	1	0.0371385	-0.0212992	3		1334
MSTRG.24335.1	MSTRG.24335		-	intergenic	1	1	1	0.172342	-0.0135168	3		968
MSTRG.45172.3	MSTRG.45172		+	intergenic	1	1	1	0.00595288	-0.0004096	3		919
MSTRG.38254.2	MSTRG.38254		+	antisense	1	1	1	0.128705	-0.0217088	3		821
MSTRG.12056.1	MSTRG.12056		-	antisense	1	1	1	0.0190928	-0.053248	3		1090
MSTRG.2877.3	MSTRG.2877		-	sense_exon_overlap	1	1	1	0.00373794	-0.115098	3		395
MSTRG.11256.1	MSTRG.11256		-	sense_exon_overlap	1	1	1	0.0984181	-0.0434176	3		1930
MSTRG.43620.1	MSTRG.43620		-	intergenic	1	1	1	0.26728	-0.028672	3		952
MSTRG.44104.21	MSTRG.44104		+	intergenic	1	1	1	0.0076892	-0.0004096	3		272
MSTRG.24333.1	MSTRG.24333		+	intergenic	1	1	1	0.0167274	-0.0483328	3		421
MSTRG.43620.2	MSTRG.43620		-	intergenic	1	1	1	0.26728	-0.028672	3		947
MSTRG.555.1	MSTRG.555		-	intergenic	1	1	1	0.115632	-0.14336	3		513
MSTRG.3089.1	MSTRG.3089		-	intergenic	1	1	1	0.0591317	-0.02048	3		876
MSTRG.8824.1	MSTRG.8824		-	sense_exon_overlap	1	1	1	0.0784685	-0.0536576	3		7558
MSTRG.8824.3	MSTRG.8824		-	sense_exon_overlap	1	1	1	0.0588008	-0.0487424	3		5998
MSTRG.17174.1	MSTRG.17174		-	antisense	1	1	1	0.0443703	-0.004096	3		1083
MSTRG.3983.1	MSTRG.3983		+	antisense	1	1	1	0.0604861	-0.0118784	3		2989
MSTRG.3983.2	MSTRG.3983		+	antisense	1	1	1	0.0669022	-0.0331776	3		1830
MSTRG.23784.1	MSTRG.23784		+	intergenic	1	1	1	0.0448435	-0.0331776	3		2258
MSTRG.22667.1	MSTRG.22667		-	intergenic	1	1	1	0.0221845	-0.045056	3		218
MSTRG.42249.1	MSTRG.42249		+	antisense	1	1	1	0.16074	-0.016384	3		3289
MSTRG.6379.1	MSTRG.6379		+	intergenic	1	1	1	0.0243289	-0.004096	3		1063
MSTRG.36052.1	MSTRG.36052		+	sense_exon_overlap	1	1	1	0.230849	-0.02048	3		3485
MSTRG.44803.2	MSTRG.44803		+	antisense	1	1	1	0.00628318	-0.012288	3		314
MSTRG.32693.1	MSTRG.32693		+	sense_exon_overlap	1	1	1	0.0650605	-0.002048	3		1656
MSTRG.33251.1	MSTRG.33251		-	antisense	1	1	1	0.0193147	-0.126566	3		481
MSTRG.21725.1	MSTRG.21725		+	intergenic	1	1	1	0.124505	-0.0032768	3		1255
MSTRG.14496.1	MSTRG.14496		-	antisense	1	1	1	0.0394472	-0.073728	3		327
MSTRG.21897.3	MSTRG.21897		-	sense_exon_overlap	1	1	1	0.176393	-0.0462848	3		363
MSTRG.21897.2	MSTRG.21897		-	sense_exon_overlap	1	1	1	0.0387848	-0.0692224	3		412
MSTRG.11078.3	MSTRG.11078		-	sense_exon_overlap	1	1	1	0.0845686	-0.0004096	3		1332
MSTRG.23788.1	MSTRG.23788		+	intergenic	1	1	1	0.0678989	-0.0335872	3		6042
MSTRG.4280.2	MSTRG.4280		+	antisense	1	1	1	0.171284	-0.057344	3		522
MSTRG.11078.6	MSTRG.11078		-	antisense	1	1	1	0.065896	-0.018432	3		6951
MSTRG.44801.1	MSTRG.44801		+	intergenic	1	1	1	0.159865	-0.0290816	3		807
MSTRG.33449.2	MSTRG.33449		-	intergenic	1	1	1	0.0796508	-0.18432	3		717
MSTRG.31316.1	MSTRG.31316		+	sense_exon_overlap	1	1	1	0.043561	-0.0647168	3		8661
MSTRG.9959.1	MSTRG.9959		+	intergenic	1	1	1	0.0520691	-0.012288	3		710
MSTRG.28558.2	MSTRG.28558		+	sense_exon_overlap	1	1	1	0.00945037	-0.0708608	3		774
MSTRG.44982.4	MSTRG.44982		-	intergenic	1	1	1	0.00579865	-0.0004096	3		690
MSTRG.31753.1	MSTRG.31753		+	intergenic	1	1	1	0.0871391	-0.0004096	3		475
MSTRG.43249.1	MSTRG.43249		+	intergenic	1	1	1	0.0477143	-0.0565248	3		1023
MSTRG.26438.1	MSTRG.26438		+	intergenic	1	1	1	0.0982789	-0.004096	3		1589
MSTRG.26438.2	MSTRG.26438		+	intergenic	1	1	1	0.02518	-0.004096	3		475
MSTRG.24977.1	MSTRG.24977		+	intergenic	1	1	1	0.0417042	-0.105267	3		3402
MSTRG.13773.4	MSTRG.13773		-	antisense	1	1	1	0.15222	-0.0475136	3		14951
MSTRG.803.2	MSTRG.803		-	sense_exon_overlap	1	1	1	0.166457	-0.0192512	3		1512
MSTRG.33010.1	MSTRG.33010		-	antisense	1	1	1	0.0797269	-0.2048	3		303
MSTRG.37069.1	MSTRG.37069		-	intergenic	1	1	1	0.0418494	-0.12288	3		7681
MSTRG.38396.1	MSTRG.38396		-	antisense	1	1	1	0.0427475	-0.0536576	3		5214
MSTRG.44990.1	MSTRG.44990		+	intergenic	1	1	1	0.445537	-0.0647168	3		661
MSTRG.34722.1	MSTRG.34722		+	intergenic	1	1	1	0.00277695	-0.667648	3		223
MSTRG.27865.1	MSTRG.27865		+	antisense	1	1	1	0.0370459	-0.188416	3		914
MSTRG.22615.1	MSTRG.22615		-	sense_exon_overlap	1	1	1	0.146277	-0.094208	3		980
MSTRG.17290.1	MSTRG.17290		+	bidirection	1	1	1	0.00633649	-0.0651264	3		970
MSTRG.12627.1	MSTRG.12627		+	sense_exon_overlap	1	1	1	0.18804	-0.0524288	3		1479
MSTRG.8808.1	MSTRG.8808		-	sense_exon_overlap	1	1	1	0.0188451	-0.012288	3		1372
MSTRG.42808.1	MSTRG.42808		+	antisense	1	1	1	0.0735351	-0.139264	3		4845
MSTRG.1970.1	MSTRG.1970		-	intergenic	1	1	1	0.0673829	-0.0376832	3		5538
MSTRG.30348.6	MSTRG.30348		+	intergenic	1	1	1	0.0627862	-0.08192	3		3583
MSTRG.29865.1	MSTRG.29865		+	antisense	1	1	1	0.00474389	-0.0643072	3		919
MSTRG.20393.1	MSTRG.20393		+	intergenic	1	1	1	0.179542	-0.0446464	3		1052
MSTRG.17296.3	MSTRG.17296		-	sense_exon_overlap	1	1	1	0.0044455	-0.0004096	3		283
MSTRG.17296.2	MSTRG.17296		-	sense_exon_overlap	1	1	1	0.00363504	-0.0479232	3		324
MSTRG.41579.1	MSTRG.41579		+	antisense	1	1	1	0.0134645	-0.126157	3		260
MSTRG.35089.1	MSTRG.35089		+	intergenic	1	1	1	0.131631	-0.077824	3		5270
MSTRG.37063.4	MSTRG.37063		+	intergenic	1	1	1	0.00765738	-0.0004096	3		602
MSTRG.15344.1	MSTRG.15344		+	intergenic	1	1	1	0.0831189	-0.098304	3		1297
MSTRG.41099.1	MSTRG.41099		-	antisense	1	1	1	0.0186403	-0.134758	3		806
MSTRG.22340.1	MSTRG.22340		-	intergenic	1	1	1	0.200677	-0.0925696	3		1506
MSTRG.7605.1	MSTRG.7605		+	intergenic	1	1	1	0.103888	-0.0376832	3		1875
MSTRG.7605.3	MSTRG.7605		+	intergenic	1	1	1	0.0833209	-0.0376832	3		2447
MSTRG.7605.2	MSTRG.7605		+	intergenic	1	1	1	0.103364	-0.0376832	3		3027
MSTRG.10468.3	MSTRG.10468		+	intergenic	1	1	1	0.0601337	-0.086016	3		642
MSTRG.22342.2	MSTRG.22342		+	sense_exon_overlap	1	1	1	0.0927537	-0.0557056	3		3275
MSTRG.36453.1	MSTRG.36453		-	intergenic	1	1	1	0.0782546	-0.016384	3		511
MSTRG.15690.2	MSTRG.15690		+	sense_exon_overlap	1	1	1	0.137973	-0.0282624	3		604
MSTRG.15690.1	MSTRG.15690		+	sense_exon_overlap	1	1	1	0.187277	-0.135168	3		424
MSTRG.7476.1	MSTRG.7476		+	intergenic	1	1	1	0.052722	-0.06144	3		5647
MSTRG.29299.1	MSTRG.29299		+	sense_exon_overlap	1	1	1	0.0364411	-0.028672	3		1452
MSTRG.30406.1	MSTRG.30406		-	bidirection	1	1	1	0.172483	-0.0589824	3		653
MSTRG.36624.1	MSTRG.36624		-	antisense	1	1	1	0.194671	-0.221184	3		609
MSTRG.43059.2	MSTRG.43059		+	antisense	1	1	1	0.241496	-0.1024	3		518
MSTRG.13720.2	MSTRG.13720		+	antisense	1	1	1	0.0726371	-0.0524288	3		4666
MSTRG.6906.1	MSTRG.6906		+	intergenic	1	1	1	0.0592	-0.0405504	3		749
MSTRG.8496.2	MSTRG.8496		-	antisense	1	1	1	0.10284	-0.004096	3		694
MSTRG.3444.1	MSTRG.3444		+	antisense	1	1	1	0.0605878	-0.045056	3		1006
MSTRG.11880.3	MSTRG.11880		-	sense_exon_overlap	1	1	1	0.181073	-0.022528	3		1211
MSTRG.19538.4	MSTRG.19538		-	antisense	1	1	1	0.0131243	-0.0253952	3		419
MSTRG.19538.2	MSTRG.19538		-	antisense	1	1	1	0.0084687	-0.0393216	3		296
MSTRG.9073.3	MSTRG.9073		+	sense_intron_overlap	1	1	1	0.307549	-0.0499712	3		3811
MSTRG.19538.1	MSTRG.19538		-	antisense	1	1	1	0.00846657	-0.0393216	3		304
MSTRG.37332.2	MSTRG.37332		-	intergenic	1	1	1	0.148895	-0.0229376	3		5971
MSTRG.32687.3	MSTRG.32687		+	sense_exon_overlap	1	1	1	1.26439e-05	-0.0745472	3		414
MSTRG.21735.1	MSTRG.21735		-	antisense	1	1	1	0.12396	-0.0884736	3		459
MSTRG.6171.1	MSTRG.6171		-	intergenic	1	1	1	0.0298519	-0.0413696	3		230
MSTRG.36834.1	MSTRG.36834		+	intergenic	1	1	1	0.183621	-0.073728	3		1511
MSTRG.14108.1	MSTRG.14108		-	sense_exon_overlap	1	1	1	0.0613884	-0.03072	3		2952
MSTRG.38677.1	MSTRG.38677		+	antisense	1	1	1	0.0180013	-0.016384	3		1016
MSTRG.20636.1	MSTRG.20636		+	intergenic	1	1	1	0.0415492	-0.065536	3		6517
MSTRG.1893.1	MSTRG.1893		-	sense_intron_overlap	1	1	1	0.106071	-0.053248	3		4889
MSTRG.13408.3	MSTRG.13408		+	sense_exon_overlap	1	1	1	0.0882589	-0.106086	3		388
MSTRG.43137.1	MSTRG.43137		-	intergenic	1	1	1	1.65539e-05	-0.111002	3		891
MSTRG.32601.1	MSTRG.32601		+	antisense	1	1	1	0.0385	-0.127386	3		580
MSTRG.31942.1	MSTRG.31942		+	intergenic	1	1	1	0.00253566	-0.0421888	3		239
MSTRG.35691.1	MSTRG.35691		+	antisense	1	1	1	0.051633	-0.06144	3		1114
MSTRG.44208.1	MSTRG.44208		+	intergenic	1	1	1	0.288927	-0.0106496	3		1451
MSTRG.42827.1	MSTRG.42827		+	antisense	1	1	1	0.101673	-0.0282624	3		5681
MSTRG.42945.1	MSTRG.42945		+	intergenic	1	1	1	0.0128897	-0.034816	3		1407
MSTRG.44887.1	MSTRG.44887		-	intergenic	1	1	1	0.12313	-0.004096	3		674
MSTRG.22297.1	MSTRG.22297		-	intergenic	1	1	1	0.039618	-0.045056	3		709
MSTRG.5983.1	MSTRG.5983		-	antisense	1	1	1	0.0834579	-0.036864	3		650
MSTRG.36261.1	MSTRG.36261		-	intergenic	1	1	1	0.0617491	-0.0045056	3		1081
MSTRG.18707.1	MSTRG.18707		+	sense_exon_overlap	1	1	1	0.169374	-0.0995328	3		2353
MSTRG.30952.1	MSTRG.30952		+	intergenic	1	1	1	0.0538642	-0.02048	3		3341
MSTRG.3761.1	MSTRG.3761		-	sense_exon_overlap	1	1	1	0.0327661	-0.016384	3		517
MSTRG.6367.3	MSTRG.6367		+	antisense	1	1	1	0.0632404	-0.038912	3		2607
MSTRG.6367.1	MSTRG.6367		+	antisense	1	1	1	0.0589705	-0.065536	3		2459
MSTRG.3475.1	MSTRG.3475		-	intergenic	1	1	1	0.0328788	-0.0704512	3		1738
MSTRG.8896.1	MSTRG.8896		+	antisense	1	1	1	0.0246172	-0.008192	3		554
MSTRG.42141.2	MSTRG.42141		-	sense_exon_overlap	1	1	1	0.123955	-0.0749568	3		209
MSTRG.43548.1	MSTRG.43548		-	intergenic	1	1	1	0.029397	-0.045056	3		3298
MSTRG.5221.1	MSTRG.5221		-	antisense	1	1	1	0.0792946	-0.0733184	3		2873
MSTRG.8351.1	MSTRG.8351		-	intergenic	1	1	1	0.0511145	-0.0131072	3		3896
MSTRG.42054.2	MSTRG.42054		-	antisense	1	1	1	0.230173	-0.0057344	3		1054
MSTRG.38340.1	MSTRG.38340		+	intergenic	1	1	1	0.0113458	-0.004096	3		2128
MSTRG.6699.1	MSTRG.6699		+	intergenic	1	1	1	0.00769873	-0.0077824	3		225
MSTRG.5101.1	MSTRG.5101		-	sense_exon_overlap	1	1	1	0.0408603	-0.106086	3		977
MSTRG.27718.1	MSTRG.27718		-	intergenic	1	1	1	0.0637563	-0.012288	3		3109
MSTRG.40791.1	MSTRG.40791		+	antisense	1	1	1	0.0291819	-0.086016	3		2138
MSTRG.19514.2	MSTRG.19514		-	antisense	1	1	1	0.0410372	-0.014336	3		1377
MSTRG.42945.4	MSTRG.42945		+	intergenic	1	1	1	0.0103033	-0.045056	3		1059
MSTRG.39711.1	MSTRG.39711		+	sense_exon_overlap	1	1	1	0.254155	-0.0688128	3		818
MSTRG.165.1	MSTRG.165		+	intergenic	1	1	1	0.0291195	-0.0274432	3		1023
MSTRG.11329.1	MSTRG.11329		-	intergenic	1	1	1	0.0810217	-0.016384	3		563
MSTRG.19780.1	MSTRG.19780		-	intergenic	1	1	1	0.0831268	-0.083968	3		1652
MSTRG.13624.2	MSTRG.13624		-	antisense	1	1	1	0.192633	-0.0557056	3		656
MSTRG.27609.1	MSTRG.27609		-	sense_exon_overlap	1	1	1	0.107536	-0.0331776	3		4821
MSTRG.27609.2	MSTRG.27609		-	sense_exon_overlap	1	1	1	0.11848	-0.0331776	3		4755
MSTRG.19512.1	MSTRG.19512		-	intergenic	1	1	1	0.155218	-0.0995328	3		1536
MSTRG.3461.1	MSTRG.3461		+	intergenic	1	1	1	0.111094	-0.136397	3		204
MSTRG.506.1	MSTRG.506		+	intergenic	1	1	1	0.0840852	-0.012288	3		5069
MSTRG.37181.1	MSTRG.37181		+	intergenic	1	1	1	0.115455	-0.137216	3		1127
MSTRG.31220.1	MSTRG.31220		-	intergenic	1	1	1	0.0198971	-0.0004096	3		592
MSTRG.44495.3	MSTRG.44495		+	antisense	1	1	1	0.0724349	-0.0290816	3		418
MSTRG.17736.4	MSTRG.17736		-	sense_exon_overlap	1	1	1	0.0349916	-0.0561152	3		1786
MSTRG.21388.1	MSTRG.21388		-	intergenic	1	1	1	0.0763271	-0.0548864	3		1447
MSTRG.12824.1	MSTRG.12824		+	sense_exon_overlap	1	1	1	0.065335	-0.028672	3		2760
MSTRG.17736.1	MSTRG.17736		-	antisense	1	1	1	0.0161986	-0.0176128	3		1052
MSTRG.10167.2	MSTRG.10167		-	antisense	1	1	1	0.0269743	-0.0864256	3		1616
MSTRG.10167.5	MSTRG.10167		-	antisense	1	1	1	0.0232517	-0.088064	3		1343
MSTRG.10167.4	MSTRG.10167		-	antisense	1	1	1	0.0495909	-0.083968	3		2231
MSTRG.38930.1	MSTRG.38930		-	intergenic	1	1	1	0.0555172	-0.077824	3		2537
MSTRG.15885.1	MSTRG.15885		-	sense_exon_overlap	1	1	1	0.0182186	-0.0794624	3		494
MSTRG.21545.1	MSTRG.21545		-	antisense	1	1	1	0.0869894	-0.028672	3		1664
MSTRG.44925.1	MSTRG.44925		+	intergenic	1	1	1	0.0218367	-0.004096	3		1942
MSTRG.29371.2	MSTRG.29371		+	sense_exon_overlap	1	1	1	0.0364752	-0.028672	3		233
MSTRG.803.1	MSTRG.803		-	sense_exon_overlap	1	1	1	0.181773	-0.0241664	3		646
MSTRG.18164.1	MSTRG.18164		+	antisense	1	1	1	0.0942956	-0.12288	3		3810
MSTRG.25264.1	MSTRG.25264		+	antisense	1	1	1	0.17431	-0.012288	3		1716
MSTRG.42114.2	MSTRG.42114		+	sense_exon_overlap	1	1	1	0.041374	-0.053248	3		1459
MSTRG.18166.1	MSTRG.18166		-	intergenic	1	1	1	0.0570885	-0.0004096	3		386
MSTRG.15237.1	MSTRG.15237		+	antisense	1	1	1	0.0369695	-0.045056	3		562
MSTRG.32439.1	MSTRG.32439		-	antisense	1	1	1	0.00978319	-0.098304	3		1642
MSTRG.19866.3	MSTRG.19866		-	antisense	1	1	1	0.0485754	-0.0663552	3		598
MSTRG.16412.3	MSTRG.16412		-	sense_exon_overlap	1	1	1	0.204759	-0.0540672	3		2065
MSTRG.839.1	MSTRG.839		-	sense_exon_overlap	1	1	1	0.0732807	-0.075776	3		237
MSTRG.1654.1	MSTRG.1654		-	intergenic	1	1	1	0.0571453	-0.045056	3		15278
MSTRG.42054.1	MSTRG.42054		-	antisense	1	1	1	0.18186	-0.0057344	3		1465
MSTRG.14505.3	MSTRG.14505		-	bidirection	1	1	1	0.0242326	-0.0167936	3		611
MSTRG.14505.2	MSTRG.14505		-	intergenic	1	1	1	0.0878137	-0.069632	3		3368
MSTRG.42058.1	MSTRG.42058		+	antisense	1	1	1	0.138406	-0.053248	3		2187
MSTRG.42058.3	MSTRG.42058		+	antisense	1	1	1	0.111254	-0.053248	3		2282
MSTRG.18263.1	MSTRG.18263		+	sense_exon_overlap	1	1	1	0.0295065	-0.0892928	3		478
MSTRG.23517.2	MSTRG.23517		+	sense_exon_overlap	1	1	1	0.00969604	-0.104038	3		1633
MSTRG.1220.1	MSTRG.1220		-	sense_exon_overlap	1	1	1	0.0617708	-0.0126976	3		1308
MSTRG.1220.3	MSTRG.1220		-	sense_exon_overlap	1	1	1	0.120157	-0.0126976	3		1345
MSTRG.1220.4	MSTRG.1220		-	sense_exon_overlap	1	1	1	0.194006	-0.0126976	3		1299
MSTRG.1220.5	MSTRG.1220		-	sense_exon_overlap	1	1	1	0.0682188	-0.034816	3		1998
MSTRG.426.2	MSTRG.426		-	intergenic	1	1	1	0.0357109	-0.233472	3		258
MSTRG.10796.1	MSTRG.10796		-	intergenic	1	1	1	0.132418	-0.004096	3		2907
MSTRG.37976.1	MSTRG.37976		+	antisense	1	1	1	0.230319	-0.0151552	3		2199
MSTRG.10117.3	MSTRG.10117		+	antisense	1	1	1	0.144038	-0.0200704	3		1138
MSTRG.33495.1	MSTRG.33495		-	antisense	1	1	1	0.277918	-0.075776	3		2177
MSTRG.31827.5	MSTRG.31827		-	antisense	1	1	1	0.0682072	-0.032768	3		38950
MSTRG.35188.1	MSTRG.35188		+	antisense	1	1	1	0.037082	-0.0548864	3		1441
MSTRG.2011.1	MSTRG.2011		+	sense_exon_overlap	1	1	1	0.0565329	-0.057344	3		1064
MSTRG.24862.1	MSTRG.24862		-	sense_exon_overlap	1	1	1	0.130235	-0.0004096	3		2080
MSTRG.3105.1	MSTRG.3105		-	antisense	1	1	1	0.0709077	-0.028672	3		5205
MSTRG.31049.1	MSTRG.31049		+	antisense	1	1	1	0.0388301	-0.016384	3		624
MSTRG.42860.3	MSTRG.42860		+	sense_exon_overlap	1	1	1	0.0540587	-0.0311296	3		1096
MSTRG.40387.1	MSTRG.40387		-	sense_exon_overlap	1	1	1	0.0222677	-0.02048	3		217
MSTRG.1288.1	MSTRG.1288		+	intergenic	1	1	1	0.049786	-0.04096	3		6092
MSTRG.14100.2	MSTRG.14100		+	antisense	1	1	1	0.169423	-0.113869	3		1619
MSTRG.36897.1	MSTRG.36897		+	intergenic	1	1	1	0.00891681	-0.0905216	3		379
MSTRG.43224.4	MSTRG.43224		+	antisense	1	1	1	0.0794375	-0.0004096	3		476
MSTRG.25448.8	MSTRG.25448		+	antisense	1	1	1	0.0211749	-0.086016	3		2130
MSTRG.40717.1	MSTRG.40717		+	intergenic	1	1	1	0.0938549	-0.401408	3		375
MSTRG.3596.9	MSTRG.3596		+	antisense	1	1	1	0.0827771	-0.18473	3		2095
MSTRG.3596.4	MSTRG.3596		+	antisense	1	1	1	0.175613	-0.105267	3		1944
MSTRG.4502.3	MSTRG.4502		-	sense_exon_overlap	1	1	1	0.192811	-0.008192	3		797
MSTRG.3596.1	MSTRG.3596		+	antisense	1	1	1	0.190147	-0.179814	3		2417
MSTRG.18265.2	MSTRG.18265		+	intergenic	1	1	1	1.79431e-05	-0.0602112	3		294
MSTRG.24450.2	MSTRG.24450		-	intergenic	1	1	1	0.0938888	-0.047104	3		4099
MSTRG.7911.1	MSTRG.7911		-	intergenic	1	1	1	0.139153	-0.016384	3		597
MSTRG.11068.1	MSTRG.11068		+	intergenic	1	1	1	0.0124078	-0.024576	3		699
MSTRG.18089.2	MSTRG.18089		+	antisense	1	1	1	0.109144	-0.0475136	3		3836
MSTRG.14160.1	MSTRG.14160		-	intergenic	1	1	1	0.0972725	-0.045056	3		1505
MSTRG.36502.2	MSTRG.36502		+	intergenic	1	1	1	0.082073	-0.0622592	3		1159
MSTRG.38852.1	MSTRG.38852		+	intergenic	1	1	1	0.0381883	-0.0004096	3		735
MSTRG.9381.2	MSTRG.9381		-	intergenic	1	1	1	0.13541	-0.0249856	3		437
MSTRG.12870.6	MSTRG.12870		+	intergenic	1	1	1	0.0729098	-0.0458752	3		2530
MSTRG.12870.7	MSTRG.12870		+	intergenic	1	1	1	0.038364	-0.0024576	3		735
MSTRG.12870.5	MSTRG.12870		+	intergenic	1	1	1	0.0264749	-0.049152	3		1456
MSTRG.16513.3	MSTRG.16513		+	intergenic	1	1	1	0.121631	-0.059392	3		4391
MSTRG.44947.1	MSTRG.44947		+	intergenic	1	1	1	0.0191419	-0.0049152	3		357
MSTRG.28981.1	MSTRG.28981		-	sense_exon_overlap	1	1	1	0.0150413	-0.008192	3		632
MSTRG.21048.1	MSTRG.21048		+	intergenic	1	1	1	0.0785359	-0.028672	3		1793
MSTRG.29241.1	MSTRG.29241		-	intergenic	1	1	1	0.0504423	-0.0290816	3		1786
MSTRG.12002.1	MSTRG.12002		+	intergenic	1	1	1	0.110169	-0.0802816	3		1694
MSTRG.37285.1	MSTRG.37285		-	intergenic	1	1	1	0.0152881	-0.036864	3		288
MSTRG.28716.1	MSTRG.28716		-	sense_exon_overlap	1	1	1	0.0211391	-0.0098304	3		328
MSTRG.19700.3	MSTRG.19700		+	intergenic	1	1	1	0.0703191	-0.0503808	3		3465
MSTRG.42066.3	MSTRG.42066		+	intergenic	1	1	1	0.0412303	-0.0335872	3		433
MSTRG.42066.1	MSTRG.42066		+	intergenic	1	1	1	0.146248	-0.090112	3		479
MSTRG.26536.1	MSTRG.26536		-	intergenic	1	1	1	0.0616801	-0.0372736	3		2503
MSTRG.40605.1	MSTRG.40605		-	intergenic	1	1	1	0.0310409	-0.0999424	3		206
MSTRG.19987.3	MSTRG.19987		-	intergenic	1	1	1	0.0852103	-0.012288	3		7029
MSTRG.10109.1	MSTRG.10109		+	intergenic	1	1	1	0.0467435	-0.077824	3		1198
MSTRG.15929.1	MSTRG.15929		-	intergenic	1	1	1	0.0683328	-0.0282624	3		2364
MSTRG.2731.1	MSTRG.2731		+	intergenic	1	1	1	0.0296268	-0.3072	3		645
MSTRG.45069.1	MSTRG.45069		+	intergenic	1	1	1	0.145276	-0.0004096	3		747
MSTRG.14633.1	MSTRG.14633		+	antisense	1	1	1	0.00830248	-0.0258048	3		228
MSTRG.28517.1	MSTRG.28517		+	antisense	1	1	1	0.143576	-0.0049152	3		1029
MSTRG.32927.2	MSTRG.32927		+	antisense	1	1	1	0.0487132	-0.0421888	3		1175
MSTRG.18454.2	MSTRG.18454		+	intergenic	1	1	1	0.148758	-0.188416	3		1736
MSTRG.30089.1	MSTRG.30089		+	antisense	1	1	1	0.184902	-0.0032768	3		566
MSTRG.24862.2	MSTRG.24862		-	sense_exon_overlap	1	1	1	0.111964	-0.0004096	3		1813
MSTRG.14202.1	MSTRG.14202		-	intergenic	1	1	1	0.00311983	-0.0909312	3		326
MSTRG.41369.1	MSTRG.41369		+	antisense	1	1	1	0.0805808	-0.012288	3		1431
MSTRG.27222.1	MSTRG.27222		-	antisense	1	1	1	0.0136261	-0.114688	3		1149
MSTRG.8859.2	MSTRG.8859		-	sense_exon_overlap	1	1	1	0.151651	-0.0659456	3		313
MSTRG.3638.1	MSTRG.3638		+	antisense	1	1	1	0.0214214	-0.067584	3		1022
MSTRG.2850.1	MSTRG.2850		-	antisense	1	1	1	0.27055	-0.0417792	3		1925
MSTRG.2747.1	MSTRG.2747		+	sense_exon_overlap	1	1	1	0.0598341	-0.14336	3		238
MSTRG.18257.11	MSTRG.18257		-	sense_exon_overlap	1	1	1	0.26982	-0.0229376	3		1981
MSTRG.18257.10	MSTRG.18257		-	sense_exon_overlap	1	1	1	0.279972	-0.086016	3		1951
MSTRG.18257.17	MSTRG.18257		-	sense_exon_overlap	1	1	1	0.239473	-0.083968	3		2031
MSTRG.18257.16	MSTRG.18257		-	sense_exon_overlap	1	1	1	0.239473	-0.08192	3		2034
MSTRG.18257.15	MSTRG.18257		-	sense_exon_overlap	1	1	1	0.246753	-0.0868352	3		1947
MSTRG.42609.1	MSTRG.42609		+	antisense	1	1	1	0.109121	-0.0995328	3		2028
MSTRG.6719.1	MSTRG.6719		+	sense_exon_overlap	1	1	1	0.194911	-0.0606208	3		3098
MSTRG.45116.1	MSTRG.45116		+	intergenic	1	1	1	0.0488929	-0.086016	3		501
MSTRG.33929.1	MSTRG.33929		-	sense_exon_overlap	1	1	1	0.0155063	-0.016384	3		543
MSTRG.31708.4	MSTRG.31708		-	sense_exon_overlap	1	1	1	0.0717944	-0.108544	3		2665
MSTRG.13463.1	MSTRG.13463		+	sense_exon_overlap	1	1	1	0.139778	-0.0262144	3		2642
MSTRG.16903.1	MSTRG.16903		-	sense_exon_overlap	1	1	1	0.074265	-0.0843776	3		3430
MSTRG.16903.3	MSTRG.16903		-	sense_exon_overlap	1	1	1	0.179619	-0.0548864	3		1021
MSTRG.16903.2	MSTRG.16903		-	sense_exon_overlap	1	1	1	0.100877	-0.0557056	3		4090
MSTRG.13262.1	MSTRG.13262		+	intergenic	1	1	1	0.0595225	-0.0606208	3		743
MSTRG.35604.1	MSTRG.35604		+	antisense	1	1	1	0.13245	-0.02048	3		1337
MSTRG.21208.1	MSTRG.21208		-	sense_exon_overlap	1	1	1	0.0550497	-0.028672	3		2711
MSTRG.6296.1	MSTRG.6296		+	antisense	1	1	1	0.179105	-0.142541	3		1266
MSTRG.45019.1	MSTRG.45019		-	antisense	1	1	1	0.111039	-0.0176128	3		3052
MSTRG.10278.1	MSTRG.10278		-	intergenic	1	1	1	0.0666726	-0.016384	3		4953
MSTRG.8086.1	MSTRG.8086		-	sense_exon_overlap	1	1	1	0.072715	-0.0004096	3		3682
MSTRG.21498.1	MSTRG.21498		-	sense_exon_overlap	1	1	1	0.0187191	-0.103629	3		1239
MSTRG.29502.4	MSTRG.29502		+	sense_exon_overlap	1	1	1	0.116466	-0.0602112	3		1966
MSTRG.29502.2	MSTRG.29502		+	sense_exon_overlap	1	1	1	0.0759478	-0.0548864	3		4820
MSTRG.28669.1	MSTRG.28669		-	antisense	1	1	1	0.0982125	-0.110592	3		2931
MSTRG.16892.1	MSTRG.16892		+	antisense	1	1	1	0.132762	-0.024576	3		1762
MSTRG.26469.1	MSTRG.26469		-	intergenic	1	1	1	0.128495	-0.053248	3		5206
MSTRG.2959.1	MSTRG.2959		+	antisense	1	1	1	0.0950219	-0.004096	3		2300
MSTRG.20708.1	MSTRG.20708		+	intergenic	1	1	1	0.0725445	-0.14336	3		433
MSTRG.28529.1	MSTRG.28529		-	sense_exon_overlap	1	1	1	0.0184718	-0.118784	3		725
MSTRG.28529.2	MSTRG.28529		-	sense_exon_overlap	1	1	1	0.0208683	-0.024576	3		788
MSTRG.11081.2	MSTRG.11081		+	sense_exon_overlap	1	1	1	0.0373538	-0.0856064	3		2901
MSTRG.28518.3	MSTRG.28518		+	antisense	1	1	1	0.15455	-0.0516096	3		5177
MSTRG.6346.1	MSTRG.6346		-	sense_exon_overlap	1	1	1	0.154486	-0.07168	3		5396
MSTRG.31262.1	MSTRG.31262		-	intergenic	1	1	1	0.148677	-0.0335872	3		2096
MSTRG.26270.1	MSTRG.26270		+	intergenic	1	1	1	0.0052367	-0.0004096	3		621
MSTRG.28035.2	MSTRG.28035		-	intergenic	1	1	1	0.00735667	-0.079872	3		552
MSTRG.27220.2	MSTRG.27220		-	intergenic	1	1	1	0.0388812	-0.004096	3		2333
MSTRG.27220.1	MSTRG.27220		-	antisense	1	1	1	0.00920664	-0.0823296	3		488
MSTRG.28035.1	MSTRG.28035		-	intergenic	1	1	1	0.0168531	-0.047104	3		1581
MSTRG.43523.1	MSTRG.43523		-	intergenic	1	1	1	0.0640281	-0.177766	3		671
MSTRG.29538.2	MSTRG.29538		-	antisense	1	1	1	0.0698829	-0.0487424	3		1678
MSTRG.33170.7	MSTRG.33170		-	antisense	1	1	1	0.169524	-0.0892928	3		2094
MSTRG.33150.1	MSTRG.33150		+	intergenic	1	1	1	0.0794148	-0.0376832	3		1353
MSTRG.28348.2	MSTRG.28348		-	antisense	1	1	1	0.0027193	-0.0630784	3		291
MSTRG.14260.3	MSTRG.14260		+	intergenic	1	1	1	0.0809665	-0.0544768	3		8906
MSTRG.40386.1	MSTRG.40386		+	antisense	1	1	1	0.0331416	-0.02048	3		664
MSTRG.1058.1	MSTRG.1058		+	sense_exon_overlap	1	1	1	0.0554197	-0.110592	3		3390
MSTRG.29469.1	MSTRG.29469		+	sense_exon_overlap	1	1	1	0.080886	-0.0479232	3		7252
MSTRG.19315.1	MSTRG.19315		-	intergenic	1	1	1	0.0400904	-0.0069632	3		5847
MSTRG.15806.1	MSTRG.15806		+	antisense	1	1	1	0.185884	-0.0733184	3		271
MSTRG.45068.1	MSTRG.45068		+	intergenic	1	1	1	0.0843536	-0.0004096	3		778
MSTRG.37000.1	MSTRG.37000		-	intergenic	1	1	1	0.015661	-0.0004096	3		269
MSTRG.30987.1	MSTRG.30987		+	antisense	1	1	1	0.0331252	-0.0147456	3		760
MSTRG.32215.1	MSTRG.32215		-	intergenic	1	1	1	0.0185423	-0.028672	3		1016
MSTRG.9963.1	MSTRG.9963		-	sense_exon_overlap	1	1	1	0.0482764	-0.004096	3		8498
MSTRG.9963.2	MSTRG.9963		-	sense_exon_overlap	1	1	1	0.0482764	-0.004096	3		8623
MSTRG.9963.3	MSTRG.9963		-	sense_exon_overlap	1	1	1	0.0514652	-0.004096	3		8615
MSTRG.9963.4	MSTRG.9963		-	sense_exon_overlap	1	1	1	0.0490915	-0.0221184	3		4797
MSTRG.26554.4	MSTRG.26554		-	sense_exon_overlap	1	1	1	0.0203669	-0.012288	3		504
MSTRG.11992.3	MSTRG.11992		-	intergenic	1	1	1	0.0485014	-0.0282624	3		2544
MSTRG.29504.2	MSTRG.29504		-	antisense	1	1	1	0.00859207	-0.098304	3		242
MSTRG.25431.1	MSTRG.25431		-	antisense	1	1	1	0.00778173	-0.0110592	3		735
MSTRG.17409.1	MSTRG.17409		+	sense_exon_overlap	1	1	1	0.0254261	-0.036864	3		1274
MSTRG.17409.2	MSTRG.17409		+	sense_exon_overlap	1	1	1	0.0235944	-0.158515	3		631
MSTRG.20341.1	MSTRG.20341		-	antisense	1	1	1	0.0254789	-0.036864	3		3332
MSTRG.22616.2	MSTRG.22616		-	sense_exon_overlap	1	1	1	0.0220481	-0.053248	3		504
MSTRG.36344.1	MSTRG.36344		-	intergenic	1	1	1	0.0628673	-0.028672	3		1694
MSTRG.35460.1	MSTRG.35460		+	antisense	1	1	1	0.0367873	-0.01024	3		376
MSTRG.36063.1	MSTRG.36063		-	sense_exon_overlap	1	1	1	0.151029	-0.012288	3		1728
MSTRG.15146.1	MSTRG.15146		-	sense_exon_overlap	1	1	1	0.0915538	-0.016384	3		2921
MSTRG.30993.3	MSTRG.30993		+	sense_exon_overlap	1	1	1	0.0352436	-0.0360448	3		5355
MSTRG.4042.1	MSTRG.4042		+	intergenic	1	1	1	0.0352669	-0.0004096	3		5407
MSTRG.2674.1	MSTRG.2674		+	intergenic	1	1	1	0.118959	-0.0405504	3		3870
MSTRG.5872.7	MSTRG.5872		-	antisense	1	1	1	0.0651494	-0.014336	3		8408
MSTRG.23741.4	MSTRG.23741		+	intergenic	1	1	1	0.0569016	-0.115917	3		2680
MSTRG.30991.1	MSTRG.30991		+	antisense	1	1	1	0.111104	-0.08192	3		952
MSTRG.8342.1	MSTRG.8342		+	intergenic	1	1	1	0.0534297	-0.0004096	3		469
MSTRG.2676.1	MSTRG.2676		+	intergenic	1	1	1	0.0366634	-0.0004096	3		976
MSTRG.11887.1	MSTRG.11887		-	antisense	1	1	1	0.0183166	-0.0540672	3		523
MSTRG.8240.1	MSTRG.8240		-	sense_exon_overlap	1	1	1	0.0164195	-0.0258048	3		1616
MSTRG.17182.1	MSTRG.17182		-	antisense	1	1	1	0.175237	-0.0180224	3		1230
MSTRG.25924.1	MSTRG.25924		-	intergenic	1	1	1	0.0270884	-0.0622592	3		3701
MSTRG.17703.1	MSTRG.17703		+	sense_exon_overlap	1	1	1	0.0161932	-0.0069632	3		656
MSTRG.41066.1	MSTRG.41066		+	intergenic	1	1	1	0.0604062	-0.0167936	3		428
MSTRG.41081.1	MSTRG.41081		-	antisense	1	1	1	0.465983	-0.0212992	3		954
MSTRG.36221.2	MSTRG.36221		+	intergenic	1	1	1	0.0533108	-0.0483328	3		9410
MSTRG.10868.1	MSTRG.10868		-	sense_exon_overlap	1	1	1	0.0118993	-0.008192	3		2155
MSTRG.42688.4	MSTRG.42688		-	antisense	1	1	1	0.0135172	-0.045056	3		413
MSTRG.31704.1	MSTRG.31704		-	intergenic	1	1	1	0.00848844	-0.155648	3		224
MSTRG.15665.1	MSTRG.15665		+	sense_exon_overlap	1	1	1	0.0619044	-0.028672	3		6360
MSTRG.9999.2	MSTRG.9999		-	antisense	1	1	1	0.0410775	-0.014336	3		517
MSTRG.9999.1	MSTRG.9999		-	sense_exon_overlap	1	1	1	0.0449177	-0.0077824	3		637
MSTRG.33031.1	MSTRG.33031		-	intergenic	1	1	1	0.0713834	-0.034816	3		3039
MSTRG.30381.5	MSTRG.30381		-	antisense	1	1	1	0.079779	-0.0401408	3		3305
MSTRG.1112.1	MSTRG.1112		+	intergenic	1	1	1	0.0789481	-0.12288	3		1861
MSTRG.15260.2	MSTRG.15260		-	intergenic	1	1	1	0.0784792	-0.0249856	3		2236
MSTRG.30381.8	MSTRG.30381		-	antisense	1	1	1	0.0957657	-0.0401408	3		2794
MSTRG.32225.2	MSTRG.32225		-	intergenic	1	1	1	0.025677	-0.0004096	3		441
MSTRG.29008.2	MSTRG.29008		+	sense_exon_overlap	1	1	1	0.00322179	-0.105267	3		258
MSTRG.8339.1	MSTRG.8339		+	sense_exon_overlap	1	1	1	0.00307246	-0.159744	3		242
MSTRG.35246.1	MSTRG.35246		-	antisense	1	1	1	0.12546	-0.0131072	3		1102
MSTRG.15262.1	MSTRG.15262		-	intergenic	1	1	1	0.0386202	-0.077824	3		1258
MSTRG.36525.3	MSTRG.36525		+	intergenic	1	1	1	0.0458664	-0.047104	3		3969
MSTRG.5523.1	MSTRG.5523		+	sense_exon_overlap	1	1	1	0.0747224	-0.0012288	3		677
MSTRG.26465.1	MSTRG.26465		-	sense_exon_overlap	1	1	1	0.144193	-0.0176128	3		1203
MSTRG.3596.5	MSTRG.3596		+	antisense	1	1	1	0.349531	-0.113869	3		1848
MSTRG.5025.1	MSTRG.5025		-	antisense	1	1	1	0.0178363	-0.0311296	3		260
MSTRG.44865.2	MSTRG.44865		+	intergenic	1	1	1	0.053934	-0.0303104	3		11601
MSTRG.10718.1	MSTRG.10718		+	intergenic	1	1	1	0.0294456	-0.008192	3		1947
MSTRG.6648.1	MSTRG.6648		+	sense_exon_overlap	1	1	1	0.0583212	-0.024576	3		450
MSTRG.16135.1	MSTRG.16135		-	intergenic	1	1	1	0.0484421	-0.045056	3		1647
MSTRG.23179.1	MSTRG.23179		+	intergenic	1	1	1	0.0051778	-0.0004096	3		314
MSTRG.12102.1	MSTRG.12102		+	antisense	1	1	1	0.0412268	-0.008192	3		4497
MSTRG.43476.1	MSTRG.43476		+	antisense	1	1	1	0.122808	-0.049152	3		1507
MSTRG.32098.2	MSTRG.32098		-	intergenic	1	1	1	0.037451	-0.0036864	3		5095
MSTRG.8329.3	MSTRG.8329		-	sense_exon_overlap	1	1	1	0.0664489	-0.057344	3		2493
MSTRG.28364.1	MSTRG.28364		-	bidirection	1	1	1	0.00901817	-0.104038	3		361
MSTRG.42351.6	MSTRG.42351		+	antisense	1	1	1	0.0085065	-0.053248	3		2337
MSTRG.15671.1	MSTRG.15671		-	sense_exon_overlap	1	1	1	0.0589577	-0.045056	3		1373
MSTRG.26934.1	MSTRG.26934		+	sense_exon_overlap	1	1	1	0.212915	-0.0974848	3		5762
MSTRG.11937.2	MSTRG.11937		-	antisense	1	1	1	0.108249	-0.0274432	3		2200
MSTRG.12104.1	MSTRG.12104		+	intergenic	1	1	1	0.0446922	-0.0561152	3		2415
MSTRG.23337.2	MSTRG.23337		+	sense_exon_overlap	1	1	1	0.0119428	-0.0004096	3		590
MSTRG.3449.1	MSTRG.3449		+	intergenic	1	1	1	0.0248289	-0.008192	3		3973
MSTRG.18828.1	MSTRG.18828		+	antisense	1	1	1	0.114988	-0.13353	3		2085
MSTRG.23337.1	MSTRG.23337		+	sense_exon_overlap	1	1	1	0.0121471	-0.0004096	3		700
MSTRG.11120.1	MSTRG.11120		+	sense_exon_overlap	1	1	1	0.00868411	-0.0786432	3		227
MSTRG.23117.1	MSTRG.23117		+	intergenic	1	1	1	0.150732	-0.0933888	3		1698
MSTRG.3079.1	MSTRG.3079		-	antisense	1	1	1	0.0511773	-0.002048	3		17294
MSTRG.4643.2	MSTRG.4643		+	antisense	1	1	1	0.0589364	-0.0638976	3		1947
MSTRG.24764.1	MSTRG.24764		+	antisense	1	1	1	0.0153047	-0.0004096	3		281
MSTRG.33303.2	MSTRG.33303		-	antisense	1	1	1	0.145586	-0.111821	3		1514
MSTRG.24912.1	MSTRG.24912		-	antisense	1	1	1	0.00749708	-0.237568	3		351
MSTRG.13234.1	MSTRG.13234		+	intergenic	1	1	1	0.0258651	-0.0049152	3		374
MSTRG.14998.1	MSTRG.14998		-	intergenic	1	1	1	0.0175199	-0.0323584	3		211
MSTRG.29185.1	MSTRG.29185		+	intergenic	1	1	1	4.78534e-07	-0.169984	3		217
MSTRG.26760.2	MSTRG.26760		+	sense_exon_overlap	1	1	1	0.249624	-0.0847872	3		291
MSTRG.27743.1	MSTRG.27743		-	antisense	1	1	1	0.0152411	-0.086016	3		577
MSTRG.2123.1	MSTRG.2123		+	intergenic	1	1	1	0.019797	-0.0004096	3		3588
MSTRG.37175.1	MSTRG.37175		+	sense_exon_overlap	1	1	1	0.0453586	-0.0299008	3		10058
MSTRG.4854.1	MSTRG.4854		-	sense_intron_overlap	1	1	1	0.162645	-0.0380928	3		1108
MSTRG.44400.1	MSTRG.44400		+	intergenic	1	1	1	0.0148941	-0.0004096	3		786
MSTRG.38660.1	MSTRG.38660		-	intergenic	1	1	1	0.0324448	-0.0176128	3		731
MSTRG.26903.5	MSTRG.26903		-	sense_exon_overlap	1	1	1	0.0587021	-0.0577536	3		2600
MSTRG.12796.1	MSTRG.12796		-	antisense	1	1	1	0.0340417	-0.0413696	3		658
MSTRG.22627.1	MSTRG.22627		+	antisense	1	1	1	0.168288	-0.0004096	3		958
MSTRG.18089.1	MSTRG.18089		+	antisense	1	1	1	0.109144	-0.10281	3		3768
MSTRG.32769.1	MSTRG.32769		-	intergenic	1	1	1	0.0112703	-0.233472	3		339
MSTRG.38198.4	MSTRG.38198		-	intergenic	1	1	1	0.150751	-0.02048	3		1792
MSTRG.16999.1	MSTRG.16999		+	antisense	1	1	1	0.0566564	-0.0548864	3		468
MSTRG.42022.2	MSTRG.42022		-	intergenic	1	1	1	0.0253289	-0.004096	3		434
MSTRG.20950.1	MSTRG.20950		+	intergenic	1	1	1	0.00358223	-0.0086016	3		243
MSTRG.4303.1	MSTRG.4303		-	intergenic	1	1	1	0.0327055	-0.0155648	3		778
MSTRG.11376.2	MSTRG.11376		-	intergenic	1	1	1	1.82714e-05	-0.012288	3		292
MSTRG.11376.1	MSTRG.11376		-	intergenic	1	1	1	0.1543	-0.16384	3		1188
MSTRG.30049.2	MSTRG.30049		-	intergenic	1	1	1	0.012382	-0.02048	3		329
MSTRG.15218.1	MSTRG.15218		-	intergenic	1	1	1	0.0251265	-0.270336	3		664
MSTRG.36083.1	MSTRG.36083		+	intergenic	1	1	1	0.0339349	-0.114688	3		1517
MSTRG.11945.3	MSTRG.11945		-	sense_exon_overlap	1	1	1	0.0643124	-0.06144	3		2312
MSTRG.27751.1	MSTRG.27751		-	sense_exon_overlap	1	1	1	0.0286851	-0.133939	3		1654
MSTRG.4671.1	MSTRG.4671		+	sense_exon_overlap	1	1	1	0.103179	-0.0638976	3		2548
MSTRG.2537.1	MSTRG.2537		+	sense_exon_overlap	1	1	1	0.0301861	-0.233472	3		1126
MSTRG.19148.3	MSTRG.19148		+	antisense	1	1	1	0.0593581	-0.047104	3		1625
MSTRG.19148.2	MSTRG.19148		+	antisense	1	1	1	0.255256	-0.047104	3		1368
MSTRG.19569.1	MSTRG.19569		+	antisense	1	1	1	0.0705702	-0.0602112	3		1747
MSTRG.13877.1	MSTRG.13877		-	sense_exon_overlap	1	1	1	0.0394594	-0.148685	3		891
MSTRG.6882.1	MSTRG.6882		-	antisense	1	1	1	0.175045	-0.0180224	3		524
MSTRG.43012.2	MSTRG.43012		+	antisense	1	1	1	0.0580207	-0.0729088	3		845
MSTRG.41498.1	MSTRG.41498		-	intergenic	1	1	1	0.00827981	-0.12288	3		256
MSTRG.37263.1	MSTRG.37263		-	intergenic	1	1	1	0.021718	-0.032768	3		1168
MSTRG.45193.1	MSTRG.45193		-	intergenic	1	1	1	0.00491909	-0.0004096	3		706
MSTRG.39330.2	MSTRG.39330		+	sense_exon_overlap	1	1	1	0.0182116	-0.14295	3		274
MSTRG.14596.1	MSTRG.14596		+	antisense	1	1	1	0.0247912	-0.032768	3		3905
MSTRG.23920.2	MSTRG.23920		-	intergenic	1	1	1	0.00798343	-0.063488	3		594
MSTRG.14596.2	MSTRG.14596		+	antisense	1	1	1	0.0592493	-0.026624	3		5044
MSTRG.6158.1	MSTRG.6158		+	sense_exon_overlap	1	1	1	0.0682798	-0.0372736	3		810
MSTRG.37263.2	MSTRG.37263		-	intergenic	1	1	1	0.0201193	-0.0356352	3		1194
MSTRG.36308.1	MSTRG.36308		-	intergenic	1	1	1	0.0829571	-0.0499712	3		5708
MSTRG.3826.2	MSTRG.3826		+	sense_exon_overlap	1	1	1	0.0370499	-0.024576	3		2637
MSTRG.42434.1	MSTRG.42434		-	intergenic	1	1	1	0.030149	-0.131072	3		239
MSTRG.7938.1	MSTRG.7938		+	sense_exon_overlap	1	1	1	0.0310764	-0.0364544	3		1970
MSTRG.19505.2	MSTRG.19505		-	sense_exon_overlap	1	1	1	0.164245	-0.036864	3		1361
MSTRG.14096.2	MSTRG.14096		+	antisense	1	1	1	0.0423929	-0.065536	3		703
MSTRG.35468.5	MSTRG.35468		-	sense_exon_overlap	1	1	1	0.0821311	-0.0679936	3		898
MSTRG.1935.1	MSTRG.1935		+	antisense	1	1	1	0.0596797	-0.0442368	3		756
MSTRG.22644.1	MSTRG.22644		+	antisense	1	1	1	0.0998658	-0.024576	3		2836
MSTRG.38967.1	MSTRG.38967		-	intergenic	1	1	1	0.0306631	-0.004096	3		2857
MSTRG.41940.1	MSTRG.41940		-	intergenic	1	1	1	0.0327605	-0.0004096	3		967
MSTRG.35344.1	MSTRG.35344		-	antisense	1	1	1	0.100809	-0.0446464	3		3679
MSTRG.45181.2	MSTRG.45181		+	intergenic	1	1	1	0.00278356	-0.0004096	3		974
MSTRG.45181.1	MSTRG.45181		+	intergenic	1	1	1	1.38311e-05	-0.0004096	3		899
MSTRG.18228.1	MSTRG.18228		+	intergenic	1	1	1	0.0637793	-0.008192	3		1696
MSTRG.42785.1	MSTRG.42785		+	intergenic	1	1	1	0.119	-0.0438272	3		1366
MSTRG.37937.1	MSTRG.37937		-	sense_intron_overlap	1	1	1	0.0588223	-0.0454656	3		8545
MSTRG.12581.2	MSTRG.12581		+	intergenic	1	1	1	9.88177e-06	-0.0004096	3		348
MSTRG.13969.1	MSTRG.13969		-	sense_exon_overlap	1	1	1	0.00599062	-0.0004096	3		200
MSTRG.949.1	MSTRG.949		+	intergenic	1	1	1	0.102346	-0.139264	3		2753
MSTRG.31697.1	MSTRG.31697		+	intergenic	1	1	1	0.0141431	-0.086016	3		585
MSTRG.1241.2	MSTRG.1241		+	intergenic	1	1	1	0.0456793	-0.114688	3		2044
MSTRG.1241.1	MSTRG.1241		+	intergenic	1	1	1	0.0271326	-0.008192	3		2231
MSTRG.7721.1	MSTRG.7721		-	antisense	1	1	1	0.0717847	-0.132301	3		1851
MSTRG.26104.1	MSTRG.26104		-	antisense	1	1	1	0.0550725	-0.004096	3		2232
MSTRG.33397.1	MSTRG.33397		+	intergenic	1	1	1	0.0268947	-0.0094208	3		458
MSTRG.39074.1	MSTRG.39074		-	antisense	1	1	1	0.0320635	-0.057344	3		3635
MSTRG.42005.1	MSTRG.42005		-	antisense	1	1	1	0.0994823	-0.0331776	3		2245
MSTRG.25779.1	MSTRG.25779		+	antisense	1	1	1	0.153087	-0.0667648	3		1047
MSTRG.18724.1	MSTRG.18724		-	antisense	1	1	1	0.152097	-0.0282624	3		1762
MSTRG.41621.1	MSTRG.41621		-	sense_exon_overlap	1	1	1	0.0419848	-0.124928	3		314
MSTRG.45189.3	MSTRG.45189		+	intergenic	1	1	1	4.72791e-07	-0.0004096	3		689
MSTRG.3132.1	MSTRG.3132		+	sense_exon_overlap	1	1	1	0.0398915	-0.0106496	3		1511
MSTRG.45189.1	MSTRG.45189		+	intergenic	1	1	1	4.92777e-07	-0.0004096	3		1094
MSTRG.18216.1	MSTRG.18216		+	intergenic	1	1	1	0.0387351	-0.04096	3		3197
MSTRG.389.2	MSTRG.389		-	bidirection	1	1	1	0.015354	-0.012288	3		754
MSTRG.7534.1	MSTRG.7534		-	antisense	1	1	1	0.0649149	-0.016384	3		1383
MSTRG.45113.9	MSTRG.45113		+	intergenic	1	1	1	3.17706e-06	-0.0004096	3		564
MSTRG.19144.2	MSTRG.19144		+	sense_exon_overlap	1	1	1	0.196183	-0.0589824	3		423
MSTRG.2518.1	MSTRG.2518		+	intergenic	1	1	1	0.135845	-0.086016	3		538
MSTRG.20091.3	MSTRG.20091		+	sense_intron_overlap	1	1	1	0.0824254	-0.0864256	3		10541
MSTRG.16991.1	MSTRG.16991		+	antisense	1	1	1	0.0409247	-0.0868352	3		870
MSTRG.44332.1	MSTRG.44332		+	intergenic	1	1	1	0.106277	-0.0540672	3		478
MSTRG.15965.1	MSTRG.15965		-	antisense	1	1	1	0.164364	-0.0012288	3		442
MSTRG.40398.7	MSTRG.40398		-	intergenic	1	1	1	0.0589261	-0.0237568	3		3918
MSTRG.45189.2	MSTRG.45189		+	intergenic	1	1	1	1.4756e-06	-0.0004096	3		1099
MSTRG.29051.1	MSTRG.29051		-	sense_exon_overlap	1	1	1	0.0659481	-0.067584	3		3813
MSTRG.10814.1	MSTRG.10814		+	intergenic	1	1	1	0.0150679	-0.049152	3		989
MSTRG.24526.1	MSTRG.24526		-	intergenic	1	1	1	0.0281397	-0.262144	3		562
MSTRG.20422.1	MSTRG.20422		+	antisense	1	1	1	0.42927	-0.0733184	3		929
MSTRG.21475.1	MSTRG.21475		-	sense_exon_overlap	1	1	1	0.0129901	-0.454656	3		399
MSTRG.30402.3	MSTRG.30402		-	intergenic	1	1	1	0.0479499	-0.04096	3		372
MSTRG.30402.2	MSTRG.30402		-	intergenic	1	1	1	0.0586629	-0.032768	3		370
MSTRG.34157.5	MSTRG.34157		-	intergenic	1	1	1	0.0902711	-0.0217088	3		1589
MSTRG.3118.1	MSTRG.3118		+	intergenic	1	1	1	0.0173922	-0.126976	3		335
MSTRG.20420.1	MSTRG.20420		-	antisense	1	1	1	0.0339469	-0.024576	3		1147
MSTRG.43335.1	MSTRG.43335		+	intergenic	1	1	1	0.168292	-0.14336	3		591
MSTRG.42122.1	MSTRG.42122		-	antisense	1	1	1	0.0172114	-0.053248	3		201
MSTRG.45113.7	MSTRG.45113		+	intergenic	1	1	1	9.47209e-07	-0.0004096	3		564
MSTRG.42001.1	MSTRG.42001		-	intergenic	1	1	1	0.0717251	-0.0004096	3		781
MSTRG.3975.2	MSTRG.3975		-	intergenic	1	1	1	0.0384873	-0.356352	3		557
MSTRG.3975.1	MSTRG.3975		-	intergenic	1	1	1	0.138431	-0.356352	3		523
MSTRG.29075.2	MSTRG.29075		-	antisense	1	1	1	0.112289	-0.0638976	3		1085
MSTRG.28722.71	MSTRG.28722		-	antisense	1	1	1	0.179534	-0.0688128	3		698
MSTRG.41512.1	MSTRG.41512		+	intergenic	1	1	1	0.0658651	-0.0004096	3		1215
MSTRG.39062.1	MSTRG.39062		-	antisense	1	1	1	0.018132	-0.073728	3		4636
MSTRG.21835.1	MSTRG.21835		-	intergenic	1	1	1	0.186585	-0.0319488	3		8629
MSTRG.43744.1	MSTRG.43744		-	intergenic	1	1	1	0.0335912	-0.065536	3		1331
MSTRG.41510.1	MSTRG.41510		-	sense_exon_overlap	1	1	1	0.0554606	-0.032768	3		1719
MSTRG.41510.2	MSTRG.41510		-	sense_exon_overlap	1	1	1	0.206275	-0.032768	3		1610
MSTRG.45196.2	MSTRG.45196		-	intergenic	1	1	1	1.53664e-06	-0.0004096	3		440
MSTRG.10395.1	MSTRG.10395		+	antisense	1	1	1	0.0411477	-0.0466944	3		672
MSTRG.16530.1	MSTRG.16530		-	intergenic	1	1	1	0.0506867	-0.0032768	3		332
MSTRG.30582.1	MSTRG.30582		+	intergenic	1	1	1	0.0245072	-0.0483328	3		2574
MSTRG.28666.2	MSTRG.28666		-	intergenic	1	1	1	0.0882117	-0.111411	3		1407
MSTRG.42693.2	MSTRG.42693		+	antisense	1	1	1	0.0522221	-0.028672	3		1538
MSTRG.13945.4	MSTRG.13945		-	intergenic	1	1	1	0.0276513	-0.0663552	3		5322
MSTRG.17238.3	MSTRG.17238		+	sense_exon_overlap	1	1	1	0.0888081	-0.0454656	3		513
MSTRG.17238.2	MSTRG.17238		+	sense_exon_overlap	1	1	1	0.156792	-0.0434176	3		687
MSTRG.3229.1	MSTRG.3229		-	antisense	1	1	1	0.0802394	-0.0577536	3		20184
MSTRG.17238.5	MSTRG.17238		+	sense_exon_overlap	1	1	1	0.132193	-0.0004096	3		1867
MSTRG.17238.4	MSTRG.17238		+	sense_exon_overlap	1	1	1	0.128979	-0.0401408	3		3987
MSTRG.1476.1	MSTRG.1476		+	antisense	1	1	1	0.084077	-0.0331776	3		2752
MSTRG.431.1	MSTRG.431		-	intergenic	1	1	1	0.0119694	-0.004096	3		801
MSTRG.21817.3	MSTRG.21817		+	sense_intron_overlap	1	1	1	0.161619	-0.0397312	3		1408
MSTRG.43760.1	MSTRG.43760		+	intergenic	1	1	1	0.0359143	-0.02048	3		809
MSTRG.2417.2	MSTRG.2417		-	sense_exon_overlap	1	1	1	0.0205803	-0.0196608	3		762
MSTRG.2706.1	MSTRG.2706		-	intergenic	1	1	1	0.0266382	-0.073728	3		607
MSTRG.3901.1	MSTRG.3901		+	intergenic	1	1	1	0.0509204	-0.0004096	3		535
MSTRG.22079.1	MSTRG.22079		+	intergenic	1	1	1	0.00739745	-0.0364544	3		746
MSTRG.23706.1	MSTRG.23706		-	intergenic	1	1	1	0.0118437	-0.154829	3		441
MSTRG.33781.1	MSTRG.33781		+	antisense	1	1	1	0.0571128	-0.0528384	3		1901
MSTRG.23220.4	MSTRG.23220		+	intergenic	1	1	1	0.0356293	-0.036864	3		1416
MSTRG.25816.1	MSTRG.25816		+	intergenic	1	1	1	0.099608	-0.2048	3		215
MSTRG.27124.3	MSTRG.27124		+	intergenic	1	1	1	0.0753838	-0.0462848	3		6917
MSTRG.24502.1	MSTRG.24502		+	antisense	1	1	1	0.0469759	-0.103629	3		1187
MSTRG.11773.1	MSTRG.11773		+	antisense	1	1	1	0.171788	-0.0622592	3		1303
MSTRG.6484.4	MSTRG.6484		-	sense_exon_overlap	1	1	1	0.0351649	-0.234291	3		340
MSTRG.44104.22	MSTRG.44104		+	intergenic	1	1	1	0.0076892	-0.0004096	3		221
MSTRG.1093.1	MSTRG.1093		+	sense_exon_overlap	1	1	1	0.0848005	-0.119194	3		1524
MSTRG.19908.1	MSTRG.19908		-	intergenic	1	1	1	0.0394592	-0.0544768	3		4081
MSTRG.5327.1	MSTRG.5327		+	sense_exon_overlap	1	1	1	0.196297	-0.0651264	3		1122
MSTRG.29454.1	MSTRG.29454		-	sense_exon_overlap	1	1	1	0.0912929	-0.045056	3		2234
MSTRG.15579.2	MSTRG.15579		-	sense_intron_overlap	1	1	1	0.019227	-0.0589824	3		749
MSTRG.40027.2	MSTRG.40027		-	sense_exon_overlap	1	1	1	0.0287061	-0.305152	3		340
MSTRG.18453.1	MSTRG.18453		+	intergenic	1	1	1	0.0694935	-0.012288	3		8955
MSTRG.43210.2	MSTRG.43210		-	antisense	1	1	1	0.236365	-0.105267	3		4634
MSTRG.36070.1	MSTRG.36070		-	intergenic	1	1	1	0.0313196	-0.065536	3		1286
MSTRG.20099.1	MSTRG.20099		-	antisense	1	1	1	0.185049	-0.0872448	3		2772
MSTRG.40329.1	MSTRG.40329		-	sense_exon_overlap	1	1	1	0.0100398	-0.139264	3		712
MSTRG.7699.1	MSTRG.7699		-	intergenic	1	1	1	0.050487	-0.0249856	3		3341
MSTRG.25239.1	MSTRG.25239		+	intergenic	1	1	1	0.0287818	-0.002048	3		1097
MSTRG.37765.1	MSTRG.37765		+	intergenic	1	1	1	0.101308	-0.067584	3		4546
MSTRG.685.7	MSTRG.685		-	sense_exon_overlap	1	1	1	0.0693641	-0.094208	3		616
MSTRG.1190.1	MSTRG.1190		+	intergenic	1	1	1	0.0628458	-0.045056	3		1415
MSTRG.40562.1	MSTRG.40562		-	antisense	1	1	1	0.0517688	-0.073728	3		4914
MSTRG.14401.1	MSTRG.14401		-	sense_exon_overlap	1	1	1	0.0787066	-0.0004096	3		1620
MSTRG.2413.1	MSTRG.2413		+	sense_exon_overlap	1	1	1	0.0531363	-0.0393216	3		6712
MSTRG.2413.2	MSTRG.2413		+	sense_exon_overlap	1	1	1	0.0679668	-0.0442368	3		5609
MSTRG.30668.2	MSTRG.30668		-	sense_exon_overlap	1	1	1	0.102062	-0.0405504	3		8225
MSTRG.30668.1	MSTRG.30668		-	sense_exon_overlap	1	1	1	0.089684	-0.028672	3		3084
MSTRG.6063.1	MSTRG.6063		+	antisense	1	1	1	0.0342333	-0.30679	3		1166
MSTRG.4018.1	MSTRG.4018		-	antisense	1	1	1	0.0553882	-0.0331776	3		3742
MSTRG.4018.2	MSTRG.4018		-	antisense	1	1	1	0.0674272	-0.0708608	3		4484
MSTRG.4018.3	MSTRG.4018		-	antisense	1	1	1	0.0566421	-0.0610304	3		2835
MSTRG.37272.2	MSTRG.37272		+	antisense	1	1	1	0.217431	-0.0192512	3		2087
MSTRG.10933.1	MSTRG.10933		-	antisense	1	1	1	0.204798	-0.0663552	3		2336
MSTRG.15892.2	MSTRG.15892		-	antisense	1	1	1	0.114228	-0.012288	3		506
MSTRG.25865.1	MSTRG.25865		-	sense_exon_overlap	1	1	1	0.0389908	-0.120832	3		701
MSTRG.42938.3	MSTRG.42938		+	intergenic	1	1	1	0.160664	-0.0032768	3		1814
MSTRG.20110.1	MSTRG.20110		-	intergenic	1	1	1	0.0129986	-0.036864	3		600
MSTRG.38563.1	MSTRG.38563		-	intergenic	1	1	1	0.0184171	-0.012288	3		925
MSTRG.36563.2	MSTRG.36563		+	intergenic	1	1	1	0.0174221	-0.043008	3		742
MSTRG.4559.1	MSTRG.4559		+	sense_exon_overlap	1	1	1	0.097886	-0.057344	3		788
MSTRG.28722.49	MSTRG.28722		-	antisense	1	1	1	0.197869	-0.0663552	3		762
MSTRG.6557.4	MSTRG.6557		-	sense_intron_overlap	1	1	1	0.0596611	-0.0786432	3		2371
MSTRG.30521.4	MSTRG.30521		-	antisense	1	1	1	0.0672749	-0.045056	3		4459
MSTRG.34449.1	MSTRG.34449		-	sense_exon_overlap	1	1	1	0.0145793	-0.016384	3		351
MSTRG.26988.1	MSTRG.26988		+	intergenic	1	1	1	0.0216444	-0.028672	3		1112
MSTRG.29049.1	MSTRG.29049		+	antisense	1	1	1	0.0530649	-0.0647168	3		4209
MSTRG.21947.1	MSTRG.21947		+	sense_exon_overlap	1	1	1	0.0104648	-0.148275	3		249
MSTRG.6557.3	MSTRG.6557		-	sense_intron_overlap	1	1	1	0.0794427	-0.0786432	3		1053
MSTRG.45244.2	MSTRG.45244		+	intergenic	1	1	1	0.0946962	-0.0856064	3		472
MSTRG.21945.5	MSTRG.21945		+	sense_exon_overlap	1	1	1	0.0853389	-0.0753664	3		993
MSTRG.21945.4	MSTRG.21945		+	sense_exon_overlap	1	1	1	0.104069	-0.0794624	3		1065
MSTRG.21945.6	MSTRG.21945		+	sense_exon_overlap	1	1	1	0.0157744	-0.0610304	3		486
MSTRG.21945.3	MSTRG.21945		+	sense_exon_overlap	1	1	1	0.104069	-0.0794624	3		1065
MSTRG.6849.2	MSTRG.6849		-	intergenic	1	1	1	0.0599928	-0.02048	3		7410
MSTRG.16183.1	MSTRG.16183		+	intergenic	1	1	1	1.65103e-05	-0.242074	3		249
MSTRG.35757.1	MSTRG.35757		+	sense_exon_overlap	1	1	1	0.0525727	-0.0212992	3		913
MSTRG.26024.1	MSTRG.26024		-	antisense	1	1	1	0.0369857	-0.02048	3		3685
MSTRG.1263.3	MSTRG.1263		+	antisense	1	1	1	0.0346916	-0.0323584	3		1033
MSTRG.27790.2	MSTRG.27790		+	antisense	1	1	1	0.115644	-0.0167936	3		1858
MSTRG.26306.1	MSTRG.26306		-	intergenic	1	1	1	0.00833121	-0.065536	3		275
MSTRG.38268.1	MSTRG.38268		-	sense_exon_overlap	1	1	1	0.112274	-0.032768	3		1957
MSTRG.2914.1	MSTRG.2914		-	intergenic	1	1	1	0.0292073	-0.0118784	3		1555
MSTRG.34693.14	MSTRG.34693		-	intergenic	1	1	1	0.0941597	-0.0090112	3		1430
MSTRG.34693.17	MSTRG.34693		-	intergenic	1	1	1	0.0196875	-0.0106496	3		1250
MSTRG.21592.2	MSTRG.21592		+	intergenic	1	1	1	0.178664	-0.08192	3		1190
MSTRG.34693.11	MSTRG.34693		-	intergenic	1	1	1	0.0195731	-0.036864	3		923
MSTRG.34693.13	MSTRG.34693		-	intergenic	1	1	1	0.130079	-0.028672	3		296
MSTRG.44539.1	MSTRG.44539		+	antisense	1	1	1	0.0035211	-0.0303104	3		434
MSTRG.14600.1	MSTRG.14600		+	intergenic	1	1	1	0.0492712	-0.11264	3		3458
MSTRG.19656.5	MSTRG.19656		-	sense_exon_overlap	1	1	1	0.0486768	-0.028672	3		2962
MSTRG.39431.1	MSTRG.39431		+	intergenic	1	1	1	0.033493	-0.135168	3		333
MSTRG.19656.6	MSTRG.19656		-	sense_exon_overlap	1	1	1	0.0459415	-0.108544	3		1658
MSTRG.26984.1	MSTRG.26984		-	intergenic	1	1	1	0.14647	-0.188006	3		438
MSTRG.26984.2	MSTRG.26984		-	intergenic	1	1	1	0.143165	-0.185549	3		402
MSTRG.34299.1	MSTRG.34299		+	intergenic	1	1	1	0.00965283	-0.16384	3		317
MSTRG.15320.1	MSTRG.15320		-	antisense	1	1	1	0.0295481	-0.167936	3		273
MSTRG.22307.1	MSTRG.22307		+	sense_exon_overlap	1	1	1	0.0423422	-0.0503808	3		3471
MSTRG.25448.3	MSTRG.25448		+	sense_exon_overlap	1	1	1	0.0380434	-0.073728	3		5773
MSTRG.37901.1	MSTRG.37901		-	intergenic	1	1	1	0.127624	-0.049152	3		1175
MSTRG.16762.1	MSTRG.16762		-	antisense	1	1	1	0.0216829	-0.028672	3		540
MSTRG.25448.7	MSTRG.25448		+	sense_intron_overlap	1	1	1	0.0779656	-0.139264	3		1913
MSTRG.25448.6	MSTRG.25448		+	sense_intron_overlap	1	1	1	0.0810127	-0.0700416	3		1668
MSTRG.2625.1	MSTRG.2625		-	intergenic	1	1	1	0.0632777	-0.0118784	3		4574
MSTRG.35930.1	MSTRG.35930		-	intergenic	1	1	1	0.0258485	-0.0135168	3		1122
MSTRG.2881.1	MSTRG.2881		+	intergenic	1	1	1	0.188355	-0.0659456	3		476
MSTRG.37529.2	MSTRG.37529		+	antisense	1	1	1	0.123427	-0.053248	3		495
MSTRG.33879.1	MSTRG.33879		+	sense_exon_overlap	1	1	1	0.0562254	-0.0237568	3		1326
MSTRG.45142.4	MSTRG.45142		+	intergenic	1	1	1	0.167106	-0.0638976	3		4886
MSTRG.44104.2	MSTRG.44104		+	intergenic	1	1	1	0.0169275	-0.0004096	3		210
MSTRG.4440.1	MSTRG.4440		+	antisense	1	1	1	0.0431549	-0.036864	3		450
MSTRG.31477.1	MSTRG.31477		+	sense_exon_overlap	1	1	1	0.0049174	-0.024576	3		243
MSTRG.14343.1	MSTRG.14343		-	sense_exon_overlap	1	1	1	0.181281	-0.0512	3		885
MSTRG.18975.1	MSTRG.18975		+	intergenic	1	1	1	0.0280754	-0.004096	3		767
MSTRG.5457.2	MSTRG.5457		+	sense_exon_overlap	1	1	1	0.34799	-0.0094208	3		4819
MSTRG.5457.3	MSTRG.5457		+	sense_exon_overlap	1	1	1	0.35077	-0.0094208	3		3101
MSTRG.5457.4	MSTRG.5457		+	sense_exon_overlap	1	1	1	0.227173	-0.172032	3		1215
MSTRG.43082.1	MSTRG.43082		-	antisense	1	1	1	0.131776	-0.028672	3		4875
MSTRG.44316.1	MSTRG.44316		-	intergenic	1	1	1	0.0402907	-0.0004096	3		384
MSTRG.17170.1	MSTRG.17170		-	antisense	1	1	1	1.44074e-05	-0.0004096	3		253
MSTRG.36834.2	MSTRG.36834		+	intergenic	1	1	1	0.0175541	-0.0372736	3		977
MSTRG.19185.2	MSTRG.19185		-	sense_exon_overlap	1	1	1	0.0595319	-0.0110592	3		2866
MSTRG.19185.1	MSTRG.19185		-	sense_exon_overlap	1	1	1	0.0860012	-0.004096	3		2011
MSTRG.13696.2	MSTRG.13696		+	sense_intron_overlap	1	1	1	0.0740091	-0.0135168	3		3175
MSTRG.9480.2	MSTRG.9480		-	sense_exon_overlap	1	1	1	0.474381	-0.090112	3		1838
MSTRG.34.3	MSTRG.34		+	intergenic	1	1	1	0.114578	-0.0208896	3		2969
MSTRG.19838.1	MSTRG.19838		+	intergenic	1	1	1	0.0905188	-0.0462848	3		4105
MSTRG.22921.2	MSTRG.22921		-	intergenic	1	1	1	0.134844	-0.159744	3		815
MSTRG.19491.1	MSTRG.19491		-	antisense	1	1	1	0.047432	-0.090112	3		1034
MSTRG.22208.1	MSTRG.22208		-	intergenic	1	1	1	0.014671	-0.0565248	3		297
MSTRG.44352.2	MSTRG.44352		-	intergenic	1	1	1	0.0165206	-0.0282624	3		768
MSTRG.20007.3	MSTRG.20007		-	antisense	1	1	1	0.181968	-0.07168	3		3257
MSTRG.12462.6	MSTRG.12462		-	intergenic	1	1	1	0.0650743	-0.032768	3		5128
MSTRG.21915.1	MSTRG.21915		+	intergenic	1	1	1	0.00876514	-0.0417792	3		1005
MSTRG.30.1	MSTRG.30		-	intergenic	1	1	1	0.0301671	-0.0466944	3		1136
MSTRG.22925.1	MSTRG.22925		-	antisense	1	1	1	0.0192831	-0.0004096	3		462
MSTRG.14721.1	MSTRG.14721		+	sense_exon_overlap	1	1	1	0.0895496	-0.0131072	3		3944
MSTRG.12966.1	MSTRG.12966		-	intergenic	1	1	1	0.10966	-0.004096	3		1199
MSTRG.35332.1	MSTRG.35332		-	intergenic	1	1	1	0.0131308	-0.0004096	3		328
MSTRG.42938.2	MSTRG.42938		+	sense_intron_overlap	1	1	1	0.146911	-0.0352256	3		1820
MSTRG.22206.1	MSTRG.22206		-	intergenic	1	1	1	0.104331	-0.0241664	3		1053
MSTRG.17143.1	MSTRG.17143		-	antisense	1	1	1	0.0422121	-0.120422	3		514
MSTRG.30646.2	MSTRG.30646		+	sense_exon_overlap	1	1	1	0.140779	-0.0290816	3		1587
MSTRG.24006.2	MSTRG.24006		+	intergenic	1	1	1	0.00574025	-0.0004096	3		368
MSTRG.41608.1	MSTRG.41608		+	sense_exon_overlap	1	1	1	0.0571941	-0.0008192	3		2916
MSTRG.6085.1	MSTRG.6085		+	intergenic	1	1	1	0.0152974	-0.006144	3		527
MSTRG.41608.2	MSTRG.41608		+	sense_exon_overlap	1	1	1	0.0197359	-0.086016	3		673
MSTRG.41608.4	MSTRG.41608		+	intergenic	1	1	1	0.0814445	-0.016384	3		1234
MSTRG.23316.3	MSTRG.23316		-	antisense	1	1	1	0.023479	-0.04096	3		1109
MSTRG.1067.2	MSTRG.1067		+	intergenic	1	1	1	0.168388	-0.008192	3		295
MSTRG.29776.1	MSTRG.29776		+	antisense	1	1	1	0.0789316	-0.12288	3		289
MSTRG.14713.1	MSTRG.14713		-	intergenic	1	1	1	0.0427941	-0.0135168	3		3944
MSTRG.26906.1	MSTRG.26906		-	intergenic	1	1	1	0.0340595	-0.0008192	3		785
MSTRG.20013.1	MSTRG.20013		-	intergenic	1	1	1	0.0309424	-0.053248	3		283
MSTRG.6408.1	MSTRG.6408		+	antisense	1	1	1	0.11907	-0.129843	3		3386
MSTRG.40826.1	MSTRG.40826		+	intergenic	1	1	1	0.159764	-0.004096	3		726
MSTRG.42015.1	MSTRG.42015		-	antisense	1	1	1	0.0543248	-0.0352256	3		8725
MSTRG.35296.2	MSTRG.35296		-	sense_exon_overlap	1	1	1	0.143234	-0.0606208	3		2670
MSTRG.28431.1	MSTRG.28431		-	intergenic	1	1	1	0.159119	-0.0004096	3		206
MSTRG.43720.1	MSTRG.43720		-	antisense	1	1	1	0.0548158	-0.036864	3		804
MSTRG.39146.1	MSTRG.39146		-	intergenic	1	1	1	0.178645	-0.0872448	3		1212
MSTRG.42688.3	MSTRG.42688		-	antisense	1	1	1	0.0115416	-0.0004096	3		476
MSTRG.28026.1	MSTRG.28026		-	intergenic	1	1	1	0.0350951	-0.0004096	3		669
MSTRG.33405.2	MSTRG.33405		+	intergenic	1	1	1	0.0415527	-0.055296	3		410
MSTRG.33405.1	MSTRG.33405		+	intergenic	1	1	1	0.0491289	-0.108134	3		1609
MSTRG.14733.1	MSTRG.14733		+	antisense	1	1	1	0.00933401	-0.0004096	3		1222
MSTRG.45036.2	MSTRG.45036		+	antisense	1	1	1	1.23052e-05	-0.0458752	3		614
MSTRG.42251.1	MSTRG.42251		-	intergenic	1	1	1	0.0849299	-0.024576	3		1202
MSTRG.36701.2	MSTRG.36701		+	intergenic	1	1	1	0.175665	-0.018432	3		2446
MSTRG.10063.1	MSTRG.10063		+	intergenic	1	1	1	0.0132484	-0.0004096	3		293
MSTRG.33407.1	MSTRG.33407		+	sense_exon_overlap	1	1	1	0.11823	-0.04096	3		825
MSTRG.11580.1	MSTRG.11580		-	antisense	1	1	1	0.0120547	-0.110592	3		390
MSTRG.41662.2	MSTRG.41662		-	antisense	1	1	1	0.028334	-0.079872	3		484
MSTRG.2129.1	MSTRG.2129		-	antisense	1	1	1	0.074663	-0.01024	3		3616
MSTRG.604.2	MSTRG.604		+	antisense	1	1	1	0.129706	-0.045056	3		645
MSTRG.32238.1	MSTRG.32238		-	intergenic	1	1	1	0.0538596	-0.024576	3		8382
MSTRG.29637.1	MSTRG.29637		-	antisense	1	1	1	0.0886441	-0.0241664	3		3087
MSTRG.7367.1	MSTRG.7367		-	intergenic	1	1	1	0.179294	-0.0638976	3		1034
MSTRG.44541.2	MSTRG.44541		-	intergenic	1	1	1	6.45235e-07	-0.0004096	3		466
MSTRG.29637.2	MSTRG.29637		-	antisense	1	1	1	0.105211	-0.0241664	3		3088
MSTRG.8675.2	MSTRG.8675		-	sense_exon_overlap	1	1	1	0.0194273	-0.191693	3		284
MSTRG.393.1	MSTRG.393		+	sense_exon_overlap	1	1	1	0.0063077	-0.02048	3		207
MSTRG.11637.1	MSTRG.11637		+	sense_exon_overlap	1	1	1	0.0293125	-0.0004096	3		1587
MSTRG.14723.1	MSTRG.14723		+	antisense	1	1	1	0.0538023	-0.0589824	3		2114
MSTRG.30735.2	MSTRG.30735		-	antisense	1	1	1	0.118943	-0.04096	3		1460
MSTRG.22204.1	MSTRG.22204		-	antisense	1	1	1	0.0340573	-0.0004096	3		359
MSTRG.36262.1	MSTRG.36262		+	antisense	1	1	1	0.435896	-0.0929792	3		1906
MSTRG.35147.1	MSTRG.35147		+	antisense	1	1	1	0.0272085	-0.077824	3		1522
MSTRG.13672.1	MSTRG.13672		+	antisense	1	1	1	0.0116912	-0.0192512	3		482
MSTRG.39863.3	MSTRG.39863		+	intergenic	1	1	1	0.0628178	-0.004096	3		7626
MSTRG.17708.8	MSTRG.17708		+	antisense	1	1	1	0.0976443	-0.0651264	3		3708
MSTRG.29390.1	MSTRG.29390		+	sense_exon_overlap	1	1	1	0.0548748	-0.045056	3		1406
MSTRG.2850.2	MSTRG.2850		-	antisense	1	1	1	0.253279	-0.0417792	3		1920
MSTRG.26934.2	MSTRG.26934		+	sense_exon_overlap	1	1	1	0.278029	-0.0794624	3		5687
MSTRG.39863.2	MSTRG.39863		+	intergenic	1	1	1	0.0634591	-0.004096	3		8167
MSTRG.15358.1	MSTRG.15358		-	intergenic	1	1	1	0.0850265	-0.065536	3		1311
MSTRG.36260.2	MSTRG.36260		+	antisense	1	1	1	0.0681413	-0.036864	3		910
MSTRG.44303.1	MSTRG.44303		+	intergenic	1	1	1	0.119806	-0.0638976	3		480
MSTRG.41003.1	MSTRG.41003		-	intergenic	1	1	1	0.0698473	-0.038912	3		6087
MSTRG.5918.1	MSTRG.5918		-	intergenic	1	1	1	0.0750536	-0.101171	3		1104
MSTRG.41948.1	MSTRG.41948		-	intergenic	1	1	1	0.0128953	-0.0004096	3		213
MSTRG.18257.13	MSTRG.18257		-	sense_exon_overlap	1	1	1	0.262696	-0.0241664	3		1998
MSTRG.17015.1	MSTRG.17015		-	intergenic	1	1	1	0.0289636	-0.0720896	3		475
MSTRG.24186.1	MSTRG.24186		-	intergenic	1	1	1	0.0777009	-0.0188416	3		3259
MSTRG.22135.1	MSTRG.22135		-	antisense	1	1	1	0.145867	-0.0004096	3		640
MSTRG.5443.6	MSTRG.5443		-	intergenic	1	1	1	0.078869	-0.04096	3		404
MSTRG.5443.5	MSTRG.5443		-	intergenic	1	1	1	0.091578	-0.069632	3		1580
MSTRG.35359.1	MSTRG.35359		+	intergenic	1	1	1	0.0473466	-0.02048	3		1886
MSTRG.9119.1	MSTRG.9119		+	intergenic	1	1	1	0.00486464	-0.094208	3		807
MSTRG.27118.1	MSTRG.27118		+	antisense	1	1	1	0.0704737	-0.0495616	3		3189
MSTRG.13551.1	MSTRG.13551		-	intergenic	1	1	1	0.0234604	-0.016384	3		1719
MSTRG.28453.1	MSTRG.28453		+	intergenic	1	1	1	0.028058	-0.0483328	3		1224
MSTRG.620.1	MSTRG.620		-	intergenic	1	1	1	0.0726957	-0.0913408	3		1156
MSTRG.15602.2	MSTRG.15602		+	sense_exon_overlap	1	1	1	0.0816432	-0.0303104	3		4134
MSTRG.45180.9	MSTRG.45180		-	intergenic	1	1	1	0.0296551	-0.0004096	3		849
MSTRG.11596.2	MSTRG.11596		-	antisense	1	1	1	0.176897	-0.0630784	3		489
MSTRG.11596.1	MSTRG.11596		-	antisense	1	1	1	0.0350637	-0.053248	3		921
MSTRG.15097.1	MSTRG.15097		+	sense_exon_overlap	1	1	1	0.0850933	-0.0454656	3		682
MSTRG.6218.1	MSTRG.6218		+	intergenic	1	1	1	0.0401826	-0.002048	3		286
MSTRG.36575.2	MSTRG.36575		-	antisense	1	1	1	0.0610064	-0.0643072	3		5693
MSTRG.36575.3	MSTRG.36575		-	antisense	1	1	1	0.0559582	-0.0815104	3		6154
MSTRG.44159.1	MSTRG.44159		+	intergenic	1	1	1	0.178592	-0.124518	3		1449
MSTRG.13083.1	MSTRG.13083		+	intergenic	1	1	1	0.0495211	-0.0528384	3		1161
MSTRG.1895.1	MSTRG.1895		-	intergenic	1	1	1	0.0715378	-0.0114688	3		3882
MSTRG.36976.1	MSTRG.36976		+	sense_exon_overlap	1	1	1	0.00837084	-0.016384	3		225
MSTRG.9023.5	MSTRG.9023		+	sense_exon_overlap	1	1	1	0.0652691	-0.0442368	3		4875
MSTRG.44147.1	MSTRG.44147		-	intergenic	1	1	1	0.00712813	-0.106496	3		215
MSTRG.40398.13	MSTRG.40398		-	intergenic	1	1	1	0.0812045	-0.101581	3		20034
MSTRG.23005.1	MSTRG.23005		-	intergenic	1	1	1	0.0703097	-0.0004096	3		205
MSTRG.24832.1	MSTRG.24832		+	intergenic	1	1	1	0.0098703	-0.094208	3		370
MSTRG.40398.14	MSTRG.40398		-	intergenic	1	1	1	0.0809587	-0.101581	3		21760
MSTRG.23116.1	MSTRG.23116		-	intergenic	1	1	1	0.0237015	-0.0221184	3		814
MSTRG.8247.1	MSTRG.8247		-	antisense	1	1	1	0.0327305	-0.016384	3		2664
MSTRG.23782.2	MSTRG.23782		+	intergenic	1	1	1	0.0835751	-0.0458752	3		9166
MSTRG.23782.3	MSTRG.23782		+	intergenic	1	1	1	0.0818384	-0.0458752	3		5713
MSTRG.43821.1	MSTRG.43821		+	intergenic	1	1	1	0.0647491	-0.065536	3		2144
MSTRG.38385.1	MSTRG.38385		+	intergenic	1	1	1	0.0375464	-0.0004096	3		513
MSTRG.9656.2	MSTRG.9656		-	sense_exon_overlap	1	1	1	0.308829	-0.247398	3		375
MSTRG.24307.1	MSTRG.24307		+	sense_exon_overlap	1	1	1	0.0504924	-0.07168	3		548
MSTRG.45192.7	MSTRG.45192		+	intergenic	1	1	1	5.61581e-07	-0.0004096	3		629
MSTRG.45192.6	MSTRG.45192		+	intergenic	1	1	1	5.61581e-07	-0.0004096	3		583
MSTRG.45192.5	MSTRG.45192		+	intergenic	1	1	1	0.0890609	-0.0004096	3		725
MSTRG.45192.4	MSTRG.45192		+	intergenic	1	1	1	0.190993	-0.0004096	3		725
MSTRG.45192.3	MSTRG.45192		+	intergenic	1	1	1	2.49904e-06	-0.0004096	3		613
MSTRG.45192.1	MSTRG.45192		+	intergenic	1	1	1	5.69793e-07	-0.0004096	3		608
MSTRG.6590.3	MSTRG.6590		+	sense_exon_overlap	1	1	1	0.120913	-0.0974848	3		2352
MSTRG.21541.1	MSTRG.21541		+	intergenic	1	1	1	0.0337257	-0.0479232	3		907
MSTRG.6590.4	MSTRG.6590		+	sense_intron_overlap	1	1	1	0.0742558	-0.0905216	3		2361
MSTRG.44104.19	MSTRG.44104		+	intergenic	1	1	1	0.0076892	-0.0004096	3		225
MSTRG.37404.1	MSTRG.37404		-	antisense	1	1	1	0.0984446	-0.0995328	3		3045
MSTRG.45190.1	MSTRG.45190		-	intergenic	1	1	1	0.00639662	-0.0004096	3		925
MSTRG.24196.1	MSTRG.24196		-	intergenic	1	1	1	0.0520308	-0.18432	3		1497
MSTRG.21879.3	MSTRG.21879		-	antisense	1	1	1	0.404108	-0.012288	3		1258
MSTRG.31703.1	MSTRG.31703		+	bidirection	1	1	1	0.0140579	-0.0196608	3		757
MSTRG.32341.2	MSTRG.32341		-	intergenic	1	1	1	0.00711883	-0.0004096	3		644
MSTRG.32341.1	MSTRG.32341		-	antisense	1	1	1	0.00621924	-0.0004096	3		921
MSTRG.41686.3	MSTRG.41686		+	antisense	1	1	1	0.112696	-0.0729088	3		1188
MSTRG.21733.1	MSTRG.21733		+	intergenic	1	1	1	0.0111229	-0.077824	3		225
MSTRG.28030.2	MSTRG.28030		+	intergenic	1	1	1	0.0176412	-0.0376832	3		1960
MSTRG.44104.15	MSTRG.44104		+	intergenic	1	1	1	0.00504035	-0.0004096	3		203
MSTRG.27935.5	MSTRG.27935		+	intergenic	1	1	1	0.0436754	-0.034816	3		7146
MSTRG.27935.1	MSTRG.27935		+	intergenic	1	1	1	0.101637	-0.0241664	3		1007
MSTRG.860.1	MSTRG.860		+	intergenic	1	1	1	0.132113	-0.0004096	3		1126
MSTRG.21182.1	MSTRG.21182		+	antisense	1	1	1	0.136876	-0.0643072	3		1340
MSTRG.7730.1	MSTRG.7730		+	sense_exon_overlap	1	1	1	0.210892	-0.088064	3		5143
MSTRG.26887.1	MSTRG.26887		+	antisense	1	1	1	0.0331864	-0.0024576	3		1603
MSTRG.30342.1	MSTRG.30342		-	sense_exon_overlap	1	1	1	0.0160747	-0.0331776	3		981
MSTRG.26219.2	MSTRG.26219		-	intergenic	1	1	1	0.0198476	-0.196608	3		738
MSTRG.29268.3	MSTRG.29268		+	sense_intron_overlap	1	1	1	0.0359393	-0.0212992	3		6262
MSTRG.30078.1	MSTRG.30078		-	intergenic	1	1	1	0.0978373	-0.0720896	3		550
MSTRG.43616.2	MSTRG.43616		-	intergenic	1	1	1	0.0200525	-0.002048	3		1453
MSTRG.17276.1	MSTRG.17276		+	antisense	1	1	1	0.0308201	-0.0811008	3		870
MSTRG.3052.2	MSTRG.3052		+	sense_exon_overlap	1	1	1	0.00952589	-0.0004096	3		354
MSTRG.3052.1	MSTRG.3052		+	sense_exon_overlap	1	1	1	0.0210124	-0.0004096	3		593
MSTRG.8715.1	MSTRG.8715		+	intergenic	1	1	1	0.067698	-0.0466944	3		4788
MSTRG.22129.1	MSTRG.22129		-	antisense	1	1	1	0.102603	-0.036864	3		2599
MSTRG.25282.1	MSTRG.25282		+	intergenic	1	1	1	0.0493602	-0.0200704	3		1374
MSTRG.25282.3	MSTRG.25282		+	sense_exon_overlap	1	1	1	0.0655283	-0.0856064	3		1378
MSTRG.26889.1	MSTRG.26889		-	antisense	1	1	1	0.0131997	-0.0589824	3		377
MSTRG.28505.1	MSTRG.28505		+	intergenic	1	1	1	0.0474782	-0.0172032	3		1823
MSTRG.41983.1	MSTRG.41983		+	antisense	1	1	1	0.0139089	-0.09216	3		327
MSTRG.32357.1	MSTRG.32357		+	intergenic	1	1	1	0.0696834	-0.0315392	3		2348
MSTRG.40437.1	MSTRG.40437		+	antisense	1	1	1	0.0404172	-0.0528384	3		909
MSTRG.40788.8	MSTRG.40788		+	sense_exon_overlap	1	1	1	0.0299399	-0.0253952	3		988
MSTRG.27592.1	MSTRG.27592		+	intergenic	1	1	1	0.110818	-0.038912	3		5930
MSTRG.2154.1	MSTRG.2154		+	sense_exon_overlap	1	1	1	0.0075318	-0.147456	3		201
MSTRG.33375.2	MSTRG.33375		-	antisense	1	1	1	0.0299543	-0.0905216	3		3066
MSTRG.44104.12	MSTRG.44104		+	intergenic	1	1	1	0.0169275	-0.0004096	3		233
MSTRG.26825.1	MSTRG.26825		+	antisense	1	1	1	0.0517781	-0.036864	3		980
MSTRG.7785.1	MSTRG.7785		-	intergenic	1	1	1	0.11822	-0.0094208	3		4890
MSTRG.16301.1	MSTRG.16301		-	antisense	1	1	1	0.109494	-0.034816	3		1238
MSTRG.23430.1	MSTRG.23430		+	antisense	1	1	1	0.011568	-0.0544768	3		966
MSTRG.30327.1	MSTRG.30327		+	sense_exon_overlap	1	1	1	0.0086149	-0.08192	3		261
MSTRG.38520.5	MSTRG.38520		+	intergenic	1	1	1	0.0498868	-0.024576	3		1035
MSTRG.6244.1	MSTRG.6244		+	intergenic	1	1	1	0.107607	-0.0086016	3		12467
MSTRG.15273.1	MSTRG.15273		-	antisense	1	1	1	0.109242	-0.118784	3		6913
MSTRG.1305.2	MSTRG.1305		-	sense_exon_overlap	1	1	1	0.0817482	-0.096256	3		5277
MSTRG.35713.3	MSTRG.35713		+	sense_exon_overlap	1	1	1	0.0180485	-0.0004096	3		691
MSTRG.1208.1	MSTRG.1208		+	intergenic	1	1	1	0.0225844	-0.016384	3		1100
MSTRG.6899.1	MSTRG.6899		-	intergenic	1	1	1	0.174971	-0.0352256	3		584
MSTRG.35232.1	MSTRG.35232		+	antisense	1	1	1	0.0940458	-0.0004096	3		2104
MSTRG.40464.2	MSTRG.40464		+	bidirection	1	1	1	0.003018	-0.004096	3		628
MSTRG.33236.1	MSTRG.33236		+	intergenic	1	1	1	0.0390659	-0.0479232	3		811
MSTRG.39055.2	MSTRG.39055		-	intergenic	1	1	1	0.0562042	-0.0569344	3		3251
MSTRG.39055.1	MSTRG.39055		-	intergenic	1	1	1	0.0685942	-0.0598016	3		13171
MSTRG.32627.2	MSTRG.32627		+	intergenic	1	1	1	0.0506137	-0.02048	3		1189
MSTRG.28278.3	MSTRG.28278		+	antisense	1	1	1	0.21051	-0.104038	3		783
MSTRG.40464.1	MSTRG.40464		+	bidirection	1	1	1	0.0203398	-0.004096	3		1595
MSTRG.30657.1	MSTRG.30657		+	antisense	1	1	1	0.173951	-0.0540672	3		3398
MSTRG.42084.2	MSTRG.42084		-	antisense	1	1	1	0.389668	-0.0237568	3		2650
MSTRG.32625.1	MSTRG.32625		-	intergenic	1	1	1	0.0086712	-0.004096	3		250
MSTRG.35905.2	MSTRG.35905		-	antisense	1	1	1	0.0437176	-0.0004096	3		1114
MSTRG.33302.1	MSTRG.33302		-	sense_exon_overlap	1	1	1	0.0626806	-0.0090112	3		907
MSTRG.15994.1	MSTRG.15994		+	antisense	1	1	1	0.331782	-0.0598016	3		1677
MSTRG.40847.4	MSTRG.40847		-	sense_exon_overlap	1	1	1	0.121711	-0.0417792	3		5352
MSTRG.23565.1	MSTRG.23565		+	intergenic	1	1	1	0.0700505	-0.053248	3		5277
MSTRG.44230.1	MSTRG.44230		+	intergenic	1	1	1	0.0132321	-0.0049152	3		414
MSTRG.29607.1	MSTRG.29607		-	antisense	1	1	1	0.180364	-0.047104	3		1859
MSTRG.33883.1	MSTRG.33883		-	antisense	1	1	1	0.0539908	-0.0233472	3		5160
MSTRG.27341.1	MSTRG.27341		+	antisense	1	1	1	0.353916	-0.0606208	3		4843
MSTRG.5119.1	MSTRG.5119		-	intergenic	1	1	1	0.17092	-0.0946176	3		766
MSTRG.15992.1	MSTRG.15992		-	antisense	1	1	1	0.103723	-0.0729088	3		1738
MSTRG.40127.4	MSTRG.40127		+	antisense	1	1	1	0.0334095	-0.119603	3		1734
MSTRG.31652.3	MSTRG.31652		-	intergenic	1	1	1	0.0463821	-0.0200704	3		4641
MSTRG.18658.2	MSTRG.18658		-	intergenic	1	1	1	0.140637	-0.0090112	3		844
MSTRG.31310.1	MSTRG.31310		+	intergenic	1	1	1	0.0306862	-0.0016384	3		2841
MSTRG.8376.1	MSTRG.8376		-	sense_exon_overlap	1	1	1	0.0237725	-0.0004096	3		398
MSTRG.42384.2	MSTRG.42384		+	antisense	1	1	1	0.057977	-0.0774144	3		1295
MSTRG.9047.1	MSTRG.9047		-	antisense	1	1	1	0.0034867	-0.0004096	3		247
MSTRG.45192.8	MSTRG.45192		+	intergenic	1	1	1	0.124253	-0.0004096	3		344
MSTRG.20915.1	MSTRG.20915		-	intergenic	1	1	1	0.0978527	-0.018432	3		3001
MSTRG.9047.6	MSTRG.9047		-	antisense	1	1	1	0.0281717	-0.004096	3		2596
MSTRG.4749.1	MSTRG.4749		-	intergenic	1	1	1	0.103867	-0.02048	3		421
MSTRG.34323.4	MSTRG.34323		+	sense_exon_overlap	1	1	1	0.03547	-0.0032768	3		618
MSTRG.39098.1	MSTRG.39098		+	antisense	1	1	1	0.0669537	-0.016384	3		4494
MSTRG.27352.1	MSTRG.27352		+	antisense	1	1	1	0.0293819	-0.0323584	3		3811
MSTRG.44929.1	MSTRG.44929		-	intergenic	1	1	1	5.81127e-07	-0.0004096	3		258
MSTRG.11046.1	MSTRG.11046		-	antisense	1	1	1	0.083495	-0.0434176	3		3974
MSTRG.45192.2	MSTRG.45192		+	intergenic	1	1	1	0.190213	-0.0004096	3		705
MSTRG.45082.1	MSTRG.45082		-	intergenic	1	1	1	0.0535169	-0.045056	3		1108
MSTRG.28122.1	MSTRG.28122		-	intergenic	1	1	1	0.0463352	-0.138854	3		264
MSTRG.28080.1	MSTRG.28080		+	sense_exon_overlap	1	1	1	0.166011	-0.0299008	3		216
MSTRG.44301.1	MSTRG.44301		+	intergenic	1	1	1	0.0373892	-0.0196608	3		420
MSTRG.15918.1	MSTRG.15918		-	sense_exon_overlap	1	1	1	0.0352805	-0.0212992	3		2513
MSTRG.3483.2	MSTRG.3483		+	intergenic	1	1	1	0.08114	-0.0405504	3		3626
MSTRG.24286.2	MSTRG.24286		+	sense_intron_overlap	1	1	1	0.0740211	-0.0630784	3		10683
MSTRG.24286.3	MSTRG.24286		+	sense_intron_overlap	1	1	1	0.0740211	-0.0495616	3		9998
MSTRG.31136.1	MSTRG.31136		-	sense_exon_overlap	1	1	1	0.00478706	-0.016384	3		241
MSTRG.21950.9	MSTRG.21950		-	antisense	1	1	1	0.0165003	-0.0745472	3		391
MSTRG.21950.8	MSTRG.21950		-	antisense	1	1	1	0.17751	-0.119194	3		449
MSTRG.10523.1	MSTRG.10523		-	intergenic	1	1	1	0.0369171	-0.0499712	3		535
MSTRG.25539.1	MSTRG.25539		-	antisense	1	1	1	0.1288	-0.179405	3		321
MSTRG.38245.1	MSTRG.38245		-	antisense	1	1	1	0.0958935	-0.0774144	3		541
MSTRG.13166.1	MSTRG.13166		-	antisense	1	1	1	0.0068545	-0.0823296	3		581
MSTRG.37564.1	MSTRG.37564		-	sense_exon_overlap	1	1	1	0.0960185	-0.0712704	3		5368
MSTRG.30552.1	MSTRG.30552		+	sense_exon_overlap	1	1	1	0.0717511	-0.0442368	3		7459
MSTRG.28126.2	MSTRG.28126		+	antisense	1	1	1	0.459382	-0.107315	3		1855
MSTRG.28126.1	MSTRG.28126		+	antisense	1	1	1	0.395751	-0.0794624	3		1683
MSTRG.22431.1	MSTRG.22431		-	intergenic	1	1	1	0.0490605	-0.0438272	3		5102
MSTRG.44540.1	MSTRG.44540		-	intergenic	1	1	1	5.39387e-07	-0.0004096	3		415
MSTRG.41846.1	MSTRG.41846		+	intergenic	1	1	1	0.0414779	-0.02048	3		1789
MSTRG.12153.4	MSTRG.12153		+	antisense	1	1	1	0.0523951	-0.012288	3		882
MSTRG.29708.1	MSTRG.29708		+	intergenic	1	1	1	0.11289	-0.03072	3		398
MSTRG.36550.1	MSTRG.36550		-	intergenic	1	1	1	0.0256149	-0.0724992	3		618
MSTRG.37330.2	MSTRG.37330		-	intergenic	1	1	1	0.0642126	-0.024576	3		14870
MSTRG.37316.1	MSTRG.37316		+	sense_exon_overlap	1	1	1	0.146406	-0.0421888	3		4856
MSTRG.44919.1	MSTRG.44919		-	intergenic	1	1	1	0.00723375	-0.077824	3		371
MSTRG.7806.1	MSTRG.7806		+	intergenic	1	1	1	0.099126	-0.028672	3		1174
MSTRG.15832.1	MSTRG.15832		+	intergenic	1	1	1	0.00861737	-0.0802816	3		263
MSTRG.2384.3	MSTRG.2384		-	antisense	1	1	1	0.249086	-0.111821	3		2329
MSTRG.3240.1	MSTRG.3240		-	antisense	1	1	1	0.0178949	-0.171622	3		1073
MSTRG.43265.1	MSTRG.43265		+	intergenic	1	1	1	0.0178833	-0.024576	3		234
MSTRG.23893.1	MSTRG.23893		-	intergenic	1	1	1	0.01714	-0.0004096	3		635
MSTRG.21926.2	MSTRG.21926		+	sense_exon_overlap	1	1	1	0.0335923	-0.0749568	3		490
MSTRG.25044.1	MSTRG.25044		-	sense_exon_overlap	1	1	1	0.0779107	-0.0176128	3		7032
MSTRG.25044.3	MSTRG.25044		-	sense_exon_overlap	1	1	1	0.0692133	-0.0344064	3		7320
MSTRG.25044.2	MSTRG.25044		-	sense_exon_overlap	1	1	1	0.0674604	-0.0618496	3		7723
MSTRG.18203.1	MSTRG.18203		-	intergenic	1	1	1	0.0902039	-0.024576	3		586
MSTRG.43377.1	MSTRG.43377		+	intergenic	1	1	1	0.0300371	-0.127386	3		2460
MSTRG.22358.1	MSTRG.22358		-	intergenic	1	1	1	0.0670454	-0.008192	3		1663
MSTRG.34400.1	MSTRG.34400		-	sense_exon_overlap	1	1	1	0.0868032	-0.036864	3		2161
MSTRG.32411.1	MSTRG.32411		-	antisense	1	1	1	0.0564641	-0.02048	3		4423
MSTRG.7967.1	MSTRG.7967		-	sense_exon_overlap	1	1	1	0.0288977	-0.069632	3		1311
MSTRG.27145.7	MSTRG.27145		-	intergenic	1	1	1	0.0456154	-0.155648	3		1954
MSTRG.40183.3	MSTRG.40183		+	antisense	1	1	1	0.0339067	-0.0733184	3		442
MSTRG.27145.5	MSTRG.27145		-	intergenic	1	1	1	0.039478	-0.0774144	3		2616
MSTRG.32706.3	MSTRG.32706		-	antisense	1	1	1	0.0881964	-0.0876544	3		5719
MSTRG.40183.6	MSTRG.40183		+	antisense	1	1	1	0.00824595	-0.0970752	3		387
MSTRG.42720.2	MSTRG.42720		-	intergenic	1	1	1	0.00256121	-0.169574	3		345
MSTRG.27145.8	MSTRG.27145		-	intergenic	1	1	1	0.0418159	-0.065536	3		4277
MSTRG.9057.1	MSTRG.9057		+	antisense	1	1	1	0.0551722	-0.103629	3		2472
MSTRG.44383.1	MSTRG.44383		+	antisense	1	1	1	0.232281	-0.101171	3		396
MSTRG.40885.2	MSTRG.40885		+	intergenic	1	1	1	1.63865e-05	-0.155648	3		369
MSTRG.42391.1	MSTRG.42391		+	sense_exon_overlap	1	1	1	0.017154	-0.0520192	3		362
MSTRG.42373.1	MSTRG.42373		-	antisense	1	1	1	0.0773578	-0.0004096	3		1001
MSTRG.1054.2	MSTRG.1054		+	intergenic	1	1	1	0.0114811	-0.154419	3		298
MSTRG.1054.1	MSTRG.1054		+	intergenic	1	1	1	0.00976132	-0.154419	3		300
MSTRG.21114.2	MSTRG.21114		-	intergenic	1	1	1	0.0141225	-0.13271	3		296
MSTRG.45152.1	MSTRG.45152		+	intergenic	1	1	1	0.0092663	-0.0004096	3		973
MSTRG.7297.3	MSTRG.7297		+	antisense	1	1	1	0.0885763	-0.0315392	3		1937
MSTRG.45155.4	MSTRG.45155		-	intergenic	1	1	1	6.25353e-06	-0.0004096	3		613
MSTRG.702.1	MSTRG.702		-	antisense	1	1	1	0.0734153	-0.132301	3		4134
MSTRG.15475.1	MSTRG.15475		-	antisense	1	1	1	0.0397184	-0.0315392	3		2967
MSTRG.34498.1	MSTRG.34498		-	antisense	1	1	1	0.13384	-0.117965	3		6723
MSTRG.20016.1	MSTRG.20016		+	intergenic	1	1	1	0.0401645	-0.004096	3		4724
MSTRG.39096.1	MSTRG.39096		-	sense_exon_overlap	1	1	1	0.185595	-0.0303104	3		683
MSTRG.20781.1	MSTRG.20781		-	intergenic	1	1	1	0.0522105	-0.09216	3		9673
MSTRG.38144.1	MSTRG.38144		-	sense_exon_overlap	1	1	1	0.0469541	-0.0172032	3		1542
MSTRG.33647.5	MSTRG.33647		-	intergenic	1	1	1	0.0280793	-0.0004096	3		770
MSTRG.33863.1	MSTRG.33863		-	antisense	1	1	1	0.0394383	-0.028672	3		400
MSTRG.35604.2	MSTRG.35604		+	antisense	1	1	1	0.145248	-0.02048	3		1337
MSTRG.25389.3	MSTRG.25389		-	antisense	1	1	1	0.140287	-0.0507904	3		1354
MSTRG.7071.3	MSTRG.7071		-	sense_exon_overlap	1	1	1	0.0824841	-0.0208896	3		3599
MSTRG.24892.1	MSTRG.24892		+	sense_exon_overlap	1	1	1	0.0213909	-0.0004096	3		438
MSTRG.7071.6	MSTRG.7071		-	intergenic	1	1	1	0.0131801	-0.0700416	3		2140
MSTRG.29103.2	MSTRG.29103		-	sense_exon_overlap	1	1	1	0.030119	-0.0397312	3		649
MSTRG.36136.1	MSTRG.36136		+	sense_exon_overlap	1	1	1	0.148685	-0.129843	3		2635
MSTRG.30668.5	MSTRG.30668		-	sense_exon_overlap	1	1	1	0.0492229	-0.0405504	3		4008
MSTRG.38627.2	MSTRG.38627		+	intergenic	1	1	1	0.0693649	-0.069632	3		472
MSTRG.27499.1	MSTRG.27499		-	antisense	1	1	1	0.217147	-0.16384	3		1707
MSTRG.2921.1	MSTRG.2921		-	antisense	1	1	1	0.05643	-0.028672	3		6735
MSTRG.32209.1	MSTRG.32209		-	sense_exon_overlap	1	1	1	0.0157465	-0.04096	3		798
MSTRG.38889.2	MSTRG.38889		-	sense_exon_overlap	1	1	1	0.0201199	-0.008192	3		2783
MSTRG.45155.1	MSTRG.45155		-	intergenic	1	1	1	0.114769	-0.0004096	3		784
MSTRG.3918.1	MSTRG.3918		+	antisense	1	1	1	0.0633524	-0.139264	3		1567
MSTRG.25922.14	MSTRG.25922		+	intergenic	1	1	1	5.32376e-07	-0.0892928	3		779
MSTRG.27499.2	MSTRG.27499		-	antisense	1	1	1	0.31978	-0.16384	3		1149
MSTRG.25922.10	MSTRG.25922		+	intergenic	1	1	1	0.0912422	-0.0843776	3		2333
MSTRG.25922.11	MSTRG.25922		+	sense_exon_overlap	1	1	1	0.0233326	-0.109363	3		1408
MSTRG.27163.1	MSTRG.27163		-	sense_exon_overlap	1	1	1	0.177347	-0.190464	3		919
MSTRG.17688.1	MSTRG.17688		+	sense_exon_overlap	1	1	1	0.043901	-0.012288	3		789
MSTRG.22731.1	MSTRG.22731		+	intergenic	1	1	1	0.0133346	-0.0053248	3		433
MSTRG.28949.3	MSTRG.28949		+	intergenic	1	1	1	0.0860973	-0.004096	3		4842
MSTRG.28949.1	MSTRG.28949		+	intergenic	1	1	1	0.0917863	-0.063488	3		2656
MSTRG.23807.4	MSTRG.23807		+	antisense	1	1	1	0.157098	-0.032768	3		1865
MSTRG.22946.1	MSTRG.22946		+	intergenic	1	1	1	0.0337974	-0.0684032	3		1998
MSTRG.12901.1	MSTRG.12901		-	intergenic	1	1	1	5.54892e-07	-0.115507	3		259
MSTRG.5031.2	MSTRG.5031		-	antisense	1	1	1	0.174994	-0.0933888	3		1975
MSTRG.20329.2	MSTRG.20329		-	antisense	1	1	1	0.0374086	-0.150323	3		894
MSTRG.28722.69	MSTRG.28722		-	antisense	1	1	1	0.147475	-0.0671744	3		704
MSTRG.27813.1	MSTRG.27813		+	antisense	1	1	1	0.0621438	-0.004096	3		5574
MSTRG.33633.1	MSTRG.33633		-	sense_intron_overlap	1	1	1	0.0615484	-0.0524288	3		9776
MSTRG.40918.2	MSTRG.40918		-	sense_exon_overlap	1	1	1	0.346318	-0.02048	3		873
MSTRG.44133.1	MSTRG.44133		-	intergenic	1	1	1	0.0235373	-0.022528	3		1344
MSTRG.40668.1	MSTRG.40668		+	sense_exon_overlap	1	1	1	0.169942	-0.0364544	3		7188
MSTRG.29548.3	MSTRG.29548		-	antisense	1	1	1	0.0453618	-0.022528	3		3983
MSTRG.11374.1	MSTRG.11374		+	sense_exon_overlap	1	1	1	0.0343396	-0.0290816	3		2090
MSTRG.8178.3	MSTRG.8178		-	sense_intron_overlap	1	1	1	0.172576	-0.0626688	3		5075
MSTRG.8178.1	MSTRG.8178		-	sense_exon_overlap	1	1	1	0.0745252	-0.073728	3		5640
MSTRG.36130.1	MSTRG.36130		-	intergenic	1	1	1	0.17468	-0.0065536	3		314
MSTRG.25337.1	MSTRG.25337		+	intergenic	1	1	1	0.0101912	-0.012288	3		1508
MSTRG.10121.1	MSTRG.10121		+	antisense	1	1	1	0.0779099	-0.0028672	3		9650
MSTRG.8821.3	MSTRG.8821		-	antisense	1	1	1	0.0902719	-0.0004096	3		3417
MSTRG.2099.1	MSTRG.2099		-	antisense	1	1	1	0.0473032	-0.075776	3		3504
MSTRG.34158.5	MSTRG.34158		+	intergenic	1	1	1	0.0163866	-0.04096	3		934
MSTRG.590.1	MSTRG.590		+	intergenic	1	1	1	0.0312497	-0.08192	3		874
MSTRG.34158.6	MSTRG.34158		+	intergenic	1	1	1	0.0164275	-0.04096	3		1040
MSTRG.34158.1	MSTRG.34158		+	intergenic	1	1	1	0.015676	-0.04096	3		934
MSTRG.21596.1	MSTRG.21596		+	intergenic	1	1	1	0.0184626	-0.196608	3		665
MSTRG.34158.2	MSTRG.34158		+	intergenic	1	1	1	0.0183121	-0.04096	3		934
MSTRG.44572.1	MSTRG.44572		+	intergenic	1	1	1	0.0881304	-0.0610304	3		1428
MSTRG.4275.1	MSTRG.4275		+	intergenic	1	1	1	0.00769459	-0.09216	3		262
MSTRG.17018.1	MSTRG.17018		-	sense_exon_overlap	1	1	1	0.179491	-0.198246	3		606
MSTRG.36725.4	MSTRG.36725		-	sense_intron_overlap	1	1	1	0.0376573	-0.0385024	3		4923
MSTRG.36725.7	MSTRG.36725		-	intergenic	1	1	1	0.128331	-0.0815104	3		1699
MSTRG.36725.6	MSTRG.36725		-	intergenic	1	1	1	0.104056	-0.100762	3		4360
MSTRG.14523.1	MSTRG.14523		-	antisense	1	1	1	0.022936	-0.0004096	3		283
MSTRG.23807.13	MSTRG.23807		+	antisense	1	1	1	0.217169	-0.016384	3		2384
MSTRG.23807.11	MSTRG.23807		+	antisense	1	1	1	0.22167	-0.0782336	3		1305
MSTRG.23955.1	MSTRG.23955		+	antisense	1	1	1	0.0769449	-0.057344	3		516
MSTRG.32923.5	MSTRG.32923		+	sense_exon_overlap	1	1	1	0.0127411	-0.0581632	3		1312
MSTRG.32923.6	MSTRG.32923		+	sense_exon_overlap	1	1	1	0.0163699	-0.0577536	3		952
MSTRG.32923.1	MSTRG.32923		+	sense_exon_overlap	1	1	1	0.0475129	-0.0323584	3		3439
MSTRG.36455.1	MSTRG.36455		+	intergenic	1	1	1	0.00474105	-0.167526	3		290
MSTRG.19957.1	MSTRG.19957		-	antisense	1	1	1	0.0412373	-0.0212992	3		4302
MSTRG.5194.1	MSTRG.5194		+	antisense	1	1	1	0.0136179	-0.094208	3		1281
MSTRG.38259.1	MSTRG.38259		-	intergenic	1	1	1	0.138133	-0.0004096	3		274
MSTRG.21671.4	MSTRG.21671		+	sense_exon_overlap	1	1	1	0.231022	-0.0270336	3		1289
MSTRG.6286.3	MSTRG.6286		+	sense_exon_overlap	1	1	1	0.161056	-0.15401	3		3428
MSTRG.14224.1	MSTRG.14224		-	sense_exon_overlap	1	1	1	0.0614841	-0.0380928	3		8240
MSTRG.14224.2	MSTRG.14224		-	sense_exon_overlap	1	1	1	0.140945	-0.008192	3		5599
MSTRG.39098.2	MSTRG.39098		+	antisense	1	1	1	0.0566781	-0.02048	3		4125
MSTRG.34589.1	MSTRG.34589		-	antisense	1	1	1	0.057261	-0.016384	3		460
MSTRG.11994.1	MSTRG.11994		-	intergenic	1	1	1	0.0298168	-0.028672	3		1578
MSTRG.8401.1	MSTRG.8401		+	antisense	1	1	1	0.0251769	-0.0004096	3		854
MSTRG.23976.1	MSTRG.23976		-	antisense	1	1	1	0.0338228	-0.0004096	3		4612
MSTRG.16559.1	MSTRG.16559		-	sense_exon_overlap	1	1	1	0.116369	-0.006144	3		2006
MSTRG.10221.1	MSTRG.10221		-	intergenic	1	1	1	0.15605	-0.028672	3		525
MSTRG.34047.1	MSTRG.34047		-	sense_exon_overlap	1	1	1	0.0176255	-0.0303104	3		379
MSTRG.34527.1	MSTRG.34527		+	intergenic	1	1	1	0.067191	-0.0004096	3		419
MSTRG.42673.1	MSTRG.42673		+	antisense	1	1	1	0.0746828	-0.0335872	3		9865
MSTRG.44160.1	MSTRG.44160		-	intergenic	1	1	1	0.158082	-0.200704	3		216
MSTRG.2256.2	MSTRG.2256		+	sense_exon_overlap	1	1	1	0.101866	-0.0565248	3		2526
MSTRG.23785.1	MSTRG.23785		+	intergenic	1	1	1	0.103235	-0.0004096	3		2147
MSTRG.11204.1	MSTRG.11204		-	sense_exon_overlap	1	1	1	0.0839442	-0.004096	3		900
MSTRG.11204.2	MSTRG.11204		-	sense_exon_overlap	1	1	1	0.0671483	-0.0098304	3		709
MSTRG.12077.2	MSTRG.12077		+	sense_exon_overlap	1	1	1	0.0767838	-0.0376832	3		3841
MSTRG.14497.1	MSTRG.14497		-	antisense	1	1	1	0.0489964	-0.069632	3		320
MSTRG.10782.1	MSTRG.10782		+	sense_exon_overlap	1	1	1	0.0930558	-0.0544768	3		12000
MSTRG.10782.2	MSTRG.10782		+	sense_exon_overlap	1	1	1	0.0333836	-0.0299008	3		4352
MSTRG.10782.3	MSTRG.10782		+	sense_exon_overlap	1	1	1	0.032264	-0.0200704	3		3823
MSTRG.42614.1	MSTRG.42614		+	intergenic	1	1	1	0.112844	-0.131072	3		303
MSTRG.23988.1	MSTRG.23988		-	antisense	1	1	1	0.126938	-0.049152	3		4106
MSTRG.20353.1	MSTRG.20353		-	antisense	1	1	1	0.388853	-0.077824	3		1041
MSTRG.12045.1	MSTRG.12045		+	intergenic	1	1	1	0.00389096	-0.0229376	3		265
MSTRG.41068.1	MSTRG.41068		+	intergenic	1	1	1	0.010868	-0.0004096	3		255
MSTRG.41068.3	MSTRG.41068		+	intergenic	1	1	1	0.0103087	-0.0004096	3		234
MSTRG.41068.2	MSTRG.41068		+	intergenic	1	1	1	0.010662	-0.0004096	3		261
MSTRG.7581.2	MSTRG.7581		+	sense_exon_overlap	1	1	1	0.0835689	-0.057344	3		3653
MSTRG.8043.1	MSTRG.8043		-	antisense	1	1	1	0.0305363	-0.008192	3		2299
MSTRG.28328.1	MSTRG.28328		-	antisense	1	1	1	0.0596726	-0.117555	3		2915
MSTRG.24639.1	MSTRG.24639		+	intergenic	1	1	1	0.0773472	-0.0458752	3		933
MSTRG.30988.2	MSTRG.30988		+	antisense	1	1	1	0.0799419	-0.12247	3		1374
MSTRG.1287.1	MSTRG.1287		+	intergenic	1	1	1	0.0332341	-0.057344	3		2193
MSTRG.24174.1	MSTRG.24174		-	antisense	1	1	1	0.00587579	-0.0765952	3		284
MSTRG.13296.3	MSTRG.13296		+	sense_exon_overlap	1	1	1	0.0210414	-0.06144	3		614
MSTRG.30053.1	MSTRG.30053		-	intergenic	1	1	1	0.0783068	-0.028672	3		243
MSTRG.39250.1	MSTRG.39250		-	intergenic	1	1	1	0.0308412	-0.0196608	3		2265
MSTRG.2778.1	MSTRG.2778		-	sense_exon_overlap	1	1	1	0.0608061	-0.188416	3		2885
MSTRG.41897.1	MSTRG.41897		-	antisense	1	1	1	0.0265989	-0.0004096	3		355
MSTRG.33116.1	MSTRG.33116		-	antisense	1	1	1	0.017447	-0.0004096	3		378
MSTRG.29169.3	MSTRG.29169		+	antisense	1	1	1	0.0219523	-0.069632	3		1337
MSTRG.37103.1	MSTRG.37103		-	sense_exon_overlap	1	1	1	0.0605434	-0.0589824	3		4346
MSTRG.37294.2	MSTRG.37294		+	antisense	1	1	1	0.036459	-0.141312	3		2344
MSTRG.8598.1	MSTRG.8598		+	sense_exon_overlap	1	1	1	0.052406	-0.022528	3		268
MSTRG.41405.1	MSTRG.41405		+	intergenic	1	1	1	0.0587125	-0.0004096	3		424
MSTRG.7302.1	MSTRG.7302		-	intergenic	1	1	1	0.0458068	-0.0352256	3		435
MSTRG.8598.2	MSTRG.8598		+	sense_exon_overlap	1	1	1	0.0777033	-0.241664	3		239
MSTRG.10828.2	MSTRG.10828		+	sense_exon_overlap	1	1	1	0.0318263	-0.012288	3		895
MSTRG.10828.1	MSTRG.10828		+	sense_exon_overlap	1	1	1	0.0987182	-0.012288	3		1236
MSTRG.22099.1	MSTRG.22099		+	intergenic	1	1	1	0.0074381	-0.08192	3		926
MSTRG.9088.1	MSTRG.9088		+	sense_exon_overlap	1	1	1	0.176815	-0.0413696	3		2120
MSTRG.29504.1	MSTRG.29504		-	antisense	1	1	1	0.00837084	-0.094208	3		229
MSTRG.34144.3	MSTRG.34144		-	intergenic	1	1	1	0.0914739	-0.0004096	3		583
[truncated: 831 more rows]
