# Supplementary material for: Insight into Liver lncRNA and mRNA Profiling at Four Developmental Stages in Ningxiang Pig
Source: Biology (Basel). 2021 Apr 8;10(4):310. doi: 10.3390/biology10040310 (PMC8068270; doi:10.3390/biology10040310)
Supplement: Supplementary file 1 [file biology-10-00310-s001.zip › supplement information/Table S9. KEGG enrichment in lncRNAs module profile 4 of STEM.xls]

Pathway id	Description	Database	Ratio_in_study	Ratio_in_pop	Pvalue_uncorrected	Pvalue_corrected	Second_Category	First_Category	Diff_genes
ko05205	Proteoglycans in cancer	pathway	5/26	240/8754	0.0006097	0.025	Cancer: overview	Human Diseases	Pig.01378;Pig.03204;Pig.03208;Pig.18947;Pig.21726
ko04933	AGE-RAGE signaling pathway in diabetic complications	pathway	4/26	122/8754	0.0004234	0.025	Endocrine and metabolic disease	Human Diseases	Pig.03204;Pig.03456;Pig.20214;Pig.21726
ko04512	ECM-receptor interaction	pathway	3/26	116/8754	0.00472	0.129	Signaling molecules and interaction	Environmental Information Processing	Pig.03208;Pig.16609;Pig.20214
ko05200	Pathways in cancer	pathway	6/26	589/8754	0.006526	0.1338	Cancer: overview	Human Diseases	Pig.03204;Pig.03456;Pig.06996;Pig.08952;Pig.20214;Pig.21726
ko04330	Notch signaling pathway	pathway	2/26	52/8754	0.01027	0.1338	Signal transduction	Environmental Information Processing	Pig.02170;Pig.07225
ko04144	Endocytosis	pathway	4/26	306/8754	0.01192	0.1338	Transport and catabolism	Cellular Processes	Pig.01378;Pig.03204;Pig.06397;Pig.12829
ko04910	Insulin signaling pathway	pathway	3/26	168/8754	0.01305	0.1338	Endocrine system	Organismal Systems	Pig.01945;Pig.03456;Pig.10293
ko04152	AMPK signaling pathway	pathway	3/26	151/8754	0.00978	0.1338	Signal transduction	Environmental Information Processing	Pig.03456;Pig.10293;Pig.20360
ko04218	Cellular senescence	pathway	3/26	188/8754	0.01763	0.1606	Cell growth and death	Cellular Processes	Pig.03456;Pig.06996;Pig.10293
ko05211	Renal cell carcinoma	pathway	2/26	76/8754	0.02113	0.1705	Cancer: specific types	Human Diseases	Pig.03204;Pig.06996
ko05165	Human papillomavirus infection	pathway	4/26	372/8754	0.02287	0.1705	Infectious disease: viral	Human Diseases	Pig.03204;Pig.03456;Pig.10293;Pig.20214
ko05212	Pancreatic cancer	pathway	2/26	84/8754	0.02547	0.1741	Cancer: specific types	Human Diseases	Pig.03204;Pig.08952
ko04520	Adherens junction	pathway	2/26	92/8754	0.03015	0.1902	Cellular community - eukaryotes	Cellular Processes	Pig.01945;Pig.03204
ko04510	Focal adhesion	pathway	3/26	255/8754	0.03876	0.195	Cellular community - eukaryotes	Cellular Processes	Pig.01378;Pig.03204;Pig.20214
ko05100	Bacterial invasion of epithelial cells	pathway	2/26	99/8754	0.0345	0.195	Infectious disease: bacterial	Human Diseases	Pig.01378;Pig.03204
ko04912	GnRH signaling pathway	pathway	2/26	108/8754	0.04043	0.195	Endocrine system	Organismal Systems	Pig.03204;Pig.21726
ko04211	Longevity regulating pathway	pathway	2/26	107/8754	0.03976	0.195	Aging	Organismal Systems	Pig.03456;Pig.10293
ko04014	Ras signaling pathway	pathway	3/26	267/8754	0.04349	0.1955	Signal transduction	Environmental Information Processing	Pig.03204;Pig.06996;Pig.08952
ko03320	PPAR signaling pathway	pathway	2/26	115/8754	0.0453	0.1955	Endocrine system	Organismal Systems	Pig.01945;Pig.20360
ko04922	Glucagon signaling pathway	pathway	2/26	123/8754	0.05111	0.2013	Endocrine system	Organismal Systems	Pig.03456;Pig.20360
ko05131	Shigellosis	pathway	3/26	286/8754	0.05155	0.2013	Infectious disease: bacterial	Human Diseases	Pig.03204;Pig.03456;Pig.19606
ko04931	Insulin resistance	pathway	2/26	131/8754	0.05718	0.2131	Endocrine and metabolic disease	Human Diseases	Pig.03456;Pig.20360
ko00730	Thiamine metabolism	pathway	1/26	21/8754	0.06062	0.2161	Metabolism of cofactors and vitamins	Metabolism	Pig.04619
ko04670	Leukocyte transendothelial migration	pathway	2/26	140/8754	0.06429	0.2197	Immune system	Organismal Systems	Pig.03204;Pig.21726
ko04919	Thyroid hormone signaling pathway	pathway	2/26	149/8754	0.07169	0.2347	Endocrine system	Organismal Systems	Pig.03456;Pig.10293
ko04320	Dorso-ventral axis formation	pathway	1/26	27/8754	0.07728	0.2347	Development and regeneration	Organismal Systems	Pig.06996
ko04926	Relaxin signaling pathway	pathway	2/26	153/8754	0.07506	0.2347	Endocrine system	Organismal Systems	Pig.20214;Pig.21726
ko05418	Fluid shear stress and atherosclerosis	pathway	2/26	160/8754	0.08109	0.2375	Cardiovascular disease	Human Diseases	Pig.01378;Pig.21726
ko04932	Non-alcoholic fatty liver disease (NAFLD)	pathway	2/26	174/8754	0.09359	0.2646	Endocrine and metabolic disease	Human Diseases	Pig.03204;Pig.19606
ko04072	Phospholipase D signaling pathway	pathway	2/26	185/8754	0.1038	0.2837	Signal transduction	Environmental Information Processing	Pig.08952;Pig.10293
ko04062	Chemokine signaling pathway	pathway	2/26	205/8754	0.1231	0.3255	Immune system	Organismal Systems	Pig.03204;Pig.19606
ko05219	Bladder cancer	pathway	1/26	46/8754	0.1282	0.3285	Cancer: specific types	Human Diseases	Pig.21726
ko04216	Ferroptosis	pathway	1/26	72/8754	0.1935	0.3778	Cell growth and death	Cellular Processes	Pig.01787
ko04370	VEGF signaling pathway	pathway	1/26	65/8754	0.1764	0.3778	Signal transduction	Environmental Information Processing	Pig.03204
ko00071	Fatty acid degradation	pathway	1/26	64/8754	0.1739	0.3778	Lipid metabolism	Metabolism	Pig.20360
ko04015	Rap1 signaling pathway	pathway	2/26	269/8754	0.1895	0.3778	Signal transduction	Environmental Information Processing	Pig.03204;Pig.08952
ko05130	Pathogenic Escherichia coli infection	pathway	2/26	249/8754	0.1681	0.3778	Infectious disease: bacterial	Human Diseases	Pig.03204;Pig.14130
ko00330	Arginine and proline metabolism	pathway	1/26	61/8754	0.1665	0.3778	Amino acid metabolism	Metabolism	Pig.01787
ko04714	Thermogenesis	pathway	2/26	265/8754	0.1852	0.3778	Environmental adaptation	Organismal Systems	Pig.10293;Pig.20360
ko04810	Regulation of actin cytoskeleton	pathway	2/26	261/8754	0.1809	0.3778	Cell motility	Cellular Processes	Pig.03204;Pig.14130
ko00240	Pyrimidine metabolism	pathway	1/26	63/8754	0.1714	0.3778	Nucleotide metabolism	Metabolism	Pig.09028
ko01212	Fatty acid metabolism	pathway	1/26	64/8754	0.1739	0.3778		-	Pig.20360
ko05120	Epithelial cell signaling in Helicobacter pylori infection	pathway	1/26	80/8754	0.2126	0.3873	Infectious disease: bacterial	Human Diseases	Pig.03204
ko05166	Human T-cell leukemia virus 1 infection	pathway	2/26	296/8754	0.219	0.3873	Infectious disease: viral	Human Diseases	Pig.06996;Pig.08834
ko05132	Salmonella infection	pathway	2/26	282/8754	0.2037	0.3873	Infectious disease: bacterial	Human Diseases	Pig.03204;Pig.14130
ko04920	Adipocytokine signaling pathway	pathway	1/26	84/8754	0.222	0.3873	Endocrine system	Organismal Systems	Pig.20360
ko04213	Longevity regulating pathway	pathway	1/26	81/8754	0.215	0.3873	Aging	Organismal Systems	Pig.03456
ko04115	p53 signaling pathway	pathway	1/26	89/8754	0.2336	0.3991	Cell growth and death	Cellular Processes	Pig.10293
ko04013	MAPK signaling pathway	pathway	1/26	93/8754	0.2428	0.4063	Signal transduction	Environmental Information Processing	Pig.06996
ko05210	Colorectal cancer	pathway	1/26	99/8754	0.2563	0.4204	Cancer: specific types	Human Diseases	Pig.08952
ko05231	Choline metabolism in cancer	pathway	1/26	105/8754	0.2696	0.4335	Cancer: overview	Human Diseases	Pig.10293
ko05215	Prostate cancer	pathway	1/26	110/8754	0.2805	0.434	Cancer: specific types	Human Diseases	Pig.03456
ko01522	Endocrine resistance	pathway	1/26	108/8754	0.2762	0.434	Drug resistance: antineoplastic	Human Diseases	Pig.21726
ko04974	Protein digestion and absorption	pathway	1/26	114/8754	0.2892	0.4391	Digestive system	Organismal Systems	Pig.20214
ko05222	Small cell lung cancer	pathway	1/26	117/8754	0.2956	0.4406	Cancer: specific types	Human Diseases	Pig.20214
ko03015	mRNA surveillance pathway	pathway	1/26	124/8754	0.3103	0.4464	Translation	Genetic Information Processing	Pig.18592
ko04666	Fc gamma R-mediated phagocytosis	pathway	1/26	123/8754	0.3082	0.4464	Immune system	Organismal Systems	Pig.03204
ko04722	Neurotrophin signaling pathway	pathway	1/26	135/8754	0.3328	0.4513	Nervous system	Organismal Systems	Pig.03204
ko04151	PI3K-Akt signaling pathway	pathway	2/26	406/8754	0.3413	0.4513	Signal transduction	Environmental Information Processing	Pig.10293;Pig.20214
ko05416	Viral myocarditis	pathway	1/26	139/8754	0.3408	0.4513	Cardiovascular disease	Human Diseases	Pig.01378
ko05146	Amoebiasis	pathway	1/26	142/8754	0.3468	0.4513	Infectious disease: parasitic	Human Diseases	Pig.20214
ko04660	T cell receptor signaling pathway	pathway	1/26	132/8754	0.3267	0.4513	Immune system	Organismal Systems	Pig.03204
ko04068	FoxO signaling pathway	pathway	1/26	141/8754	0.3448	0.4513	Signal transduction	Environmental Information Processing	Pig.03456
ko04728	Dopaminergic synapse	pathway	1/26	150/8754	0.3624	0.4643	Nervous system	Organismal Systems	Pig.19606
ko04915	Estrogen signaling pathway	pathway	1/26	153/8754	0.3681	0.4644	Endocrine system	Organismal Systems	Pig.21726
ko04140	Autophagy	pathway	1/26	159/8754	0.3795	0.4715	Transport and catabolism	Cellular Processes	Pig.10293
ko05012	Parkinson disease	pathway	1/26	165/8754	0.3907	0.4782	Neurodegenerative disease	Human Diseases	Pig.07527
ko04150	mTOR signaling pathway	pathway	1/26	181/8754	0.4196	0.4915	Signal transduction	Environmental Information Processing	Pig.10293
ko04270	Vascular smooth muscle contraction	pathway	1/26	180/8754	0.4178	0.4915	Circulatory system	Organismal Systems	Pig.14130
ko05161	Hepatitis B	pathway	1/26	177/8754	0.4125	0.4915	Infectious disease: viral	Human Diseases	Pig.03208
ko03013	RNA transport	pathway	1/26	207/8754	0.4637	0.5355	Translation	Genetic Information Processing	Pig.18592
ko04360	Axon guidance	pathway	1/26	211/8754	0.4702	0.5355	Development and regeneration	Organismal Systems	Pig.03204
ko05202	Transcriptional misregulation in cancer	pathway	1/26	241/8754	0.5166	0.5773	Cancer: overview	Human Diseases	Pig.03456
ko05203	Viral carcinogenesis	pathway	1/26	244/8754	0.521	0.5773	Cancer: overview	Human Diseases	Pig.03204
ko04020	Calcium signaling pathway	pathway	1/26	263/8754	0.5481	0.5992	Signal transduction	Environmental Information Processing	Pig.09185
ko05163	Human cytomegalovirus infection	pathway	1/26	270/8754	0.5577	0.6017	Infectious disease: viral	Human Diseases	Pig.10293
ko05169	Epstein-Barr virus infection	pathway	1/26	280/8754	0.5711	0.6081	Infectious disease: viral	Human Diseases	Pig.07225
ko04530	Tight junction	pathway	2/26	682/8754	0.6124	0.6438	Cellular community - eukaryotes	Cellular Processes	Pig.03204;Pig.14130
ko04010	MAPK signaling pathway	pathway	1/26	330/8754	0.6323	0.6563	Signal transduction	Environmental Information Processing	Pig.03204
ko05168	Herpes simplex virus 1 infection	pathway	1/26	450/8754	0.7469	0.7656	Infectious disease: viral	Human Diseases	Pig.10293
ko05135	Yersinia infection	pathway	1/26	639/8754	0.861	0.8717	Infectious disease: bacterial	Human Diseases	Pig.03204
ko01100	Metabolic pathways	pathway	3/26	1738/8754	0.9135	0.9135		-	Pig.01787;Pig.04619;Pig.09028
