# Supplementary material for: Insight into Liver lncRNA and mRNA Profiling at Four Developmental Stages in Ningxiang Pig
Source: Biology (Basel). 2021 Apr 8;10(4):310. doi: 10.3390/biology10040310 (PMC8068270; doi:10.3390/biology10040310)
Supplement: Supplementary file 1 [file biology-10-00310-s001.zip › supplement information/Table S8.KEGG enrichment in mRNAs module profile 4 of STEM.xls]

Pathway id	Description	Database	Ratio_in_study	Ratio_in_pop	Pvalue_uncorrected	Pvalue_corrected	Second_Category	First_Category	Diff_genes
ko04072	Phospholipase D signaling pathway	pathway	82/1949	185/8754	1.332e-11	1.514e-09	Signal transduction	Environmental Information Processing	MSTRG.21692;MSTRG.21693;MSTRG.31613;MSTRG.39950;MSTRG.9469;Pig.00170;Pig.00287;Pig.00732;Pig.01064;Pig.01183;Pig.01346;Pig.01568;Pig.02179;Pig.02180;Pig.02618;Pig.02749;Pig.03315;Pig.03415;Pig.03789;Pig.04112;Pig.04132;Pig.04167;Pig.06349;Pig.06527;Pig.06685;Pig.07332;Pig.07413;Pig.07575;Pig.07576;Pig.07577;Pig.08048;Pig.08178;Pig.08326;Pig.08560;Pig.08688;Pig.08750;Pig.09063;Pig.09329;Pig.09330;…
ko04510	Focal adhesion	pathway	105/1949	255/8754	5.062e-12	1.514e-09	Cellular community - eukaryotes	Cellular Processes	MSTRG.13408;MSTRG.15730;MSTRG.17866;MSTRG.24131;MSTRG.24540;MSTRG.27259;MSTRG.283;MSTRG.28372;MSTRG.2866;MSTRG.29689;MSTRG.33300;MSTRG.35001;MSTRG.37743;MSTRG.40463;MSTRG.42587;MSTRG.42756;Pig.00172;Pig.00364;Pig.00422;Pig.00728;Pig.00732;Pig.01201;Pig.01378;Pig.01379;Pig.02188;Pig.02233;Pig.02428;Pig.02487;Pig.02618;Pig.02941;Pig.03204;Pig.03315;Pig.03372;Pig.03415;Pig.03433;Pig.03625;Pig.03679;…
ko04512	ECM-receptor interaction	pathway	59/1949	116/8754	1.078e-11	1.514e-09	Signaling molecules and interaction	Environmental Information Processing	MSTRG.13408;MSTRG.16394;MSTRG.16396;MSTRG.24131;MSTRG.24253;MSTRG.24540;MSTRG.27259;MSTRG.2866;MSTRG.29689;MSTRG.33300;MSTRG.37743;MSTRG.42756;Pig.00172;Pig.00322;Pig.00364;Pig.00422;Pig.00728;Pig.01201;Pig.02188;Pig.02428;Pig.02487;Pig.02941;Pig.03208;Pig.03433;Pig.03625;Pig.03679;Pig.04000;Pig.04595;Pig.04596;Pig.07704;Pig.08697;Pig.08698;Pig.08699;Pig.10046;Pig.10513;Pig.11473;Pig.13892;Pig.13…
ko05165	Human papillomavirus infection	pathway	135/1949	372/8754	2.255e-10	1.923e-08	Infectious disease: viral	Human Diseases	MSTRG.13408;MSTRG.20797;MSTRG.24131;MSTRG.24540;MSTRG.25389;MSTRG.27259;MSTRG.2866;MSTRG.29689;MSTRG.33300;MSTRG.37743;MSTRG.39950;MSTRG.42756;MSTRG.9469;Pig.00172;Pig.00364;Pig.00422;Pig.00431;Pig.00728;Pig.01052;Pig.01201;Pig.01254;Pig.01324;Pig.01467;Pig.01998;Pig.02188;Pig.02428;Pig.02487;Pig.02602;Pig.02673;Pig.02776;Pig.02941;Pig.02957;Pig.03204;Pig.03249;Pig.03415;Pig.03433;Pig.03456;Pig.0…
ko05200	Pathways in cancer	pathway	188/1949	589/8754	1.332e-08	7.569e-07	Cancer: overview	Human Diseases	MSTRG.11316;MSTRG.16794;MSTRG.24131;MSTRG.25157;MSTRG.25389;MSTRG.27259;MSTRG.2866;MSTRG.30131;MSTRG.30168;MSTRG.30839;MSTRG.31383;MSTRG.35241;MSTRG.36454;MSTRG.39950;Pig.00172;Pig.00320;Pig.00431;Pig.00728;Pig.01014;Pig.01086;Pig.01201;Pig.01211;Pig.01254;Pig.01317;Pig.01467;Pig.01537;Pig.01998;Pig.02060;Pig.02179;Pig.02180;Pig.02225;Pig.02428;Pig.02682;Pig.02909;Pig.02918;Pig.02957;Pig.03204;Pi…
ko04360	Axon guidance	pathway	83/1949	211/8754	1.177e-08	7.569e-07	Development and regeneration	Organismal Systems	MSTRG.15730;MSTRG.24888;MSTRG.26305;MSTRG.30839;MSTRG.35241;Pig.00171;Pig.00320;Pig.00325;Pig.00331;Pig.00332;Pig.00604;Pig.00732;Pig.00948;Pig.00964;Pig.01317;Pig.02099;Pig.02446;Pig.02776;Pig.03198;Pig.03204;Pig.04077;Pig.04549;Pig.05146;Pig.05316;Pig.05457;Pig.05610;Pig.05623;Pig.05747;Pig.06044;Pig.06072;Pig.06349;Pig.07288;Pig.07413;Pig.07505;Pig.07737;Pig.08048;Pig.08468;Pig.08831;Pig.09061…
ko04151	PI3K-Akt signaling pathway	pathway	136/1949	406/8754	6.81e-08	3.317e-06	Signal transduction	Environmental Information Processing	MSTRG.10736;MSTRG.13042;MSTRG.13408;MSTRG.16794;MSTRG.17390;MSTRG.24131;MSTRG.24540;MSTRG.27259;MSTRG.2866;MSTRG.29125;MSTRG.29689;MSTRG.33300;MSTRG.36454;MSTRG.37743;MSTRG.42756;MSTRG.9469;Pig.00172;Pig.00287;Pig.00319;Pig.00364;Pig.00422;Pig.00431;Pig.00728;Pig.01014;Pig.01201;Pig.01211;Pig.02188;Pig.02428;Pig.02487;Pig.02663;Pig.02673;Pig.02682;Pig.02941;Pig.03372;Pig.03373;Pig.03415;Pig.03433…
ko04926	Relaxin signaling pathway	pathway	63/1949	153/8754	9.671e-08	4.122e-06	Endocrine system	Organismal Systems	MSTRG.16794;MSTRG.24540;MSTRG.27259;MSTRG.29689;MSTRG.30839;MSTRG.37007;MSTRG.39950;Pig.00320;Pig.00422;Pig.02179;Pig.02180;Pig.02428;Pig.02618;Pig.03415;Pig.03422;Pig.05284;Pig.05991;Pig.06349;Pig.07091;Pig.07131;Pig.07575;Pig.07576;Pig.07577;Pig.08048;Pig.08688;Pig.08697;Pig.08698;Pig.08699;Pig.08963;Pig.09329;Pig.09330;Pig.09714;Pig.11474;Pig.11814;Pig.12326;Pig.12628;Pig.12851;Pig.13541;Pig.1…
ko04330	Notch signaling pathway	pathway	29/1949	52/8754	1.497e-07	5.672e-06	Signal transduction	Environmental Information Processing	MSTRG.32443;MSTRG.33338;MSTRG.34597;Pig.01052;Pig.01467;Pig.02229;Pig.02602;Pig.02957;Pig.03986;Pig.05891;Pig.06432;Pig.06498;Pig.07225;Pig.08150;Pig.08680;Pig.09038;Pig.10357;Pig.10736;Pig.11538;Pig.13005;Pig.13211;Pig.14675;Pig.16010;Pig.16173;Pig.17359;Pig.20412;Pig.21247;Pig.22647;Pig.23164
ko04962	Vasopressin-regulated water reabsorption	pathway	30/1949	56/8754	3.022e-07	1.03e-05	Excretory system	Organismal Systems	MSTRG.13455;MSTRG.19651;MSTRG.28404;MSTRG.28794;MSTRG.39950;MSTRG.8513;Pig.00411;Pig.05067;Pig.07091;Pig.07575;Pig.07576;Pig.07577;Pig.08177;Pig.09329;Pig.09330;Pig.11502;Pig.13698;Pig.16397;Pig.17240;Pig.17424;Pig.17721;Pig.18057;Pig.19065;Pig.19916;Pig.20015;Pig.21195;Pig.21432;Pig.21630;Pig.22079;Pig.22181
ko04933	AGE-RAGE signaling pathway in diabetic complications	pathway	51/1949	122/8754	9.208e-07	2.854e-05	Endocrine and metabolic disease	Human Diseases	MSTRG.24540;MSTRG.27259;MSTRG.29689;MSTRG.30131;MSTRG.37007;Pig.00422;Pig.01676;Pig.01702;Pig.01959;Pig.02428;Pig.03204;Pig.03372;Pig.03422;Pig.03456;Pig.05991;Pig.06349;Pig.07413;Pig.07787;Pig.08048;Pig.08326;Pig.08688;Pig.08697;Pig.08698;Pig.08699;Pig.08963;Pig.09061;Pig.11154;Pig.11670;Pig.12628;Pig.13541;Pig.13644;Pig.13892;Pig.14500;Pig.16162;Pig.16190;Pig.18028;Pig.18252;Pig.18735;Pig.19060…
ko05205	Proteoglycans in cancer	pathway	85/1949	240/8754	1.703e-06	4.839e-05	Cancer: overview	Human Diseases	MSTRG.13042;MSTRG.14611;MSTRG.16394;MSTRG.16396;MSTRG.24540;MSTRG.25389;MSTRG.28372;MSTRG.29689;MSTRG.31613;MSTRG.36454;MSTRG.40463;MSTRG.41711;MSTRG.42587;Pig.00369;Pig.00422;Pig.00690;Pig.01014;Pig.01064;Pig.01201;Pig.01317;Pig.01378;Pig.01379;Pig.01959;Pig.01998;Pig.02060;Pig.02188;Pig.02663;Pig.02682;Pig.03123;Pig.03204;Pig.03208;Pig.03415;Pig.03422;Pig.04100;Pig.04101;Pig.04476;Pig.05863;Pig…
ko04540	Gap junction	pathway	43/1949	100/8754	2.678e-06	7.024e-05	Cellular community - eukaryotes	Cellular Processes	MSTRG.12911;MSTRG.1319;MSTRG.30839;MSTRG.39950;MSTRG.7099;Pig.00320;Pig.02179;Pig.02180;Pig.02927;Pig.03415;Pig.03426;Pig.03789;Pig.04132;Pig.04162;Pig.04163;Pig.04167;Pig.05141;Pig.06451;Pig.07575;Pig.07576;Pig.07577;Pig.07592;Pig.07594;Pig.08048;Pig.08178;Pig.08688;Pig.09329;Pig.09330;Pig.09714;Pig.11409;Pig.13821;Pig.14695;Pig.15841;Pig.17424;Pig.19142;Pig.19371;Pig.19585;Pig.19909;Pig.20435;P…
ko04810	Regulation of actin cytoskeleton	pathway	89/1949	261/8754	5.868e-06	0.0001429	Cell motility	Cellular Processes	MSTRG.12783;MSTRG.13408;MSTRG.15730;MSTRG.17866;MSTRG.26305;MSTRG.28372;MSTRG.31613;MSTRG.35001;MSTRG.35241;MSTRG.36454;MSTRG.41711;MSTRG.43256;MSTRG.9020;MSTRG.9762;Pig.00008;Pig.00172;Pig.00364;Pig.00389;Pig.00745;Pig.01014;Pig.01201;Pig.01211;Pig.02188;Pig.02628;Pig.02682;Pig.03115;Pig.03123;Pig.03204;Pig.03315;Pig.03415;Pig.03433;Pig.03539;Pig.03789;Pig.04132;Pig.04167;Pig.05284;Pig.05747;Pig…
ko04923	Regulation of lipolysis in adipocytes	pathway	33/1949	73/8754	1.069e-05	0.0002431	Endocrine system	Organismal Systems	MSTRG.17732;MSTRG.20975;MSTRG.24055;MSTRG.30839;MSTRG.39950;Pig.00320;Pig.01475;Pig.02179;Pig.02180;Pig.05066;Pig.05141;Pig.05294;Pig.06037;Pig.06349;Pig.07575;Pig.07576;Pig.07577;Pig.09329;Pig.09330;Pig.09714;Pig.09926;Pig.12628;Pig.13821;Pig.15841;Pig.16162;Pig.17424;Pig.18171;Pig.18252;Pig.19122;Pig.20803;Pig.21630;Pig.22584;Pig.23222
ko04371	Apelin signaling pathway	pathway	62/1949	169/8754	1.217e-05	0.0002594	Signal transduction	Environmental Information Processing	MSTRG.11530;MSTRG.16794;MSTRG.17732;MSTRG.20975;MSTRG.30839;MSTRG.31613;MSTRG.4357;Pig.00287;Pig.00320;Pig.01312;Pig.02179;Pig.02180;Pig.02459;Pig.03123;Pig.03415;Pig.03422;Pig.05284;Pig.06398;Pig.06432;Pig.06451;Pig.07131;Pig.07575;Pig.07576;Pig.07577;Pig.07587;Pig.07894;Pig.08560;Pig.08680;Pig.08688;Pig.08963;Pig.09329;Pig.09330;Pig.09714;Pig.09926;Pig.10551;Pig.11814;Pig.11926;Pig.12036;Pig.12…
ko04924	Renin secretion	pathway	37/1949	86/8754	1.294e-05	0.0002595	Endocrine system	Organismal Systems	MSTRG.24055;MSTRG.30839;MSTRG.39950;Pig.00117;Pig.00320;Pig.01086;Pig.01254;Pig.02179;Pig.02180;Pig.02909;Pig.04162;Pig.04163;Pig.05141;Pig.06451;Pig.07069;Pig.07070;Pig.07173;Pig.07508;Pig.07575;Pig.07576;Pig.07577;Pig.07708;Pig.07737;Pig.08688;Pig.09596;Pig.09926;Pig.12036;Pig.15841;Pig.15915;Pig.16521;Pig.17177;Pig.17424;Pig.17948;Pig.18171;Pig.19142;Pig.21630;Pig.23222
ko04916	Melanogenesis	pathway	44/1949	109/8754	1.487e-05	0.0002816	Endocrine system	Organismal Systems	MSTRG.25389;MSTRG.30839;MSTRG.39950;Pig.00320;Pig.01537;Pig.02179;Pig.02180;Pig.03415;Pig.04112;Pig.05134;Pig.06451;Pig.06498;Pig.07505;Pig.07575;Pig.07576;Pig.07577;Pig.08048;Pig.08688;Pig.09326;Pig.09329;Pig.09330;Pig.09376;Pig.09377;Pig.09714;Pig.10254;Pig.10357;Pig.10913;Pig.11676;Pig.12036;Pig.13821;Pig.14288;Pig.14695;Pig.15841;Pig.16397;Pig.16511;Pig.17177;Pig.17424;Pig.19142;Pig.19371;Pig…
ko01522	Endocrine resistance	pathway	43/1949	108/8754	2.763e-05	0.0004958	Drug resistance: antineoplastic	Human Diseases	MSTRG.39950;Pig.02179;Pig.02180;Pig.02618;Pig.03372;Pig.03415;Pig.06349;Pig.06432;Pig.07575;Pig.07576;Pig.07577;Pig.07676;Pig.08560;Pig.08680;Pig.09329;Pig.09330;Pig.09714;Pig.10736;Pig.12628;Pig.13005;Pig.13541;Pig.13808;Pig.13821;Pig.14675;Pig.14695;Pig.14737;Pig.14958;Pig.14976;Pig.16162;Pig.16592;Pig.17424;Pig.18252;Pig.19143;Pig.19371;Pig.19547;Pig.20374;Pig.20657;Pig.21630;Pig.21726;Pig.217…
ko05146	Amoebiasis	pathway	53/1949	142/8754	2.965e-05	0.0005055	Infectious disease: parasitic	Human Diseases	MSTRG.17866;MSTRG.24131;MSTRG.24540;MSTRG.27259;MSTRG.2866;MSTRG.29689;MSTRG.35001;MSTRG.37007;MSTRG.39950;Pig.00422;Pig.00485;Pig.00728;Pig.02428;Pig.03625;Pig.03679;Pig.04000;Pig.04595;Pig.04596;Pig.06349;Pig.06451;Pig.08048;Pig.08326;Pig.08688;Pig.08697;Pig.08698;Pig.08699;Pig.10597;Pig.11154;Pig.11814;Pig.12628;Pig.13710;Pig.13892;Pig.14500;Pig.14627;Pig.15875;Pig.16115;Pig.16190;Pig.16434;Pi…
ko00532	Glycosaminoglycan biosynthesis	pathway	14/1949	22/8754	3.588e-05	0.0005826	Glycan biosynthesis and metabolism	Metabolism	MSTRG.40094;Pig.00718;Pig.02580;Pig.05183;Pig.05184;Pig.09872;Pig.10683;Pig.10750;Pig.11643;Pig.12404;Pig.13111;Pig.13478;Pig.15455;Pig.17357
ko05414	Dilated cardiomyopathy (DCM)	pathway	52/1949	140/8754	4.091e-05	0.0006342	Cardiovascular disease	Human Diseases	MSTRG.13408;MSTRG.2113;MSTRG.28372;MSTRG.2866;MSTRG.39950;Pig.00172;Pig.00364;Pig.01201;Pig.01822;Pig.01823;Pig.02179;Pig.02180;Pig.02188;Pig.03433;Pig.03538;Pig.03679;Pig.04000;Pig.05141;Pig.07508;Pig.07575;Pig.07576;Pig.07577;Pig.07578;Pig.07704;Pig.07894;Pig.09329;Pig.09330;Pig.09714;Pig.10539;Pig.10914;Pig.11154;Pig.12206;Pig.13803;Pig.13821;Pig.14430;Pig.14495;Pig.14499;Pig.15828;Pig.15862;P…
ko04928	Parathyroid hormone synthesis, secretion and action	pathway	51/1949	137/8754	4.513e-05	0.0006691	Endocrine system	Organismal Systems	MSTRG.11530;MSTRG.20313;MSTRG.30839;MSTRG.36454;MSTRG.39950;MSTRG.4357;Pig.00320;Pig.01501;Pig.02179;Pig.02180;Pig.02459;Pig.02682;Pig.03372;Pig.03415;Pig.04284;Pig.06451;Pig.07091;Pig.07575;Pig.07576;Pig.07577;Pig.07676;Pig.08048;Pig.08688;Pig.09329;Pig.09330;Pig.09714;Pig.09770;Pig.10551;Pig.10570;Pig.11294;Pig.11474;Pig.12851;Pig.13068;Pig.13247;Pig.13366;Pig.13821;Pig.14695;Pig.15015;Pig.1584…
ko04340	Hedgehog signaling pathway	pathway	23/1949	47/8754	4.977e-05	0.0007071	Signal transduction	Environmental Information Processing	Pig.01317;Pig.02099;Pig.02220;Pig.03372;Pig.04533;Pig.04944;Pig.05357;Pig.05358;Pig.05809;Pig.06987;Pig.08793;Pig.09081;Pig.09951;Pig.10370;Pig.12647;Pig.12851;Pig.15553;Pig.15554;Pig.16371;Pig.16578;Pig.20689;Pig.21550;Pig.21630
ko04310	Wnt signaling pathway	pathway	56/1949	155/8754	5.208e-05	0.0007103	Signal transduction	Environmental Information Processing	MSTRG.21760;MSTRG.24120;MSTRG.25389;MSTRG.6733;Pig.00653;Pig.01521;Pig.01522;Pig.01911;Pig.04533;Pig.04896;Pig.05134;Pig.05260;Pig.06026;Pig.06498;Pig.07505;Pig.07535;Pig.07737;Pig.07778;Pig.08048;Pig.08378;Pig.08688;Pig.09061;Pig.09376;Pig.09377;Pig.09712;Pig.09982;Pig.10254;Pig.10357;Pig.10913;Pig.10973;Pig.11538;Pig.11676;Pig.11952;Pig.13247;Pig.13503;Pig.13739;Pig.13998;Pig.14278;Pig.15866;Pi…
ko04974	Protein digestion and absorption	pathway	44/1949	114/8754	5.466e-05	0.0007168	Digestive system	Organismal Systems	MSTRG.185;MSTRG.24540;MSTRG.27259;MSTRG.29689;MSTRG.33300;MSTRG.37007;MSTRG.37743;MSTRG.41235;MSTRG.42756;MSTRG.42786;MSTRG.44627;MSTRG.7156;Pig.00099;Pig.00422;Pig.01670;Pig.02428;Pig.02941;Pig.03736;Pig.03860;Pig.04729;Pig.06116;Pig.07298;Pig.07299;Pig.07920;Pig.08118;Pig.08697;Pig.08698;Pig.08699;Pig.09772;Pig.10046;Pig.10643;Pig.10644;Pig.12540;Pig.13928;Pig.14500;Pig.15483;Pig.16083;Pig.1718…
ko04922	Glucagon signaling pathway	pathway	46/1949	123/8754	9.212e-05	0.001163	Endocrine system	Organismal Systems	MSTRG.14301;MSTRG.17390;MSTRG.20797;MSTRG.31024;MSTRG.35508;MSTRG.39950;Pig.01769;Pig.01923;Pig.03456;Pig.05831;Pig.05906;Pig.06451;Pig.07091;Pig.07587;Pig.07737;Pig.08216;Pig.08688;Pig.09606;Pig.09926;Pig.10357;Pig.10436;Pig.10892;Pig.11217;Pig.12036;Pig.13685;Pig.13714;Pig.13821;Pig.13994;Pig.15120;Pig.16162;Pig.16397;Pig.16511;Pig.16521;Pig.17177;Pig.17424;Pig.17948;Pig.18003;Pig.18252;Pig.191…
ko04022	cGMP-PKG signaling pathway	pathway	72/1949	216/8754	0.0001023	0.001246	Signal transduction	Environmental Information Processing	MSTRG.11530;MSTRG.24055;MSTRG.30839;MSTRG.35022;MSTRG.4357;Pig.00287;Pig.00320;Pig.00520;Pig.01086;Pig.02179;Pig.02180;Pig.02459;Pig.03415;Pig.03914;Pig.04162;Pig.04163;Pig.04543;Pig.04576;Pig.05141;Pig.06116;Pig.06451;Pig.07091;Pig.07508;Pig.07575;Pig.07576;Pig.07577;Pig.07737;Pig.08688;Pig.09305;Pig.09329;Pig.09330;Pig.09596;Pig.09712;Pig.09714;Pig.09900;Pig.09926;Pig.09982;Pig.10551;Pig.10643;…
ko04144	Endocytosis	pathway	96/1949	306/8754	0.000111	0.001306	Transport and catabolism	Cellular Processes	MSTRG.10349;MSTRG.18574;MSTRG.28565;MSTRG.36227;MSTRG.8475;MSTRG.9020;Pig.00161;Pig.01256;Pig.01340;Pig.01378;Pig.01379;Pig.01755;Pig.01771;Pig.01912;Pig.02060;Pig.02223;Pig.02269;Pig.02548;Pig.02776;Pig.03158;Pig.03204;Pig.03315;Pig.03422;Pig.03691;Pig.03693;Pig.03899;Pig.04132;Pig.04231;Pig.04290;Pig.04607;Pig.05267;Pig.05809;Pig.05842;Pig.05866;Pig.06279;Pig.06397;Pig.06814;Pig.06854;Pig.07085…
ko05230	Central carbon metabolism in cancer	pathway	34/1949	85/8754	0.0001668	0.001777	Cancer: overview	Human Diseases	MSTRG.14301;MSTRG.20797;MSTRG.31024;MSTRG.35508;MSTRG.36454;MSTRG.43001;Pig.00171;Pig.01769;Pig.01923;Pig.02682;Pig.03415;Pig.04132;Pig.05428;Pig.05906;Pig.06349;Pig.08560;Pig.09606;Pig.10682;Pig.10892;Pig.11278;Pig.11524;Pig.12628;Pig.14695;Pig.15120;Pig.16162;Pig.17182;Pig.18252;Pig.19371;Pig.19909;Pig.20657;Pig.21960;Pig.22056;Pig.22057;Pig.23942
ko05231	Choline metabolism in cancer	pathway	40/1949	105/8754	0.0001634	0.001777	Cancer: overview	Human Diseases	MSTRG.9469;Pig.00745;Pig.01183;Pig.02673;Pig.03115;Pig.03315;Pig.03415;Pig.04132;Pig.04167;Pig.04898;Pig.06349;Pig.06527;Pig.07332;Pig.07413;Pig.07676;Pig.08048;Pig.08178;Pig.08560;Pig.08750;Pig.09061;Pig.10293;Pig.11294;Pig.12296;Pig.12417;Pig.12449;Pig.12628;Pig.14604;Pig.14606;Pig.14608;Pig.14695;Pig.16162;Pig.18252;Pig.18327;Pig.18665;Pig.19371;Pig.19553;Pig.19909;Pig.20514;Pig.20657;Pig.21198
ko04921	Oxytocin signaling pathway	pathway	63/1949	186/8754	0.0001635	0.001777	Endocrine system	Organismal Systems	MSTRG.28372;MSTRG.30839;MSTRG.39950;MSTRG.4357;MSTRG.4945;Pig.00287;Pig.00320;Pig.02179;Pig.02180;Pig.02459;Pig.03415;Pig.03426;Pig.03914;Pig.04162;Pig.04163;Pig.06451;Pig.07168;Pig.07508;Pig.07575;Pig.07576;Pig.07577;Pig.07578;Pig.07587;Pig.07737;Pig.08048;Pig.08688;Pig.09329;Pig.09330;Pig.09712;Pig.09714;Pig.09982;Pig.10914;Pig.11926;Pig.12036;Pig.12119;Pig.12206;Pig.13644;Pig.13803;Pig.13821;P…
ko04934	Cushing syndrome	pathway	57/1949	166/8754	0.0002195	0.002201	Endocrine and metabolic disease	Human Diseases	MSTRG.25389;MSTRG.30839;MSTRG.36467;MSTRG.39950;Pig.00320;Pig.00431;Pig.02179;Pig.02180;Pig.02504;Pig.02674;Pig.03415;Pig.04970;Pig.04971;Pig.05134;Pig.06451;Pig.06498;Pig.07091;Pig.07173;Pig.07226;Pig.07505;Pig.07508;Pig.07575;Pig.07576;Pig.07577;Pig.07588;Pig.07676;Pig.08688;Pig.09326;Pig.09329;Pig.09330;Pig.09376;Pig.09377;Pig.09714;Pig.10254;Pig.10913;Pig.11288;Pig.11474;Pig.11676;Pig.12721;P…
ko04724	Glutamatergic synapse	pathway	50/1949	141/8754	0.0002181	0.002201	Nervous system	Organismal Systems	MSTRG.16794;MSTRG.23899;MSTRG.30839;MSTRG.39950;Pig.00320;Pig.01346;Pig.01568;Pig.02179;Pig.02180;Pig.02987;Pig.03671;Pig.03840;Pig.04422;Pig.05284;Pig.05809;Pig.06321;Pig.06451;Pig.07508;Pig.07575;Pig.07576;Pig.07577;Pig.07737;Pig.08048;Pig.08688;Pig.09329;Pig.09330;Pig.09714;Pig.11294;Pig.12326;Pig.13821;Pig.14288;Pig.14905;Pig.15841;Pig.16452;Pig.16521;Pig.17424;Pig.17948;Pig.18643;Pig.18665;P…
ko04919	Thyroid hormone signaling pathway	pathway	52/1949	149/8754	0.0002595	0.002529	Endocrine system	Organismal Systems	MSTRG.14301;MSTRG.28372;MSTRG.29907;MSTRG.9469;Pig.01959;Pig.02918;Pig.03123;Pig.03415;Pig.03456;Pig.04492;Pig.06116;Pig.06349;Pig.06432;Pig.07122;Pig.07413;Pig.07787;Pig.08048;Pig.08560;Pig.08603;Pig.08688;Pig.09268;Pig.10293;Pig.10357;Pig.10411;Pig.10446;Pig.10643;Pig.10644;Pig.12384;Pig.12628;Pig.13005;Pig.13211;Pig.13222;Pig.13366;Pig.14618;Pig.14695;Pig.14976;Pig.15120;Pig.16162;Pig.17584;Pi…
ko05032	Morphine addiction	pathway	39/1949	104/8754	0.0002873	0.002721	Substance dependence	Human Diseases	MSTRG.16794;MSTRG.24055;MSTRG.30839;MSTRG.39950;Pig.00117;Pig.00320;Pig.00828;Pig.02179;Pig.02180;Pig.02504;Pig.05284;Pig.05809;Pig.07575;Pig.07576;Pig.07577;Pig.07708;Pig.08048;Pig.09329;Pig.09330;Pig.09596;Pig.09714;Pig.09926;Pig.11378;Pig.12326;Pig.12851;Pig.12888;Pig.13821;Pig.14288;Pig.14642;Pig.14901;Pig.14905;Pig.15841;Pig.17424;Pig.18715;Pig.19560;Pig.20230;Pig.20885;Pig.21550;Pig.21630
ko04015	Rap1 signaling pathway	pathway	84/1949	269/8754	0.0003461	0.003189	Signal transduction	Environmental Information Processing	MSTRG.26305;MSTRG.283;MSTRG.28372;MSTRG.28543;MSTRG.30839;MSTRG.31613;MSTRG.36454;MSTRG.39950;Pig.00170;Pig.00319;Pig.00320;Pig.01014;Pig.01211;Pig.01959;Pig.02179;Pig.02180;Pig.02233;Pig.02682;Pig.02776;Pig.03204;Pig.03415;Pig.03539;Pig.03789;Pig.03919;Pig.04112;Pig.04132;Pig.04167;Pig.04179;Pig.04349;Pig.05623;Pig.05991;Pig.06349;Pig.06451;Pig.06559;Pig.06685;Pig.07413;Pig.07575;Pig.07576;Pig.0…
ko04666	Fc gamma R-mediated phagocytosis	pathway	44/1949	123/8754	0.0004094	0.003674	Immune system	Organismal Systems	MSTRG.10349;MSTRG.36227;MSTRG.43256;MSTRG.9020;Pig.00389;Pig.00745;Pig.01183;Pig.03115;Pig.03204;Pig.03315;Pig.03415;Pig.04607;Pig.05747;Pig.06349;Pig.06814;Pig.07413;Pig.08048;Pig.08747;Pig.09034;Pig.09061;Pig.09084;Pig.09226;Pig.10226;Pig.11294;Pig.12296;Pig.12449;Pig.12628;Pig.12891;Pig.13340;Pig.13341;Pig.14695;Pig.16162;Pig.17152;Pig.17672;Pig.18252;Pig.18302;Pig.18327;Pig.18665;Pig.19371;Pi…
ko04261	Adrenergic signaling in cardiomyocytes	pathway	60/1949	181/8754	0.0004417	0.003862	Circulatory system	Organismal Systems	MSTRG.13119;MSTRG.2113;MSTRG.30839;MSTRG.39950;Pig.00170;Pig.00287;Pig.00320;Pig.00520;Pig.02179;Pig.02180;Pig.03123;Pig.03372;Pig.04576;Pig.05141;Pig.06116;Pig.06451;Pig.07091;Pig.07508;Pig.07575;Pig.07576;Pig.07577;Pig.07578;Pig.07709;Pig.07894;Pig.08048;Pig.08217;Pig.08688;Pig.09313;Pig.09329;Pig.09330;Pig.09714;Pig.10643;Pig.10644;Pig.10914;Pig.11474;Pig.12036;Pig.12206;Pig.13065;Pig.13541;Pi…
ko04070	Phosphatidylinositol signaling system	pathway	41/1949	113/8754	0.0004547	0.003876	Signal transduction	Environmental Information Processing	MSTRG.11755;Pig.00085;Pig.00508;Pig.01062;Pig.01959;Pig.02973;Pig.03315;Pig.04441;Pig.05674;Pig.05775;Pig.06349;Pig.06527;Pig.07332;Pig.07413;Pig.07787;Pig.08048;Pig.08149;Pig.08688;Pig.08747;Pig.08750;Pig.10796;Pig.12036;Pig.12055;Pig.12296;Pig.12489;Pig.12628;Pig.12891;Pig.13498;Pig.14075;Pig.14437;Pig.16175;Pig.17177;Pig.17964;Pig.18028;Pig.18194;Pig.18324;Pig.18327;Pig.18622;Pig.19020;Pig.191…
ko04910	Insulin signaling pathway	pathway	56/1949	168/8754	0.0005791	0.004816	Endocrine system	Organismal Systems	MSTRG.17390;MSTRG.17732;MSTRG.28499;MSTRG.28867;MSTRG.35468;MSTRG.43001;MSTRG.9469;Pig.00286;Pig.02060;Pig.02618;Pig.02673;Pig.03415;Pig.03456;Pig.05831;Pig.06349;Pig.06854;Pig.07587;Pig.07928;Pig.08287;Pig.08560;Pig.09183;Pig.09754;Pig.09926;Pig.10293;Pig.10436;Pig.11217;Pig.11278;Pig.11410;Pig.11524;Pig.11844;Pig.12036;Pig.12227;Pig.12615;Pig.12628;Pig.12891;Pig.13685;Pig.13714;Pig.13994;Pig.14…
ko04611	Platelet activation	pathway	54/1949	161/8754	0.0006091	0.004945	Immune system	Organismal Systems	MSTRG.15730;MSTRG.24540;MSTRG.283;MSTRG.28372;MSTRG.29689;MSTRG.30839;MSTRG.37007;MSTRG.39950;Pig.00287;Pig.00320;Pig.00422;Pig.00732;Pig.01201;Pig.02179;Pig.02180;Pig.02233;Pig.03919;Pig.04162;Pig.04163;Pig.06349;Pig.06451;Pig.07173;Pig.07575;Pig.07576;Pig.07577;Pig.08688;Pig.09329;Pig.09330;Pig.09714;Pig.11926;Pig.12628;Pig.13541;Pig.13644;Pig.13821;Pig.14500;Pig.15841;Pig.15866;Pig.16162;Pig.1…
ko05163	Human cytomegalovirus infection	pathway	83/1949	270/8754	0.0006459	0.005122	Infectious disease: viral	Human Diseases	MSTRG.16794;MSTRG.20313;MSTRG.29412;MSTRG.30839;MSTRG.35241;MSTRG.39950;MSTRG.9469;Pig.00320;Pig.00431;Pig.01254;Pig.01998;Pig.02179;Pig.02180;Pig.02673;Pig.02909;Pig.03415;Pig.04132;Pig.04284;Pig.05284;Pig.05294;Pig.05863;Pig.06279;Pig.06349;Pig.06451;Pig.07091;Pig.07516;Pig.07575;Pig.07576;Pig.07577;Pig.07676;Pig.07737;Pig.08048;Pig.08326;Pig.08560;Pig.08603;Pig.08688;Pig.09061;Pig.09329;Pig.09…
ko04370	VEGF signaling pathway	pathway	26/1949	65/8754	0.0009442	0.007317	Signal transduction	Environmental Information Processing	Pig.00474;Pig.02618;Pig.03204;Pig.03415;Pig.05863;Pig.06349;Pig.07413;Pig.07737;Pig.08048;Pig.08603;Pig.09061;Pig.09982;Pig.12628;Pig.13541;Pig.13644;Pig.14695;Pig.15824;Pig.16162;Pig.16521;Pig.17948;Pig.18252;Pig.18302;Pig.19143;Pig.19371;Pig.20374;Pig.20657
ko04024	cAMP signaling pathway	pathway	75/1949	245/8754	0.00131	0.00993	Signal transduction	Environmental Information Processing	MSTRG.17732;MSTRG.18039;MSTRG.24055;MSTRG.29860;MSTRG.30839;MSTRG.39950;Pig.00170;Pig.00320;Pig.00520;Pig.01086;Pig.01959;Pig.02179;Pig.02180;Pig.02909;Pig.03123;Pig.03193;Pig.03415;Pig.03840;Pig.04422;Pig.05141;Pig.05294;Pig.06116;Pig.06349;Pig.07069;Pig.07091;Pig.07173;Pig.07195;Pig.07508;Pig.07575;Pig.07576;Pig.07577;Pig.09061;Pig.09326;Pig.09329;Pig.09330;Pig.09596;Pig.09714;Pig.09926;Pig.099…
ko05145	Toxoplasmosis	pathway	46/1949	137/8754	0.001456	0.01079	Infectious disease: parasitic	Human Diseases	MSTRG.24131;MSTRG.2866;MSTRG.30839;Pig.00172;Pig.00287;Pig.00320;Pig.00728;Pig.03372;Pig.03625;Pig.03679;Pig.04000;Pig.04290;Pig.04595;Pig.04596;Pig.07790;Pig.08603;Pig.11154;Pig.11814;Pig.11928;Pig.12735;Pig.13368;Pig.13378;Pig.13384;Pig.13386;Pig.13541;Pig.14288;Pig.14627;Pig.15841;Pig.15875;Pig.16162;Pig.16190;Pig.16434;Pig.16435;Pig.16436;Pig.16538;Pig.18063;Pig.18252;Pig.18735;Pig.18835;Pig.…
ko01230	Biosynthesis of amino acids	pathway	36/1949	102/8754	0.001738	0.01261		-	MSTRG.10199;MSTRG.13346;MSTRG.13347;MSTRG.14301;MSTRG.16670;MSTRG.20797;MSTRG.23899;MSTRG.26972;MSTRG.29251;MSTRG.30960;MSTRG.35508;MSTRG.6799;MSTRG.6801;MSTRG.7001;Pig.01923;Pig.01944;Pig.05052;Pig.06449;Pig.08534;Pig.09411;Pig.09412;Pig.09476;Pig.10463;Pig.10858;Pig.12209;Pig.13011;Pig.13711;Pig.15120;Pig.17279;Pig.18054;Pig.19366;Pig.20022;Pig.20060;Pig.20591;Pig.22056;Pig.22057
ko04713	Circadian entrainment	pathway	39/1949	113/8754	0.001839	0.01307	Environmental adaptation	Organismal Systems	MSTRG.16794;MSTRG.30839;MSTRG.39950;Pig.00320;Pig.02179;Pig.02180;Pig.04162;Pig.04163;Pig.04422;Pig.05284;Pig.06451;Pig.07069;Pig.07131;Pig.07508;Pig.07575;Pig.07576;Pig.07577;Pig.08048;Pig.08525;Pig.08688;Pig.09329;Pig.09330;Pig.09714;Pig.12036;Pig.12206;Pig.12326;Pig.13821;Pig.14288;Pig.14905;Pig.15685;Pig.15841;Pig.16511;Pig.17177;Pig.17424;Pig.18715;Pig.19142;Pig.19371;Pig.19912;Pig.21630
ko05222	Small cell lung cancer	pathway	40/1949	117/8754	0.001979	0.01377	Cancer: specific types	Human Diseases	MSTRG.24131;MSTRG.27259;MSTRG.2866;Pig.00172;Pig.00431;Pig.00728;Pig.01201;Pig.02428;Pig.03372;Pig.03625;Pig.03679;Pig.04000;Pig.04061;Pig.04595;Pig.04596;Pig.06349;Pig.08603;Pig.08611;Pig.08697;Pig.08698;Pig.08699;Pig.10498;Pig.11814;Pig.11928;Pig.12628;Pig.13366;Pig.13808;Pig.13892;Pig.14495;Pig.14627;Pig.15875;Pig.16162;Pig.16434;Pig.16435;Pig.16436;Pig.18229;Pig.18252;Pig.20214;Pig.22802;Pig.…
ko01200	Carbon metabolism	pathway	52/1949	162/8754	0.002287	0.0156		-	MSTRG.10199;MSTRG.13346;MSTRG.13347;MSTRG.14301;MSTRG.16670;MSTRG.20797;MSTRG.26972;MSTRG.29251;MSTRG.30960;MSTRG.31024;MSTRG.35508;MSTRG.39445;MSTRG.43001;MSTRG.6429;MSTRG.6799;MSTRG.6801;MSTRG.7001;MSTRG.8326;Pig.00707;Pig.01769;Pig.01923;Pig.04815;Pig.05052;Pig.06365;Pig.06449;Pig.08225;Pig.08534;Pig.08551;Pig.09411;Pig.09412;Pig.09476;Pig.09514;Pig.10463;Pig.10892;Pig.11278;Pig.11524;Pig.1167…
ko04925	Aldosterone synthesis and secretion	pathway	39/1949	115/8754	0.002637	0.01763	Endocrine system	Organismal Systems	MSTRG.17732;MSTRG.39950;Pig.00520;Pig.02179;Pig.02180;Pig.06116;Pig.06451;Pig.07091;Pig.07173;Pig.07226;Pig.07508;Pig.07575;Pig.07576;Pig.07577;Pig.08048;Pig.08688;Pig.09060;Pig.09326;Pig.09329;Pig.09330;Pig.09696;Pig.09714;Pig.10643;Pig.10644;Pig.11474;Pig.12036;Pig.12888;Pig.13821;Pig.15685;Pig.16397;Pig.16511;Pig.17177;Pig.17424;Pig.18171;Pig.19017;Pig.19142;Pig.19387;Pig.19912;Pig.21630
ko00562	Inositol phosphate metabolism	pathway	31/1949	87/8754	0.002972	0.01949	Carbohydrate metabolism	Metabolism	MSTRG.11755;Pig.00085;Pig.00287;Pig.00508;Pig.01062;Pig.01959;Pig.02973;Pig.03315;Pig.04441;Pig.05674;Pig.05775;Pig.07413;Pig.07787;Pig.08149;Pig.08688;Pig.08747;Pig.12055;Pig.12296;Pig.12489;Pig.12891;Pig.14075;Pig.14437;Pig.16175;Pig.17964;Pig.18028;Pig.18194;Pig.18324;Pig.18327;Pig.18622;Pig.19020;Pig.19142
ko04970	Salivary secretion	pathway	35/1949	102/8754	0.003422	0.02155	Digestive system	Organismal Systems	MSTRG.28794;MSTRG.39950;Pig.00520;Pig.02179;Pig.02180;Pig.03123;Pig.04162;Pig.04163;Pig.04576;Pig.05141;Pig.05331;Pig.06116;Pig.06451;Pig.07131;Pig.07575;Pig.07576;Pig.07577;Pig.08048;Pig.08688;Pig.09329;Pig.09330;Pig.09518;Pig.09714;Pig.10643;Pig.10644;Pig.12036;Pig.12398;Pig.13821;Pig.17177;Pig.17424;Pig.19142;Pig.21630;Pig.22305;Pig.22454;Pig.23222
ko04722	Neurotrophin signaling pathway	pathway	44/1949	135/8754	0.003476	0.02155	Nervous system	Organismal Systems	MSTRG.28404;MSTRG.29125;Pig.00474;Pig.01064;Pig.01644;Pig.02383;Pig.02618;Pig.03204;Pig.03372;Pig.03415;Pig.03426;Pig.05240;Pig.05428;Pig.06349;Pig.07151;Pig.07413;Pig.07559;Pig.09032;Pig.09061;Pig.09183;Pig.09281;Pig.09794;Pig.09935;Pig.12036;Pig.12628;Pig.13541;Pig.14619;Pig.14631;Pig.14695;Pig.15866;Pig.15920;Pig.16162;Pig.16511;Pig.17177;Pig.17706;Pig.18063;Pig.18252;Pig.19001;Pig.19143;Pig.1…
ko04725	Cholinergic synapse	pathway	44/1949	135/8754	0.003476	0.02155	Nervous system	Organismal Systems	MSTRG.16794;MSTRG.30839;Pig.00287;Pig.00320;Pig.00732;Pig.00862;Pig.02179;Pig.02180;Pig.03372;Pig.03415;Pig.03559;Pig.05284;Pig.06349;Pig.06451;Pig.07091;Pig.07508;Pig.07575;Pig.07576;Pig.07577;Pig.08048;Pig.08688;Pig.09329;Pig.09330;Pig.09714;Pig.12326;Pig.12628;Pig.13821;Pig.14288;Pig.14905;Pig.15841;Pig.16162;Pig.16397;Pig.16511;Pig.18252;Pig.18715;Pig.18835;Pig.18836;Pig.19142;Pig.19341;Pig.1…
ko04071	Sphingolipid signaling pathway	pathway	45/1949	139/8754	0.003634	0.02213	Signal transduction	Environmental Information Processing	MSTRG.24055;MSTRG.2479;MSTRG.30839;MSTRG.9767;Pig.00320;Pig.00732;Pig.00751;Pig.03372;Pig.03415;Pig.05240;Pig.06324;Pig.06349;Pig.06451;Pig.07516;Pig.08048;Pig.08217;Pig.08688;Pig.09061;Pig.09313;Pig.10226;Pig.11294;Pig.11647;Pig.12628;Pig.13541;Pig.13644;Pig.14695;Pig.14790;Pig.15841;Pig.15866;Pig.16162;Pig.16749;Pig.17007;Pig.17365;Pig.17366;Pig.18252;Pig.18302;Pig.18665;Pig.19094;Pig.19142;Pig…
ko05100	Bacterial invasion of epithelial cells	pathway	34/1949	99/8754	0.003819	0.0222	Infectious disease: bacterial	Human Diseases	MSTRG.28372;MSTRG.35001;MSTRG.7071;MSTRG.9020;Pig.00745;Pig.01064;Pig.01089;Pig.01378;Pig.01379;Pig.02060;Pig.02548;Pig.02618;Pig.03115;Pig.03204;Pig.03899;Pig.05863;Pig.06349;Pig.06854;Pig.07040;Pig.07704;Pig.08359;Pig.09061;Pig.09084;Pig.11551;Pig.12628;Pig.12908;Pig.13892;Pig.14964;Pig.15866;Pig.17862;Pig.18315;Pig.20134;Pig.22223;Pig.23620
ko04392	Hippo signaling pathway	pathway	14/1949	31/8754	0.00384	0.0222	Signal transduction	Environmental Information Processing	Pig.01022;Pig.02903;Pig.03541;Pig.05780;Pig.07872;Pig.08164;Pig.08377;Pig.09765;Pig.13553;Pig.15833;Pig.15971;Pig.17436;Pig.20044;Pig.20689
ko05412	Arrhythmogenic right ventricular cardiomyopathy (ARVC)	pathway	34/1949	99/8754	0.003819	0.0222	Cardiovascular disease	Human Diseases	MSTRG.13408;MSTRG.28372;MSTRG.2866;MSTRG.30168;Pig.00172;Pig.00364;Pig.01201;Pig.01822;Pig.01823;Pig.02188;Pig.03433;Pig.03538;Pig.03679;Pig.04000;Pig.05134;Pig.07508;Pig.07578;Pig.07704;Pig.09376;Pig.09377;Pig.10539;Pig.10914;Pig.12206;Pig.13803;Pig.14430;Pig.14495;Pig.14499;Pig.15828;Pig.15862;Pig.16699;Pig.18069;Pig.18180;Pig.18991;Pig.19080
ko04927	Cortisol synthesis and secretion	pathway	28/1949	78/8754	0.004099	0.0233	Endocrine system	Organismal Systems	MSTRG.39950;Pig.02179;Pig.02180;Pig.02504;Pig.04970;Pig.04971;Pig.06451;Pig.07091;Pig.07173;Pig.07226;Pig.07508;Pig.07575;Pig.07576;Pig.07577;Pig.07676;Pig.08688;Pig.09326;Pig.09329;Pig.09330;Pig.09714;Pig.11288;Pig.11474;Pig.13821;Pig.15685;Pig.16397;Pig.17424;Pig.19142;Pig.21630
ko04912	GnRH signaling pathway	pathway	36/1949	108/8754	0.005179	0.02895	Endocrine system	Organismal Systems	MSTRG.39950;Pig.02179;Pig.02180;Pig.03204;Pig.03415;Pig.06451;Pig.07508;Pig.07575;Pig.07576;Pig.07577;Pig.08048;Pig.08688;Pig.09329;Pig.09330;Pig.09714;Pig.09770;Pig.11294;Pig.12036;Pig.13541;Pig.13821;Pig.14695;Pig.15920;Pig.16511;Pig.17177;Pig.17424;Pig.17706;Pig.18665;Pig.19142;Pig.19371;Pig.19912;Pig.20374;Pig.20657;Pig.21630;Pig.21726;Pig.21727;Pig.23272
ko04390	Hippo signaling pathway	pathway	53/1949	172/8754	0.005412	0.02976	Signal transduction	Environmental Information Processing	MSTRG.10736;MSTRG.25389;MSTRG.28372;MSTRG.29125;Pig.02450;Pig.02776;Pig.02903;Pig.02918;Pig.03422;Pig.03541;Pig.04533;Pig.04909;Pig.05134;Pig.05737;Pig.05780;Pig.06498;Pig.07505;Pig.07872;Pig.08080;Pig.08164;Pig.08217;Pig.08963;Pig.09039;Pig.09376;Pig.09377;Pig.09765;Pig.10013;Pig.10254;Pig.10913;Pig.11154;Pig.11676;Pig.11930;Pig.12155;Pig.13363;Pig.13553;Pig.14258;Pig.15833;Pig.15971;Pig.16190;P…
ko00531	Glycosaminoglycan degradation	pathway	11/1949	23/8754	0.005959	0.03225	Glycan biosynthesis and metabolism	Metabolism	MSTRG.42486;Pig.02526;Pig.08462;Pig.08636;Pig.12783;Pig.13476;Pig.15835;Pig.15836;Pig.18743;Pig.19812;Pig.22140
ko00010	Glycolysis / Gluconeogenesis	pathway	29/1949	84/8754	0.006638	0.03537	Carbohydrate metabolism	Metabolism	MSTRG.10199;MSTRG.14301;MSTRG.16670;MSTRG.20797;MSTRG.29251;MSTRG.31024;MSTRG.35508;MSTRG.39445;MSTRG.43001;Pig.01769;Pig.01923;Pig.05906;Pig.08225;Pig.08534;Pig.09514;Pig.09606;Pig.10463;Pig.10892;Pig.11278;Pig.11524;Pig.11874;Pig.15120;Pig.15968;Pig.18003;Pig.19366;Pig.20861;Pig.21111;Pig.22056;Pig.22057
ko04211	Longevity regulating pathway	pathway	35/1949	107/8754	0.008032	0.0415	Aging	Organismal Systems	MSTRG.31383;MSTRG.9469;Pig.00756;Pig.02179;Pig.02180;Pig.02673;Pig.03456;Pig.06349;Pig.07091;Pig.07168;Pig.07575;Pig.07576;Pig.07577;Pig.07587;Pig.08146;Pig.08560;Pig.09329;Pig.09330;Pig.09714;Pig.10293;Pig.11464;Pig.11474;Pig.12371;Pig.12628;Pig.13821;Pig.14608;Pig.14691;Pig.16162;Pig.16397;Pig.16592;Pig.18252;Pig.19987;Pig.20657;Pig.20939;Pig.21630
ko00020	Citrate cycle (TCA cycle)	pathway	17/1949	43/8754	0.007921	0.0415	Carbohydrate metabolism	Metabolism	MSTRG.13346;MSTRG.13347;MSTRG.26972;MSTRG.30157;MSTRG.31024;MSTRG.6799;MSTRG.6801;MSTRG.8326;Pig.01769;Pig.04815;Pig.05052;Pig.08225;Pig.09476;Pig.10892;Pig.17279;Pig.18054;Pig.20540
ko04391	Hippo signaling pathway	pathway	28/1949	82/8754	0.008927	0.04544	Signal transduction	Environmental Information Processing	MSTRG.10736;MSTRG.28372;MSTRG.29125;Pig.01022;Pig.02776;Pig.03132;Pig.03541;Pig.04445;Pig.05780;Pig.07872;Pig.08080;Pig.08164;Pig.08217;Pig.08377;Pig.09039;Pig.09765;Pig.09995;Pig.13553;Pig.14258;Pig.14525;Pig.15971;Pig.17007;Pig.17436;Pig.19843;Pig.20044;Pig.20625;Pig.20689;Pig.22802
ko00620	Pyruvate metabolism	pathway	18/1949	47/8754	0.009317	0.04672	Carbohydrate metabolism	Metabolism	MSTRG.20797;MSTRG.31024;MSTRG.39445;MSTRG.6799;MSTRG.6801;MSTRG.8326;Pig.00707;Pig.01769;Pig.04815;Pig.05831;Pig.05906;Pig.08225;Pig.09514;Pig.09606;Pig.10892;Pig.11217;Pig.11679;Pig.11874
ko04350	TGF-beta signaling pathway	pathway	30/1949	90/8754	0.01013	0.04934	Signal transduction	Environmental Information Processing	MSTRG.14611;Pig.00253;Pig.02918;Pig.03241;Pig.03422;Pig.03472;Pig.04100;Pig.04275;Pig.06708;Pig.07374;Pig.07676;Pig.08217;Pig.08468;Pig.08493;Pig.08963;Pig.09081;Pig.10013;Pig.10357;Pig.11154;Pig.11930;Pig.13363;Pig.14238;Pig.15866;Pig.16190;Pig.17007;Pig.17389;Pig.18735;Pig.19371;Pig.21501;Pig.22405
ko04137	Mitophagy	pathway	27/1949	79/8754	0.009989	0.04934	Transport and catabolism	Cellular Processes	MSTRG.21760;MSTRG.31613;MSTRG.37477;Pig.00485;Pig.01537;Pig.03224;Pig.05214;Pig.05531;Pig.05612;Pig.05828;Pig.07515;Pig.07676;Pig.08572;Pig.09825;Pig.11798;Pig.11928;Pig.11952;Pig.13645;Pig.13739;Pig.14171;Pig.14472;Pig.16401;Pig.16877;Pig.19041;Pig.19708;Pig.20657;Pig.21589
ko03030	DNA replication	pathway	16/1949	41/8754	0.01134	0.05445	Replication and repair	Genetic Information Processing	MSTRG.6715;Pig.03107;Pig.04256;Pig.04912;Pig.05529;Pig.06040;Pig.09122;Pig.11266;Pig.11525;Pig.13350;Pig.15567;Pig.16328;Pig.17212;Pig.17783;Pig.18610;Pig.19216
ko00561	Glycerolipid metabolism	pathway	24/1949	69/8754	0.01161	0.05497	Lipid metabolism	Metabolism	MSTRG.15722;MSTRG.21692;MSTRG.21693;MSTRG.34195;MSTRG.43609;MSTRG.6429;Pig.01183;Pig.01288;Pig.06037;Pig.06527;Pig.07332;Pig.07769;Pig.08750;Pig.09033;Pig.09661;Pig.10257;Pig.11479;Pig.12449;Pig.13456;Pig.13809;Pig.20091;Pig.20308;Pig.20803;Pig.21198
ko04911	Insulin secretion	pathway	33/1949	103/8754	0.01369	0.06395	Endocrine system	Organismal Systems	MSTRG.28794;MSTRG.39950;Pig.00170;Pig.02179;Pig.02180;Pig.04543;Pig.06116;Pig.06346;Pig.06451;Pig.07069;Pig.07091;Pig.07508;Pig.07575;Pig.07576;Pig.07577;Pig.08048;Pig.08688;Pig.09329;Pig.09330;Pig.09714;Pig.10493;Pig.10643;Pig.10644;Pig.11474;Pig.12206;Pig.13821;Pig.16397;Pig.16511;Pig.17424;Pig.19142;Pig.19912;Pig.21334;Pig.21630
ko04520	Adherens junction	pathway	30/1949	92/8754	0.01408	0.06486	Cellular community - eukaryotes	Cellular Processes	MSTRG.1319;MSTRG.15767;MSTRG.17866;MSTRG.21760;MSTRG.28372;MSTRG.35001;MSTRG.35468;MSTRG.36454;Pig.00732;Pig.00745;Pig.02682;Pig.03115;Pig.03204;Pig.03682;Pig.03683;Pig.04909;Pig.05134;Pig.08836;Pig.09061;Pig.09376;Pig.09377;Pig.10357;Pig.11952;Pig.13739;Pig.14662;Pig.15866;Pig.16115;Pig.16592;Pig.19371;Pig.20715
ko04066	HIF-1 signaling pathway	pathway	40/1949	130/8754	0.01469	0.06592	Signal transduction	Environmental Information Processing	MSTRG.10199;MSTRG.14301;MSTRG.16670;MSTRG.26595;MSTRG.29251;MSTRG.31024;MSTRG.43001;Pig.00171;Pig.01769;Pig.02673;Pig.03372;Pig.03415;Pig.05906;Pig.06349;Pig.07413;Pig.08048;Pig.08534;Pig.08560;Pig.09606;Pig.10357;Pig.10463;Pig.10892;Pig.11278;Pig.11524;Pig.11814;Pig.12615;Pig.12628;Pig.13644;Pig.15120;Pig.16162;Pig.16511;Pig.16592;Pig.17653;Pig.18252;Pig.19002;Pig.19366;Pig.19371;Pig.19912;Pig.2…
ko04961	Endocrine and other factor-regulated calcium reabsorption	pathway	22/1949	63/8754	0.01454	0.06592	Excretory system	Organismal Systems	MSTRG.39950;Pig.00520;Pig.02548;Pig.03899;Pig.06116;Pig.06451;Pig.07575;Pig.07576;Pig.07577;Pig.08048;Pig.08688;Pig.10643;Pig.10644;Pig.11241;Pig.13068;Pig.17183;Pig.17424;Pig.17862;Pig.19094;Pig.19142;Pig.20798;Pig.21630
ko05410	Hypertrophic cardiomyopathy (HCM)	pathway	36/1949	115/8754	0.01515	0.06624	Cardiovascular disease	Human Diseases	MSTRG.13408;MSTRG.2113;MSTRG.28372;MSTRG.2866;Pig.00172;Pig.00364;Pig.01201;Pig.01822;Pig.01823;Pig.02188;Pig.03433;Pig.03538;Pig.03679;Pig.04000;Pig.07508;Pig.07578;Pig.07587;Pig.07704;Pig.07894;Pig.10539;Pig.10914;Pig.11154;Pig.12206;Pig.13803;Pig.14430;Pig.14495;Pig.14499;Pig.15828;Pig.15862;Pig.15915;Pig.16190;Pig.16699;Pig.18069;Pig.18180;Pig.18735;Pig.18991
ko04723	Retrograde endocannabinoid signaling	pathway	49/1949	165/8754	0.01515	0.06624	Nervous system	Organismal Systems	MSTRG.11389;MSTRG.16794;MSTRG.24210;MSTRG.30839;MSTRG.9907;Pig.00308;Pig.00320;Pig.00828;Pig.02179;Pig.02180;Pig.04422;Pig.04996;Pig.05284;Pig.06037;Pig.06451;Pig.07508;Pig.07575;Pig.07576;Pig.07577;Pig.08048;Pig.08688;Pig.09060;Pig.09329;Pig.09330;Pig.09714;Pig.12326;Pig.12366;Pig.13541;Pig.13821;Pig.14038;Pig.14288;Pig.14901;Pig.14905;Pig.15102;Pig.15841;Pig.17247;Pig.17717;Pig.18715;Pig.18949;…
ko04728	Dopaminergic synapse	pathway	45/1949	150/8754	0.01614	0.06967	Nervous system	Organismal Systems	MSTRG.16794;MSTRG.29860;MSTRG.30839;MSTRG.39950;Pig.00320;Pig.01878;Pig.02111;Pig.02179;Pig.02180;Pig.04231;Pig.04422;Pig.05284;Pig.06451;Pig.07091;Pig.07508;Pig.07737;Pig.08048;Pig.08217;Pig.08688;Pig.09313;Pig.11474;Pig.12036;Pig.12326;Pig.12851;Pig.13541;Pig.14288;Pig.14905;Pig.15841;Pig.16162;Pig.16397;Pig.16511;Pig.16521;Pig.17007;Pig.17177;Pig.17424;Pig.17948;Pig.18252;Pig.18715;Pig.19142;P…
ko04142	Lysosome	pathway	46/1949	154/8754	0.01637	0.0698	Transport and catabolism	Cellular Processes	MSTRG.11793;MSTRG.34906;MSTRG.42486;Pig.00635;Pig.01644;Pig.01996;Pig.02526;Pig.02548;Pig.02946;Pig.03078;Pig.03575;Pig.03899;Pig.04043;Pig.05659;Pig.08462;Pig.08636;Pig.08849;Pig.09123;Pig.09358;Pig.10515;Pig.12343;Pig.12783;Pig.13461;Pig.13476;Pig.14041;Pig.14251;Pig.15457;Pig.15835;Pig.15836;Pig.16314;Pig.16763;Pig.17033;Pig.17426;Pig.18743;Pig.18994;Pig.19057;Pig.19267;Pig.19812;Pig.19875;Pig…
ko05221	Acute myeloid leukemia	pathway	25/1949	75/8754	0.01788	0.07434	Cancer: specific types	Human Diseases	MSTRG.25157;MSTRG.30131;MSTRG.30168;Pig.02673;Pig.03415;Pig.05134;Pig.06349;Pig.08525;Pig.08560;Pig.09376;Pig.09377;Pig.12628;Pig.12761;Pig.13710;Pig.14695;Pig.16162;Pig.17551;Pig.18252;Pig.18588;Pig.19060;Pig.19061;Pig.19080;Pig.19143;Pig.19371;Pig.20657
ko05132	Salmonella infection	pathway	78/1949	282/8754	0.01781	0.07434	Infectious disease: bacterial	Human Diseases	MSTRG.12783;MSTRG.1319;MSTRG.15730;MSTRG.19651;MSTRG.28372;MSTRG.29412;MSTRG.39434;MSTRG.40463;MSTRG.42587;MSTRG.9020;MSTRG.9762;Pig.00411;Pig.00485;Pig.00745;Pig.01291;Pig.01296;Pig.02243;Pig.03115;Pig.03204;Pig.03372;Pig.03415;Pig.04700;Pig.05134;Pig.05436;Pig.06277;Pig.06844;Pig.07790;Pig.08177;Pig.08326;Pig.08608;Pig.08934;Pig.09061;Pig.09063;Pig.09084;Pig.09376;Pig.09377;Pig.09478;Pig.10466;…
ko04152	AMPK signaling pathway	pathway	45/1949	151/8754	0.01817	0.07464	Signal transduction	Environmental Information Processing	MSTRG.14301;MSTRG.17390;MSTRG.17732;MSTRG.24253;MSTRG.26595;MSTRG.28499;MSTRG.28867;MSTRG.31383;MSTRG.4945;MSTRG.9469;Pig.00322;Pig.01884;Pig.02673;Pig.03456;Pig.05831;Pig.06349;Pig.07091;Pig.07168;Pig.07244;Pig.07587;Pig.08217;Pig.08560;Pig.09313;Pig.10293;Pig.11217;Pig.12371;Pig.12628;Pig.14608;Pig.14691;Pig.15120;Pig.15922;Pig.16162;Pig.16397;Pig.16592;Pig.17007;Pig.17653;Pig.17721;Pig.18003;P…
ko04140	Autophagy	pathway	47/1949	159/8754	0.01861	0.07553	Transport and catabolism	Cellular Processes	MSTRG.31373;MSTRG.31613;MSTRG.37477;MSTRG.5217;MSTRG.9469;Pig.00485;Pig.00825;Pig.01755;Pig.02225;Pig.03372;Pig.03415;Pig.03739;Pig.04353;Pig.05673;Pig.05775;Pig.06349;Pig.07168;Pig.08560;Pig.10255;Pig.10293;Pig.10297;Pig.10394;Pig.10761;Pig.11928;Pig.12287;Pig.12371;Pig.12628;Pig.13645;Pig.14171;Pig.14608;Pig.14687;Pig.14695;Pig.16162;Pig.16401;Pig.16592;Pig.18252;Pig.19020;Pig.19041;Pig.19143;P…
ko04935	Growth hormone synthesis, secretion and action	pathway	41/1949	137/8754	0.02179	0.08542	Endocrine system	Organismal Systems	MSTRG.30131;MSTRG.30839;MSTRG.39950;MSTRG.5352;Pig.00320;Pig.02179;Pig.02180;Pig.02618;Pig.03415;Pig.06349;Pig.06451;Pig.07091;Pig.07413;Pig.07508;Pig.07575;Pig.07576;Pig.07577;Pig.08048;Pig.08560;Pig.08688;Pig.09329;Pig.09330;Pig.09714;Pig.10357;Pig.11474;Pig.12628;Pig.13541;Pig.13821;Pig.14695;Pig.15841;Pig.16162;Pig.16397;Pig.17424;Pig.18252;Pig.19060;Pig.19061;Pig.19142;Pig.19371;Pig.20374;Pi…
ko04270	Vascular smooth muscle contraction	pathway	52/1949	180/8754	0.02154	0.08542	Circulatory system	Organismal Systems	MSTRG.12783;MSTRG.28543;MSTRG.39950;MSTRG.9762;Pig.01086;Pig.02179;Pig.02180;Pig.03415;Pig.03914;Pig.04162;Pig.04163;Pig.04543;Pig.04576;Pig.05413;Pig.05415;Pig.06451;Pig.07508;Pig.07575;Pig.07576;Pig.07577;Pig.08048;Pig.08688;Pig.09329;Pig.09330;Pig.09714;Pig.09900;Pig.10570;Pig.11649;Pig.11926;Pig.12036;Pig.12119;Pig.13821;Pig.14128;Pig.14695;Pig.15866;Pig.16804;Pig.17054;Pig.17177;Pig.17286;Pi…
ko05215	Prostate cancer	pathway	34/1949	110/8754	0.02165	0.08542	Cancer: specific types	Human Diseases	MSTRG.36092;MSTRG.36454;Pig.02682;Pig.03372;Pig.03415;Pig.03456;Pig.04132;Pig.04167;Pig.05023;Pig.05134;Pig.06349;Pig.07091;Pig.08178;Pig.08560;Pig.08603;Pig.09376;Pig.09377;Pig.10357;Pig.12628;Pig.13462;Pig.13808;Pig.14695;Pig.14958;Pig.16162;Pig.16397;Pig.16510;Pig.16592;Pig.18252;Pig.19143;Pig.19371;Pig.19909;Pig.20514;Pig.20657;Pig.22802
ko04010	MAPK signaling pathway	pathway	89/1949	330/8754	0.02302	0.08821	Signal transduction	Environmental Information Processing	MSTRG.16198;MSTRG.31613;MSTRG.36454;MSTRG.36843;MSTRG.40463;MSTRG.42587;MSTRG.4357;MSTRG.8675;Pig.00474;Pig.01014;Pig.01211;Pig.01998;Pig.02459;Pig.02479;Pig.02639;Pig.02682;Pig.03119;Pig.03152;Pig.03204;Pig.03415;Pig.03426;Pig.03539;Pig.04112;Pig.04132;Pig.04167;Pig.04179;Pig.04290;Pig.05240;Pig.05284;Pig.05504;Pig.05623;Pig.05870;Pig.05991;Pig.06559;Pig.07508;Pig.07578;Pig.07680;Pig.07737;Pig.0…
ko04915	Estrogen signaling pathway	pathway	45/1949	153/8754	0.02284	0.08821	Endocrine system	Organismal Systems	MSTRG.30839;MSTRG.39950;Pig.00320;Pig.02179;Pig.02180;Pig.02618;Pig.03372;Pig.03415;Pig.04290;Pig.06349;Pig.06451;Pig.07091;Pig.07575;Pig.07576;Pig.07577;Pig.07676;Pig.08688;Pig.09326;Pig.09329;Pig.09330;Pig.09714;Pig.11378;Pig.11474;Pig.12036;Pig.12628;Pig.13644;Pig.13821;Pig.14288;Pig.14695;Pig.14958;Pig.14976;Pig.15841;Pig.16162;Pig.16397;Pig.17177;Pig.17424;Pig.18252;Pig.18588;Pig.19142;Pig.1…
ko00514	Other types of O-glycan biosynthesis	pathway	16/1949	44/8754	0.02332	0.08834	Glycan biosynthesis and metabolism	Metabolism	Pig.00256;Pig.01546;Pig.03494;Pig.04325;Pig.06363;Pig.09906;Pig.10033;Pig.11914;Pig.12527;Pig.12665;Pig.13667;Pig.13728;Pig.15131;Pig.16443;Pig.17359;Pig.19179
ko04012	ErbB signaling pathway	pathway	29/1949	92/8754	0.02487	0.09319	Signal transduction	Environmental Information Processing	MSTRG.30131;Pig.01064;Pig.02060;Pig.02618;Pig.02673;Pig.03415;Pig.04684;Pig.06349;Pig.06854;Pig.07413;Pig.08048;Pig.08336;Pig.08560;Pig.08773;Pig.12628;Pig.13435;Pig.14631;Pig.14695;Pig.16162;Pig.16511;Pig.17706;Pig.18252;Pig.19060;Pig.19061;Pig.19143;Pig.19371;Pig.19912;Pig.20196;Pig.20657
ko04136	Autophagy	pathway	14/1949	38/8754	0.02921	0.1083	Transport and catabolism	Cellular Processes	MSTRG.31373;MSTRG.37477;MSTRG.5217;Pig.08560;Pig.10297;Pig.10394;Pig.13645;Pig.14171;Pig.14687;Pig.19041;Pig.19987;Pig.20711;Pig.21188;Pig.23090
ko04670	Leukocyte transendothelial migration	pathway	41/1949	140/8754	0.03079	0.1117	Immune system	Organismal Systems	MSTRG.15730;MSTRG.17866;MSTRG.18422;MSTRG.28372;MSTRG.30839;MSTRG.35001;MSTRG.35241;MSTRG.41711;Pig.00170;Pig.00320;Pig.01676;Pig.03204;Pig.05863;Pig.06349;Pig.06860;Pig.06960;Pig.07413;Pig.08048;Pig.08065;Pig.09061;Pig.11300;Pig.12628;Pig.13065;Pig.13541;Pig.13710;Pig.14212;Pig.14662;Pig.14958;Pig.15019;Pig.15841;Pig.15866;Pig.16115;Pig.17152;Pig.17184;Pig.19219;Pig.20249;Pig.20374;Pig.20965;Pig…
ko04110	Cell cycle	pathway	40/1949	136/8754	0.03052	0.1117	Cell growth and death	Cellular Processes	MSTRG.10736;MSTRG.29125;Pig.00431;Pig.01733;Pig.03131;Pig.03422;Pig.04256;Pig.04912;Pig.05737;Pig.06040;Pig.06117;Pig.07672;Pig.08080;Pig.08611;Pig.08963;Pig.09039;Pig.09122;Pig.09500;Pig.09891;Pig.10357;Pig.11154;Pig.12677;Pig.13171;Pig.13808;Pig.14238;Pig.14631;Pig.14723;Pig.14737;Pig.16190;Pig.16578;Pig.17783;Pig.18589;Pig.18735;Pig.19716;Pig.20250;Pig.20725;Pig.20752;Pig.21053;Pig.21433;Pig.2…
ko04218	Cellular senescence	pathway	53/1949	188/8754	0.03207	0.1151	Cell growth and death	Cellular Processes	MSTRG.22070;MSTRG.31613;MSTRG.35022;MSTRG.9469;Pig.00431;Pig.00474;Pig.00733;Pig.02673;Pig.03415;Pig.03422;Pig.03456;Pig.04533;Pig.06279;Pig.06349;Pig.07737;Pig.08326;Pig.08560;Pig.08963;Pig.09712;Pig.09982;Pig.10293;Pig.11154;Pig.11426;Pig.12036;Pig.12156;Pig.12628;Pig.13466;Pig.13541;Pig.13808;Pig.14238;Pig.14278;Pig.14608;Pig.14695;Pig.15775;Pig.16162;Pig.16190;Pig.16371;Pig.16521;Pig.16568;Pi…
ko00030	Pentose phosphate pathway	pathway	15/1949	42/8754	0.03248	0.1154	Carbohydrate metabolism	Metabolism	MSTRG.10199;MSTRG.14301;MSTRG.29251;MSTRG.30960;MSTRG.7001;Pig.06365;Pig.08551;Pig.09411;Pig.09412;Pig.15120;Pig.15968;Pig.19366;Pig.22056;Pig.22057;Pig.23942
ko04062	Chemokine signaling pathway	pathway	57/1949	205/8754	0.03491	0.1227	Immune system	Organismal Systems	MSTRG.16794;MSTRG.29412;MSTRG.30131;MSTRG.30839;MSTRG.35241;Pig.00287;Pig.00320;Pig.02179;Pig.02180;Pig.02618;Pig.03204;Pig.03415;Pig.05284;Pig.05809;Pig.05863;Pig.06349;Pig.07040;Pig.07575;Pig.07576;Pig.07577;Pig.08326;Pig.08688;Pig.09061;Pig.09203;Pig.09204;Pig.09329;Pig.09330;Pig.09714;Pig.11225;Pig.11232;Pig.12326;Pig.12628;Pig.12851;Pig.13759;Pig.13760;Pig.13821;Pig.14695;Pig.14905;Pig.15841…
ko04730	Long-term depression	pathway	23/1949	72/8754	0.03669	0.1277	Nervous system	Organismal Systems	MSTRG.30839;MSTRG.39950;Pig.00320;Pig.03415;Pig.04162;Pig.04163;Pig.04422;Pig.06451;Pig.07131;Pig.08048;Pig.08217;Pig.08688;Pig.14288;Pig.14695;Pig.15841;Pig.16592;Pig.17007;Pig.17365;Pig.17366;Pig.17424;Pig.19142;Pig.19371;Pig.20657
ko05212	Pancreatic cancer	pathway	26/1949	84/8754	0.04022	0.1386	Cancer: specific types	Human Diseases	Pig.00431;Pig.03204;Pig.03415;Pig.03422;Pig.06349;Pig.08383;Pig.08560;Pig.08603;Pig.08963;Pig.09061;Pig.11154;Pig.11294;Pig.11928;Pig.12628;Pig.13808;Pig.14604;Pig.14606;Pig.14695;Pig.16162;Pig.16190;Pig.18252;Pig.18665;Pig.18735;Pig.18861;Pig.19143;Pig.19371
ko05016	Huntington disease	pathway	81/1949	306/8754	0.04373	0.1491	Neurodegenerative disease	Human Diseases	MSTRG.11389;MSTRG.12911;MSTRG.13455;MSTRG.28287;MSTRG.31383;MSTRG.35022;MSTRG.7099;MSTRG.8513;MSTRG.9907;Pig.01188;Pig.01312;Pig.02548;Pig.02927;Pig.03615;Pig.03899;Pig.04061;Pig.04231;Pig.04364;Pig.04422;Pig.04996;Pig.05240;Pig.06451;Pig.07091;Pig.07395;Pig.07592;Pig.07594;Pig.07676;Pig.08560;Pig.08603;Pig.08688;Pig.09205;Pig.09206;Pig.10357;Pig.11241;Pig.11409;Pig.11502;Pig.11929;Pig.12366;Pig.…
ko04714	Thermogenesis	pathway	71/1949	265/8754	0.04444	0.15	Environmental adaptation	Organismal Systems	MSTRG.11389;MSTRG.13535;MSTRG.17732;MSTRG.20975;MSTRG.28372;MSTRG.31383;MSTRG.36454;MSTRG.39950;MSTRG.40095;MSTRG.5192;MSTRG.9469;MSTRG.9907;Pig.02179;Pig.02180;Pig.02682;Pig.03303;Pig.04996;Pig.05240;Pig.05696;Pig.06037;Pig.07091;Pig.07575;Pig.07576;Pig.07577;Pig.07587;Pig.07616;Pig.07929;Pig.08319;Pig.08560;Pig.09329;Pig.09330;Pig.09397;Pig.09625;Pig.09714;Pig.10293;Pig.10297;Pig.11929;Pig.1236…
ko05218	Melanoma	pathway	25/1949	81/8754	0.04506	0.1507	Cancer: specific types	Human Diseases	MSTRG.36454;Pig.00431;Pig.01014;Pig.01211;Pig.01537;Pig.02682;Pig.03415;Pig.03539;Pig.04132;Pig.04167;Pig.06349;Pig.06559;Pig.08178;Pig.12628;Pig.13808;Pig.14695;Pig.16162;Pig.16592;Pig.18252;Pig.19143;Pig.19371;Pig.19909;Pig.20514;Pig.20657;Pig.22203
ko05131	Shigellosis	pathway	76/1949	286/8754	0.04578	0.1515	Infectious disease: bacterial	Human Diseases	MSTRG.11563;MSTRG.15730;MSTRG.17866;MSTRG.22070;MSTRG.283;MSTRG.28372;MSTRG.35001;MSTRG.43001;MSTRG.44146;MSTRG.7071;MSTRG.9020;Pig.00745;Pig.00825;Pig.01959;Pig.02233;Pig.03115;Pig.03204;Pig.03372;Pig.03391;Pig.03456;Pig.03919;Pig.04533;Pig.05863;Pig.06277;Pig.06349;Pig.07040;Pig.07413;Pig.07704;Pig.07787;Pig.07790;Pig.08326;Pig.08359;Pig.08560;Pig.08688;Pig.09061;Pig.09074;Pig.09084;Pig.09971;P…
ko05010	Alzheimer disease	pathway	92/1949	353/8754	0.04775	0.1566	Neurodegenerative disease	Human Diseases	MSTRG.11389;MSTRG.12911;MSTRG.22070;MSTRG.25389;MSTRG.32928;MSTRG.34195;MSTRG.43609;MSTRG.7099;MSTRG.9907;Pig.00653;Pig.01998;Pig.02229;Pig.02927;Pig.03415;Pig.04061;Pig.04231;Pig.04729;Pig.04996;Pig.06349;Pig.06451;Pig.06498;Pig.07131;Pig.07505;Pig.07508;Pig.07516;Pig.07592;Pig.07594;Pig.07737;Pig.07769;Pig.08249;Pig.08560;Pig.08603;Pig.08688;Pig.09038;Pig.10254;Pig.10913;Pig.11409;Pig.11670;Pig…
ko04971	Gastric acid secretion	pathway	29/1949	97/8754	0.0485	0.1575	Digestive system	Organismal Systems	MSTRG.28372;MSTRG.30839;MSTRG.39950;Pig.00320;Pig.02179;Pig.02180;Pig.03123;Pig.06116;Pig.06451;Pig.07575;Pig.07576;Pig.07577;Pig.08048;Pig.08688;Pig.09329;Pig.09330;Pig.09714;Pig.10643;Pig.10644;Pig.11926;Pig.12036;Pig.13821;Pig.15841;Pig.16511;Pig.17177;Pig.17424;Pig.19142;Pig.19912;Pig.21630
ko00564	Glycerophospholipid metabolism	pathway	32/1949	109/8754	0.05013	0.1613	Lipid metabolism	Metabolism	MSTRG.12964;MSTRG.15722;MSTRG.21692;MSTRG.21693;Pig.00257;Pig.01183;Pig.04898;Pig.06527;Pig.07332;Pig.07617;Pig.08750;Pig.09033;Pig.09661;Pig.11294;Pig.11479;Pig.12449;Pig.13456;Pig.13498;Pig.13809;Pig.16164;Pig.17694;Pig.18073;Pig.18665;Pig.19122;Pig.19531;Pig.20019;Pig.20308;Pig.20896;Pig.21198;Pig.21725;Pig.21790;Pig.22584
ko05161	Hepatitis B	pathway	49/1949	177/8754	0.05105	0.1627	Infectious disease: viral	Human Diseases	MSTRG.10736;MSTRG.16394;MSTRG.16396;MSTRG.30131;Pig.01998;Pig.03208;Pig.03372;Pig.03415;Pig.04061;Pig.06349;Pig.07091;Pig.07516;Pig.07790;Pig.08048;Pig.08080;Pig.08326;Pig.08603;Pig.09039;Pig.09712;Pig.09982;Pig.10357;Pig.11154;Pig.11474;Pig.12628;Pig.13466;Pig.13541;Pig.13808;Pig.14278;Pig.14695;Pig.14752;Pig.14958;Pig.16162;Pig.16190;Pig.16397;Pig.17706;Pig.18063;Pig.18229;Pig.18252;Pig.18735;P…
ko00062	Fatty acid elongation	pathway	11/1949	30/8754	0.05203	0.1628	Lipid metabolism	Metabolism	MSTRG.23174;Pig.00658;Pig.02181;Pig.02946;Pig.04360;Pig.05008;Pig.12676;Pig.12691;Pig.15647;Pig.17800;Pig.19310
ko04550	Signaling pathways regulating pluripotency of stem cells	pathway	38/1949	133/8754	0.05169	0.1628	Cellular community - eukaryotes	Cellular Processes	MSTRG.19302;MSTRG.25389;MSTRG.36454;Pig.00253;Pig.01014;Pig.02682;Pig.02918;Pig.03415;Pig.03422;Pig.03472;Pig.03808;Pig.06349;Pig.06498;Pig.06797;Pig.07505;Pig.08963;Pig.10254;Pig.10913;Pig.11514;Pig.11676;Pig.11930;Pig.12353;Pig.12628;Pig.13541;Pig.14439;Pig.14695;Pig.16162;Pig.16592;Pig.18252;Pig.18343;Pig.19371;Pig.20374;Pig.20657;Pig.20931;Pig.21209;Pig.21247;Pig.21596;Pig.22241
ko05224	Breast cancer	pathway	45/1949	162/8754	0.0566	0.1755	Cancer: specific types	Human Diseases	MSTRG.25389;MSTRG.36454;Pig.00431;Pig.01014;Pig.01211;Pig.01467;Pig.02618;Pig.02682;Pig.02957;Pig.03415;Pig.03539;Pig.03986;Pig.05134;Pig.06349;Pig.06432;Pig.06498;Pig.06559;Pig.07505;Pig.07676;Pig.08560;Pig.08680;Pig.09376;Pig.09377;Pig.10254;Pig.10736;Pig.10913;Pig.11676;Pig.12628;Pig.13005;Pig.13247;Pig.13808;Pig.14675;Pig.14695;Pig.14976;Pig.16162;Pig.16592;Pig.18252;Pig.19371;Pig.20657;Pig.2…
ko05225	Hepatocellular carcinoma	pathway	50/1949	183/8754	0.06035	0.1821	Cancer: specific types	Human Diseases	MSTRG.11316;MSTRG.13535;MSTRG.25389;MSTRG.28372;MSTRG.40095;MSTRG.5192;Pig.00431;Pig.01064;Pig.02618;Pig.03303;Pig.03415;Pig.03422;Pig.05134;Pig.05696;Pig.06349;Pig.06498;Pig.07413;Pig.07505;Pig.07616;Pig.08048;Pig.08560;Pig.08963;Pig.09376;Pig.09377;Pig.09625;Pig.10254;Pig.10913;Pig.11154;Pig.11676;Pig.11928;Pig.12628;Pig.13247;Pig.13659;Pig.13808;Pig.14695;Pig.15928;Pig.16162;Pig.16190;Pig.1659…
ko05220	Chronic myeloid leukemia	pathway	26/1949	87/8754	0.05962	0.1821	Cancer: specific types	Human Diseases	MSTRG.30131;Pig.00431;Pig.02060;Pig.02618;Pig.03415;Pig.05714;Pig.06349;Pig.06854;Pig.10226;Pig.11154;Pig.11538;Pig.11928;Pig.12628;Pig.13808;Pig.14631;Pig.14695;Pig.16162;Pig.16190;Pig.18252;Pig.18735;Pig.19060;Pig.19061;Pig.19143;Pig.19371;Pig.20412;Pig.20657
ko05206	MicroRNAs in cancer	pathway	51/1949	187/8754	0.05999	0.1821	Cancer: overview	Human Diseases	MSTRG.2113;MSTRG.26878;MSTRG.36092;MSTRG.9767;Pig.00431;Pig.01501;Pig.02843;Pig.03152;Pig.03372;Pig.03415;Pig.04132;Pig.04512;Pig.05023;Pig.05623;Pig.06349;Pig.06432;Pig.06728;Pig.07413;Pig.07704;Pig.08048;Pig.08103;Pig.08104;Pig.08105;Pig.08560;Pig.09500;Pig.10357;Pig.11154;Pig.11473;Pig.11647;Pig.12166;Pig.12628;Pig.13005;Pig.13808;Pig.14631;Pig.14695;Pig.14958;Pig.15833;Pig.15866;Pig.16510;Pig…
ko04745	Phototransduction	pathway	13/1949	38/8754	0.06204	0.1856	Sensory system	Organismal Systems	MSTRG.28372;Pig.05809;Pig.05965;Pig.06451;Pig.08048;Pig.08688;Pig.09060;Pig.12036;Pig.16511;Pig.17177;Pig.19142;Pig.19912;Pig.21550
ko01210	2-Oxocarboxylic acid metabolism	pathway	9/1949	24/8754	0.06611	0.196		-	MSTRG.13346;MSTRG.13347;MSTRG.26972;Pig.05052;Pig.09476;Pig.17279;Pig.18054;Pig.20060;Pig.20591
ko01521	EGFR tyrosine kinase inhibitor resistance	pathway	27/1949	92/8754	0.06797	0.1987	Drug resistance: antineoplastic	Human Diseases	Pig.01014;Pig.01064;Pig.02618;Pig.02673;Pig.03372;Pig.03415;Pig.04132;Pig.04167;Pig.06349;Pig.07413;Pig.08048;Pig.08178;Pig.08560;Pig.11928;Pig.12628;Pig.14695;Pig.16162;Pig.16187;Pig.16592;Pig.18252;Pig.18451;Pig.19143;Pig.19371;Pig.19909;Pig.20196;Pig.20514;Pig.20657
ko05217	Basal cell carcinoma	pathway	19/1949	61/8754	0.06818	0.1987	Cancer: specific types	Human Diseases	MSTRG.25389;Pig.01317;Pig.02918;Pig.05134;Pig.06498;Pig.07505;Pig.08793;Pig.09376;Pig.09377;Pig.09951;Pig.10254;Pig.10913;Pig.11676;Pig.12647;Pig.15553;Pig.15554;Pig.20931;Pig.21247;Pig.21596
ko04727	GABAergic synapse	pathway	31/1949	108/8754	0.06945	0.1999	Nervous system	Organismal Systems	MSTRG.16794;MSTRG.23899;MSTRG.30839;Pig.00052;Pig.00320;Pig.00828;Pig.02179;Pig.02180;Pig.05284;Pig.07508;Pig.07575;Pig.07576;Pig.07577;Pig.08048;Pig.09329;Pig.09330;Pig.09714;Pig.09845;Pig.11378;Pig.12326;Pig.13821;Pig.14272;Pig.14288;Pig.14901;Pig.14905;Pig.14959;Pig.15841;Pig.18715;Pig.19081;Pig.20885;Pig.21630
ko01040	Biosynthesis of unsaturated fatty acids	pathway	12/1949	35/8754	0.07033	0.1999	Lipid metabolism	Metabolism	MSTRG.23174;MSTRG.30489;Pig.01884;Pig.02181;Pig.04360;Pig.05008;Pig.07789;Pig.12676;Pig.12691;Pig.17800;Pig.19310;Pig.21957
ko04130	SNARE interactions in vesicular transport	pathway	12/1949	35/8754	0.07033	0.1999	Folding, sorting and degradation	Genetic Information Processing	MSTRG.16697;MSTRG.22502;MSTRG.28794;Pig.04314;Pig.04700;Pig.05197;Pig.05673;Pig.09386;Pig.13697;Pig.13698;Pig.15570;Pig.20298
ko05152	Tuberculosis	pathway	55/1949	206/8754	0.07374	0.2078	Infectious disease: bacterial	Human Diseases	MSTRG.3397;Pig.03372;Pig.03391;Pig.04061;Pig.07516;Pig.07737;Pig.07790;Pig.08603;Pig.10357;Pig.11154;Pig.11812;Pig.11814;Pig.12036;Pig.12735;Pig.13068;Pig.13368;Pig.13378;Pig.13384;Pig.13386;Pig.13541;Pig.13710;Pig.14251;Pig.14695;Pig.15797;Pig.15866;Pig.15909;Pig.16162;Pig.16190;Pig.16511;Pig.16521;Pig.16538;Pig.17177;Pig.17948;Pig.18063;Pig.18252;Pig.18302;Pig.18323;Pig.18735;Pig.19001;Pig.1905…
ko04114	Oocyte meiosis	pathway	38/1949	137/8754	0.07622	0.213	Cell growth and death	Cellular Processes	MSTRG.10736;MSTRG.29125;Pig.02179;Pig.02180;Pig.03415;Pig.04533;Pig.05737;Pig.07575;Pig.07576;Pig.07577;Pig.07672;Pig.07737;Pig.08080;Pig.08217;Pig.09039;Pig.09313;Pig.09329;Pig.09330;Pig.09714;Pig.12036;Pig.12677;Pig.13171;Pig.13541;Pig.13821;Pig.16371;Pig.16511;Pig.16521;Pig.16592;Pig.17007;Pig.17177;Pig.17948;Pig.19371;Pig.19912;Pig.20374;Pig.20752;Pig.21433;Pig.21630;Pig.22802
ko04341	Hedgehog signaling pathway	pathway	11/1949	32/8754	0.07987	0.2214	Signal transduction	Environmental Information Processing	Pig.01317;Pig.02220;Pig.02918;Pig.04533;Pig.09081;Pig.09951;Pig.14188;Pig.16371;Pig.20230;Pig.20689;Pig.21630
ko05130	Pathogenic Escherichia coli infection	pathway	65/1949	249/8754	0.08243	0.2267	Infectious disease: bacterial	Human Diseases	MSTRG.11563;MSTRG.12783;MSTRG.12911;MSTRG.1319;MSTRG.28372;MSTRG.29120;MSTRG.7099;MSTRG.9020;MSTRG.9762;Pig.00161;Pig.00666;Pig.00732;Pig.00745;Pig.01998;Pig.02250;Pig.02284;Pig.02927;Pig.03115;Pig.03204;Pig.03789;Pig.06277;Pig.06685;Pig.07085;Pig.07592;Pig.07594;Pig.07790;Pig.08326;Pig.08603;Pig.08934;Pig.09061;Pig.09063;Pig.09084;Pig.10466;Pig.10533;Pig.10570;Pig.11300;Pig.11409;Pig.11649;Pig.1…
ko00500	Starch and sucrose metabolism	pathway	16/1949	51/8754	0.0844	0.2303	Carbohydrate metabolism	Metabolism	MSTRG.17390;MSTRG.43001;Pig.00962;Pig.04013;Pig.04770;Pig.11278;Pig.11524;Pig.12714;Pig.12866;Pig.15968;Pig.18003;Pig.19260;Pig.20051;Pig.20967;Pig.22305;Pig.22454
ko04014	Ras signaling pathway	pathway	69/1949	267/8754	0.08961	0.2425	Signal transduction	Environmental Information Processing	MSTRG.16794;MSTRG.31613;MSTRG.36454;Pig.01014;Pig.01064;Pig.01211;Pig.01959;Pig.02479;Pig.02618;Pig.02682;Pig.03204;Pig.03415;Pig.03539;Pig.04112;Pig.04132;Pig.04167;Pig.04676;Pig.04684;Pig.05284;Pig.05623;Pig.05991;Pig.06349;Pig.06559;Pig.07413;Pig.08048;Pig.08178;Pig.09061;Pig.09189;Pig.09935;Pig.10226;Pig.10408;Pig.11294;Pig.11812;Pig.11928;Pig.12036;Pig.12326;Pig.12628;Pig.14604;Pig.14606;Pig…
ko00310	Lysine degradation	pathway	20/1949	67/8754	0.09124	0.2431	Amino acid metabolism	Metabolism	Pig.00658;Pig.01050;Pig.06363;Pig.07177;Pig.07209;Pig.07588;Pig.11464;Pig.12338;Pig.12721;Pig.13695;Pig.15647;Pig.15963;Pig.16007;Pig.16443;Pig.16815;Pig.18343;Pig.19046;Pig.20861;Pig.20939;Pig.21111
ko04020	Calcium signaling pathway	pathway	68/1949	263/8754	0.09066	0.2431	Signal transduction	Environmental Information Processing	MSTRG.11105;MSTRG.28543;MSTRG.35022;MSTRG.39950;Pig.00117;Pig.00520;Pig.01086;Pig.01959;Pig.02749;Pig.04132;Pig.04576;Pig.05141;Pig.05294;Pig.05666;Pig.06451;Pig.07131;Pig.07166;Pig.07167;Pig.07173;Pig.07413;Pig.07508;Pig.07708;Pig.07737;Pig.07787;Pig.08048;Pig.08688;Pig.09329;Pig.09330;Pig.09714;Pig.10436;Pig.11814;Pig.11926;Pig.12036;Pig.12206;Pig.12489;Pig.13466;Pig.13644;Pig.13685;Pig.13714;P…
ko04914	Progesterone-mediated oocyte maturation	pathway	29/1949	103/8754	0.09462	0.2485	Endocrine system	Organismal Systems	MSTRG.30839;Pig.00320;Pig.02179;Pig.02180;Pig.03415;Pig.04532;Pig.06349;Pig.07575;Pig.07576;Pig.07577;Pig.09329;Pig.09330;Pig.09500;Pig.09714;Pig.09926;Pig.12628;Pig.13171;Pig.13541;Pig.13821;Pig.14695;Pig.15841;Pig.16162;Pig.16592;Pig.18252;Pig.19371;Pig.20374;Pig.20752;Pig.21433;Pig.21630
ko04918	Thyroid hormone synthesis	pathway	27/1949	95/8754	0.09473	0.2485	Endocrine system	Organismal Systems	MSTRG.39950;Pig.01188;Pig.02179;Pig.02180;Pig.06116;Pig.06451;Pig.07091;Pig.07575;Pig.07576;Pig.07577;Pig.08048;Pig.08688;Pig.09329;Pig.09330;Pig.09714;Pig.10643;Pig.10644;Pig.11474;Pig.13028;Pig.13821;Pig.14304;Pig.14305;Pig.14720;Pig.16397;Pig.17424;Pig.19142;Pig.21630
ko04150	mTOR signaling pathway	pathway	48/1949	181/8754	0.09842	0.2562	Signal transduction	Environmental Information Processing	MSTRG.13042;MSTRG.15722;MSTRG.22064;MSTRG.25389;MSTRG.25541;MSTRG.9362;MSTRG.9469;Pig.00825;Pig.01324;Pig.02663;Pig.02673;Pig.03415;Pig.03739;Pig.06349;Pig.06498;Pig.06787;Pig.07189;Pig.07505;Pig.07514;Pig.08048;Pig.08560;Pig.10254;Pig.10293;Pig.10297;Pig.10913;Pig.11676;Pig.12371;Pig.12628;Pig.13247;Pig.14418;Pig.14608;Pig.14695;Pig.15719;Pig.15866;Pig.15922;Pig.16162;Pig.16592;Pig.18252;Pig.193…
ko04662	B cell receptor signaling pathway	pathway	30/1949	108/8754	0.1041	0.2682	Immune system	Organismal Systems	Pig.01938;Pig.03391;Pig.03415;Pig.06349;Pig.07737;Pig.08747;Pig.09061;Pig.09281;Pig.09982;Pig.12628;Pig.12891;Pig.13627;Pig.14278;Pig.14695;Pig.15991;Pig.16162;Pig.16521;Pig.16780;Pig.17948;Pig.18252;Pig.19371;Pig.20657;Pig.20663;Pig.20664;Pig.20666;Pig.21712;Pig.22420;Pig.23629;Pig.23855;Pig.23870
ko05211	Renal cell carcinoma	pathway	22/1949	76/8754	0.1046	0.2682	Cancer: specific types	Human Diseases	Pig.01064;Pig.03204;Pig.03415;Pig.03587;Pig.06349;Pig.09061;Pig.09825;Pig.10357;Pig.10564;Pig.11154;Pig.12628;Pig.14619;Pig.14695;Pig.16162;Pig.16190;Pig.18252;Pig.18735;Pig.19002;Pig.19143;Pig.19371;Pig.20514;Pig.20657
ko00511	Other glycan degradation	pathway	7/1949	19/8754	0.1086	0.2763	Glycan biosynthesis and metabolism	Metabolism	Pig.00635;Pig.02526;Pig.08462;Pig.10515;Pig.12783;Pig.16314;Pig.23143
ko05110	Vibrio cholerae infection	pathway	19/1949	65/8754	0.1159	0.2905	Infectious disease: bacterial	Human Diseases	MSTRG.1319;MSTRG.28372;MSTRG.39950;Pig.01324;Pig.07413;Pig.07514;Pig.08048;Pig.09329;Pig.09330;Pig.10466;Pig.12398;Pig.14251;Pig.17424;Pig.19057;Pig.19875;Pig.20500;Pig.20691;Pig.21630;Pig.22559
ko03460	Fanconi anemia pathway	pathway	18/1949	61/8754	0.115	0.2905	Replication and repair	Genetic Information Processing	MSTRG.17584;MSTRG.8990;Pig.02869;Pig.03107;Pig.03934;Pig.05687;Pig.05996;Pig.08552;Pig.08798;Pig.10354;Pig.11193;Pig.12794;Pig.13555;Pig.17147;Pig.18610;Pig.20001;Pig.20439;Pig.22531
ko00750	Vitamin B6 metabolism	pathway	4/1949	9/8754	0.1184	0.2947	Metabolism of cofactors and vitamins	Metabolism	Pig.00038;Pig.00192;Pig.06449;Pig.15111
ko00261	Monobactam biosynthesis	pathway	2/1949	3/8754	0.1266	0.3128	Biosynthesis of other secondary metabolites	Metabolism	Pig.00654;Pig.00655
ko04120	Ubiquitin mediated proteolysis	pathway	42/1949	160/8754	0.1306	0.3204	Folding, sorting and degradation	Genetic Information Processing	MSTRG.36944;MSTRG.44146;MSTRG.9364;Pig.00588;Pig.02060;Pig.02269;Pig.02634;Pig.04385;Pig.04398;Pig.04533;Pig.05683;Pig.05835;Pig.06013;Pig.06854;Pig.07126;Pig.07127;Pig.07731;Pig.08086;Pig.09081;Pig.09309;Pig.09484;Pig.09866;Pig.10370;Pig.10696;Pig.12677;Pig.13171;Pig.13998;Pig.14581;Pig.14752;Pig.14875;Pig.14912;Pig.14946;Pig.15852;Pig.16371;Pig.16877;Pig.17188;Pig.17551;Pig.19002;Pig.20619;Pig.…
ko05226	Gastric cancer	pathway	41/1949	156/8754	0.1321	0.3218	Cancer: specific types	Human Diseases	MSTRG.25389;MSTRG.30168;Pig.01014;Pig.01064;Pig.01211;Pig.02618;Pig.03372;Pig.03415;Pig.03422;Pig.03539;Pig.05134;Pig.06349;Pig.06498;Pig.06559;Pig.07505;Pig.08560;Pig.08963;Pig.09376;Pig.09377;Pig.10254;Pig.10913;Pig.11154;Pig.11676;Pig.12628;Pig.12794;Pig.13247;Pig.13366;Pig.13808;Pig.14695;Pig.16162;Pig.16190;Pig.18252;Pig.18735;Pig.19080;Pig.19371;Pig.20657;Pig.20931;Pig.21247;Pig.21596;Pig.2…
ko05210	Colorectal cancer	pathway	27/1949	99/8754	0.1399	0.3384	Cancer: specific types	Human Diseases	Pig.03372;Pig.03415;Pig.03422;Pig.05134;Pig.06349;Pig.08273;Pig.08560;Pig.08603;Pig.08963;Pig.09061;Pig.09376;Pig.09377;Pig.11154;Pig.12628;Pig.12794;Pig.14604;Pig.14606;Pig.14695;Pig.15866;Pig.16162;Pig.16190;Pig.18252;Pig.18735;Pig.19143;Pig.19371;Pig.20657;Pig.20931
ko00515	Mannose type O-glycan biosynthesis	pathway	8/1949	24/8754	0.145	0.3479	Glycan biosynthesis and metabolism	Metabolism	Pig.00382;Pig.07845;Pig.08137;Pig.09459;Pig.12626;Pig.12665;Pig.17181;Pig.19976
ko04979	Cholesterol metabolism	pathway	18/1949	63/8754	0.1459	0.3479	Digestive system	Organismal Systems	MSTRG.24253;MSTRG.34195;MSTRG.35022;MSTRG.43609;Pig.00322;Pig.01644;Pig.01996;Pig.03158;Pig.03693;Pig.06799;Pig.07226;Pig.07769;Pig.11288;Pig.13466;Pig.17250;Pig.17386;Pig.17720;Pig.19267
ko00512	Mucin type O-glycan biosynthesis	pathway	10/1949	32/8754	0.1556	0.3684	Glycan biosynthesis and metabolism	Metabolism	Pig.00256;Pig.02248;Pig.04325;Pig.09906;Pig.10033;Pig.12527;Pig.13667;Pig.13728;Pig.15730;Pig.19179
ko00533	Glycosaminoglycan biosynthesis	pathway	6/1949	17/8754	0.1575	0.3696	Glycan biosynthesis and metabolism	Metabolism	Pig.02127;Pig.06125;Pig.08725;Pig.12665;Pig.15711;Pig.15730
ko05214	Glioma	pathway	23/1949	84/8754	0.1582	0.3696	Cancer: specific types	Human Diseases	Pig.00431;Pig.02618;Pig.03415;Pig.04132;Pig.06349;Pig.07413;Pig.08048;Pig.08560;Pig.12036;Pig.12628;Pig.13808;Pig.14695;Pig.16162;Pig.16511;Pig.16592;Pig.17177;Pig.18252;Pig.19017;Pig.19371;Pig.19909;Pig.19912;Pig.20514;Pig.20657
ko04720	Long-term potentiation	pathway	21/1949	76/8754	0.1605	0.3722	Nervous system	Organismal Systems	MSTRG.13119;Pig.03415;Pig.06451;Pig.07508;Pig.07709;Pig.07737;Pig.08048;Pig.08688;Pig.10357;Pig.12036;Pig.13065;Pig.14695;Pig.16511;Pig.16521;Pig.17177;Pig.17948;Pig.19142;Pig.19371;Pig.19912;Pig.20657;Pig.21630
ko05030	Cocaine addiction	pathway	16/1949	56/8754	0.1637	0.3771	Substance dependence	Human Diseases	MSTRG.29860;MSTRG.30839;MSTRG.39950;Pig.00320;Pig.01878;Pig.02179;Pig.02180;Pig.03840;Pig.07091;Pig.08043;Pig.11474;Pig.15841;Pig.16397;Pig.17424;Pig.18643;Pig.21630
ko00603	Glycosphingolipid biosynthesis	pathway	7/1949	21/8754	0.1673	0.3829	Glycan biosynthesis and metabolism	Metabolism	Pig.02526;Pig.07489;Pig.08462;Pig.14029;Pig.14041;Pig.15730;Pig.20067
ko05166	Human T-cell leukemia virus 1 infection	pathway	73/1949	296/8754	0.1737	0.3913	Infectious disease: viral	Human Diseases	MSTRG.283;MSTRG.28861;MSTRG.30131;MSTRG.35022;MSTRG.6733;Pig.02179;Pig.02180;Pig.02233;Pig.03415;Pig.03422;Pig.03919;Pig.06279;Pig.06328;Pig.06349;Pig.07091;Pig.07575;Pig.07576;Pig.07577;Pig.07672;Pig.07737;Pig.08834;Pig.08963;Pig.09080;Pig.09305;Pig.09329;Pig.09330;Pig.09684;Pig.09712;Pig.09714;Pig.09982;Pig.10357;Pig.11154;Pig.11426;Pig.11474;Pig.11928;Pig.12237;Pig.12353;Pig.12628;Pig.12677;Pi…
ko04145	Phagosome	pathway	54/1949	215/8754	0.1744	0.3913	Transport and catabolism	Cellular Processes	MSTRG.12911;MSTRG.16697;MSTRG.19651;MSTRG.22502;MSTRG.24253;MSTRG.28372;MSTRG.7099;Pig.00322;Pig.00411;Pig.00485;Pig.01201;Pig.01324;Pig.02188;Pig.02487;Pig.02927;Pig.03653;Pig.06279;Pig.07131;Pig.07226;Pig.07514;Pig.07592;Pig.07594;Pig.07704;Pig.08177;Pig.09061;Pig.10513;Pig.11409;Pig.11426;Pig.13368;Pig.13373;Pig.13375;Pig.13378;Pig.13384;Pig.13386;Pig.13710;Pig.14251;Pig.14667;Pig.15909;Pig.18…
ko04750	Inflammatory mediator regulation of TRP channels	pathway	36/1949	139/8754	0.174	0.3913	Sensory system	Organismal Systems	MSTRG.28917;MSTRG.39950;Pig.01254;Pig.02179;Pig.02180;Pig.02909;Pig.05413;Pig.05415;Pig.06349;Pig.06451;Pig.07413;Pig.07575;Pig.07576;Pig.07577;Pig.08048;Pig.08688;Pig.09329;Pig.09330;Pig.09714;Pig.12036;Pig.12628;Pig.13541;Pig.13821;Pig.14686;Pig.15140;Pig.16511;Pig.17177;Pig.17424;Pig.18653;Pig.19094;Pig.19142;Pig.19293;Pig.19387;Pig.19912;Pig.20374;Pig.21630
ko04973	Carbohydrate digestion and absorption	pathway	16/1949	57/8754	0.1831	0.408	Digestive system	Organismal Systems	MSTRG.43001;Pig.06116;Pig.06349;Pig.08537;Pig.08688;Pig.10643;Pig.10644;Pig.11278;Pig.11524;Pig.12628;Pig.16162;Pig.18003;Pig.18252;Pig.19142;Pig.22305;Pig.22454
ko00051	Fructose and mannose metabolism	pathway	14/1949	49/8754	0.1843	0.408	Carbohydrate metabolism	Metabolism	MSTRG.10199;MSTRG.14301;MSTRG.26595;MSTRG.29251;MSTRG.43001;MSTRG.6429;Pig.01288;Pig.11278;Pig.11524;Pig.15120;Pig.17653;Pig.19366;Pig.22056;Pig.22057
ko05031	Amphetamine addiction	pathway	21/1949	78/8754	0.1939	0.4265	Substance dependence	Human Diseases	MSTRG.29860;MSTRG.39950;Pig.01878;Pig.02179;Pig.02180;Pig.03840;Pig.04422;Pig.07091;Pig.07508;Pig.07737;Pig.08048;Pig.11474;Pig.12036;Pig.16397;Pig.16511;Pig.16521;Pig.17177;Pig.17424;Pig.17948;Pig.19912;Pig.21630
ko04929	GnRH secretion	pathway	18/1949	66/8754	0.1999	0.4371	Endocrine system	Organismal Systems	Pig.02446;Pig.03415;Pig.06349;Pig.06451;Pig.07508;Pig.08048;Pig.08688;Pig.10493;Pig.11378;Pig.12628;Pig.12851;Pig.14695;Pig.15685;Pig.16162;Pig.18252;Pig.19142;Pig.19371;Pig.20657
ko04964	Proximal tubule bicarbonate reclamation	pathway	8/1949	26/8754	0.2051	0.4455	Excretory system	Organismal Systems	MSTRG.8326;Pig.04815;Pig.06116;Pig.07070;Pig.10643;Pig.10644;Pig.11207;Pig.22917
ko05219	Bladder cancer	pathway	13/1949	46/8754	0.2077	0.4455	Cancer: specific types	Human Diseases	Pig.02225;Pig.03415;Pig.08326;Pig.12287;Pig.13808;Pig.14695;Pig.14958;Pig.15833;Pig.19371;Pig.20657;Pig.21726;Pig.21727;Pig.23272
ko04624	Toll and Imd signaling pathway	pathway	14/1949	50/8754	0.2066	0.4455	Immune system	Organismal Systems	MSTRG.44146;Pig.00690;Pig.04533;Pig.07790;Pig.09971;Pig.13458;Pig.13459;Pig.13541;Pig.14305;Pig.14581;Pig.16371;Pig.17706;Pig.18063;Pig.20374
ko04664	Fc epsilon RI signaling pathway	pathway	22/1949	83/8754	0.2091	0.4456	Immune system	Organismal Systems	Pig.00732;Pig.03415;Pig.06349;Pig.07413;Pig.08048;Pig.08747;Pig.09061;Pig.10226;Pig.12628;Pig.13541;Pig.14695;Pig.14790;Pig.16162;Pig.17706;Pig.18252;Pig.19371;Pig.20374;Pig.20657;Pig.22420;Pig.23629;Pig.23855;Pig.23870
ko04913	Ovarian steroidogenesis	pathway	17/1949	63/8754	0.2225	0.4712	Endocrine system	Organismal Systems	MSTRG.39950;Pig.02179;Pig.02180;Pig.04360;Pig.06728;Pig.07226;Pig.07575;Pig.07576;Pig.07577;Pig.09329;Pig.09330;Pig.09714;Pig.13821;Pig.15140;Pig.16592;Pig.17424;Pig.21630
ko00052	Galactose metabolism	pathway	12/1949	43/8754	0.2344	0.4933	Carbohydrate metabolism	Metabolism	MSTRG.14301;MSTRG.43001;Pig.01288;Pig.05083;Pig.11278;Pig.11524;Pig.12665;Pig.12783;Pig.15120;Pig.18003;Pig.22056;Pig.22057
ko04972	Pancreatic secretion	pathway	28/1949	110/8754	0.2405	0.5031	Digestive system	Organismal Systems	MSTRG.39950;Pig.00520;Pig.02179;Pig.02180;Pig.03123;Pig.05331;Pig.06116;Pig.06451;Pig.07575;Pig.07576;Pig.07577;Pig.08048;Pig.08688;Pig.09061;Pig.09329;Pig.09330;Pig.09714;Pig.10643;Pig.10644;Pig.12206;Pig.12398;Pig.13821;Pig.15866;Pig.17424;Pig.19142;Pig.19538;Pig.22305;Pig.22454
ko01212	Fatty acid metabolism	pathway	17/1949	64/8754	0.244	0.5074		-	MSTRG.23174;MSTRG.28499;MSTRG.30489;Pig.00658;Pig.01884;Pig.02181;Pig.02946;Pig.03567;Pig.05008;Pig.07789;Pig.11217;Pig.12676;Pig.12691;Pig.15647;Pig.17800;Pig.19310;Pig.21957
ko04213	Longevity regulating pathway	pathway	21/1949	81/8754	0.2498	0.5162	Aging	Organismal Systems	Pig.02179;Pig.02180;Pig.03456;Pig.04290;Pig.06349;Pig.07575;Pig.07576;Pig.07577;Pig.07587;Pig.08560;Pig.09329;Pig.09330;Pig.09714;Pig.12628;Pig.13821;Pig.16162;Pig.16592;Pig.18252;Pig.19987;Pig.20657;Pig.21630
ko00524	Neomycin, kanamycin and gentamicin biosynthesis	pathway	3/1949	8/8754	0.2548	0.5234	Biosynthesis of other secondary metabolites	Metabolism	MSTRG.43001;Pig.11278;Pig.11524
ko04726	Serotonergic synapse	pathway	35/1949	141/8754	0.2595	0.5298	Nervous system	Organismal Systems	MSTRG.16794;MSTRG.28917;MSTRG.30839;MSTRG.32928;MSTRG.39950;Pig.00320;Pig.01368;Pig.01878;Pig.02179;Pig.02180;Pig.03193;Pig.03415;Pig.05284;Pig.06451;Pig.07508;Pig.08048;Pig.08688;Pig.11864;Pig.12326;Pig.12763;Pig.13065;Pig.14288;Pig.14695;Pig.14905;Pig.15023;Pig.15140;Pig.15841;Pig.17424;Pig.18653;Pig.18715;Pig.19142;Pig.19371;Pig.20657;Pig.20885;Pig.21630
ko04977	Vitamin digestion and absorption	pathway	10/1949	36/8754	0.2678	0.5436	Digestive system	Organismal Systems	MSTRG.9767;Pig.05014;Pig.07226;Pig.11647;Pig.11668;Pig.11669;Pig.11826;Pig.13501;Pig.20732;Pig.22160
ko04930	Type II diabetes mellitus	pathway	15/1949	57/8754	0.2752	0.5521	Endocrine and metabolic disease	Human Diseases	MSTRG.20797;MSTRG.28867;MSTRG.43001;Pig.06349;Pig.07508;Pig.08560;Pig.11278;Pig.11524;Pig.12628;Pig.15685;Pig.16422;Pig.19371;Pig.19387;Pig.20885;Pig.21242
ko05142	Chagas disease (American trypanosomiasis)	pathway	35/1949	142/8754	0.2748	0.5521	Infectious disease: parasitic	Human Diseases	MSTRG.11288;MSTRG.29412;MSTRG.30839;MSTRG.39950;Pig.00320;Pig.01998;Pig.03422;Pig.06349;Pig.06451;Pig.07790;Pig.08217;Pig.08326;Pig.08688;Pig.08963;Pig.11154;Pig.11225;Pig.11814;Pig.12628;Pig.13541;Pig.14288;Pig.15797;Pig.15841;Pig.15915;Pig.16162;Pig.16190;Pig.17007;Pig.17424;Pig.18063;Pig.18252;Pig.18735;Pig.19094;Pig.19142;Pig.19371;Pig.20374;Pig.22261
ko04625	C-type lectin receptor signaling pathway	pathway	27/1949	108/8754	0.2792	0.5568	Immune system	Organismal Systems	MSTRG.31613;Pig.00474;Pig.03391;Pig.06277;Pig.06349;Pig.07737;Pig.09712;Pig.09731;Pig.09982;Pig.11812;Pig.12036;Pig.12628;Pig.13541;Pig.14278;Pig.14695;Pig.15866;Pig.16162;Pig.16521;Pig.17177;Pig.17948;Pig.18034;Pig.18252;Pig.19371;Pig.20374;Pig.20657;Pig.20684;Pig.21589
ko05012	Parkinson disease	pathway	40/1949	165/8754	0.2966	0.588	Neurodegenerative disease	Human Diseases	MSTRG.11389;MSTRG.30839;MSTRG.35022;MSTRG.9907;Pig.00320;Pig.02179;Pig.02180;Pig.03224;Pig.04061;Pig.04996;Pig.07527;Pig.08603;Pig.09866;Pig.11929;Pig.12366;Pig.12464;Pig.13466;Pig.14038;Pig.14875;Pig.14912;Pig.15102;Pig.15841;Pig.15852;Pig.15948;Pig.16877;Pig.17247;Pig.17268;Pig.17386;Pig.17573;Pig.17717;Pig.18949;Pig.19885;Pig.20248;Pig.20510;Pig.20540;Pig.20858;Pig.21076;Pig.21630;Pig.22169;Pi…
ko04361	Axon regeneration	pathway	26/1949	106/8754	0.3217	0.634	Development and regeneration	Organismal Systems	MSTRG.39950;Pig.00474;Pig.02639;Pig.05316;Pig.06072;Pig.06451;Pig.06527;Pig.07332;Pig.08560;Pig.08688;Pig.08750;Pig.09061;Pig.13435;Pig.13541;Pig.14288;Pig.14394;Pig.15866;Pig.17365;Pig.17366;Pig.17424;Pig.17706;Pig.19142;Pig.20374;Pig.21198;Pig.21630;Pig.23164
ko03320	PPAR signaling pathway	pathway	28/1949	115/8754	0.3284	0.6437	Endocrine system	Organismal Systems	MSTRG.20975;MSTRG.24253;MSTRG.30489;MSTRG.31383;MSTRG.34195;MSTRG.35468;MSTRG.36208;MSTRG.43609;Pig.00322;Pig.00707;Pig.01473;Pig.01475;Pig.01884;Pig.03072;Pig.03567;Pig.05066;Pig.06819;Pig.07769;Pig.07789;Pig.11679;Pig.12267;Pig.12400;Pig.13366;Pig.14691;Pig.16753;Pig.17720;Pig.21957;Pig.22223
ko05014	Amyotrophic lateral sclerosis (ALS)	pathway	16/1949	64/8754	0.3444	0.6711	Neurodegenerative disease	Human Diseases	Pig.01188;Pig.03372;Pig.04061;Pig.05240;Pig.07131;Pig.07516;Pig.07737;Pig.08603;Pig.09061;Pig.11928;Pig.13541;Pig.14720;Pig.16521;Pig.17948;Pig.19143;Pig.20374
ko05223	Non-small cell lung cancer	pathway	19/1949	77/8754	0.3466	0.6716	Cancer: specific types	Human Diseases	MSTRG.30131;Pig.00431;Pig.03415;Pig.06349;Pig.07413;Pig.08048;Pig.08603;Pig.12628;Pig.13366;Pig.13808;Pig.14695;Pig.15833;Pig.16162;Pig.18252;Pig.19060;Pig.19061;Pig.19143;Pig.19371;Pig.20657
ko04658	Th1 and Th2 cell differentiation	pathway	30/1949	125/8754	0.3526	0.678	Immune system	Organismal Systems	MSTRG.11288;MSTRG.30131;Pig.01052;Pig.02602;Pig.05281;Pig.06432;Pig.07413;Pig.07737;Pig.08150;Pig.08680;Pig.09281;Pig.09982;Pig.10736;Pig.13005;Pig.13368;Pig.13378;Pig.13384;Pig.13386;Pig.13541;Pig.14278;Pig.14675;Pig.15015;Pig.16521;Pig.17948;Pig.19060;Pig.19061;Pig.19371;Pig.19562;Pig.20374;Pig.23164
ko05418	Fluid shear stress and atherosclerosis	pathway	38/1949	160/8754	0.3539	0.678	Cardiovascular disease	Human Diseases	MSTRG.11316;MSTRG.11563;MSTRG.18422;MSTRG.28372;MSTRG.4357;Pig.01378;Pig.01379;Pig.01676;Pig.02459;Pig.02918;Pig.03372;Pig.03426;Pig.05240;Pig.06349;Pig.06398;Pig.08065;Pig.09061;Pig.10533;Pig.12036;Pig.12628;Pig.13462;Pig.13541;Pig.13644;Pig.14212;Pig.14958;Pig.15866;Pig.16162;Pig.17177;Pig.17706;Pig.18252;Pig.20374;Pig.20514;Pig.20857;Pig.21726;Pig.21727;Pig.22261;Pig.22356;Pig.23272
ko04210	Apoptosis	pathway	37/1949	156/8754	0.36	0.6858	Cell growth and death	Cellular Processes	MSTRG.11793;MSTRG.12911;MSTRG.28372;MSTRG.7356;Pig.00563;Pig.00564;Pig.01998;Pig.03372;Pig.03415;Pig.03575;Pig.04061;Pig.05240;Pig.06349;Pig.07516;Pig.07592;Pig.07594;Pig.08603;Pig.10539;Pig.11928;Pig.12156;Pig.12486;Pig.12628;Pig.13618;Pig.14695;Pig.16162;Pig.17426;Pig.17512;Pig.17868;Pig.18034;Pig.18252;Pig.19143;Pig.19235;Pig.19371;Pig.19967;Pig.20657;Pig.23669;Pig.23679
ko00604	Glycosphingolipid biosynthesis	pathway	5/1949	18/8754	0.3718	0.7043	Glycan biosynthesis and metabolism	Metabolism	Pig.02526;Pig.08462;Pig.12783;Pig.15730;Pig.17854
ko05202	Transcriptional misregulation in cancer	pathway	56/1949	241/8754	0.3814	0.7185	Cancer: overview	Human Diseases	MSTRG.24836;MSTRG.25157;MSTRG.30168;MSTRG.31383;MSTRG.36092;MSTRG.4357;Pig.00445;Pig.00567;Pig.01537;Pig.02459;Pig.03456;Pig.03587;Pig.04422;Pig.04970;Pig.04971;Pig.05023;Pig.05406;Pig.05407;Pig.05787;Pig.06998;Pig.07676;Pig.08326;Pig.08525;Pig.08611;Pig.09825;Pig.10266;Pig.10564;Pig.11928;Pig.12234;Pig.12338;Pig.12353;Pig.12721;Pig.12761;Pig.13366;Pig.13462;Pig.13707;Pig.13710;Pig.14691;Pig.1473…
ko00601	Glycosphingolipid biosynthesis	pathway	8/1949	31/8754	0.3838	0.7191	Glycan biosynthesis and metabolism	Metabolism	Pig.02127;Pig.06359;Pig.07489;Pig.08137;Pig.12665;Pig.14029;Pig.20067;Pig.20940
ko04013	MAPK signaling pathway	pathway	22/1949	93/8754	0.4127	0.7689	Signal transduction	Environmental Information Processing	MSTRG.10736;MSTRG.4357;MSTRG.44146;Pig.02918;Pig.03415;Pig.04512;Pig.05240;Pig.06026;Pig.08080;Pig.09039;Pig.09061;Pig.10826;Pig.11196;Pig.11295;Pig.13541;Pig.13998;Pig.14305;Pig.14581;Pig.17180;Pig.17706;Pig.19371;Pig.20374
ko04668	TNF signaling pathway	pathway	29/1949	124/8754	0.4158	0.7705	Signal transduction	Environmental Information Processing	MSTRG.5352;Pig.01676;Pig.01998;Pig.03415;Pig.05240;Pig.05531;Pig.05991;Pig.06349;Pig.07091;Pig.08680;Pig.09770;Pig.11474;Pig.12628;Pig.13541;Pig.13759;Pig.13760;Pig.14958;Pig.16162;Pig.16397;Pig.17512;Pig.17706;Pig.18034;Pig.18229;Pig.18252;Pig.19371;Pig.20374;Pig.21646;Pig.21761;Pig.22261
ko00565	Ether lipid metabolism	pathway	11/1949	45/8754	0.4189	0.7721	Lipid metabolism	Metabolism	Pig.01183;Pig.09264;Pig.11294;Pig.12449;Pig.16164;Pig.18665;Pig.19122;Pig.20896;Pig.21725;Pig.21790;Pig.22584
ko00640	Propanoate metabolism	pathway	10/1949	41/8754	0.431	0.786	Carbohydrate metabolism	Metabolism	MSTRG.39445;Pig.03993;Pig.05831;Pig.05906;Pig.09514;Pig.09606;Pig.11217;Pig.11874;Pig.15647;Pig.21957
ko04721	Synaptic vesicle cycle	pathway	20/1949	85/8754	0.431	0.786	Nervous system	Organismal Systems	MSTRG.28794;Pig.01324;Pig.02278;Pig.02548;Pig.03899;Pig.06346;Pig.07514;Pig.11241;Pig.11864;Pig.13697;Pig.14251;Pig.16452;Pig.17183;Pig.17843;Pig.17862;Pig.19057;Pig.19875;Pig.20039;Pig.20798;Pig.20885
ko03430	Mismatch repair	pathway	7/1949	28/8754	0.4354	0.7898	Replication and repair	Genetic Information Processing	MSTRG.8990;Pig.03107;Pig.08273;Pig.12794;Pig.15567;Pig.17212;Pig.18610
ko05164	Influenza A	pathway	42/1949	183/8754	0.4398	0.7935	Infectious disease: viral	Human Diseases	MSTRG.28372;Pig.00431;Pig.01998;Pig.03415;Pig.04061;Pig.05882;Pig.05883;Pig.06277;Pig.06349;Pig.07516;Pig.07790;Pig.08048;Pig.08326;Pig.08603;Pig.09029;Pig.09731;Pig.10015;Pig.10262;Pig.10263;Pig.10357;Pig.10492;Pig.12628;Pig.13368;Pig.13378;Pig.13384;Pig.13386;Pig.14472;Pig.14695;Pig.15082;Pig.16162;Pig.16188;Pig.16538;Pig.17386;Pig.17551;Pig.17721;Pig.18229;Pig.18252;Pig.19371;Pig.19562;Pig.197…
ko00920	Sulfur metabolism	pathway	3/1949	11/8754	0.4575	0.8041	Energy metabolism	Metabolism	Pig.00654;Pig.00655;Pig.14075
ko00130	Ubiquinone and other terpenoid-quinone biosynthesis	pathway	3/1949	11/8754	0.4575	0.8041	Metabolism of cofactors and vitamins	Metabolism	Pig.00797;Pig.04370;Pig.05854
ko00230	Purine metabolism	pathway	38/1949	166/8754	0.4528	0.8041	Nucleotide metabolism	Metabolism	MSTRG.20584;MSTRG.20797;MSTRG.7393;Pig.00117;Pig.00654;Pig.00655;Pig.01332;Pig.01942;Pig.02179;Pig.02180;Pig.02504;Pig.02740;Pig.03914;Pig.04013;Pig.04162;Pig.04163;Pig.05265;Pig.07575;Pig.07576;Pig.07577;Pig.07708;Pig.08731;Pig.09044;Pig.09329;Pig.09330;Pig.09596;Pig.09714;Pig.09926;Pig.12888;Pig.13821;Pig.14610;Pig.14642;Pig.15694;Pig.15738;Pig.18171;Pig.18250;Pig.18339;Pig.19560
ko05143	African trypanosomiasis	pathway	13/1949	55/8754	0.4552	0.8041	Infectious disease: parasitic	Human Diseases	Pig.00728;Pig.01676;Pig.01998;Pig.06451;Pig.07790;Pig.08048;Pig.08688;Pig.15797;Pig.19142;Pig.22420;Pig.23629;Pig.23855;Pig.23870
ko05160	Hepatitis C	pathway	36/1949	157/8754	0.4512	0.8041	Infectious disease: viral	Human Diseases	MSTRG.10736;MSTRG.29125;Pig.00431;Pig.01993;Pig.01998;Pig.03415;Pig.04061;Pig.05737;Pig.05882;Pig.05883;Pig.06349;Pig.07226;Pig.07516;Pig.08080;Pig.08217;Pig.08603;Pig.09029;Pig.09039;Pig.09731;Pig.10761;Pig.11300;Pig.12628;Pig.13808;Pig.14695;Pig.15082;Pig.16162;Pig.17007;Pig.18229;Pig.18252;Pig.19143;Pig.19371;Pig.19562;Pig.20249;Pig.20652;Pig.20657;Pig.21712
ko00250	Alanine, aspartate and glutamate metabolism	pathway	10/1949	42/8754	0.4643	0.8119	Amino acid metabolism	Metabolism	MSTRG.23899;Pig.00742;Pig.02610;Pig.11668;Pig.11669;Pig.13297;Pig.17621;Pig.18250;Pig.20591;Pig.23839
ko05017	Spinocerebellar ataxia	pathway	23/1949	100/8754	0.4686	0.8152	-	-	Pig.02928;Pig.03302;Pig.03840;Pig.04422;Pig.05240;Pig.06349;Pig.06451;Pig.07676;Pig.08048;Pig.08560;Pig.08688;Pig.12628;Pig.14007;Pig.14678;Pig.16162;Pig.16401;Pig.18252;Pig.19041;Pig.19142;Pig.19217;Pig.20432;Pig.21188;Pig.23090
ko05144	Malaria	pathway	18/1949	78/8754	0.4755	0.823	Infectious disease: parasitic	Human Diseases	MSTRG.24253;Pig.00322;Pig.01676;Pig.02487;Pig.06812;Pig.07790;Pig.08065;Pig.08326;Pig.10513;Pig.10631;Pig.11154;Pig.14667;Pig.15797;Pig.16190;Pig.17250;Pig.18735;Pig.21712;Pig.22261
ko04068	FoxO signaling pathway	pathway	32/1949	141/8754	0.4839	0.8334	Signal transduction	Environmental Information Processing	MSTRG.28867;Pig.01050;Pig.03415;Pig.03456;Pig.03720;Pig.06321;Pig.06349;Pig.06398;Pig.07423;Pig.07587;Pig.10357;Pig.10408;Pig.11154;Pig.12371;Pig.12628;Pig.13541;Pig.14695;Pig.16162;Pig.16190;Pig.16578;Pig.16592;Pig.17233;Pig.18003;Pig.18252;Pig.18735;Pig.19371;Pig.20374;Pig.20657;Pig.20689;Pig.21242;Pig.21433;Pig.21585
ko00061	Fatty acid biosynthesis	pathway	4/1949	16/8754	0.4919	0.8417	Lipid metabolism	Metabolism	MSTRG.28499;Pig.03567;Pig.05831;Pig.11217
ko04621	NOD-like receptor signaling pathway	pathway	39/1949	173/8754	0.4947	0.8417	Immune system	Organismal Systems	MSTRG.29125;MSTRG.35022;Pig.01749;Pig.03372;Pig.04845;Pig.05882;Pig.05883;Pig.06277;Pig.07166;Pig.07790;Pig.08131;Pig.08326;Pig.08572;Pig.08688;Pig.08767;Pig.09159;Pig.09731;Pig.11928;Pig.11950;Pig.13466;Pig.13541;Pig.14329;Pig.14580;Pig.15866;Pig.16969;Pig.17386;Pig.17871;Pig.18229;Pig.18681;Pig.19142;Pig.19293;Pig.19306;Pig.19371;Pig.19562;Pig.20374;Pig.20628;Pig.20652;Pig.21646;Pig.22261
ko00330	Arginine and proline metabolism	pathway	14/1949	61/8754	0.4986	0.8417	Amino acid metabolism	Metabolism	Pig.01878;Pig.01944;Pig.05394;Pig.07131;Pig.09505;Pig.10858;Pig.11814;Pig.12867;Pig.13644;Pig.18235;Pig.20022;Pig.20861;Pig.21111;Pig.21859
ko00600	Sphingolipid metabolism	pathway	12/1949	52/8754	0.498	0.8417	Lipid metabolism	Metabolism	MSTRG.2479;Pig.00751;Pig.01183;Pig.03600;Pig.06324;Pig.10246;Pig.10515;Pig.12449;Pig.12783;Pig.16749;Pig.18302;Pig.20357
ko00730	Thiamine metabolism	pathway	5/1949	21/8754	0.5168	0.8513	Metabolism of cofactors and vitamins	Metabolism	MSTRG.7393;Pig.02740;Pig.05265;Pig.14610;Pig.15738
ko04960	Aldosterone-regulated sodium reabsorption	pathway	9/1949	39/8754	0.5138	0.8513	Excretory system	Organismal Systems	Pig.03131;Pig.06116;Pig.06349;Pig.08048;Pig.10291;Pig.10643;Pig.10644;Pig.12628;Pig.19371
ko00563	Glycosylphosphatidylinositol (GPI)-anchor biosynthesis	pathway	7/1949	30/8754	0.5149	0.8513	Glycan biosynthesis and metabolism	Metabolism	MSTRG.39435;Pig.05992;Pig.07459;Pig.11830;Pig.11878;Pig.13981;Pig.19886
ko04260	Cardiac muscle contraction	pathway	21/1949	93/8754	0.5114	0.8513	Circulatory system	Organismal Systems	MSTRG.11105;MSTRG.2113;Pig.03123;Pig.06116;Pig.07508;Pig.07578;Pig.07894;Pig.10643;Pig.10644;Pig.10914;Pig.11929;Pig.12206;Pig.13803;Pig.14062;Pig.14430;Pig.15828;Pig.15948;Pig.17573;Pig.18854;Pig.19885;Pig.21076
ko04380	Osteoclast differentiation	pathway	33/1949	147/8754	0.511	0.8513	Development and regeneration	Organismal Systems	MSTRG.11793;MSTRG.31383;MSTRG.5352;MSTRG.6733;Pig.00732;Pig.01537;Pig.01938;Pig.03375;Pig.03415;Pig.06349;Pig.07737;Pig.09061;Pig.09731;Pig.09982;Pig.10226;Pig.11154;Pig.12628;Pig.13541;Pig.13627;Pig.14691;Pig.16162;Pig.16190;Pig.16521;Pig.16780;Pig.17706;Pig.17948;Pig.18034;Pig.18252;Pig.19371;Pig.19429;Pig.19562;Pig.20374;Pig.21646
ko04742	Taste transduction	pathway	18/1949	80/8754	0.5237	0.856	Sensory system	Organismal Systems	Pig.00117;Pig.00220;Pig.03193;Pig.07508;Pig.07575;Pig.07576;Pig.07577;Pig.07708;Pig.08517;Pig.08688;Pig.09714;Pig.11378;Pig.12763;Pig.15344;Pig.18715;Pig.19142;Pig.21630;Pig.21714
ko02010	ABC transporters	pathway	16/1949	71/8754	0.5246	0.856	Membrane transport	Environmental Information Processing	MSTRG.9767;Pig.00579;Pig.06566;Pig.08032;Pig.11647;Pig.12376;Pig.13373;Pig.13375;Pig.13646;Pig.14172;Pig.15092;Pig.18051;Pig.19264;Pig.22160;Pig.22362;Pig.23484
ko00780	Biotin metabolism	pathway	1/1949	3/8754	0.5303	0.8611	Metabolism of cofactors and vitamins	Metabolism	Pig.13979
ko03022	Basal transcription factors	pathway	11/1949	49/8754	0.5435	0.8709	Transcription	Genetic Information Processing	MSTRG.9075;MSTRG.9076;Pig.02645;Pig.03615;Pig.09124;Pig.10668;Pig.14678;Pig.15016;Pig.17144;Pig.19926;Pig.21151
ko00450	Selenocompound metabolism	pathway	4/1949	17/8754	0.544	0.8709	Metabolism of other amino acids	Metabolism	Pig.00654;Pig.00655;Pig.01749;Pig.12209
ko05167	Kaposi sarcoma-associated herpesvirus infection	pathway	47/1949	212/8754	0.5408	0.8709	Infectious disease: viral	Human Diseases	MSTRG.16794;Pig.00287;Pig.00431;Pig.00474;Pig.01014;Pig.01998;Pig.03415;Pig.05284;Pig.06279;Pig.06349;Pig.07413;Pig.07516;Pig.07737;Pig.08326;Pig.08560;Pig.08603;Pig.09061;Pig.09712;Pig.09731;Pig.09982;Pig.10357;Pig.11426;Pig.12036;Pig.12326;Pig.12628;Pig.13541;Pig.13808;Pig.14278;Pig.14695;Pig.14905;Pig.16162;Pig.16521;Pig.17177;Pig.17706;Pig.17948;Pig.18229;Pig.18252;Pig.18715;Pig.18835;Pig.188…
ko05213	Endometrial cancer	pathway	16/1949	72/8754	0.5497	0.876	Cancer: specific types	Human Diseases	Pig.03415;Pig.05134;Pig.06349;Pig.08603;Pig.09376;Pig.09377;Pig.12628;Pig.12794;Pig.14695;Pig.16162;Pig.18252;Pig.19143;Pig.19371;Pig.20657;Pig.20931;Pig.22223
ko00360	Phenylalanine metabolism	pathway	5/1949	22/8754	0.5621	0.8915	Amino acid metabolism	Metabolism	Pig.01878;Pig.02310;Pig.19038;Pig.20861;Pig.21111
ko00630	Glyoxylate and dicarboxylate metabolism	pathway	11/1949	50/8754	0.5733	0.9009	Carbohydrate metabolism	Metabolism	MSTRG.13346;MSTRG.13347;MSTRG.23899;MSTRG.26972;MSTRG.39445;MSTRG.8326;Pig.04815;Pig.05052;Pig.09514;Pig.11874;Pig.17279
ko04917	Prolactin signaling pathway	pathway	18/1949	82/8754	0.5707	0.9009	Endocrine system	Organismal Systems	MSTRG.30131;Pig.02618;Pig.03375;Pig.03415;Pig.05083;Pig.06349;Pig.12628;Pig.13541;Pig.14445;Pig.14695;Pig.16162;Pig.16578;Pig.18252;Pig.19060;Pig.19061;Pig.19371;Pig.20374;Pig.20657
ko04614	Renin-angiotensin system	pathway	6/1949	27/8754	0.5771	0.9027	Endocrine system	Organismal Systems	MSTRG.41235;Pig.00679;Pig.04729;Pig.08489;Pig.15915;Pig.21762
ko04146	Peroxisome	pathway	22/1949	101/8754	0.5857	0.9119	Transport and catabolism	Cellular Processes	MSTRG.30489;MSTRG.6225;MSTRG.7318;Pig.00742;Pig.05204;Pig.06600;Pig.07518;Pig.07789;Pig.08555;Pig.09314;Pig.09921;Pig.10647;Pig.11814;Pig.13322;Pig.14897;Pig.16121;Pig.17886;Pig.18051;Pig.18209;Pig.18442;Pig.19264;Pig.21957
ko03410	Base excision repair	pathway	8/1949	37/8754	0.6015	0.9324	Replication and repair	Genetic Information Processing	Pig.05529;Pig.10292;Pig.11525;Pig.12486;Pig.15567;Pig.17212;Pig.19018;Pig.19631
ko03440	Homologous recombination	pathway	10/1949	47/8754	0.6214	0.946	Replication and repair	Genetic Information Processing	Pig.03107;Pig.05687;Pig.06379;Pig.11193;Pig.11248;Pig.12624;Pig.13895;Pig.15567;Pig.15599;Pig.18610
ko05216	Thyroid cancer	pathway	10/1949	47/8754	0.6214	0.946	Cancer: specific types	Human Diseases	MSTRG.31383;Pig.03415;Pig.05134;Pig.09376;Pig.09377;Pig.10682;Pig.13366;Pig.14691;Pig.19371;Pig.20657
ko00520	Amino sugar and nucleotide sugar metabolism	pathway	13/1949	61/8754	0.6209	0.946	Carbohydrate metabolism	Metabolism	MSTRG.259;MSTRG.43001;Pig.01597;Pig.02526;Pig.02610;Pig.05083;Pig.08462;Pig.11278;Pig.11524;Pig.12436;Pig.13433;Pig.14030;Pig.15968
ko04966	Collecting duct acid secretion	pathway	6/1949	28/8754	0.6157	0.946	Excretory system	Organismal Systems	Pig.01324;Pig.07514;Pig.14251;Pig.19057;Pig.19875;Pig.22500
ko04711	Circadian rhythm	pathway	2/1949	9/8754	0.6293	0.9485	Environmental adaptation	Organismal Systems	Pig.08525;Pig.20689
ko05120	Epithelial cell signaling in Helicobacter pylori infection	pathway	17/1949	80/8754	0.63	0.9485	Infectious disease: bacterial	Human Diseases	MSTRG.1319;Pig.01324;Pig.01362;Pig.03204;Pig.07413;Pig.07514;Pig.08326;Pig.09038;Pig.09061;Pig.11857;Pig.13541;Pig.14251;Pig.15019;Pig.18034;Pig.19057;Pig.19875;Pig.20374
ko04931	Insulin resistance	pathway	28/1949	131/8754	0.6314	0.9485	Endocrine and metabolic disease	Human Diseases	MSTRG.17390;MSTRG.24253;MSTRG.28867;Pig.00322;Pig.02610;Pig.03456;Pig.04492;Pig.05831;Pig.06349;Pig.07091;Pig.07182;Pig.07587;Pig.08560;Pig.09215;Pig.09754;Pig.12400;Pig.12628;Pig.13644;Pig.16162;Pig.16397;Pig.18003;Pig.18173;Pig.18252;Pig.19260;Pig.19387;Pig.20051;Pig.20470;Pig.21242
ko04620	Toll-like receptor signaling pathway	pathway	21/1949	99/8754	0.6387	0.9517	Immune system	Organismal Systems	MSTRG.11793;MSTRG.29412;Pig.01320;Pig.03415;Pig.06349;Pig.07790;Pig.08326;Pig.09061;Pig.11225;Pig.12628;Pig.13541;Pig.15797;Pig.16162;Pig.17706;Pig.18063;Pig.18229;Pig.18252;Pig.19371;Pig.20374;Pig.20652;Pig.21646
ko00910	Nitrogen metabolism	pathway	4/1949	19/8754	0.6391	0.9517	Energy metabolism	Metabolism	MSTRG.23899;Pig.01491;Pig.05984;Pig.11207
ko00592	alpha-Linolenic acid metabolism	pathway	5/1949	24/8754	0.6457	0.9531	Lipid metabolism	Metabolism	MSTRG.30489;Pig.07789;Pig.19122;Pig.21957;Pig.22584
ko01524	Platinum drug resistance	pathway	19/1949	90/8754	0.6449	0.9531	Drug resistance: antineoplastic	Human Diseases	MSTRG.11316;MSTRG.17584;Pig.01998;Pig.03372;Pig.04061;Pig.05240;Pig.06349;Pig.07516;Pig.08273;Pig.08603;Pig.11928;Pig.12628;Pig.12794;Pig.16162;Pig.17147;Pig.18252;Pig.19143;Pig.19371;Pig.20857
ko05170	Human immunodeficiency virus 1 infection	pathway	56/1949	262/8754	0.6613	0.9694	Infectious disease: viral	Human Diseases	MSTRG.11288;MSTRG.16794;MSTRG.30839;Pig.00320;Pig.01998;Pig.03372;Pig.03415;Pig.04533;Pig.05284;Pig.05747;Pig.05863;Pig.06279;Pig.06349;Pig.06451;Pig.07413;Pig.07516;Pig.07737;Pig.07790;Pig.08048;Pig.08560;Pig.08603;Pig.09061;Pig.09226;Pig.09712;Pig.09891;Pig.09982;Pig.11426;Pig.11928;Pig.12036;Pig.12326;Pig.12628;Pig.13373;Pig.13375;Pig.13541;Pig.14278;Pig.14288;Pig.14580;Pig.14695;Pig.14752;Pig…
ko04630	JAK-STAT signaling pathway	pathway	33/1949	156/8754	0.6624	0.9694	Signal transduction	Environmental Information Processing	MSTRG.30131;MSTRG.42408;Pig.00038;Pig.03372;Pig.04132;Pig.05079;Pig.05083;Pig.05281;Pig.05631;Pig.06079;Pig.06349;Pig.08560;Pig.09731;Pig.10357;Pig.11928;Pig.12628;Pig.12735;Pig.14445;Pig.14695;Pig.14834;Pig.16162;Pig.16578;Pig.18252;Pig.18855;Pig.19060;Pig.19061;Pig.19562;Pig.19716;Pig.19909;Pig.20514;Pig.20619;Pig.20657;Pig.23669
ko00270	Cysteine and methionine metabolism	pathway	12/1949	59/8754	0.6885	0.999	Amino acid metabolism	Metabolism	MSTRG.8326;Pig.00539;Pig.01316;Pig.01749;Pig.04815;Pig.05906;Pig.06449;Pig.09606;Pig.12209;Pig.12574;Pig.13011;Pig.20060
ko05416	Viral myocarditis	pathway	29/1949	139/8754	0.6875	0.999	Cardiovascular disease	Human Diseases	MSTRG.28372;MSTRG.2866;Pig.00732;Pig.01378;Pig.01822;Pig.01823;Pig.03215;Pig.03538;Pig.03679;Pig.04000;Pig.04684;Pig.06279;Pig.07516;Pig.08603;Pig.09061;Pig.11426;Pig.13368;Pig.13378;Pig.13384;Pig.13386;Pig.14499;Pig.14631;Pig.15862;Pig.16699;Pig.18180;Pig.22420;Pig.23629;Pig.23855;Pig.23870
ko00140	Steroid hormone biosynthesis	pathway	4/1949	73/8754	1	1	Lipid metabolism	Metabolism	Pig.04137;Pig.06728;Pig.12691;Pig.13824
ko00770	Pantothenate and CoA biosynthesis	pathway	3/1949	19/8754	0.8293	1	Metabolism of cofactors and vitamins	Metabolism	Pig.04013;Pig.09502;Pig.20060
ko00380	Tryptophan metabolism	pathway	7/1949	48/8754	0.9337	1	Amino acid metabolism	Metabolism	Pig.00038;Pig.00658;Pig.01749;Pig.01878;Pig.02310;Pig.06728;Pig.15647
ko05033	Nicotine addiction	pathway	6/1949	41/8754	0.92	1	Substance dependence	Human Diseases	Pig.00828;Pig.03840;Pig.04422;Pig.14901;Pig.20039;Pig.20885
ko04320	Dorso-ventral axis formation	pathway	5/1949	27/8754	0.7505	1	Development and regeneration	Organismal Systems	Pig.02930;Pig.03415;Pig.19371;Pig.20438;Pig.23164
ko04216	Ferroptosis	pathway	6/1949	72/8754	0.9995	1	Cell growth and death	Cellular Processes	MSTRG.31373;MSTRG.35022;Pig.11879;Pig.12373;Pig.13466;Pig.14687
ko00790	Folate biosynthesis	pathway	1/1949	38/8754	0.9999	1	Metabolism of cofactors and vitamins	Metabolism	Pig.01288
ko04623	Cytosolic DNA-sensing pathway	pathway	7/1949	54/8754	0.9716	1	Immune system	Organismal Systems	Pig.08114;Pig.10019;Pig.10492;Pig.14580;Pig.18863;Pig.20617;Pig.20652
ko00220	Arginine biosynthesis	pathway	5/1949	26/8754	0.7184	1	Amino acid metabolism	Metabolism	MSTRG.23899;Pig.07131;Pig.11814;Pig.13644;Pig.20591
ko05332	Graft-versus-host disease	pathway	7/1949	80/8754	0.9996	1	Immune disease	Human Diseases	Pig.01998;Pig.06279;Pig.11426;Pig.13368;Pig.13378;Pig.13384;Pig.13386
ko04122	Sulfur relay system	pathway	2/1949	13/8754	0.8214	1	Folding, sorting and degradation	Genetic Information Processing	MSTRG.19018;Pig.21450
ko00760	Nicotinate and nicotinamide metabolism	pathway	7/1949	38/8754	0.7734	1	Metabolism of cofactors and vitamins	Metabolism	Pig.00038;Pig.04013;Pig.05331;Pig.06790;Pig.16124;Pig.16437;Pig.17130
ko04978	Mineral absorption	pathway	7/1949	75/8754	0.9991	1	Digestive system	Organismal Systems	Pig.00180;Pig.00520;Pig.06116;Pig.10643;Pig.10644;Pig.11826;Pig.13068
ko00830	Retinol metabolism	pathway	7/1949	96/8754	1	1	Metabolism of cofactors and vitamins	Metabolism	Pig.00038;Pig.04875;Pig.04885;Pig.06029;Pig.08576;Pig.09379;Pig.16186
ko00072	Synthesis and degradation of ketone bodies	pathway	2/1949	13/8754	0.8214	1	Lipid metabolism	Metabolism	MSTRG.38604;Pig.01244
ko00982	Drug metabolism	pathway	7/1949	67/8754	0.9963	1	Xenobiotics biodegradation and metabolism	Metabolism	MSTRG.11316;Pig.00038;Pig.01878;Pig.20336;Pig.20857;Pig.20861;Pig.21111
ko00670	One carbon pool by folate	pathway	4/1949	23/8754	0.787	1	Metabolism of cofactors and vitamins	Metabolism	Pig.11500;Pig.12209;Pig.13108;Pig.17506
ko00513	Various types of N-glycan biosynthesis	pathway	6/1949	44/8754	0.9479	1	Glycan biosynthesis and metabolism	Metabolism	Pig.02526;Pig.08218;Pig.08462;Pig.08830;Pig.12665;Pig.23143
ko00650	Butanoate metabolism	pathway	5/1949	30/8754	0.8304	1	Carbohydrate metabolism	Metabolism	MSTRG.38604;Pig.00658;Pig.01244;Pig.07230;Pig.15647
ko03050	Proteasome	pathway	3/1949	50/8754	0.9996	1	Folding, sorting and degradation	Genetic Information Processing	MSTRG.17879;Pig.06504;Pig.16420
ko00860	Porphyrin and chlorophyll metabolism	pathway	2/1949	44/8754	0.9998	1	Metabolism of cofactors and vitamins	Metabolism	Pig.04999;Pig.14149
ko00290	Valine, leucine and isoleucine biosynthesis	pathway	1/1949	5/8754	0.7162	1	Amino acid metabolism	Metabolism	Pig.20060
ko03020	RNA polymerase	pathway	5/1949	36/8754	0.928	1	Transcription	Genetic Information Processing	Pig.08114;Pig.11382;Pig.18863;Pig.19927;Pig.20617
ko00510	N-Glycan biosynthesis	pathway	6/1949	55/8754	0.9908	1	Glycan biosynthesis and metabolism	Metabolism	Pig.04137;Pig.08218;Pig.08830;Pig.12665;Pig.16885;Pig.17881
ko00740	Riboflavin metabolism	pathway	1/1949	10/8754	0.9195	1	Metabolism of cofactors and vitamins	Metabolism	Pig.04013
ko03060	Protein export	pathway	2/1949	24/8754	0.9814	1	Folding, sorting and degradation	Genetic Information Processing	Pig.09773;Pig.20500
ko00410	beta-Alanine metabolism	pathway	6/1949	41/8754	0.92	1	Metabolism of other amino acids	Metabolism	Pig.09505;Pig.15647;Pig.19038;Pig.20861;Pig.21111;Pig.21957
ko00534	Glycosaminoglycan biosynthesis	pathway	3/1949	25/8754	0.9399	1	Glycan biosynthesis and metabolism	Metabolism	Pig.02580;Pig.11643;Pig.12686
ko03450	Non-homologous end-joining	pathway	2/1949	14/8754	0.8528	1	Replication and repair	Genetic Information Processing	Pig.13888;Pig.14051
ko00430	Taurine and hypotaurine metabolism	pathway	2/1949	14/8754	0.8528	1	Metabolism of other amino acids	Metabolism	Pig.05706;Pig.11875
ko05204	Chemical carcinogenesis	pathway	6/1949	103/8754	1	1	Cancer: overview	Human Diseases	MSTRG.11316;Pig.01749;Pig.06728;Pig.20857;Pig.20861;Pig.21111
ko00591	Linoleic acid metabolism	pathway	3/1949	41/8754	0.9974	1	Lipid metabolism	Metabolism	Pig.15140;Pig.19122;Pig.22584
ko04215	Apoptosis	pathway	6/1949	39/8754	0.8947	1	Cell growth and death	Cellular Processes	Pig.03372;Pig.04061;Pig.07516;Pig.08603;Pig.11928;Pig.19041
ko00053	Ascorbate and aldarate metabolism	pathway	2/1949	32/8754	0.9968	1	Carbohydrate metabolism	Metabolism	Pig.20861;Pig.21111
ko00980	Metabolism of xenobiotics by cytochrome P450	pathway	6/1949	72/8754	0.9995	1	Xenobiotics biodegradation and metabolism	Metabolism	MSTRG.11316;Pig.06728;Pig.16186;Pig.20857;Pig.20861;Pig.21111
ko00340	Histidine metabolism	pathway	5/1949	27/8754	0.7505	1	Amino acid metabolism	Metabolism	Pig.01878;Pig.02310;Pig.17621;Pig.20861;Pig.21111
ko04710	Circadian rhythm	pathway	6/1949	35/8754	0.8236	1	Environmental adaptation	Organismal Systems	Pig.04533;Pig.06581;Pig.07587;Pig.08525;Pig.16371;Pig.20689
ko00040	Pentose and glucuronate interconversions	pathway	3/1949	35/8754	0.9912	1	Carbohydrate metabolism	Metabolism	Pig.00382;Pig.01288;Pig.03546
ko00900	Terpenoid backbone biosynthesis	pathway	2/1949	26/8754	0.988	1	Metabolism of terpenoids and polyketides	Metabolism	Pig.04297;Pig.04298
ko00350	Tyrosine metabolism	pathway	6/1949	38/8754	0.8797	1	Amino acid metabolism	Metabolism	Pig.00038;Pig.01878;Pig.02310;Pig.19038;Pig.20861;Pig.21111
ko04744	Phototransduction	pathway	5/1949	26/8754	0.7184	1	Sensory system	Organismal Systems	MSTRG.16794;Pig.08043;Pig.12036;Pig.14905;Pig.17177
ko01100	Metabolic pathways	pathway	371/1949	1738/8754	0.8554	1		-	MSTRG.10199;MSTRG.11316;MSTRG.11389;MSTRG.11755;MSTRG.13346;MSTRG.13347;MSTRG.14301;MSTRG.15722;MSTRG.16670;MSTRG.17390;MSTRG.1814;MSTRG.20584;MSTRG.20797;MSTRG.21692;MSTRG.21693;MSTRG.23174;MSTRG.23899;MSTRG.24785;MSTRG.2479;MSTRG.259;MSTRG.26595;MSTRG.26972;MSTRG.28499;MSTRG.28917;MSTRG.29052;MSTRG.29251;MSTRG.30157;MSTRG.30489;MSTRG.30960;MSTRG.31024;MSTRG.35508;MSTRG.38604;MSTRG.39435;MSTRG.3…
ko01523	Antifolate resistance	pathway	8/1949	43/8754	0.7725	1	Drug resistance: antineoplastic	Human Diseases	MSTRG.28917;MSTRG.9767;Pig.00579;Pig.11647;Pig.11826;Pig.18653;Pig.20732;Pig.22160
ko04976	Bile secretion	pathway	20/1949	113/8754	0.9039	1	Digestive system	Organismal Systems	MSTRG.39950;Pig.00579;Pig.02179;Pig.02180;Pig.03123;Pig.06116;Pig.07070;Pig.07226;Pig.07575;Pig.07576;Pig.07577;Pig.09329;Pig.09330;Pig.09714;Pig.10643;Pig.10644;Pig.11288;Pig.13821;Pig.17424;Pig.21630
ko05140	Leishmaniasis	pathway	20/1949	103/8754	0.7912	1	Infectious disease: parasitic	Human Diseases	MSTRG.2332;Pig.07790;Pig.11154;Pig.11814;Pig.13368;Pig.13378;Pig.13384;Pig.13386;Pig.13541;Pig.13710;Pig.16190;Pig.18063;Pig.18735;Pig.19371;Pig.20374;Pig.21646;Pig.22420;Pig.23629;Pig.23855;Pig.23870
ko03015	mRNA surveillance pathway	pathway	22/1949	124/8754	0.9107	1	Translation	Genetic Information Processing	MSTRG.13100;MSTRG.13636;MSTRG.20518;MSTRG.29085;MSTRG.30912;Pig.07699;Pig.08217;Pig.09036;Pig.09313;Pig.09760;Pig.10545;Pig.11429;Pig.12364;Pig.13410;Pig.14746;Pig.15795;Pig.16438;Pig.17007;Pig.18592;Pig.19648;Pig.21207;Pig.22408
ko00440	Phosphonate and phosphinate metabolism	pathway	1/1949	8/8754	0.8668	1	Metabolism of other amino acids	Metabolism	Pig.20019
ko05323	Rheumatoid arthritis	pathway	23/1949	152/8754	0.9897	1	Immune disease	Human Diseases	MSTRG.11793;MSTRG.29412;MSTRG.35241;Pig.01324;Pig.03375;Pig.07514;Pig.08326;Pig.11154;Pig.11225;Pig.13368;Pig.13378;Pig.13384;Pig.13386;Pig.14251;Pig.16190;Pig.18735;Pig.19057;Pig.19875;Pig.22261;Pig.22420;Pig.23629;Pig.23855;Pig.23870
ko04141	Protein processing in endoplasmic reticulum	pathway	24/1949	196/8754	0.9999	1	Folding, sorting and degradation	Genetic Information Processing	MSTRG.44146;MSTRG.44779;MSTRG.9364;Pig.00666;Pig.01882;Pig.03372;Pig.04290;Pig.05240;Pig.10761;Pig.11474;Pig.12156;Pig.12269;Pig.14581;Pig.14912;Pig.15523;Pig.16061;Pig.16877;Pig.17706;Pig.17744;Pig.18050;Pig.19235;Pig.20002;Pig.20500;Pig.21122
ko04640	Hematopoietic cell lineage	pathway	24/1949	117/8754	0.711	1	Immune system	Organismal Systems	MSTRG.14047;MSTRG.24253;Pig.00172;Pig.00322;Pig.01201;Pig.04112;Pig.04729;Pig.05083;Pig.07704;Pig.10597;Pig.12565;Pig.13368;Pig.13378;Pig.13384;Pig.13386;Pig.13710;Pig.14408;Pig.14495;Pig.15991;Pig.22420;Pig.23629;Pig.23669;Pig.23855;Pig.23870
ko04064	NF-kappa B signaling pathway	pathway	25/1949	162/8754	0.9888	1	Signal transduction	Environmental Information Processing	MSTRG.21760;MSTRG.35241;Pig.01676;Pig.01938;Pig.03372;Pig.03375;Pig.03391;Pig.07413;Pig.07790;Pig.08326;Pig.10391;Pig.11928;Pig.11952;Pig.12486;Pig.13739;Pig.16510;Pig.17036;Pig.18034;Pig.18063;Pig.18229;Pig.21646;Pig.22420;Pig.23629;Pig.23855;Pig.23870
ko04660	T cell receptor signaling pathway	pathway	25/1949	132/8754	0.8491	1	Immune system	Organismal Systems	MSTRG.11288;Pig.00732;Pig.03204;Pig.03391;Pig.03415;Pig.06349;Pig.07413;Pig.07737;Pig.09281;Pig.09982;Pig.12628;Pig.13435;Pig.13541;Pig.14278;Pig.14695;Pig.15866;Pig.16162;Pig.16521;Pig.17706;Pig.17948;Pig.18034;Pig.18252;Pig.19371;Pig.20374;Pig.20657
ko05235	PD-L1 expression and PD-1 checkpoint pathway in cancer	pathway	25/1949	127/8754	0.7894	1	Cancer: overview	Human Diseases	MSTRG.11288;MSTRG.21760;Pig.03415;Pig.06349;Pig.07413;Pig.07737;Pig.07790;Pig.08560;Pig.09281;Pig.09982;Pig.11952;Pig.12628;Pig.13541;Pig.13739;Pig.14278;Pig.14695;Pig.15797;Pig.15920;Pig.16162;Pig.16521;Pig.17948;Pig.18252;Pig.19371;Pig.20374;Pig.20657
ko04650	Natural killer cell mediated cytotoxicity	pathway	25/1949	149/8754	0.9611	1	Immune system	Organismal Systems	MSTRG.11288;Pig.00732;Pig.01998;Pig.02618;Pig.03415;Pig.05172;Pig.06279;Pig.06349;Pig.07413;Pig.07516;Pig.07737;Pig.08048;Pig.09061;Pig.09982;Pig.11426;Pig.12628;Pig.14695;Pig.16521;Pig.17948;Pig.19371;Pig.20657;Pig.22420;Pig.23629;Pig.23855;Pig.23870
ko00190	Oxidative phosphorylation	pathway	26/1949	142/8754	0.8953	1	Energy metabolism	Metabolism	MSTRG.11389;MSTRG.9907;Pig.01324;Pig.04996;Pig.07514;Pig.11929;Pig.12366;Pig.14038;Pig.14149;Pig.14251;Pig.15102;Pig.15948;Pig.17247;Pig.17268;Pig.17573;Pig.17717;Pig.18949;Pig.19057;Pig.19875;Pig.19885;Pig.20510;Pig.20540;Pig.20858;Pig.21076;Pig.22169;Pig.22801
ko04659	Th17 cell differentiation	pathway	26/1949	144/8754	0.91	1	Immune system	Organismal Systems	MSTRG.11288;MSTRG.30131;Pig.03422;Pig.07413;Pig.07737;Pig.08560;Pig.08963;Pig.09281;Pig.09982;Pig.13366;Pig.13368;Pig.13378;Pig.13384;Pig.13386;Pig.13541;Pig.14278;Pig.15015;Pig.16190;Pig.16521;Pig.17948;Pig.18588;Pig.19060;Pig.19061;Pig.19371;Pig.19562;Pig.20374
ko04740	Olfactory transduction	pathway	20/1949	525/8754	1	1	Sensory system	Organismal Systems	MSTRG.16794;Pig.00117;Pig.05809;Pig.06916;Pig.07708;Pig.09329;Pig.09330;Pig.10624;Pig.10625;Pig.12036;Pig.12326;Pig.12851;Pig.12888;Pig.14905;Pig.16511;Pig.17177;Pig.18688;Pig.19912;Pig.21550;Pig.21630
ko03040	Spliceosome	pathway	27/1949	162/8754	0.9693	1	Transcription	Genetic Information Processing	MSTRG.13100;MSTRG.20518;MSTRG.29982;MSTRG.5549;Pig.03087;Pig.04076;Pig.04290;Pig.05198;Pig.07579;Pig.07604;Pig.07699;Pig.07896;Pig.09760;Pig.11429;Pig.11458;Pig.12824;Pig.14050;Pig.14722;Pig.15925;Pig.16177;Pig.16833;Pig.17696;Pig.17986;Pig.17987;Pig.19200;Pig.20045;Pig.20556
ko04932	Non-alcoholic fatty liver disease (NAFLD)	pathway	34/1949	174/8754	0.8324	1	Endocrine and metabolic disease	Human Diseases	MSTRG.11389;MSTRG.9907;Pig.01998;Pig.03204;Pig.04996;Pig.05240;Pig.06349;Pig.07182;Pig.07516;Pig.07587;Pig.08326;Pig.09061;Pig.09215;Pig.11929;Pig.12366;Pig.12628;Pig.14038;Pig.15102;Pig.15948;Pig.16162;Pig.16190;Pig.17247;Pig.17573;Pig.17717;Pig.18252;Pig.18949;Pig.19606;Pig.19885;Pig.20510;Pig.20540;Pig.20858;Pig.21076;Pig.22169;Pig.22801
ko04514	Cell adhesion molecules (CAMs)	pathway	34/1949	199/8754	0.9717	1	Signaling molecules and interaction	Environmental Information Processing	MSTRG.15767;MSTRG.18422;MSTRG.39225;Pig.00172;Pig.00364;Pig.00987;Pig.01676;Pig.02468;Pig.03682;Pig.03683;Pig.04992;Pig.06279;Pig.06960;Pig.08065;Pig.08236;Pig.08468;Pig.10630;Pig.11300;Pig.11426;Pig.13368;Pig.13378;Pig.13384;Pig.13386;Pig.13710;Pig.14212;Pig.14408;Pig.15019;Pig.15991;Pig.17546;Pig.19153;Pig.20249;Pig.20965;Pig.21452;Pig.22884
ko05034	Alcoholism	pathway	35/1949	210/8754	0.9827	1	Substance dependence	Human Diseases	MSTRG.16794;MSTRG.28543;MSTRG.29860;MSTRG.30839;MSTRG.39950;Pig.00320;Pig.00370;Pig.01460;Pig.01878;Pig.02179;Pig.02180;Pig.02618;Pig.03415;Pig.03840;Pig.05284;Pig.07091;Pig.07168;Pig.09935;Pig.11474;Pig.12036;Pig.12326;Pig.13067;Pig.14288;Pig.14695;Pig.14905;Pig.15413;Pig.15841;Pig.16397;Pig.17177;Pig.17424;Pig.18004;Pig.18715;Pig.19371;Pig.20657;Pig.21630
ko03013	RNA transport	pathway	36/1949	207/8754	0.9662	1	Translation	Genetic Information Processing	MSTRG.13042;MSTRG.20518;MSTRG.2332;MSTRG.28970;MSTRG.29147;MSTRG.9528;Pig.01276;Pig.02416;Pig.02663;Pig.02673;Pig.03053;Pig.03215;Pig.05782;Pig.05999;Pig.06497;Pig.08934;Pig.09154;Pig.09760;Pig.10015;Pig.10334;Pig.11397;Pig.11429;Pig.13769;Pig.13791;Pig.14625;Pig.17051;Pig.17491;Pig.17882;Pig.18592;Pig.18793;Pig.19277;Pig.20480;Pig.20796;Pig.21308;Pig.22734;Pig.23178
ko03010	Ribosome	pathway	36/1949	274/8754	1	1	Translation	Genetic Information Processing	MSTRG.16895;MSTRG.2909;MSTRG.29235;MSTRG.30523;MSTRG.31395;MSTRG.43301;MSTRG.5018;Pig.00867;Pig.01250;Pig.01445;Pig.03521;Pig.04889;Pig.04897;Pig.06356;Pig.07255;Pig.09452;Pig.09467;Pig.10219;Pig.10431;Pig.11298;Pig.11838;Pig.12652;Pig.12850;Pig.13440;Pig.13953;Pig.14429;Pig.14453;Pig.16708;Pig.18071;Pig.19407;Pig.19617;Pig.20072;Pig.20601;Pig.20804;Pig.21643;Pig.22634
ko05162	Measles	pathway	36/1949	176/8754	0.7471	1	Infectious disease: viral	Human Diseases	MSTRG.21760;MSTRG.30131;MSTRG.41711;Pig.00431;Pig.01998;Pig.03372;Pig.04061;Pig.04290;Pig.05882;Pig.05883;Pig.06281;Pig.06349;Pig.07516;Pig.07790;Pig.08603;Pig.09731;Pig.10492;Pig.10761;Pig.11928;Pig.11952;Pig.12628;Pig.13739;Pig.15082;Pig.15797;Pig.16162;Pig.16578;Pig.18063;Pig.18229;Pig.18252;Pig.19060;Pig.19061;Pig.19143;Pig.19562;Pig.19716;Pig.20652;Pig.22802
ko04060	Cytokine-cytokine receptor interaction	pathway	37/1949	252/8754	0.9992	1	Signaling molecules and interaction	Environmental Information Processing	MSTRG.29412;MSTRG.35241;Pig.00253;Pig.01998;Pig.02918;Pig.03375;Pig.05079;Pig.05083;Pig.05281;Pig.05631;Pig.06079;Pig.06325;Pig.08326;Pig.09203;Pig.09204;Pig.09259;Pig.10013;Pig.10391;Pig.11154;Pig.11225;Pig.11232;Pig.12735;Pig.13363;Pig.13759;Pig.13760;Pig.14834;Pig.16085;Pig.16190;Pig.18583;Pig.18735;Pig.18786;Pig.18995;Pig.19009;Pig.21491;Pig.22261;Pig.22405;Pig.23669
ko05135	Yersinia infection	pathway	42/1949	639/8754	1	1	Infectious disease: bacterial	Human Diseases	MSTRG.28372;Pig.00161;Pig.03115;Pig.03204;Pig.03315;Pig.03415;Pig.05842;Pig.05863;Pig.06277;Pig.06349;Pig.06916;Pig.07085;Pig.07413;Pig.07704;Pig.07790;Pig.08326;Pig.09061;Pig.09226;Pig.09982;Pig.10624;Pig.10625;Pig.11551;Pig.12296;Pig.12628;Pig.13541;Pig.13671;Pig.13892;Pig.14278;Pig.15866;Pig.16162;Pig.17706;Pig.17871;Pig.18063;Pig.18252;Pig.18327;Pig.18473;Pig.19306;Pig.19371;Pig.19615;Pig.203…
ko04080	Neuroactive ligand-receptor interaction	pathway	44/1949	291/8754	0.9993	1	Signaling molecules and interaction	Environmental Information Processing	MSTRG.24055;MSTRG.28543;MSTRG.29907;Pig.00160;Pig.00828;Pig.01086;Pig.01254;Pig.01346;Pig.01568;Pig.02111;Pig.02749;Pig.02908;Pig.02909;Pig.02987;Pig.03193;Pig.03559;Pig.03789;Pig.03840;Pig.04422;Pig.04576;Pig.04882;Pig.05141;Pig.05294;Pig.05666;Pig.06685;Pig.07069;Pig.07166;Pig.07167;Pig.08315;Pig.09326;Pig.11378;Pig.13222;Pig.14686;Pig.14901;Pig.15344;Pig.17610;Pig.18057;Pig.18595;Pig.19094;Pig…
ko05203	Viral carcinogenesis	pathway	51/1949	244/8754	0.7217	1	Cancer: overview	Human Diseases	MSTRG.10736;MSTRG.17866;MSTRG.20797;MSTRG.29125;MSTRG.30131;MSTRG.43256;Pig.00370;Pig.00389;Pig.00431;Pig.00474;Pig.02645;Pig.03204;Pig.03249;Pig.05737;Pig.05863;Pig.06279;Pig.06349;Pig.07091;Pig.08080;Pig.09039;Pig.09061;Pig.09305;Pig.09731;Pig.10357;Pig.11426;Pig.11474;Pig.12628;Pig.12677;Pig.12846;Pig.13067;Pig.13211;Pig.13466;Pig.14251;Pig.14678;Pig.14752;Pig.15413;Pig.15866;Pig.16115;Pig.163…
ko05169	Epstein-Barr virus infection	pathway	53/1949	280/8754	0.9267	1	Infectious disease: viral	Human Diseases	MSTRG.11288;MSTRG.17879;MSTRG.26878;MSTRG.34597;Pig.00431;Pig.01938;Pig.01942;Pig.01998;Pig.02269;Pig.03372;Pig.04061;Pig.05882;Pig.05883;Pig.06279;Pig.06349;Pig.06504;Pig.07225;Pig.07516;Pig.07790;Pig.08603;Pig.09061;Pig.09281;Pig.09731;Pig.11426;Pig.12628;Pig.13368;Pig.13373;Pig.13375;Pig.13378;Pig.13384;Pig.13386;Pig.13541;Pig.13808;Pig.16162;Pig.16420;Pig.16578;Pig.16610;Pig.17584;Pig.17706;P…
ko04530	Tight junction	pathway	54/1949	682/8754	1	1	Cellular community - eukaryotes	Cellular Processes	MSTRG.11563;MSTRG.12783;MSTRG.12911;MSTRG.1319;MSTRG.15730;MSTRG.17866;MSTRG.25472;MSTRG.28372;MSTRG.41711;MSTRG.9762;Pig.00780;Pig.02269;Pig.02450;Pig.02776;Pig.03204;Pig.04179;Pig.05240;Pig.05780;Pig.06916;Pig.07587;Pig.07592;Pig.07594;Pig.08140;Pig.08217;Pig.09061;Pig.09298;Pig.10476;Pig.10533;Pig.10597;Pig.10624;Pig.10625;Pig.11300;Pig.11649;Pig.12371;Pig.13262;Pig.13671;Pig.14128;Pig.14258;P…
ko05168	Herpes simplex virus 1 infection	pathway	94/1949	450/8754	0.7806	1	Infectious disease: viral	Human Diseases	MSTRG.17183;MSTRG.3397;MSTRG.9469;Pig.01998;Pig.02673;Pig.03087;Pig.03191;Pig.03372;Pig.04061;Pig.04140;Pig.04608;Pig.05882;Pig.05883;Pig.06279;Pig.06349;Pig.06497;Pig.07516;Pig.07704;Pig.07770;Pig.07790;Pig.07841;Pig.08560;Pig.08603;Pig.09120;Pig.09552;Pig.09731;Pig.10293;Pig.10338;Pig.10761;Pig.11426;Pig.11928;Pig.12318;Pig.12320;Pig.12628;Pig.13368;Pig.13373;Pig.13375;Pig.13378;Pig.13384;Pig.1…
ko04217	Necroptosis	pathway	29/1949	199/8754	0.9978	1	Cell growth and death	Cellular Processes	MSTRG.18574;MSTRG.22070;MSTRG.23899;MSTRG.30131;MSTRG.35022;MSTRG.40931;Pig.01998;Pig.03372;Pig.05531;Pig.06277;Pig.07516;Pig.09398;Pig.09726;Pig.09731;Pig.10019;Pig.11950;Pig.12156;Pig.12486;Pig.12810;Pig.13466;Pig.16511;Pig.17386;Pig.19060;Pig.19061;Pig.19235;Pig.19260;Pig.19562;Pig.19912;Pig.20442
ko04115	p53 signaling pathway	pathway	18/1949	89/8754	0.7181	1	Cell growth and death	Cellular Processes	MSTRG.9469;Pig.00431;Pig.00756;Pig.01998;Pig.03131;Pig.03372;Pig.04061;Pig.07516;Pig.07917;Pig.08146;Pig.08603;Pig.09044;Pig.10293;Pig.11928;Pig.13998;Pig.16578;Pig.19716;Pig.22802
ko03018	RNA degradation	pathway	18/1949	97/8754	0.8429	1	Folding, sorting and degradation	Genetic Information Processing	MSTRG.14301;MSTRG.16670;MSTRG.38422;Pig.03413;Pig.03511;Pig.03565;Pig.07507;Pig.08534;Pig.10919;Pig.11458;Pig.11468;Pig.12522;Pig.13823;Pig.14267;Pig.15120;Pig.17278;Pig.22056;Pig.22057
ko04212	Longevity regulating pathway	pathway	18/1949	96/8754	0.83	1	Aging	Organismal Systems	MSTRG.10736;MSTRG.11316;Pig.01884;Pig.06600;Pig.08080;Pig.08560;Pig.09039;Pig.09921;Pig.12486;Pig.13541;Pig.16162;Pig.16562;Pig.18252;Pig.18652;Pig.19002;Pig.20374;Pig.20857;Pig.23090
ko00240	Pyrimidine metabolism	pathway	8/1949	63/8754	0.9818	1	Nucleotide metabolism	Metabolism	MSTRG.1814;Pig.01942;Pig.04013;Pig.04963;Pig.09028;Pig.09044;Pig.15694;Pig.17390
ko00983	Drug metabolism	pathway	8/1949	90/8754	0.9998	1	Xenobiotics biodegradation and metabolism	Metabolism	MSTRG.11316;MSTRG.1814;Pig.01332;Pig.04963;Pig.09044;Pig.15694;Pig.17390;Pig.20857
ko00071	Fatty acid degradation	pathway	8/1949	64/8754	0.9843	1	Lipid metabolism	Metabolism	MSTRG.30489;Pig.00658;Pig.03567;Pig.07789;Pig.15647;Pig.20861;Pig.21111;Pig.21957
ko04940	Type I diabetes mellitus	pathway	9/1949	89/8754	0.9992	1	Endocrine and metabolic disease	Human Diseases	Pig.00396;Pig.01998;Pig.04147;Pig.06279;Pig.11426;Pig.13368;Pig.13378;Pig.13384;Pig.13386
ko05310	Asthma	pathway	9/1949	64/8754	0.9645	1	Immune disease	Human Diseases	Pig.13368;Pig.13378;Pig.13384;Pig.13386;Pig.14790;Pig.22420;Pig.23629;Pig.23855;Pig.23870
ko04975	Fat digestion and absorption	pathway	9/1949	50/8754	0.8137	1	Digestive system	Organismal Systems	MSTRG.21692;MSTRG.21693;MSTRG.24253;Pig.00322;Pig.01183;Pig.07226;Pig.10257;Pig.11479;Pig.12449
ko05150	Staphylococcus aureus infection	pathway	10/1949	123/8754	1	1	Infectious disease: bacterial	Human Diseases	Pig.13368;Pig.13378;Pig.13384;Pig.13386;Pig.13710;Pig.21746;Pig.22420;Pig.23629;Pig.23855;Pig.23870
ko00970	Aminoacyl-tRNA biosynthesis	pathway	10/1949	55/8754	0.8124	1	Translation	Genetic Information Processing	MSTRG.18688;MSTRG.18689;Pig.06753;Pig.07075;Pig.11414;Pig.13017;Pig.14925;Pig.15707;Pig.15876;Pig.16912
ko05020	Prion diseases	pathway	10/1949	54/8754	0.7933	1	Neurodegenerative disease	Human Diseases	Pig.00732;Pig.00987;Pig.03415;Pig.04290;Pig.08236;Pig.16434;Pig.16435;Pig.19371;Pig.21630;Pig.23164
ko04622	RIG-I-like receptor signaling pathway	pathway	10/1949	66/8754	0.9441	1	Immune system	Organismal Systems	MSTRG.6429;Pig.08326;Pig.13541;Pig.14450;Pig.14580;Pig.16610;Pig.18229;Pig.19068;Pig.20374;Pig.20652
ko00480	Glutathione metabolism	pathway	10/1949	62/8754	0.9106	1	Metabolism of other amino acids	Metabolism	MSTRG.11316;Pig.01188;Pig.05706;Pig.08551;Pig.09044;Pig.11875;Pig.12373;Pig.14720;Pig.20857;Pig.23942
ko05340	Primary immunodeficiency	pathway	10/1949	58/8754	0.8616	1	Immune disease	Human Diseases	Pig.01938;Pig.07173;Pig.13373;Pig.13375;Pig.16538;Pig.18323;Pig.22420;Pig.23629;Pig.23855;Pig.23870
ko03420	Nucleotide excision repair	pathway	10/1949	52/8754	0.751	1	Replication and repair	Genetic Information Processing	MSTRG.17584;Pig.03107;Pig.05529;Pig.11525;Pig.14752;Pig.15567;Pig.17144;Pig.17147;Pig.17212;Pig.18610
ko05321	Inflammatory bowel disease (IBD)	pathway	11/1949	89/8754	0.9943	1	Immune disease	Human Diseases	Pig.03422;Pig.05281;Pig.08963;Pig.11154;Pig.13368;Pig.13378;Pig.13384;Pig.13386;Pig.15015;Pig.16190;Pig.18735
ko05320	Autoimmune thyroid disease	pathway	11/1949	105/8754	0.9995	1	Immune disease	Human Diseases	Pig.01998;Pig.06279;Pig.11426;Pig.13368;Pig.13378;Pig.13384;Pig.13386;Pig.22420;Pig.23629;Pig.23855;Pig.23870
ko00590	Arachidonic acid metabolism	pathway	11/1949	93/8754	0.9968	1	Lipid metabolism	Metabolism	MSTRG.28917;Pig.01188;Pig.04071;Pig.05706;Pig.14720;Pig.14987;Pig.15140;Pig.17858;Pig.18653;Pig.19122;Pig.22584
ko05134	Legionellosis	pathway	11/1949	84/8754	0.9886	1	Infectious disease: bacterial	Human Diseases	MSTRG.2332;Pig.04061;Pig.04290;Pig.07515;Pig.07790;Pig.08326;Pig.08603;Pig.10466;Pig.13710;Pig.19944;Pig.19983
ko05330	Allograft rejection	pathway	11/1949	95/8754	0.9976	1	Immune disease	Human Diseases	Pig.01998;Pig.06279;Pig.11426;Pig.13368;Pig.13378;Pig.13384;Pig.13386;Pig.22420;Pig.23629;Pig.23855;Pig.23870
ko00280	Valine, leucine and isoleucine degradation	pathway	12/1949	66/8754	0.8281	1	Amino acid metabolism	Metabolism	MSTRG.24785;MSTRG.30489;MSTRG.38604;Pig.00038;Pig.00658;Pig.01244;Pig.07230;Pig.07789;Pig.15647;Pig.20060;Pig.20861;Pig.21111
ko04657	IL-17 signaling pathway	pathway	12/1949	91/8754	0.9903	1	Immune system	Organismal Systems	MSTRG.6733;Pig.00733;Pig.08326;Pig.13541;Pig.14958;Pig.17859;Pig.18229;Pig.18265;Pig.19009;Pig.19371;Pig.20374;Pig.22261
ko04672	Intestinal immune network for IgA production	pathway	12/1949	88/8754	0.9856	1	Immune system	Organismal Systems	MSTRG.35241;Pig.13368;Pig.13378;Pig.13384;Pig.13386;Pig.16190;Pig.18034;Pig.22420;Pig.22884;Pig.23629;Pig.23855;Pig.23870
ko04214	Apoptosis	pathway	12/1949	65/8754	0.8116	1	Cell growth and death	Cellular Processes	Pig.02532;Pig.03541;Pig.04061;Pig.04449;Pig.05240;Pig.08572;Pig.10826;Pig.11798;Pig.12486;Pig.16327;Pig.17706;Pig.19371
ko03008	Ribosome biogenesis in eukaryotes	pathway	12/1949	87/8754	0.9836	1	Translation	Genetic Information Processing	MSTRG.21760;Pig.05068;Pig.06627;Pig.07352;Pig.09154;Pig.10285;Pig.11612;Pig.11952;Pig.13739;Pig.13791;Pig.14050;Pig.20796
ko05322	Systemic lupus erythematosus	pathway	13/1949	195/8754	1	1	Immune disease	Human Diseases	MSTRG.17866;Pig.13368;Pig.13378;Pig.13384;Pig.13386;Pig.15413;Pig.16115;Pig.20866;Pig.21746;Pig.22420;Pig.23629;Pig.23855;Pig.23870
ko04610	Complement and coagulation cascades	pathway	13/1949	103/8754	0.9958	1	Immune system	Organismal Systems	Pig.01702;Pig.06754;Pig.06755;Pig.12565;Pig.13462;Pig.13710;Pig.16510;Pig.18689;Pig.18690;Pig.19094;Pig.21012;Pig.21079;Pig.21746
ko04061	Viral protein interaction with cytokine and cytokine receptor	pathway	14/1949	86/8754	0.9338	1	Signaling molecules and interaction	Environmental Information Processing	MSTRG.29412;MSTRG.35241;Pig.06079;Pig.08326;Pig.09203;Pig.09204;Pig.11225;Pig.11232;Pig.12735;Pig.13759;Pig.13760;Pig.16085;Pig.18583;Pig.22261
ko04612	Antigen processing and presentation	pathway	15/1949	122/8754	0.9984	1	Immune system	Organismal Systems	MSTRG.3397;Pig.04290;Pig.06279;Pig.06348;Pig.11426;Pig.13368;Pig.13373;Pig.13375;Pig.13378;Pig.13384;Pig.13386;Pig.16538;Pig.18323;Pig.19342;Pig.22633
ko05133	Pertussis	pathway	16/1949	85/8754	0.814	1	Infectious disease: bacterial	Human Diseases	MSTRG.30839;Pig.00320;Pig.06277;Pig.07704;Pig.07790;Pig.08326;Pig.11814;Pig.12036;Pig.13541;Pig.13710;Pig.15841;Pig.15866;Pig.17177;Pig.18063;Pig.19371;Pig.20374
ko04920	Adipocytokine signaling pathway	pathway	16/1949	84/8754	0.7987	1	Endocrine system	Organismal Systems	MSTRG.24253;MSTRG.28867;Pig.00322;Pig.03567;Pig.05831;Pig.07168;Pig.07587;Pig.08560;Pig.09281;Pig.09326;Pig.12371;Pig.13366;Pig.16162;Pig.18003;Pig.18252;Pig.21242
ko00260	Glycine, serine and threonine metabolism	pathway	8/1949	57/8754	0.9577	1	Amino acid metabolism	Metabolism	MSTRG.35508;Pig.01878;Pig.01923;Pig.06449;Pig.13011;Pig.13711;Pig.19038;Pig.19649
ko00100	Steroid biosynthesis	pathway	1/1949	21/8754	0.995	1	Lipid metabolism	Metabolism	Pig.01996
