# Supplementary material for: Insight into Liver lncRNA and mRNA Profiling at Four Developmental Stages in Ningxiang Pig
Source: Biology (Basel). 2021 Apr 8;10(4):310. doi: 10.3390/biology10040310 (PMC8068270; doi:10.3390/biology10040310)
Supplement: Supplementary file 1 [file biology-10-00310-s001.zip › supplement information/Table S11. GO enrichment in darkolivergreen module of WGCNA.xls]

## Sheet: GO富集分析统计表
Number	GO id	Term type	Description	Ratio_in_study	Ratio_in_pop	pvalue	padjust
20	GO:0006457	BP	protein folding	20/609	185/17993	4.86239e-06	0.091199
11	GO:0061077	BP	chaperone-mediated protein folding	11/609	64/17993	8.88742e-06	0.166692
8	GO:0006458	BP	'de novo' protein folding	8/609	45/17993	0.000117195	1
4	GO:1990440	BP	positive regulation of transcription from RNA polymerase II promoter in response to endoplasmic reticulum stress	4/609	10/17993	0.00023188	1
8	GO:0035966	BP	response to topologically incorrect protein	8/609	51/17993	0.000289691	1
7	GO:0051084	BP	'de novo' posttranslational protein folding	7/609	40/17993	0.000346554	1
3	GO:0002115	BP	store-operated calcium entry	3/609	5/17993	0.000366661	1
11	GO:0016051	BP	carbohydrate biosynthetic process	11/609	97/17993	0.000434353	1
26	GO:0044283	BP	small molecule biosynthetic process	26/609	377/17993	0.000715877	1
5	GO:0051898	BP	negative regulation of protein kinase B signaling	5/609	24/17993	0.00108799	1
5	GO:0006984	BP	ER-nucleus signaling pathway	5/609	24/17993	0.00108799	1
2	GO:0071691	BP	cardiac muscle thin filament assembly	2/609	2/17993	0.00114377	1
2	GO:0002434	BP	immune complex clearance	2/609	2/17993	0.00114377	1
6	GO:0051085	BP	chaperone cofactor-dependent protein refolding	6/609	36/17993	0.00120158	1
8	GO:0051289	BP	protein homotetramerization	8/609	65/17993	0.00151786	1
17	GO:0051260	BP	protein homooligomerization	17/609	220/17993	0.00186134	1
7	GO:0014066	BP	regulation of phosphatidylinositol 3-kinase signaling	7/609	53/17993	0.00196135	1
4	GO:0036003	BP	positive regulation of transcription from RNA polymerase II promoter in response to stress	4/609	18/17993	0.00272298	1
6	GO:0006986	BP	response to unfolded protein	6/609	43/17993	0.00307974	1
2	GO:0019287	BP	isopentenyl diphosphate biosynthetic process, mevalonate pathway	2/609	3/17993	0.00335412	1
2	GO:0009202	BP	deoxyribonucleoside triphosphate biosynthetic process	2/609	3/17993	0.00335412	1
2	GO:0045925	BP	positive regulation of female receptivity	2/609	3/17993	0.00335412	1
2	GO:0015677	BP	copper ion import	2/609	3/17993	0.00335412	1
24	GO:0055086	BP	nucleobase-containing small molecule metabolic process	24/609	377/17993	0.0034174	1
5	GO:1902653	BP	secondary alcohol biosynthetic process	5/609	32/17993	0.00412539	1
5	GO:0006695	BP	cholesterol biosynthetic process	5/609	32/17993	0.00412539	1
10	GO:0051262	BP	protein tetramerization	10/609	112/17993	0.00470342	1
5	GO:0046364	BP	monosaccharide biosynthetic process	5/609	33/17993	0.00472911	1
4	GO:0001580	BP	detection of chemical stimulus involved in sensory perception of bitter taste	4/609	21/17993	0.00491448	1
4	GO:0050912	BP	detection of chemical stimulus involved in sensory perception of taste	4/609	21/17993	0.00491448	1
3	GO:0090201	BP	negative regulation of release of cytochrome c from mitochondria	3/609	11/17993	0.00519503	1
3	GO:0042982	BP	amyloid precursor protein metabolic process	3/609	11/17993	0.00519503	1
3	GO:0044062	BP	regulation of excretion	3/609	11/17993	0.00519503	1
6	GO:2001244	BP	positive regulation of intrinsic apoptotic signaling pathway	6/609	48/17993	0.00537805	1
5	GO:0042026	BP	protein refolding	5/609	34/17993	0.00539299	1
4	GO:0005978	BP	glycogen biosynthetic process	4/609	22/17993	0.00584817	1
4	GO:0009250	BP	glucan biosynthetic process	4/609	22/17993	0.00584817	1
5	GO:0016126	BP	sterol biosynthetic process	5/609	35/17993	0.00612009	1
20	GO:0009117	BP	nucleotide metabolic process	20/609	311/17993	0.00624443	1
9	GO:0015980	BP	energy derivation by oxidation of organic compounds	9/609	99/17993	0.00637091	1
8	GO:0008203	BP	cholesterol metabolic process	8/609	82/17993	0.00650764	1
2	GO:0043174	BP	nucleoside salvage	2/609	4/17993	0.00655779	1
2	GO:0045472	BP	response to ether	2/609	4/17993	0.00655779	1
2	GO:1905906	BP	regulation of amyloid fibril formation	2/609	4/17993	0.00655779	1
2	GO:1905907	BP	negative regulation of amyloid fibril formation	2/609	4/17993	0.00655779	1
2	GO:0045357	BP	regulation of interferon-beta biosynthetic process	2/609	4/17993	0.00655779	1
2	GO:0045359	BP	positive regulation of interferon-beta biosynthetic process	2/609	4/17993	0.00655779	1
2	GO:0006166	BP	purine ribonucleoside salvage	2/609	4/17993	0.00655779	1
6	GO:1903578	BP	regulation of ATP metabolic process	6/609	50/17993	0.00658038	1
3	GO:0045777	BP	positive regulation of blood pressure	3/609	12/17993	0.00675412	1
3	GO:1903579	BP	negative regulation of ATP metabolic process	3/609	12/17993	0.00675412	1
5	GO:0043542	BP	endothelial cell migration	5/609	36/17993	0.0069134	1
20	GO:0006753	BP	nucleoside phosphate metabolic process	20/609	317/17993	0.00710369	1
60	GO:0044281	BP	small molecule metabolic process	60/609	1257/17993	0.00737292	1
6	GO:0034637	BP	cellular carbohydrate biosynthetic process	6/609	52/17993	0.00796659	1
4	GO:0050907	BP	detection of chemical stimulus involved in sensory perception	4/609	24/17993	0.00805388	1
4	GO:0009225	BP	nucleotide-sugar metabolic process	4/609	24/17993	0.00805388	1
3	GO:0009200	BP	deoxyribonucleoside triphosphate metabolic process	3/609	13/17993	0.00856197	1
8	GO:0051092	BP	positive regulation of NF-kappaB transcription factor activity	8/609	86/17993	0.00862039	1
5	GO:0006220	BP	pyrimidine nucleotide metabolic process	5/609	38/17993	0.00871032	1
5	GO:0060359	BP	response to ammonium ion	5/609	38/17993	0.00871032	1
4	GO:0006094	BP	gluconeogenesis	4/609	25/17993	0.00933604	1
5	GO:0014068	BP	positive regulation of phosphatidylinositol 3-kinase signaling	5/609	39/17993	0.00971959	1
8	GO:0016125	BP	sterol metabolic process	8/609	88/17993	0.00985139	1
8	GO:1902652	BP	secondary alcohol metabolic process	8/609	88/17993	0.00985139	1
7	GO:0043467	BP	regulation of generation of precursor metabolites and energy	7/609	71/17993	0.01006	1
3	GO:0042116	BP	macrophage activation	3/609	14/17993	0.0106265	1
2	GO:2000120	BP	positive regulation of sodium-dependent phosphate transport	2/609	5/17993	0.0106852	1
2	GO:0009265	BP	2'-deoxyribonucleotide biosynthetic process	2/609	5/17993	0.0106852	1
2	GO:0046385	BP	deoxyribose phosphate biosynthetic process	2/609	5/17993	0.0106852	1
2	GO:0036091	BP	positive regulation of transcription from RNA polymerase II promoter in response to oxidative stress	2/609	5/17993	0.0106852	1
2	GO:0046532	BP	regulation of photoreceptor cell differentiation	2/609	5/17993	0.0106852	1
2	GO:0046533	BP	negative regulation of photoreceptor cell differentiation	2/609	5/17993	0.0106852	1
7	GO:0033865	BP	nucleoside bisphosphate metabolic process	7/609	72/17993	0.0108279	1
7	GO:0033875	BP	ribonucleoside bisphosphate metabolic process	7/609	72/17993	0.0108279	1
7	GO:0034032	BP	purine nucleoside bisphosphate metabolic process	7/609	72/17993	0.0108279	1
8	GO:0051896	BP	regulation of protein kinase B signaling	8/609	90/17993	0.0112084	1
7	GO:0006694	BP	steroid biosynthetic process	7/609	73/17993	0.0116375	1
4	GO:0071353	BP	cellular response to interleukin-4	4/609	27/17993	0.012282	1
4	GO:0009311	BP	oligosaccharide metabolic process	4/609	27/17993	0.012282	1
4	GO:0034620	BP	cellular response to unfolded protein	4/609	27/17993	0.012282	1
20	GO:0051259	BP	protein complex oligomerization	20/609	329/17993	0.0124358	1
59	GO:0010033	BP	response to organic substance	59/609	1270/17993	0.0124686	1
3	GO:0042789	BP	mRNA transcription by RNA polymerase II	3/609	15/17993	0.012954	1
4	GO:0090199	BP	regulation of release of cytochrome c from mitochondria	4/609	28/17993	0.013954	1
4	GO:0019319	BP	hexose biosynthetic process	4/609	28/17993	0.013954	1
5	GO:0009593	BP	detection of chemical stimulus	5/609	43/17993	0.0145574	1
3	GO:0019692	BP	deoxyribose phosphate metabolic process	3/609	16/17993	0.015549	1
3	GO:0045453	BP	bone resorption	3/609	16/17993	0.015549	1
3	GO:0009394	BP	2'-deoxyribonucleotide metabolic process	3/609	16/17993	0.015549	1
2	GO:0006534	BP	cysteine metabolic process	2/609	6/17993	0.0156704	1
2	GO:0043619	BP	regulation of transcription from RNA polymerase II promoter in response to oxidative stress	2/609	6/17993	0.0156704	1
2	GO:0009240	BP	isopentenyl diphosphate biosynthetic process	2/609	6/17993	0.0156704	1
2	GO:0046490	BP	isopentenyl diphosphate metabolic process	2/609	6/17993	0.0156704	1
2	GO:1903525	BP	regulation of membrane tubulation	2/609	6/17993	0.0156704	1
2	GO:0032933	BP	SREBP signaling pathway	2/609	6/17993	0.0156704	1
2	GO:0045924	BP	regulation of female receptivity	2/609	6/17993	0.0156704	1
2	GO:0035666	BP	TRIF-dependent toll-like receptor signaling pathway	2/609	6/17993	0.0156704	1
2	GO:0044314	BP	protein K27-linked ubiquitination	2/609	6/17993	0.0156704	1
2	GO:0035815	BP	positive regulation of renal sodium excretion	2/609	6/17993	0.0156704	1
2	GO:0035519	BP	protein K29-linked ubiquitination	2/609	6/17993	0.0156704	1
2	GO:0090324	BP	negative regulation of oxidative phosphorylation	2/609	6/17993	0.0156704	1
2	GO:0036499	BP	PERK-mediated unfolded protein response	2/609	6/17993	0.0156704	1
2	GO:0043117	BP	positive regulation of vascular permeability	2/609	6/17993	0.0156704	1
2	GO:0009125	BP	nucleoside monophosphate catabolic process	2/609	6/17993	0.0156704	1
4	GO:0070670	BP	response to interleukin-4	4/609	29/17993	0.0157635	1
15	GO:0006091	BP	generation of precursor metabolites and energy	15/609	233/17993	0.0161419	1
9	GO:2001242	BP	regulation of intrinsic apoptotic signaling pathway	9/609	116/17993	0.0170144	1
23	GO:0043269	BP	regulation of ion transport	23/609	410/17993	0.0178222	1
5	GO:0010631	BP	epithelial cell migration	5/609	46/17993	0.0190942	1
70	GO:0042221	BP	response to chemical	70/609	1573/17993	0.0191941	1
4	GO:0048661	BP	positive regulation of smooth muscle cell proliferation	4/609	31/17993	0.019808	1
4	GO:0048260	BP	positive regulation of receptor-mediated endocytosis	4/609	31/17993	0.019808	1
5	GO:0040014	BP	regulation of multicellular organism growth	5/609	47/17993	0.0207909	1
2	GO:0007625	BP	grooming behavior	2/609	7/17993	0.0214507	1
2	GO:1902430	BP	negative regulation of amyloid-beta formation	2/609	7/17993	0.0214507	1
2	GO:0051409	BP	response to nitrosative stress	2/609	7/17993	0.0214507	1
2	GO:0085020	BP	protein K6-linked ubiquitination	2/609	7/17993	0.0214507	1
2	GO:0051791	BP	medium-chain fatty acid metabolic process	2/609	7/17993	0.0214507	1
2	GO:2000118	BP	regulation of sodium-dependent phosphate transport	2/609	7/17993	0.0214507	1
2	GO:0060158	BP	phospholipase C-activating dopamine receptor signaling pathway	2/609	7/17993	0.0214507	1
2	GO:0110095	BP	cellular detoxification of aldehyde	2/609	7/17993	0.0214507	1
2	GO:0009219	BP	pyrimidine deoxyribonucleotide metabolic process	2/609	7/17993	0.0214507	1
2	GO:0048715	BP	negative regulation of oligodendrocyte differentiation	2/609	7/17993	0.0214507	1
2	GO:0002089	BP	lens morphogenesis in camera-type eye	2/609	7/17993	0.0214507	1
2	GO:0071501	BP	cellular response to sterol depletion	2/609	7/17993	0.0214507	1
3	GO:0071867	BP	response to monoamine	3/609	18/17993	0.021553	1
3	GO:0071868	BP	cellular response to monoamine stimulus	3/609	18/17993	0.021553	1
3	GO:0071869	BP	response to catecholamine	3/609	18/17993	0.021553	1
3	GO:0071242	BP	cellular response to ammonium ion	3/609	18/17993	0.021553	1
3	GO:1903204	BP	negative regulation of oxidative stress-induced neuron death	3/609	18/17993	0.021553	1
3	GO:0048663	BP	neuron fate commitment	3/609	18/17993	0.021553	1
3	GO:0002755	BP	MyD88-dependent toll-like receptor signaling pathway	3/609	18/17993	0.021553	1
3	GO:0009299	BP	mRNA transcription	3/609	18/17993	0.021553	1
3	GO:0071870	BP	cellular response to catecholamine stimulus	3/609	18/17993	0.021553	1
11	GO:0008202	BP	steroid metabolic process	11/609	156/17993	0.0217349	1
4	GO:1903793	BP	positive regulation of anion transport	4/609	32/17993	0.0220484	1
31	GO:1901135	BP	carbohydrate derivative metabolic process	31/609	609/17993	0.0223194	1
20	GO:1902532	BP	negative regulation of intracellular signal transduction	20/609	346/17993	0.0224878	1
5	GO:0006073	BP	cellular glucan metabolic process	5/609	48/17993	0.0225831	1
5	GO:0044042	BP	glucan metabolic process	5/609	48/17993	0.0225831	1
5	GO:0005977	BP	glycogen metabolic process	5/609	48/17993	0.0225831	1
8	GO:0010821	BP	regulation of mitochondrion organization	8/609	103/17993	0.0235851	1
8	GO:0120161	BP	regulation of cold-induced thermogenesis	8/609	103/17993	0.0235851	1
4	GO:0007200	BP	phospholipase C-activating G protein-coupled receptor signaling pathway	4/609	33/17993	0.0244372	1
4	GO:0035967	BP	cellular response to topologically incorrect protein	4/609	33/17993	0.0244372	1
5	GO:0002224	BP	toll-like receptor signaling pathway	5/609	49/17993	0.0244725	1
3	GO:0006110	BP	regulation of glycolytic process	3/609	19/17993	0.0249646	1
3	GO:0010661	BP	positive regulation of muscle cell apoptotic process	3/609	19/17993	0.0249646	1
2	GO:0051788	BP	response to misfolded protein	2/609	8/17993	0.0279668	1
2	GO:0060180	BP	female mating behavior	2/609	8/17993	0.0279668	1
2	GO:0031293	BP	membrane protein intracellular domain proteolysis	2/609	8/17993	0.0279668	1
2	GO:0006616	BP	SRP-dependent cotranslational protein targeting to membrane, translocation	2/609	8/17993	0.0279668	1
2	GO:0032463	BP	negative regulation of protein homooligomerization	2/609	8/17993	0.0279668	1
2	GO:0009313	BP	oligosaccharide catabolic process	2/609	8/17993	0.0279668	1
2	GO:0035437	BP	maintenance of protein localization in endoplasmic reticulum	2/609	8/17993	0.0279668	1
2	GO:0035813	BP	regulation of renal sodium excretion	2/609	8/17993	0.0279668	1
2	GO:0010966	BP	regulation of phosphate transport	2/609	8/17993	0.0279668	1
2	GO:1902992	BP	negative regulation of amyloid precursor protein catabolic process	2/609	8/17993	0.0279668	1
3	GO:0040018	BP	positive regulation of multicellular organism growth	3/609	20/17993	0.028649	1
3	GO:0043094	BP	cellular metabolic compound salvage	3/609	20/17993	0.028649	1
3	GO:0070059	BP	intrinsic apoptotic signaling pathway in response to endoplasmic reticulum stress	3/609	20/17993	0.028649	1
3	GO:0010971	BP	positive regulation of G2/M transition of mitotic cell cycle	3/609	20/17993	0.028649	1
4	GO:1903202	BP	negative regulation of oxidative stress-induced cell death	4/609	35/17993	0.0296676	1
4	GO:0120163	BP	negative regulation of cold-induced thermogenesis	4/609	35/17993	0.0296676	1
4	GO:1900408	BP	negative regulation of cellular response to oxidative stress	4/609	35/17993	0.0296676	1
13	GO:0006066	BP	alcohol metabolic process	13/609	206/17993	0.0299989	1
7	GO:0031333	BP	negative regulation of protein complex assembly	7/609	89/17993	0.0311753	1
3	GO:0045577	BP	regulation of B cell differentiation	3/609	21/17993	0.0326048	1
3	GO:0009262	BP	deoxyribonucleotide metabolic process	3/609	21/17993	0.0326048	1
3	GO:0014075	BP	response to amine	3/609	21/17993	0.0326048	1
3	GO:0043457	BP	regulation of cellular respiration	3/609	21/17993	0.0326048	1
1	GO:0018103	BP	protein C-linked glycosylation	1/609	1/17993	0.0338465	1
1	GO:0009810	BP	stilbene metabolic process	1/609	1/17993	0.0338465	1
1	GO:0032920	BP	putrescine acetylation	1/609	1/17993	0.0338465	1
1	GO:0019357	BP	nicotinate nucleotide biosynthetic process	1/609	1/17993	0.0338465	1
1	GO:0019358	BP	nicotinate nucleotide salvage	1/609	1/17993	0.0338465	1
1	GO:0046099	BP	guanine biosynthetic process	1/609	1/17993	0.0338465	1
1	GO:0044524	BP	protein sulfhydration	1/609	1/17993	0.0338465	1
1	GO:0000770	BP	peptide pheromone export	1/609	1/17993	0.0338465	1
1	GO:0018352	BP	protein-pyridoxal-5-phosphate linkage	1/609	1/17993	0.0338465	1
1	GO:0032416	BP	negative regulation of sodium:proton antiporter activity	1/609	1/17993	0.0338465	1
1	GO:0034158	BP	toll-like receptor 8 signaling pathway	1/609	1/17993	0.0338465	1
1	GO:0046079	BP	dUMP catabolic process	1/609	1/17993	0.0338465	1
1	GO:0035469	BP	determination of pancreatic left/right asymmetry	1/609	1/17993	0.0338465	1
1	GO:0035611	BP	protein branching point deglutamylation	1/609	1/17993	0.0338465	1
1	GO:0097291	BP	renal phosphate ion absorption	1/609	1/17993	0.0338465	1
1	GO:1905938	BP	positive regulation of germ cell proliferation	1/609	1/17993	0.0338465	1
1	GO:0034130	BP	toll-like receptor 1 signaling pathway	1/609	1/17993	0.0338465	1
1	GO:0106064	BP	regulation of cobalamin metabolic process	1/609	1/17993	0.0338465	1
1	GO:0019448	BP	L-cysteine catabolic process	1/609	1/17993	0.0338465	1
1	GO:0042404	BP	thyroid hormone catabolic process	1/609	1/17993	0.0338465	1
1	GO:0018272	BP	protein-pyridoxal-5-phosphate linkage via peptidyl-N6-pyridoxal phosphate-L-lysine	1/609	1/17993	0.0338465	1
1	GO:0010849	BP	regulation of proton-transporting ATPase activity, rotational mechanism	1/609	1/17993	0.0338465	1
1	GO:0005985	BP	sucrose metabolic process	1/609	1/17993	0.0338465	1
1	GO:0005986	BP	sucrose biosynthetic process	1/609	1/17993	0.0338465	1
1	GO:0051919	BP	positive regulation of fibrinolysis	1/609	1/17993	0.0338465	1
1	GO:0042840	BP	D-glucuronate catabolic process	1/609	1/17993	0.0338465	1
1	GO:0048320	BP	axial mesoderm formation	1/609	1/17993	0.0338465	1
1	GO:0044324	BP	regulation of transcription involved in anterior/posterior axis specification	1/609	1/17993	0.0338465	1
1	GO:0018211	BP	peptidyl-tryptophan modification	1/609	1/17993	0.0338465	1
1	GO:0046204	BP	nor-spermidine metabolic process	1/609	1/17993	0.0338465	1
1	GO:0042226	BP	interleukin-6 biosynthetic process	1/609	1/17993	0.0338465	1
1	GO:0060665	BP	regulation of branching involved in salivary gland morphogenesis by mesenchymal-epithelial signaling	1/609	1/17993	0.0338465	1
1	GO:0015855	BP	pyrimidine nucleobase transport	1/609	1/17993	0.0338465	1
1	GO:0015854	BP	guanine transport	1/609	1/17993	0.0338465	1
1	GO:0015853	BP	adenine transport	1/609	1/17993	0.0338465	1
1	GO:0015851	BP	nucleobase transport	1/609	1/17993	0.0338465	1
1	GO:0035545	BP	determination of left/right asymmetry in nervous system	1/609	1/17993	0.0338465	1
1	GO:0006741	BP	NADP biosynthetic process	1/609	1/17993	0.0338465	1
1	GO:0060450	BP	positive regulation of hindgut contraction	1/609	1/17993	0.0338465	1
1	GO:0009227	BP	nucleotide-sugar catabolic process	1/609	1/17993	0.0338465	1
1	GO:1905447	BP	negative regulation of mitochondrial ATP synthesis coupled electron transport	1/609	1/17993	0.0338465	1
1	GO:0009207	BP	purine ribonucleoside triphosphate catabolic process	1/609	1/17993	0.0338465	1
1	GO:0009203	BP	ribonucleoside triphosphate catabolic process	1/609	1/17993	0.0338465	1
1	GO:0036509	BP	trimming of terminal mannose on B branch	1/609	1/17993	0.0338465	1
1	GO:0006863	BP	purine nucleobase transport	1/609	1/17993	0.0338465	1
1	GO:0032263	BP	GMP salvage	1/609	1/17993	0.0338465	1
1	GO:0046497	BP	nicotinate nucleotide metabolic process	1/609	1/17993	0.0338465	1
1	GO:0035928	BP	rRNA import into mitochondrion	1/609	1/17993	0.0338465	1
1	GO:1904637	BP	cellular response to ionomycin	1/609	1/17993	0.0338465	1
1	GO:1904636	BP	response to ionomycin	1/609	1/17993	0.0338465	1
1	GO:0036305	BP	ameloblast differentiation	1/609	1/17993	0.0338465	1
1	GO:0036316	BP	SREBP-SCAP complex retention in endoplasmic reticulum	1/609	1/17993	0.0338465	1
1	GO:0014813	BP	skeletal muscle satellite cell commitment	1/609	1/17993	0.0338465	1
1	GO:1902083	BP	negative regulation of peptidyl-cysteine S-nitrosylation	1/609	1/17993	0.0338465	1
1	GO:0060532	BP	bronchus cartilage development	1/609	1/17993	0.0338465	1
1	GO:0006178	BP	guanine salvage	1/609	1/17993	0.0338465	1
1	GO:0006175	BP	dATP biosynthetic process	1/609	1/17993	0.0338465	1
1	GO:0009178	BP	pyrimidine deoxyribonucleoside monophosphate catabolic process	1/609	1/17993	0.0338465	1
1	GO:0070077	BP	histone arginine demethylation	1/609	1/17993	0.0338465	1
1	GO:0070078	BP	histone H3-R2 demethylation	1/609	1/17993	0.0338465	1
1	GO:0070079	BP	histone H4-R3 demethylation	1/609	1/17993	0.0338465	1
1	GO:0002448	BP	mast cell mediated immunity	1/609	1/17993	0.0338465	1
1	GO:0046439	BP	L-cysteine metabolic process	1/609	1/17993	0.0338465	1
1	GO:0009131	BP	pyrimidine nucleoside monophosphate catabolic process	1/609	1/17993	0.0338465	1
1	GO:0032919	BP	spermine acetylation	1/609	1/17993	0.0338465	1
1	GO:0019365	BP	pyridine nucleotide salvage	1/609	1/17993	0.0338465	1
1	GO:0046083	BP	adenine metabolic process	1/609	1/17993	0.0338465	1
1	GO:0046084	BP	adenine biosynthetic process	1/609	1/17993	0.0338465	1
1	GO:0097380	BP	dorsal spinal cord interneuron anterior axon guidance	1/609	1/17993	0.0338465	1
1	GO:2000639	BP	negative regulation of SREBP signaling pathway	1/609	1/17993	0.0338465	1
1	GO:1990442	BP	intrinsic apoptotic signaling pathway in response to nitrosative stress	1/609	1/17993	0.0338465	1
1	GO:0042839	BP	D-glucuronate metabolic process	1/609	1/17993	0.0338465	1
1	GO:0071362	BP	cellular response to ether	1/609	1/17993	0.0338465	1
1	GO:0010879	BP	cholesterol transport involved in cholesterol storage	1/609	1/17993	0.0338465	1
1	GO:0009153	BP	purine deoxyribonucleotide biosynthetic process	1/609	1/17993	0.0338465	1
1	GO:0010519	BP	negative regulation of phospholipase activity	1/609	1/17993	0.0338465	1
1	GO:1903488	BP	negative regulation of lactation	1/609	1/17993	0.0338465	1
1	GO:0006193	BP	ITP catabolic process	1/609	1/17993	0.0338465	1
1	GO:0015823	BP	phenylalanine transport	1/609	1/17993	0.0338465	1
1	GO:0042270	BP	protection from natural killer cell mediated cytotoxicity	1/609	1/17993	0.0338465	1
1	GO:0010877	BP	lipid transport involved in lipid storage	1/609	1/17993	0.0338465	1
1	GO:0071877	BP	regulation of adenylate cyclase-inhibiting adrenergic receptor signaling pathway	1/609	1/17993	0.0338465	1
1	GO:0070474	BP	positive regulation of uterine smooth muscle contraction	1/609	1/17993	0.0338465	1
1	GO:0060406	BP	positive regulation of penile erection	1/609	1/17993	0.0338465	1
1	GO:0015864	BP	pyrimidine nucleoside transport	1/609	1/17993	0.0338465	1
1	GO:0015862	BP	uridine transport	1/609	1/17993	0.0338465	1
1	GO:0030997	BP	regulation of centriole-centriole cohesion	1/609	1/17993	0.0338465	1
1	GO:0034355	BP	NAD salvage	1/609	1/17993	0.0338465	1
1	GO:0140194	BP	negative regulation of adenylate cyclase-inhibiting adrenergic receptor signaling pathway involved in heart process	1/609	1/17993	0.0338465	1
1	GO:0140193	BP	regulation of adenylate cyclase-inhibiting adrenergic receptor signaling pathway involved in heart process	1/609	1/17993	0.0338465	1
1	GO:2000256	BP	positive regulation of male germ cell proliferation	1/609	1/17993	0.0338465	1
1	GO:0071584	BP	negative regulation of zinc ion transmembrane import	1/609	1/17993	0.0338465	1
1	GO:0071583	BP	negative regulation of zinc ion transmembrane transport	1/609	1/17993	0.0338465	1
1	GO:0071581	BP	regulation of zinc ion transmembrane import	1/609	1/17993	0.0338465	1
1	GO:0071580	BP	regulation of zinc ion transmembrane transport	1/609	1/17993	0.0338465	1
1	GO:0046272	BP	stilbene catabolic process	1/609	1/17993	0.0338465	1
1	GO:0006064	BP	glucuronate catabolic process	1/609	1/17993	0.0338465	1
1	GO:0006065	BP	UDP-glucuronate biosynthetic process	1/609	1/17993	0.0338465	1
1	GO:0060035	BP	notochord cell development	1/609	1/17993	0.0338465	1
1	GO:0009216	BP	purine deoxyribonucleoside triphosphate biosynthetic process	1/609	1/17993	0.0338465	1
1	GO:0018395	BP	peptidyl-lysine hydroxylation to 5-hydroxy-L-lysine	1/609	1/17993	0.0338465	1
1	GO:0016131	BP	brassinosteroid metabolic process	1/609	1/17993	0.0338465	1
1	GO:0016132	BP	brassinosteroid biosynthetic process	1/609	1/17993	0.0338465	1
1	GO:0006049	BP	UDP-N-acetylglucosamine catabolic process	1/609	1/17993	0.0338465	1
1	GO:0072733	BP	response to staurosporine	1/609	1/17993	0.0338465	1
1	GO:0072734	BP	cellular response to staurosporine	1/609	1/17993	0.0338465	1
1	GO:0009093	BP	cysteine catabolic process	1/609	1/17993	0.0338465	1
1	GO:0018406	BP	protein C-linked glycosylation via 2'-alpha-mannosyl-L-tryptophan	1/609	1/17993	0.0338465	1
1	GO:0003345	BP	proepicardium cell migration involved in pericardium morphogenesis	1/609	1/17993	0.0338465	1
1	GO:0071582	BP	negative regulation of zinc ion transport	1/609	1/17993	0.0338465	1
1	GO:0043134	BP	regulation of hindgut contraction	1/609	1/17993	0.0338465	1
1	GO:0006168	BP	adenine salvage	1/609	1/17993	0.0338465	1
1	GO:0035344	BP	hypoxanthine transport	1/609	1/17993	0.0338465	1
1	GO:1902957	BP	negative regulation of mitochondrial electron transport, NADH to ubiquinone	1/609	1/17993	0.0338465	1
1	GO:0097378	BP	dorsal spinal cord interneuron axon guidance	1/609	1/17993	0.0338465	1
1	GO:0097377	BP	spinal cord interneuron axon guidance	1/609	1/17993	0.0338465	1
1	GO:1901303	BP	negative regulation of cargo loading into COPII-coated vesicle	1/609	1/17993	0.0338465	1
1	GO:0035364	BP	thymine transport	1/609	1/17993	0.0338465	1
1	GO:0018317	BP	protein C-linked glycosylation via tryptophan	1/609	1/17993	0.0338465	1
2	GO:2000786	BP	positive regulation of autophagosome assembly	2/609	9/17993	0.0351625	1
2	GO:0010988	BP	regulation of low-density lipoprotein particle clearance	2/609	9/17993	0.0351625	1
2	GO:0006882	BP	cellular zinc ion homeostasis	2/609	9/17993	0.0351625	1
2	GO:0009263	BP	deoxyribonucleotide biosynthetic process	2/609	9/17993	0.0351625	1
2	GO:0009437	BP	carnitine metabolic process	2/609	9/17993	0.0351625	1
2	GO:0043101	BP	purine-containing compound salvage	2/609	9/17993	0.0351625	1
2	GO:1903351	BP	cellular response to dopamine	2/609	9/17993	0.0351625	1
2	GO:1903350	BP	response to dopamine	2/609	9/17993	0.0351625	1
2	GO:0042987	BP	amyloid precursor protein catabolic process	2/609	9/17993	0.0351625	1
2	GO:0006047	BP	UDP-N-acetylglucosamine metabolic process	2/609	9/17993	0.0351625	1
2	GO:1905461	BP	positive regulation of vascular associated smooth muscle cell apoptotic process	2/609	9/17993	0.0351625	1
2	GO:0006991	BP	response to sterol depletion	2/609	9/17993	0.0351625	1
2	GO:0009129	BP	pyrimidine nucleoside monophosphate metabolic process	2/609	9/17993	0.0351625	1
5	GO:0032922	BP	circadian regulation of gene expression	5/609	54/17993	0.0354262	1
5	GO:0006112	BP	energy reserve metabolic process	5/609	54/17993	0.0354262	1
4	GO:0034198	BP	cellular response to amino acid starvation	4/609	37/17993	0.0355102	1
4	GO:1902883	BP	negative regulation of response to oxidative stress	4/609	37/17993	0.0355102	1
4	GO:0051591	BP	response to cAMP	4/609	37/17993	0.0355102	1
3	GO:0002082	BP	regulation of oxidative phosphorylation	3/609	22/17993	0.0368295	1
4	GO:1990928	BP	response to amino acid starvation	4/609	38/17993	0.0386631	1
4	GO:0032642	BP	regulation of chemokine production	4/609	38/17993	0.0386631	1
3	GO:1903203	BP	regulation of oxidative stress-induced neuron death	3/609	23/17993	0.04132	1
3	GO:0007212	BP	dopamine receptor signaling pathway	3/609	23/17993	0.04132	1
3	GO:0043534	BP	blood vessel endothelial cell migration	3/609	23/17993	0.04132	1
3	GO:1902751	BP	positive regulation of cell cycle G2/M phase transition	3/609	23/17993	0.04132	1
18	GO:0008610	BP	lipid biosynthetic process	18/609	325/17993	0.0418621	1
4	GO:0000271	BP	polysaccharide biosynthetic process	4/609	39/17993	0.0419709	1
4	GO:0033692	BP	cellular polysaccharide biosynthetic process	4/609	39/17993	0.0419709	1
9	GO:2001235	BP	positive regulation of apoptotic signaling pathway	9/609	129/17993	0.0428729	1
2	GO:0061081	BP	positive regulation of myeloid leukocyte cytokine production involved in immune response	2/609	10/17993	0.0429844	1
2	GO:0044090	BP	positive regulation of vacuole organization	2/609	10/17993	0.0429844	1
2	GO:0046549	BP	retinal cone cell development	2/609	10/17993	0.0429844	1
2	GO:0032460	BP	negative regulation of protein oligomerization	2/609	10/17993	0.0429844	1
2	GO:0032462	BP	regulation of protein homooligomerization	2/609	10/17993	0.0429844	1
2	GO:0051923	BP	sulfation	2/609	10/17993	0.0429844	1
2	GO:0045717	BP	negative regulation of fatty acid biosynthetic process	2/609	10/17993	0.0429844	1
2	GO:0031639	BP	plasminogen activation	2/609	10/17993	0.0429844	1
2	GO:1905459	BP	regulation of vascular associated smooth muscle cell apoptotic process	2/609	10/17993	0.0429844	1
2	GO:0055069	BP	zinc ion homeostasis	2/609	10/17993	0.0429844	1
9	GO:2001234	BP	negative regulation of apoptotic signaling pathway	9/609	131/17993	0.0448633	1
4	GO:0034308	BP	primary alcohol metabolic process	4/609	40/17993	0.0454336	1
4	GO:0065002	BP	intracellular protein transmembrane transport	4/609	40/17993	0.0454336	1
10	GO:0006732	BP	coenzyme metabolic process	10/609	157/17993	0.0454761	1
5	GO:0042632	BP	cholesterol homeostasis	5/609	58/17993	0.046062	1
5	GO:0048259	BP	regulation of receptor-mediated endocytosis	5/609	58/17993	0.046062	1
5	GO:0002221	BP	pattern recognition receptor signaling pathway	5/609	58/17993	0.046062	1
3	GO:0002495	BP	antigen processing and presentation of peptide antigen via MHC class II	3/609	24/17993	0.0460723	1
3	GO:0019886	BP	antigen processing and presentation of exogenous peptide antigen via MHC class II	3/609	24/17993	0.0460723	1
3	GO:0042462	BP	eye photoreceptor cell development	3/609	24/17993	0.0460723	1
3	GO:0006084	BP	acetyl-CoA metabolic process	3/609	24/17993	0.0460723	1
18	GO:0012501	BP	programmed cell death	18/609	335/17993	0.0473035	1
16	GO:1901615	BP	organic hydroxy compound metabolic process	16/609	288/17993	0.0475243	1
5	GO:0055092	BP	sterol homeostasis	5/609	59/17993	0.0489869	1
4	GO:1903078	BP	positive regulation of protein localization to plasma membrane	4/609	41/17993	0.049051	1
12	GO:1901990	BP	regulation of mitotic cell cycle phase transition	12/609	202/17993	0.0499571	1
3	GO:1990617	CC	CHOP-ATF4 complex	3/609	5/17993	0.000366661	1
2	GO:1990622	CC	CHOP-ATF3 complex	2/609	2/17993	0.00114377	1
2	GO:0099020	CC	perinuclear endoplasmic reticulum lumen	2/609	2/17993	0.00114377	1
4	GO:0046930	CC	pore complex	4/609	20/17993	0.00408629	1
2	GO:0042583	CC	chromaffin granule	2/609	4/17993	0.00655779	1
2	GO:1990590	CC	ATF1-ATF4 transcription factor complex	2/609	4/17993	0.00655779	1
3	GO:0030118	CC	clathrin coat	3/609	12/17993	0.00675412	1
3	GO:0031674	CC	I band	3/609	12/17993	0.00675412	1
2	GO:1990037	CC	Lewy body core	2/609	5/17993	0.0106852	1
2	GO:1990589	CC	ATF4-CREB1 transcription factor complex	2/609	5/17993	0.0106852	1
2	GO:0016012	CC	sarcoglycan complex	2/609	6/17993	0.0156704	1
237	GO:0044444	CC	cytoplasmic part	237/609	6225/17993	0.0241959	1
4	GO:0099056	CC	integral component of presynaptic membrane	4/609	33/17993	0.0244372	1
2	GO:0034366	CC	spherical high-density lipoprotein particle	2/609	8/17993	0.0279668	1
2	GO:0005579	CC	membrane attack complex	2/609	8/17993	0.0279668	1
5	GO:0099055	CC	integral component of postsynaptic membrane	5/609	53/17993	0.0330304	1
1	GO:0030128	CC	clathrin coat of endocytic vesicle	1/609	1/17993	0.0338465	1
1	GO:0036488	CC	CHOP-C/EBP complex	1/609	1/17993	0.0338465	1
1	GO:0031205	CC	endoplasmic reticulum Sec complex	1/609	1/17993	0.0338465	1
2	GO:0030125	CC	clathrin vesicle coat	2/609	9/17993	0.0351625	1
2	GO:0098691	CC	dopaminergic synapse	2/609	9/17993	0.0351625	1
13	GO:0019866	CC	organelle inner membrane	13/609	215/17993	0.0366565	1
6	GO:0099699	CC	integral component of synaptic membrane	6/609	73/17993	0.0369708	1
5	GO:0098936	CC	intrinsic component of postsynaptic membrane	5/609	57/17993	0.0432439	1
5	GO:0005793	CC	endoplasmic reticulum-Golgi intermediate compartment	5/609	57/17993	0.0432439	1
3	GO:0034364	CC	high-density lipoprotein particle	3/609	24/17993	0.0460723	1
4	GO:0098889	CC	intrinsic component of presynaptic membrane	4/609	41/17993	0.049051	1
3	GO:0004373	MF	glycogen (starch) synthase activity	3/609	3/17993	3.85897e-05	0.723788
13	GO:0051082	MF	unfolded protein binding	13/609	119/17993	0.000196523	1
4	GO:0043522	MF	leucine zipper domain binding	4/609	10/17993	0.00023188	1
10	GO:0050660	MF	flavin adenine dinucleotide binding	10/609	80/17993	0.000357733	1
10	GO:0016627	MF	oxidoreductase activity, acting on the CH-CH group of donors	10/609	80/17993	0.000357733	1
3	GO:0042605	MF	peptide antigen binding	3/609	6/17993	0.000714857	1
4	GO:0003995	MF	acyl-CoA dehydrogenase activity	4/609	13/17993	0.000727947	1
20	GO:0050662	MF	coenzyme binding	20/609	278/17993	0.0020102	1
6	GO:0050661	MF	NADP binding	6/609	41/17993	0.00240463	1
4	GO:0030275	MF	LRR domain binding	4/609	18/17993	0.00272298	1
2	GO:1903135	MF	cupric ion binding	2/609	3/17993	0.00335412	1
2	GO:0016406	MF	carnitine O-acyltransferase activity	2/609	3/17993	0.00335412	1
6	GO:0001085	MF	RNA polymerase II transcription factor binding	6/609	44/17993	0.00346595	1
43	GO:0016491	MF	oxidoreductase activity	43/609	806/17993	0.00359306	1
3	GO:0035251	MF	UDP-glucosyltransferase activity	3/609	10/17993	0.00387493	1
2	GO:0004466	MF	long-chain-acyl-CoA dehydrogenase activity	2/609	4/17993	0.00655779	1
2	GO:0070991	MF	medium-chain-acyl-CoA dehydrogenase activity	2/609	4/17993	0.00655779	1
3	GO:0015279	MF	store-operated calcium channel activity	3/609	12/17993	0.00675412	1
4	GO:0051787	MF	misfolded protein binding	4/609	25/17993	0.00933604	1
6	GO:0016667	MF	oxidoreductase activity, acting on a sulfur group of donors	6/609	54/17993	0.00955125	1
2	GO:0035529	MF	NADH pyrophosphatase activity	2/609	5/17993	0.0106852	1
2	GO:0005550	MF	pheromone binding	2/609	5/17993	0.0106852	1
4	GO:0019200	MF	carbohydrate kinase activity	4/609	26/17993	0.010744	1
7	GO:0051087	MF	chaperone binding	7/609	74/17993	0.01249	1
13	GO:0016829	MF	lyase activity	13/609	187/17993	0.012866	1
3	GO:0046527	MF	glucosyltransferase activity	3/609	15/17993	0.012954	1
3	GO:0016307	MF	phosphatidylinositol phosphate kinase activity	3/609	15/17993	0.012954	1
57	GO:0042802	MF	identical protein binding	57/609	1219/17993	0.0135391	1
3	GO:0005523	MF	tropomyosin binding	3/609	16/17993	0.015549	1
3	GO:0004559	MF	alpha-mannosidase activity	3/609	16/17993	0.015549	1
3	GO:0015923	MF	mannosidase activity	3/609	16/17993	0.015549	1
2	GO:0015643	MF	toxic substance binding	2/609	6/17993	0.0156704	1
2	GO:0042577	MF	lipid phosphatase activity	2/609	6/17993	0.0156704	1
2	GO:0050291	MF	sphingosine N-acyltransferase activity	2/609	6/17993	0.0156704	1
8	GO:0031072	MF	heat shock protein binding	8/609	98/17993	0.0180388	1
3	GO:0016018	MF	cyclosporin A binding	3/609	17/17993	0.0184147	1
5	GO:0003755	MF	peptidyl-prolyl cis-trans isomerase activity	5/609	46/17993	0.0190942	1
12	GO:0016758	MF	transferase activity, transferring hexosyl groups	12/609	178/17993	0.0203109	1
5	GO:0016859	MF	cis-trans isomerase activity	5/609	47/17993	0.0207909	1
2	GO:0004499	MF	N,N-dimethylaniline monooxygenase activity	2/609	7/17993	0.0214507	1
6	GO:0043178	MF	alcohol binding	6/609	67/17993	0.0256171	1
2	GO:0015129	MF	lactate transmembrane transporter activity	2/609	8/17993	0.0279668	1
2	GO:0035256	MF	G protein-coupled glutamate receptor binding	2/609	8/17993	0.0279668	1
4	GO:0060590	MF	ATPase regulator activity	4/609	35/17993	0.0296676	1
4	GO:1901505	MF	carbohydrate derivative transmembrane transporter activity	4/609	36/17993	0.0325119	1
3	GO:0016628	MF	oxidoreductase activity, acting on the CH-CH group of donors, NAD or NADP as acceptor	3/609	21/17993	0.0326048	1
3	GO:0050750	MF	low-density lipoprotein particle receptor binding	3/609	21/17993	0.0326048	1
1	GO:0004991	MF	parathyroid hormone receptor activity	1/609	1/17993	0.0338465	1
1	GO:0004856	MF	xylulokinase activity	1/609	1/17993	0.0338465	1
1	GO:0003881	MF	CDP-diacylglycerol-inositol 3-phosphatidyltransferase activity	1/609	1/17993	0.0338465	1
1	GO:0008507	MF	sodium:iodide symporter activity	1/609	1/17993	0.0338465	1
1	GO:0047704	MF	bile-salt sulfotransferase activity	1/609	1/17993	0.0338465	1
1	GO:0044540	MF	L-cystine L-cysteine-lyase (deaminating)	1/609	1/17993	0.0338465	1
1	GO:0033798	MF	thyroxine 5-deiodinase activity	1/609	1/17993	0.0338465	1
1	GO:0015067	MF	amidinotransferase activity	1/609	1/17993	0.0338465	1
1	GO:0015068	MF	glycine amidinotransferase activity	1/609	1/17993	0.0338465	1
1	GO:0000246	MF	delta24(24-1) sterol reductase activity	1/609	1/17993	0.0338465	1
1	GO:0017172	MF	cysteine dioxygenase activity	1/609	1/17993	0.0338465	1
1	GO:0033885	MF	10-hydroxy-9-(phosphonooxy)octadecanoate phosphatase activity	1/609	1/17993	0.0338465	1
1	GO:0071207	MF	histone pre-mRNA stem-loop binding	1/609	1/17993	0.0338465	1
1	GO:0000994	MF	RNA polymerase III core binding	1/609	1/17993	0.0338465	1
1	GO:0045127	MF	N-acetylglucosamine kinase activity	1/609	1/17993	0.0338465	1
1	GO:0050459	MF	ethanolamine-phosphate phospho-lyase activity	1/609	1/17993	0.0338465	1
1	GO:0004123	MF	cystathionine gamma-lyase activity	1/609	1/17993	0.0338465	1
1	GO:0080146	MF	L-cysteine desulfhydrase activity	1/609	1/17993	0.0338465	1
1	GO:0120147	MF	Formylglycine-generating oxidase activity	1/609	1/17993	0.0338465	1
1	GO:0008458	MF	carnitine O-octanoyltransferase activity	1/609	1/17993	0.0338465	1
1	GO:0042132	MF	fructose 1,6-bisphosphate 1-phosphatase activity	1/609	1/17993	0.0338465	1
1	GO:0004353	MF	glutamate dehydrogenase [NAD(P)+] activity	1/609	1/17993	0.0338465	1
1	GO:0008113	MF	peptide-methionine (S)-S-oxide reductase activity	1/609	1/17993	0.0338465	1
1	GO:0030881	MF	beta-2-microglobulin binding	1/609	1/17993	0.0338465	1
1	GO:0016414	MF	O-octanoyltransferase activity	1/609	1/17993	0.0338465	1
1	GO:0004495	MF	mevaldate reductase activity	1/609	1/17993	0.0338465	1
1	GO:0004496	MF	mevalonate kinase activity	1/609	1/17993	0.0338465	1
1	GO:0046964	MF	3'-phosphoadenosine 5'-phosphosulfate transmembrane transporter activity	1/609	1/17993	0.0338465	1
1	GO:0004631	MF	phosphomevalonate kinase activity	1/609	1/17993	0.0338465	1
1	GO:0032564	MF	dATP binding	1/609	1/17993	0.0338465	1
1	GO:0033746	MF	histone demethylase activity (H3-R2 specific)	1/609	1/17993	0.0338465	1
1	GO:0033749	MF	histone demethylase activity (H4-R3 specific)	1/609	1/17993	0.0338465	1
1	GO:0047777	MF	(3S)-citramalyl-CoA lyase activity	1/609	1/17993	0.0338465	1
1	GO:0005139	MF	interleukin-7 receptor binding	1/609	1/17993	0.0338465	1
1	GO:0016639	MF	oxidoreductase activity, acting on the CH-NH2 group of donors, NAD or NADP as acceptor	1/609	1/17993	0.0338465	1
1	GO:0048040	MF	UDP-glucuronate decarboxylase activity	1/609	1/17993	0.0338465	1
1	GO:0010348	MF	lithium:proton antiporter activity	1/609	1/17993	0.0338465	1
1	GO:0047939	MF	L-glucuronate reductase activity	1/609	1/17993	0.0338465	1
1	GO:0004474	MF	malate synthase activity	1/609	1/17993	0.0338465	1
1	GO:0004655	MF	porphobilinogen synthase activity	1/609	1/17993	0.0338465	1
1	GO:0047874	MF	dolichyldiphosphatase activity	1/609	1/17993	0.0338465	1
1	GO:0031855	MF	oxytocin receptor binding	1/609	1/17993	0.0338465	1
1	GO:0004595	MF	pantetheine-phosphate adenylyltransferase activity	1/609	1/17993	0.0338465	1
1	GO:0016844	MF	strictosidine synthase activity	1/609	1/17993	0.0338465	1
1	GO:0016843	MF	amine-lyase activity	1/609	1/17993	0.0338465	1
1	GO:0003908	MF	methylated-DNA-[protein]-cysteine S-methyltransferase activity	1/609	1/17993	0.0338465	1
1	GO:0004516	MF	nicotinate phosphoribosyltransferase activity	1/609	1/17993	0.0338465	1
1	GO:0019726	MF	mevaldate reductase (NADPH) activity	1/609	1/17993	0.0338465	1
1	GO:0045134	MF	uridine-diphosphatase activity	1/609	1/17993	0.0338465	1
1	GO:0003979	MF	UDP-glucose 6-dehydrogenase activity	1/609	1/17993	0.0338465	1
1	GO:0009918	MF	sterol delta7 reductase activity	1/609	1/17993	0.0338465	1
1	GO:0003827	MF	alpha-1,3-mannosylglycoprotein 2-beta-N-acetylglucosaminyltransferase activity	1/609	1/17993	0.0338465	1
1	GO:0015111	MF	iodide transmembrane transporter activity	1/609	1/17993	0.0338465	1
1	GO:0106105	MF	Ala-tRNA(Thr) hydrolase activity	1/609	1/17993	0.0338465	1
1	GO:0047941	MF	glucuronolactone reductase activity	1/609	1/17993	0.0338465	1
1	GO:0004001	MF	adenosine kinase activity	1/609	1/17993	0.0338465	1
1	GO:0008488	MF	gamma-glutamyl carboxylase activity	1/609	1/17993	0.0338465	1
1	GO:0032558	MF	adenyl deoxyribonucleotide binding	1/609	1/17993	0.0338465	1
1	GO:0004362	MF	glutathione-disulfide reductase activity	1/609	1/17993	0.0338465	1
1	GO:0004607	MF	phosphatidylcholine-sterol O-acyltransferase activity	1/609	1/17993	0.0338465	1
1	GO:0047598	MF	7-dehydrocholesterol reductase activity	1/609	1/17993	0.0338465	1
1	GO:0015196	MF	L-tryptophan transmembrane transporter activity	1/609	1/17993	0.0338465	1
1	GO:0015192	MF	L-phenylalanine transmembrane transporter activity	1/609	1/17993	0.0338465	1
1	GO:0008521	MF	acetyl-CoA transmembrane transporter activity	1/609	1/17993	0.0338465	1
2	GO:0000295	MF	adenine nucleotide transmembrane transporter activity	2/609	9/17993	0.0351625	1
2	GO:0005346	MF	purine ribonucleotide transmembrane transporter activity	2/609	9/17993	0.0351625	1
2	GO:0015216	MF	purine nucleotide transmembrane transporter activity	2/609	9/17993	0.0351625	1
2	GO:0031005	MF	filamin binding	2/609	9/17993	0.0351625	1
2	GO:0047429	MF	nucleoside-triphosphate diphosphatase activity	2/609	9/17993	0.0351625	1
232	GO:0003824	MF	catalytic activity	232/609	6158/17993	0.0412381	1
3	GO:0001671	MF	ATPase activator activity	3/609	23/17993	0.04132	1
3	GO:0003823	MF	antigen binding	3/609	23/17993	0.04132	1
16	GO:0016757	MF	transferase activity, transferring glycosyl groups	16/609	277/17993	0.041398	1
2	GO:0001016	MF	RNA polymerase III regulatory region DNA binding	2/609	10/17993	0.0429844	1
2	GO:0016846	MF	carbon-sulfur lyase activity	2/609	10/17993	0.0429844	1
2	GO:0016668	MF	oxidoreductase activity, acting on a sulfur group of donors, NAD(P) as acceptor	2/609	10/17993	0.0429844	1
9	GO:0016798	MF	hydrolase activity, acting on glycosyl bonds	9/609	130/17993	0.0438411	1
4	GO:0045309	MF	protein phosphorylated amino acid binding	4/609	40/17993	0.0454336	1
4	GO:0015036	MF	disulfide oxidoreductase activity	4/609	40/17993	0.0454336	1
4	GO:0015485	MF	cholesterol binding	4/609	40/17993	0.0454336	1
26	GO:0048037	MF	cofactor binding	26/609	523/17993	0.0487245	1
