# Supplementary material for: Insight into Liver lncRNA and mRNA Profiling at Four Developmental Stages in Ningxiang Pig
Source: Biology (Basel). 2021 Apr 8;10(4):310. doi: 10.3390/biology10040310 (PMC8068270; doi:10.3390/biology10040310)
Supplement: Supplementary file 1 [file biology-10-00310-s001.zip › supplement information/Table S2. Total differentially expressed mRNAs of liver.xlsx]

## Sheet: total_diff_stat.G.deseq2_anno-m
gene_id	gene_name	description	N30D_L_vs_N90D_L_fc(N90D_L/N30D_L)	N30D_L_vs_N90D_L_log2fc(N90D_L/N30D_L)	N30D_L_vs_N90D_L_pvalue	N30D_L_vs_N90D_L_padjust	N30D_L_vs_N90D_L_significant	N30D_L_vs_N90D_L_regulate	N30D_L_vs_N150D_L_fc(N150D_L/N30D_L)	N30D_L_vs_N150D_L_log2fc(N150D_L/N30D_L)	N30D_L_vs_N150D_L_pvalue	N30D_L_vs_N150D_L_padjust	N30D_L_vs_N150D_L_significant	N30D_L_vs_N150D_L_regulate	N30D_L_vs_N210D_L_fc(N210D_L/N30D_L)	N30D_L_vs_N210D_L_log2fc(N210D_L/N30D_L)	N30D_L_vs_N210D_L_pvalue	N30D_L_vs_N210D_L_padjust	N30D_L_vs_N210D_L_significant	N30D_L_vs_N210D_L_regulate	N90D_L_vs_N150D_L_fc(N150D_L/N90D_L)	N90D_L_vs_N150D_L_log2fc(N150D_L/N90D_L)	N90D_L_vs_N150D_L_pvalue	N90D_L_vs_N150D_L_padjust	N90D_L_vs_N150D_L_significant	N90D_L_vs_N150D_L_regulate	N90D_L_vs_N210D_L_fc(N210D_L/N90D_L)	N90D_L_vs_N210D_L_log2fc(N210D_L/N90D_L)	N90D_L_vs_N210D_L_pvalue	N90D_L_vs_N210D_L_padjust	N90D_L_vs_N210D_L_significant	N90D_L_vs_N210D_L_regulate	N150D_L_vs_N210D_L_fc(N210D_L/N150D_L)	N150D_L_vs_N210D_L_log2fc(N210D_L/N150D_L)	N150D_L_vs_N210D_L_pvalue	N150D_L_vs_N210D_L_padjust	N150D_L_vs_N210D_L_significant	N150D_L_vs_N210D_L_regulate	nr_hit_name	nr_description	go_id	go_type	go_term	ko_id	ko_name	pathway_id	pathway_description	cog_id	cog_functional_category
Pig.23945	SCRIB	LOW QUALITY PROTEIN: protein scribble homolog [Sus scrofa]	0.359626	-1.47543	0.0151794	0.029835	yes	down	0.551653	-0.858168	0.158712	0.227585	no	down	0.47994	-1.05907	0.0636975	0.107126	no	down	1.53396	0.617263	0.377913	0.584291	no	up	1.33455	0.416358	0.532777	0.715827	no	up	0.870005	-0.200905	0.763807	0.890274	no	down
Pig.23944	BICRAL-201	novel protein, partial [Sus scrofa]	1	0	1	1	no	no_change	1	0	1	1	no	no_change	1	0	1	1	no	no_change	1	0	1	1	no	no_change	1	0	1	1	no	no_change	1	0	1	1	no	no_change	CAN13161.1	novel protein, partial [Sus scrofa]	GO:0016514	cellular_component	SWI/SNF complex					ENOG410ZQKZ	S:Function unknown
Pig.23943	G6PD-201	PREDICTED: glucose-6-phosphate 1-dehydrogenase [Vicugna pacos]	0.0203379	-5.61968	3.17e-05	0.000107738	yes	down	0.230549	-2.11686	0.0300035	0.0534897	no	down	0.0385905	-4.69561	0.000507625	0.00138606	yes	down	11.3359	3.50283	0.0205035	0.0785436	no	up	1.89746	0.924072	0.603069	0.770599	no	up	0.167385	-2.57875	0.0880524	0.242225	no	down	TKS20366.1	hypothetical protein Cadr_00003807 [Camelus dromedarius]	GO:0004345;GO:0050661;GO:0006098;GO:0006006	molecular_function;molecular_function;biological_process;biological_process	glucose-6-phosphate dehydrogenase activity;NADP binding;pentose-phosphate shunt;glucose metabolic process	K00036	G6PD, zwf	map00480	Glutathione metabolism	COG0364	G:Carbohydrate transport and metabolism
Pig.23942	G6PD-201	hypothetical protein Celaphus_00000284 [Cervus elaphus hippelaphus]	0.0723533	-3.7888	1.13094e-16	1.29587e-15	yes	down	0.0869466	-3.52373	2.59757e-13	2.1959e-12	yes	down	0.0738659	-3.75895	1.0544e-16	1.144e-15	yes	down	1.20169	0.26507	0.633299	0.792119	no	up	1.0209	0.0298483	0.955156	0.99641	no	up	0.849555	-0.235222	0.670167	0.835584	no	down	XP_003360563.5	glucose-6-phosphate 1-dehydrogenase isoform X2 [Sus scrofa]	GO:0004345;GO:0050661;GO:0006098;GO:0006006	molecular_function;molecular_function;biological_process;biological_process	glucose-6-phosphate dehydrogenase activity;NADP binding;pentose-phosphate shunt;glucose metabolic process	K00036	G6PD, zwf	map00480	Glutathione metabolism	COG0364	S:Function unknown
Pig.23940	TERT	collagen alpha-2(V) chain-like, partial [Sus scrofa]	1	0	1	1	no	no_change	1	0	1	1	no	no_change	1	0	1	1	no	no_change	1	0	1	1	no	no_change	1	0	1	1	no	no_change	1	0	1	1	no	no_change
Pig.23939	TAF11-201	hTAFII28-like protein region [Trichuris suis]	0.73491	-0.444361	0.898399	0.9263	no	down	32.0937	5.00422	0.128844	0.190307	no	up	2.5425	1.34625	0.694961	0.769795	no	up	43.6702	5.44858	0.0982225	1	no	up	3.45961	1.79061	0.601974	0.769711	no	up	0.0792212	-3.65797	0.259693	1	no	down	KHJ39795.1	hTAFII28-like protein region [Trichuris suis]	GO:0005794;GO:0051123;GO:0047485;GO:0005634;GO:0043923;GO:0003713;GO:0046966;GO:0042809;GO:0006367;GO:0003677;GO:0005669;GO:0046982;GO:0008134;GO:0003743	cellular_component;biological_process;molecular_function;cellular_component;biological_process;molecular_function;molecular_function;molecular_function;biological_process;molecular_function;cellular_component;molecular_function;molecular_function;molecular_function	Golgi apparatus;RNA polymerase II transcriptional preinitiation complex assembly;protein N-terminus binding;nucleus;positive regulation by host of viral transcription;transcription coactivator activity;thyroid hormone receptor binding;vitamin D receptor binding;transcription initiation from RNA polymerase II promoter;DNA binding;transcription factor TFIID complex;protein heterodimerization activi…	K03135	TAF11	map03022	Basal transcription factors	COG5251	S:Function unknown
Pig.23938	LGALS12-201	galectin-12 isoform X2 [Sus scrofa]	0.0182692	-5.77444	5.73873e-06	2.20149e-05	yes	down	0.00604145	-7.37089	4.74107e-06	1.74083e-05	yes	down	0.00195168	-9.00107	2.29743e-08	1.1844e-07	yes	down	0.33069	-1.59645	0.356922	0.563586	no	down	0.106828	-3.22663	0.0626089	0.158082	no	down	0.323047	-1.63018	0.413671	0.638084	no	down	XP_013842709.1	galectin-12 isoform X1 [Sus scrofa]	GO:0030395;GO:0005737;GO:0050994;GO:0030246;GO:0097193;GO:0045598	molecular_function;cellular_component;biological_process;molecular_function;biological_process;biological_process	lactose binding;cytoplasm;regulation of lipid catabolic process;carbohydrate binding;intrinsic apoptotic signaling pathway;regulation of fat cell differentiation	K10095	LGALS12			ENOG4111EA0	S:Function unknown
Pig.23937	ATF4-201	cyclic AMP-dependent transcription factor ATF-4 isoform X1 [Sus scrofa]	1	0	1	1	no	no_change	1	0	1	1	no	no_change	1	0	1	1	no	no_change	1	0	1	1	no	no_change	1	0	1	1	no	no_change	1	0	1	1	no	no_change	XP_020946546.1	cyclic AMP-dependent transcription factor ATF-4 isoform X1 [Sus scrofa]	GO:1903351;GO:0032922;GO:1990617;GO:0043522;GO:1990590;GO:0043525;GO:0034198;GO:1990037;GO:0006094;GO:0005737;GO:0043565;GO:0005813;GO:0005634;GO:1903204;GO:0043005;GO:0042789;GO:0045943;GO:0000981;GO:0000980;GO:1905461;GO:1990440;GO:0070169;GO:0006874;GO:0019901;GO:0036499;GO:1990589;GO:0042149;GO:2000120;GO:0001085;GO:0044212;GO:0070059;GO:0003700;GO:0010575;GO:0120163;GO:0001228;GO:0034399;GO:…	biological_process;biological_process;cellular_component;molecular_function;cellular_component;biological_process;biological_process;cellular_component;biological_process;cellular_component;molecular_function;cellular_component;cellular_component;biological_process;cellular_component;biological_process;biological_process;molecular_function;molecular_function;biological_process;biological_process;…	cellular response to dopamine;circadian regulation of gene expression;CHOP-ATF4 complex;leucine zipper domain binding;ATF1-ATF4 transcription factor complex;positive regulation of neuron apoptotic process;cellular response to amino acid starvation;Lewy body core;gluconeogenesis;cytoplasm;sequence-specific DNA binding;centrosome;nucleus;negative regulation of oxidative stress-induced neuron death;…	K04374	ATF4, CREB2	map05166	Human T-cell leukemia virus 1 infection	ENOG4111ZXT	K:Transcription
Pig.23936	Pig.23936	NR:NA	7.63942	2.93346	0.336832	1	no	up	1	0	1	1	no	no_change	4.92265	2.29944	0.46011	1	no	up	0.290101	-1.78537	0.558853	1	no	down	0.644375	-0.634028	0.832711	1	no	down	2.22121	1.15134	0.71149	1	no	up
Pig.23935	MYO1F-201	unnamed protein product [Homo sapiens]	1.04745	0.0668751	0.949156	0.96566	no	up	1.17686	0.234947	0.828154	0.874017	no	up	0.916107	-0.126412	0.904982	0.934368	no	down	1.12356	0.168072	0.879167	0.944043	no	up	0.874611	-0.193287	0.85831	0.936958	no	down	0.778431	-0.361358	0.745929	0.879773	no	down	AAC50726.1	myosin-ID, partial [Homo sapiens]	GO:0000146;GO:0003779;GO:0016461;GO:0016459;GO:0005516;GO:0003774;GO:0005524	molecular_function;molecular_function;cellular_component;cellular_component;molecular_function;molecular_function;molecular_function	microfilament motor activity;actin binding;unconventional myosin complex;myosin complex;calmodulin binding;motor activity;ATP binding	K10356	MYO1			COG5022	S:Function unknown
Pig.23931	KLHL35-201	kelch-like protein 35 [Sus scrofa]	1	0	1	1	no	no_change	1	0	1	1	no	no_change	1	0	1	1	no	no_change	1	0	1	1	no	no_change	1	0	1	1	no	no_change	1	0	1	1	no	no_change	XP_005667190.2	kelch-like protein 35 [Sus scrofa]				K10461	KLHL24_35			ENOG410XNX8	O:Posttranslational modification, protein turnover, chaperones
Pig.23929	Lcn12	epididymal-specific lipocalin-12, partial [Sus scrofa]	2.78792	1.47919	0.838579	1	no	up	1	0	1	1	no	no_change	1	0	1	1	no	no_change	0.794918	-0.331122	0.963628	1	no	down	0.500176	-0.999494	0.890518	1	no	down	1	0	1	1	no	no_change	XP_020936908.1	epididymal-specific lipocalin-12, partial [Sus scrofa]	GO:0036094	molecular_function	small molecule binding					ENOG4111567	O:Posttranslational modification, protein turnover, chaperones
Pig.23928	PGAM2-201	phosphoglycerate mutase 2 [Sus scrofa]	2.44107	1.28751	0.380517	0.475554	no	up	6.79388	2.76424	0.0536344	0.0890848	no	up	1.37979	0.464446	0.76066	0.825888	no	up	2.78316	1.47672	0.282337	0.486203	no	up	0.565239	-0.823066	0.575432	0.750902	no	down	0.203093	-2.29979	0.108729	0.27992	no	down	NP_001128440.1	phosphoglycerate mutase 2 [Sus scrofa]	GO:0004082;GO:0006941;GO:0004619;GO:0007219;GO:0006096	molecular_function;biological_process;molecular_function;biological_process;biological_process	bisphosphoglycerate mutase activity;striated muscle contraction;phosphoglycerate mutase activity;Notch signaling pathway;glycolytic process	K01834	PGAM, gpmA	map00010	Glycolysis / Gluconeogenesis	COG0588	S:Function unknown
Pig.23925	LAMA3-201	laminin subunit alpha-5 isoform X2 [Sus scrofa]	0.498733	-1.00366	0.0189778	0.0364376	yes	down	0.373655	-1.42022	0.00106075	0.00258935	yes	down	0.452165	-1.14508	0.0074978	0.0161331	yes	down	0.749209	-0.416561	0.340929	0.549287	no	down	0.906628	-0.141418	0.743342	0.865515	no	down	1.21011	0.275143	0.52972	0.731362	no	up	XP_020933877.1	laminin subunit alpha-5 isoform X2 [Sus scrofa]				K06240	LAMA3_5	map05165	Human papillomavirus infection	ENOG410YNSE	S:Function unknown
Pig.23920	USP6NL-202	USP6 N-terminal-like protein [Sus scrofa]	0.281947	-1.8265	0.630555	1	no	down	0.436532	-1.19584	0.75285	1	no	down	0.534982	-0.902437	0.812172	1	no	down	1	0	1	1	no	no_change	1.89746	0.924066	0.811829	1	no	up	1.22553	0.293405	0.939745	1	no	up	XP_020937341.1	USP6 N-terminal-like protein [Sus scrofa]								COG5210	S:Function unknown
Pig.23919	DCXR-201	L-xylulose reductase [Sus scrofa]	2.70907	1.4378	1.17398e-05	4.27974e-05	yes	up	2.24831	1.16884	0.000372953	0.000998425	yes	up	1.54284	0.625591	0.0567815	0.0970513	no	up	0.82992	-0.268956	0.41233	0.614927	no	down	0.56951	-0.812207	0.0132794	0.047497	no	down	0.686223	-0.543251	0.0980624	0.260676	no	down	XP_020922060.1	L-xylulose reductase [Sus scrofa]	GO:0016491	molecular_function	oxidoreductase activity	K03331	DCXR	map00040	Pentose and glucuronate interconversions	ENOG410XQCY	S:Function unknown
Pig.23918	RPS21-201	40S ribosomal protein S21 [Homo sapiens]	2.62424	1.3919	4.70303e-06	1.82895e-05	yes	up	1.25386	0.326375	0.301598	0.389295	no	up	1.33337	0.415077	0.179159	0.259293	no	up	0.477799	-1.06552	0.000626544	0.00534041	yes	down	0.508098	-0.976823	0.00133742	0.00727063	no	down	1.06341	0.088702	0.779193	0.898496	no	up	XP_011964398.1	PREDICTED: 40S ribosomal protein S21 isoform X3 [Ovis aries musimon]	GO:0003735;GO:0000184;GO:0005791;GO:0022627;GO:0047485;GO:0005829;GO:0019083;GO:0006614;GO:0005654;GO:0000461;GO:0015935;GO:0045202;GO:0003723;GO:0002181;GO:0000447;GO:0042788;GO:0006413;GO:0006412;GO:0005840	molecular_function;biological_process;cellular_component;cellular_component;molecular_function;cellular_component;biological_process;biological_process;cellular_component;biological_process;cellular_component;cellular_component;molecular_function;biological_process;biological_process;cellular_component;biological_process;biological_process;cellular_component	structural constituent of ribosome;nuclear-transcribed mRNA catabolic process, nonsense-mediated decay;rough endoplasmic reticulum;cytosolic small ribosomal subunit;protein N-terminus binding;cytosol;viral transcription;SRP-dependent cotranslational protein targeting to membrane;nucleoplasm;endonucleolytic cleavage to generate mature 3'-end of SSU-rRNA from (SSU-rRNA, 5.8S rRNA, LSU-rRNA;small ri…	K02971	RP-S21e, RPS21	map03010	Ribosome	ENOG4112266	J:Translation, ribosomal structure and biogenesis
Pig.23914	SEMA5B-201	PREDICTED: semaphorin-5B isoform X1 [Bubalus bubalis]	2.78794	1.4792	0.818465	1	no	up	4.31647	2.10985	0.743384	1	no	up	2.71599	1.44148	0.823017	1	no	up	1.54827	0.630653	0.922047	1	no	up	0.974192	-0.0377226	0.99533	1	no	down	0.629215	-0.668376	0.917401	1	no	down	XP_004467246.1	semaphorin-5B [Dasypus novemcinctus]	GO:0016021;GO:0030215	cellular_component;molecular_function	integral component of membrane;semaphorin receptor binding	K06841	SEMA5	map04360	Axon guidance	ENOG410XQZC	S:Function unknown
Pig.23912	ADCK5	uncharacterized aarF domain-containing protein kinase 5 isoform X2 [Sus scrofa]	1.63996	0.713661	0.284328	0.374039	no	up	0.718253	-0.477436	0.536029	0.6221	no	down	0.87263	-0.196558	0.779693	0.841355	no	down	0.43797	-1.1911	0.119885	0.276409	no	down	0.532104	-0.910219	0.191248	0.358543	no	down	1.21493	0.280878	0.724688	0.868363	no	up	XP_005662869.1	uncharacterized aarF domain-containing protein kinase 5 isoform X2 [Sus scrofa]	GO:0016301	molecular_function	kinase activity	K08869	ADCK, ABC1			COG0661	S:Function unknown
Pig.23911	HGS-204	hepatocyte growth factor-regulated tyrosine kinase substrate isoform X4 [Sus scrofa]	0.618822	-0.692404	0.101654	0.156999	no	down	0.771736	-0.373821	0.382962	0.473932	no	down	0.814074	-0.296768	0.476711	0.574408	no	down	1.2471	0.318582	0.470104	0.664213	no	up	1.31552	0.395636	0.357491	0.55164	no	up	1.05486	0.0770533	0.859515	0.946365	no	up	XP_020922098.1	hepatocyte growth factor-regulated tyrosine kinase substrate isoform X3 [Sus scrofa]	GO:0005764;GO:0032585;GO:0033565;GO:0044389;GO:0030948;GO:1903543;GO:0031901;GO:0010324;GO:0006622;GO:0043405;GO:0016525;GO:0010628;GO:0019904;GO:0046426;GO:0046872;GO:0005829;GO:0072657;GO:0010642	cellular_component;cellular_component;cellular_component;molecular_function;biological_process;biological_process;cellular_component;biological_process;biological_process;biological_process;biological_process;biological_process;molecular_function;biological_process;molecular_function;cellular_component;biological_process;biological_process	lysosome;multivesicular body membrane;ESCRT-0 complex;ubiquitin-like protein ligase binding;negative regulation of vascular endothelial growth factor receptor signaling pathway;positive regulation of exosomal secretion;early endosome membrane;membrane invagination;protein targeting to lysosome;regulation of MAP kinase activity;negative regulation of angiogenesis;positive regulation of gene expres…	K12182	HGS, HRS, VPS27	map04145	Phagosome	ENOG410XNRF	S:Function unknown
Pig.23908	L1td1	transposase [Sus scrofa]	2.01714	1.01231	0.00157718	0.00390394	yes	up	3.51479	1.81344	1.45662e-08	7.44899e-08	yes	up	1.9681	0.976806	0.0022938	0.00551329	no	up	1.74246	0.801124	0.0119838	0.0525629	no	up	0.975689	-0.0355067	0.911417	0.970747	no	down	0.55995	-0.836631	0.00868992	0.0480606	no	down	ABR01161.1	transposase [Sus scrofa]	GO:0005737;GO:0010494;GO:0005730;GO:0032197;GO:1990904;GO:0000166;GO:0003727;GO:0055114;GO:0005507;GO:0003697;GO:0042802;GO:0036464	cellular_component;cellular_component;cellular_component;biological_process;cellular_component;molecular_function;molecular_function;biological_process;molecular_function;molecular_function;molecular_function;cellular_component	cytoplasm;cytoplasmic stress granule;nucleolus;transposition, RNA-mediated;ribonucleoprotein complex;nucleotide binding;single-stranded RNA binding;oxidation-reduction process;copper ion binding;single-stranded DNA binding;identical protein binding;cytoplasmic ribonucleoprotein granule
Pig.23907	MYO7A-201	unconventional myosin-XV [Sus scrofa]	0.735058	-0.444069	0.901202	1	no	down	0.205381	-2.28362	0.534288	1	no	down	0.129228	-2.95201	0.421761	1	no	down	0.279408	-1.83956	0.620883	1	no	down	0.175806	-2.50794	0.500116	1	no	down	1	0	1	1	no	no_change	XP_020923655.1	unconventional myosin-XV [Sus scrofa]	GO:0003779;GO:0007605;GO:0016459;GO:0003774;GO:0005524	molecular_function;biological_process;cellular_component;molecular_function;molecular_function	actin binding;sensory perception of sound;myosin complex;motor activity;ATP binding	K10361	MYO15			COG5022	D:Cell cycle control, cell division, chromosome partitioning
Pig.23906	PTPN23-202	NR:NA	2.78792	1.47919	0.838579	1	no	up	1	0	1	1	no	no_change	1	0	1	1	no	no_change	0.794918	-0.331122	0.963628	1	no	down	0.500176	-0.999494	0.890518	1	no	down	1	0	1	1	no	no_change	NP_476552.2	tyrosine-protein phosphatase non-receptor type 23 [Rattus norvegicus]	GO:0061357;GO:0005829;GO:0016604;GO:1903393;GO:0060271;GO:0010633;GO:0004725;GO:2000643;GO:0019901;GO:1903387;GO:0005769;GO:0032456;GO:0036064;GO:0043162;GO:0045022	biological_process;cellular_component;cellular_component;biological_process;biological_process;biological_process;molecular_function;biological_process;molecular_function;biological_process;cellular_component;biological_process;cellular_component;biological_process;biological_process	positive regulation of Wnt protein secretion;cytosol;nuclear body;positive regulation of adherens junction organization;cilium assembly;negative regulation of epithelial cell migration;protein tyrosine phosphatase activity;positive regulation of early endosome to late endosome transport;protein kinase binding;positive regulation of homophilic cell adhesion;early endosome;endocytic recycling;cilia…	K18040	PTPN23			ENOG410XQX6	D:Cell cycle control, cell division, chromosome partitioning
Pig.23905	Pig.23905	NR:NA	1	0	1	1	no	no_change	1	0	1	1	no	no_change	1	0	1	1	no	no_change	1	0	1	1	no	no_change	1	0	1	1	no	no_change	1	0	1	1	no	no_change
Pig.23902	B4GALNT3-201	LOW QUALITY PROTEIN: beta-1,4-N-acetylgalactosaminyltransferase 3 [Sus scrofa]	1.40945	0.495129	0.793071	1	no	up	0.460406	-1.11902	0.599512	0.679514	no	down	0.148733	-2.7492	0.197027	0.281097	no	down	0.326657	-1.61415	0.449085	1	no	down	0.105526	-3.24433	0.128159	1	no	down	0.323047	-1.63018	0.488023	1	no	down	XP_020948154.1	LOW QUALITY PROTEIN: beta-1,4-N-acetylgalactosaminyltransferase 3 [Sus scrofa]	GO:0032580;GO:0033842	cellular_component;molecular_function	Golgi cisterna membrane;N-acetyl-beta-glucosaminyl-glycoprotein 4-beta-N-acetylgalactosaminyltransferase activity	K09656	B4GALNT3			ENOG410XNYM	Z:Cytoskeleton
Pig.23901	GDPD5-203	glycerophosphodiester phosphodiesterase domain-containing protein 5 isoform X2 [Sus scrofa]	0.239731	-2.06051	0.00022207	0.000648686	yes	down	0.159385	-2.64942	0.000205344	0.000577646	yes	down	0.0333534	-4.90602	7.86752e-06	2.90995e-05	yes	down	0.664847	-0.588906	0.459307	0.655357	no	down	0.139128	-2.84551	0.0135858	0.0483682	yes	down	0.209264	-2.2566	0.0678483	0.204426	no	down	XP_020918180.1	glycerophosphodiester phosphodiesterase domain-containing protein 5 isoform X2 [Sus scrofa]	GO:0016021;GO:0006629;GO:0008081	cellular_component;biological_process;molecular_function	integral component of membrane;lipid metabolic process;phosphoric diester hydrolase activity					COG0584	Z:Cytoskeleton
Pig.23900	MUC6	LOW QUALITY PROTEIN: mucin-6 [Sus scrofa]	7.94438	2.98993	0.678465	1	no	up	1	0	1	1	no	no_change	1	0	1	1	no	no_change	0.278961	-1.84187	0.798432	1	no	down	0.175527	-2.51024	0.727804	1	no	down	1	0	1	1	no	no_change	XP_020938133.1	LOW QUALITY PROTEIN: mucin-6 [Sus scrofa]	GO:0030277	biological_process	maintenance of gastrointestinal epithelium					ENOG410XNSK	O:Posttranslational modification, protein turnover, chaperones
Pig.23899	TSKS-201	testis-specific serine kinase substrate isoform X7 [Sus scrofa]	2.12322	1.08625	0.687356	1	no	up	5.28231	2.40117	0.365057	1	no	up	0.374007	-1.41886	0.615711	1	no	down	2.48788	1.31492	0.611387	1	no	up	0.176151	-2.50512	0.365406	1	no	down	0.0708037	-3.82003	0.160315	1	no	down	XP_005664801.1	testis-specific serine kinase substrate isoform X7 [Sus scrofa]	GO:0019901;GO:0010923;GO:0016301;GO:0005814	molecular_function;biological_process;molecular_function;cellular_component	protein kinase binding;negative regulation of phosphatase activity;kinase activity;centriole	K16492	TSKS			ENOG410YKYG	Z:Cytoskeleton
Pig.23898	MAST1-201	microtubule-associated serine/threonine-protein kinase 1 isoform X2 [Sus scrofa]	1	0	1	1	no	no_change	1	0	1	1	no	no_change	1	0	1	1	no	no_change	1	0	1	1	no	no_change	1	0	1	1	no	no_change	1	0	1	1	no	no_change	XP_020939380.1	microtubule-associated serine/threonine-protein kinase 1 isoform X2 [Sus scrofa]	GO:0016020;GO:0018105;GO:0007010;GO:0000287;GO:0004674;GO:0035556;GO:0005524	cellular_component;biological_process;biological_process;molecular_function;molecular_function;biological_process;molecular_function	membrane;peptidyl-serine phosphorylation;cytoskeleton organization;magnesium ion binding;protein serine/threonine kinase activity;intracellular signal transduction;ATP binding	K08789	MAST			ENOG410XPWX	S:Function unknown
Pig.23896	CPZ-201	carboxypeptidase Z [Sus scrofa]	0.0151459	-6.04493	5.90668e-21	8.98133e-20	yes	down	0.0217509	-5.52278	2.29329e-17	2.63307e-16	yes	down	0.00903142	-6.79083	5.32886e-22	8.0132e-21	yes	down	1.4361	0.522153	0.48222	0.674542	no	up	0.596296	-0.745899	0.344959	0.539306	no	down	0.41522	-1.26805	0.111225	0.284048	no	down	XP_020956608.1	carboxypeptidase Z [Sus scrofa]	GO:0004181;GO:0008270	molecular_function;molecular_function	metallocarboxypeptidase activity;zinc ion binding	K13022	CPZ			ENOG410XX0H	U:Intracellular trafficking, secretion, and vesicular transport
Pig.23894	FGFR3-201	fibroblast growth factor receptor 3 isoform X10 [Sus scrofa]	58.3394	5.8664	1.5629e-50	7.44698e-49	yes	up	59.8643	5.90362	8.28369e-51	3.99278e-49	yes	up	86.6196	6.43662	9.5632e-61	5.64458e-59	yes	up	1.02614	0.037226	0.888505	0.948702	no	up	1.48475	0.570224	0.029578	0.0890207	no	up	1.44693	0.532998	0.0436111	0.15231	no	up	XP_020956567.1	fibroblast growth factor receptor 3 isoform X10 [Sus scrofa]				K05094	FGFR3, CD333	map05206	MicroRNAs in cancer	COG0515	S:Function unknown
Pig.23893	Olfr773	olfactory receptor 6C2-like [Sus scrofa]	1	0	1	1	no	no_change	1	0	1	1	no	no_change	2.71597	1.44147	0.842641	1	no	up	1	0	1	1	no	no_change	1.89743	0.924049	0.898736	1	no	up	1.22552	0.293399	0.967769	1	no	up	XP_020948774.1	olfactory receptor 6C2-like [Sus scrofa]	GO:0004930;GO:0005886;GO:0016021;GO:0004984	molecular_function;cellular_component;cellular_component;molecular_function	G-protein coupled receptor activity;plasma membrane;integral component of membrane;olfactory receptor activity					ENOG4111A9E	S:Function unknown
Pig.23890	TRAF3IP3-201	TRAF3-interacting JNK-activating modulator isoform X3 [Sus scrofa]	7.57977	2.92215	0.0170657	0.0331497	yes	up	2.22566	1.15424	0.421377	0.512305	no	up	2.84071	1.50625	0.24944	0.341343	no	up	0.293632	-1.76792	0.14863	0.319543	no	down	0.374776	-1.4159	0.186299	0.35161	no	down	1.27634	0.352017	0.787647	0.903617	no	up	XP_020919544.1	TRAF3-interacting JNK-activating modulator isoform X3 [Sus scrofa]	GO:0016021	cellular_component	integral component of membrane					ENOG410ZX9A	S:Function unknown
Pig.23889	MROH1-201	maestro heat-like repeat-containing protein family member 1 isoform X2 [Sus scrofa]	0.452359	-1.14446	0.00277259	0.00651758	yes	down	0.673251	-0.570783	0.136624	0.200403	no	down	0.554297	-0.851269	0.0241952	0.0458683	no	down	1.48831	0.573676	0.150696	0.322764	no	up	1.22535	0.293191	0.456368	0.648633	no	up	0.823314	-0.280486	0.477144	0.691424	no	down	XP_020946057.1	maestro heat-like repeat-containing protein family member 1 isoform X2 [Sus scrofa]								ENOG410XQE8	S:Function unknown
Pig.23888	SLC25A22-201	LOW QUALITY PROTEIN: E3 ubiquitin-protein ligase TTC3 [Sus scrofa]	0.0728319	-3.77928	0.0144737	0.0286145	yes	down	1.85949	0.89491	0.419693	0.510762	no	up	1.27795	0.353826	0.747768	0.815438	no	up	25.5313	4.6742	0.00268804	0.0166604	yes	up	17.5465	4.13311	0.00770982	0.0307466	yes	up	0.687254	-0.541084	0.628043	0.805078	no	down	XP_020926628.1	LOW QUALITY PROTEIN: E3 ubiquitin-protein ligase TTC3 [Sus scrofa]	GO:0016874	molecular_function	ligase activity	K15712	TTC3			ENOG41103HK	S:Function unknown
Pig.23887	NBPF6	neuroblastoma breakpoint family member 6-like isoform X1 [Sus scrofa]	0.734914	-0.444352	0.951204	1	no	down	1.13784	0.186297	0.979531	1	no	up	0.715947	-0.482075	0.947067	1	no	down	1	0	1	1	no	no_change	1	0	1	1	no	no_change	1	0	1	1	no	no_change	XP_020946353.1	neuroblastoma breakpoint family member 6-like isoform X3 [Sus scrofa]								ENOG4111C3E	S:Function unknown
Pig.23885	LETM1-202	LETM1 and EF-hand domain-containing protein 1, mitochondrial isoform X2 [Sus scrofa]	0.502078	-0.994016	9.69057e-05	0.000301022	no	down	0.648272	-0.625328	0.0150138	0.0288092	no	down	0.77251	-0.372374	0.137965	0.207844	no	down	1.29118	0.368688	0.16245	0.3389	no	up	1.53863	0.621642	0.0159771	0.0549313	no	up	1.19164	0.252954	0.330799	0.560257	no	up	XP_020956013.1	LETM1 and EF-hand domain-containing protein 1, mitochondrial isoform X2 [Sus scrofa]	GO:0016021;GO:0043022;GO:0005509;GO:0005739	cellular_component;molecular_function;molecular_function;cellular_component	integral component of membrane;ribosome binding;calcium ion binding;mitochondrion	K17800	LETM1, MDM38			ENOG410XRSP	S:Function unknown
Pig.23881	DPAGT1-201	UDP-N-acetylglucosamine--dolichyl-phosphate N-acetylglucosaminephosphotransferase [Sus scrofa]	0.734914	-0.444352	0.951204	1	no	down	1.13784	0.186297	0.979531	1	no	up	0.715947	-0.482075	0.947067	1	no	down	1	0	1	1	no	no_change	1	0	1	1	no	no_change	1	0	1	1	no	no_change	XP_003129975.1	UDP-N-acetylglucosamine--dolichyl-phosphate N-acetylglucosaminephosphotransferase [Sus scrofa]	GO:0043231;GO:0006487;GO:0006488;GO:0006489;GO:0008963;GO:0003976;GO:0003975;GO:0016021	cellular_component;biological_process;biological_process;biological_process;molecular_function;molecular_function;molecular_function;cellular_component	intracellular membrane-bounded organelle;protein N-linked glycosylation;dolichol-linked oligosaccharide biosynthetic process;dolichyl diphosphate biosynthetic process;phospho-N-acetylmuramoyl-pentapeptide-transferase activity;UDP-N-acetylglucosamine-lysosomal-enzyme N-acetylglucosaminephosphotransferase activity;UDP-N-acetylglucosamine-dolichyl-phosphate N-acetylglucosaminephosphotransferase acti…	K01001	ALG7	map00510	N-Glycan biosynthesis	COG0472	M:Cell wall/membrane/envelope biogenesis
Pig.23880	H2AFX-201	PREDICTED: histone H2AX [Latimeria chalumnae]	0.93966	-0.0897898	0.949657	0.966017	no	down	4.13598	2.04823	0.138544	0.20278	no	up	0.0804597	-3.63559	0.0433994	0.0767194	no	down	4.40157	2.13802	0.127736	0.287589	no	up	0.0856264	-3.5458	0.0508853	0.135689	no	down	0.0194536	-5.68382	0.00145537	0.0121055	yes	down	NP_001102761.1	H2A histone family, member X [Rattus norvegicus]	GO:0042393;GO:0071480;GO:0000786;GO:0019899;GO:0000781;GO:0003677;GO:0021987;GO:0001741;GO:0016607;GO:0000724;GO:0006325;GO:0005813;GO:0005634;GO:0005657;GO:0006974;GO:0000790;GO:0000794;GO:0001673;GO:0000077;GO:0035861;GO:0090398;GO:0007283;GO:0046982;GO:0003684	molecular_function;biological_process;cellular_component;molecular_function;cellular_component;molecular_function;biological_process;cellular_component;cellular_component;biological_process;biological_process;cellular_component;cellular_component;cellular_component;biological_process;cellular_component;cellular_component;cellular_component;biological_process;cellular_component;biological_process;…	histone binding;cellular response to gamma radiation;nucleosome;enzyme binding;chromosome, telomeric region;DNA binding;cerebral cortex development;XY body;nuclear speck;double-strand break repair via homologous recombination;chromatin organization;centrosome;nucleus;replication fork;cellular response to DNA damage stimulus;nuclear chromatin;condensed nuclear chromosome;male germ cell nucleus;DNA…	K11251	H2A	map05034	Alcoholism	COG5262	I:Lipid transport and metabolism
Pig.23877	PLA2G7-203	platelet-activating factor acetylhydrolase isoform X3 [Sus scrofa]	0.495149	-1.01406	0.00546322	0.0120232	yes	down	0.627157	-0.673101	0.0664263	0.107224	no	down	0.837879	-0.255186	0.480464	0.578011	no	down	1.2666	0.340964	0.359002	0.565126	no	up	1.69218	0.758879	0.038533	0.109324	no	up	1.336	0.417915	0.256718	0.481115	no	up	XP_005666141.1	platelet-activating factor acetylhydrolase isoform X3 [Sus scrofa]	GO:0034441;GO:0034440;GO:0034362;GO:0034374;GO:0047499;GO:0005543;GO:0016042;GO:0090026;GO:0003847;GO:0046469	biological_process;biological_process;cellular_component;biological_process;molecular_function;molecular_function;biological_process;biological_process;molecular_function;biological_process	plasma lipoprotein particle oxidation;lipid oxidation;low-density lipoprotein particle;low-density lipoprotein particle remodeling;calcium-independent phospholipase A2 activity;phospholipid binding;lipid catabolic process;positive regulation of monocyte chemotaxis;1-alkyl-2-acetylglycerophosphocholine esterase activity;platelet activating factor metabolic process	K01062	PLA2G7, PAFAH	map00565	Ether lipid metabolism	ENOG4111FH0	I:Lipid transport and metabolism
Pig.23876	NPTXR-201	PREDICTED: neuronal pentraxin receptor [Tursiops truncatus]	2.72816	1.44793	0.841394	1	no	up	1.13784	0.186297	0.979531	1	no	up	0.715947	-0.482075	0.947067	1	no	down	0.417072	-1.26163	0.86158	1	no	down	0.262429	-1.93	0.789672	1	no	down	1	0	1	1	no	no_change	XP_026335053.1	neuronal pentraxin receptor [Ursus arctos horribilis]								ENOG410XTA3	S:Function unknown
Pig.23875	MAGED1-201	melanoma-associated antigen D4-like [Sus scrofa]	1	0	1	1	no	no_change	29.1877	4.86729	0.498138	0.587443	no	up	132.563	7.05054	0.325293	0.424045	no	up	20.3911	4.34987	0.544907	0.726672	no	up	92.6115	6.53312	0.362057	0.555612	no	up	4.54176	2.18325	0.758152	0.886836	no	up	XP_020937085.1	melanoma-associated antigen D4 [Sus scrofa]								ENOG4111S70	S:Function unknown
Pig.23874	Cyp2c23	cytochrome P450 2C23-like [Sus scrofa]	15.5616	3.95992	0.160099	0.231288	no	up	420.706	8.71667	0.00158941	0.003762	yes	up	130.062	7.02305	0.0110582	0.0228249	yes	up	27.0349	4.75675	0.0636637	0.179713	no	up	8.35787	3.06314	0.233117	0.413366	no	up	0.309151	-1.69362	0.498887	0.706919	no	down	NP_001302663.1	cytochrome P450 2C23-like [Sus scrofa]	GO:0004497;GO:0019825;GO:0020037;GO:0016021;GO:0016705;GO:0005506	molecular_function;molecular_function;molecular_function;cellular_component;molecular_function;molecular_function	monooxygenase activity;oxygen binding;heme binding;integral component of membrane;oxidoreductase activity, acting on paired donors, with incorporation or reduction of molecular oxygen;iron ion binding	K07413	CYP2C	map05204	Chemical carcinogenesis	COG2124	Q:Secondary metabolites biosynthesis, transport and catabolism
Pig.23870	IGLL1	IgG heavy chian constant region, partial [Sus scrofa]	0.122375	-3.03062	0.00128397	0.00323597	yes	down	0.189589	-2.39905	0.0108136	0.0214121	yes	down	0.27903	-1.84151	0.0456126	0.0801433	no	down	1.54925	0.631566	0.516069	0.702629	no	up	2.28012	1.18911	0.212171	0.38528	no	up	1.47176	0.557545	0.558554	0.754769	no	up	BAM75547.1	IgG heavy chain precursor [Sus scrofa]				K06856	IGH	map05140	Leishmaniasis	ENOG410YNB1	S:Function unknown
Pig.23868	LOC101151870	immunoglobulin kappa variable region, partial [Sus scrofa]	19.8143	4.30847	0.00184248	0.00449927	yes	up	25.0506	4.64677	0.000824341	0.00206049	yes	up	26.3642	4.72051	0.000602959	0.00162476	yes	up	1.26427	0.338304	0.731936	0.859492	no	up	1.33056	0.412036	0.670635	0.817278	no	up	1.05244	0.073732	0.939871	0.985621	no	up	AAR99920.1	immunoglobulin kappa variable region, partial [Sus scrofa]								ENOG410YQB2	S:Function unknown
Pig.23866	Btnl4	butyrophilin-like protein 1 isoform X2 [Sus scrofa]	1	0	1	1	no	no_change	16.3802	4.03388	0.575331	1	no	up	5.3034	2.40692	0.739342	1	no	up	11.4436	3.51647	0.625296	1	no	up	3.70506	1.8895	0.793939	1	no	up	0.323768	-1.62697	0.820567	1	no	down	XP_013833128.2	butyrophilin-like protein 1 isoform X2 [Sus scrofa]	GO:0016021	cellular_component	integral component of membrane	K06712	BTN, CD277			ENOG4111A9T	S:Function unknown
Pig.23865	HS3ST4-201	heparan sulfate glucosamine 3-O-sulfotransferase 4 [Odocoileus virginianus texanus]	2.36486	1.24176	0.00159805	0.00395222	yes	up	2.31128	1.20869	0.00268068	0.00605765	yes	up	0.608899	-0.715726	0.100236	0.158643	no	down	0.97734	-0.0330672	0.93283	0.973239	no	down	0.257477	-1.95748	4.31534e-06	5.10573e-05	yes	down	0.263447	-1.92442	9.43946e-06	0.000182063	yes	down	XP_003124580.3	heparan sulfate glucosamine 3-O-sulfotransferase 4 [Sus scrofa]	GO:0016740;GO:0008146	molecular_function;molecular_function	transferase activity;sulfotransferase activity	K09678	HS3ST4			ENOG410XS59	S:Function unknown
Pig.23864	LOC101151870	immunoglobulin kappa variable region, partial [Sus scrofa]	1	0	1	1	no_test	no_test	1	0	1	1	no_test	no_test	1	0	1	1	no_test	no_test	1	0	1	1	no_test	no_test	1	0	1	1	no_test	no_test	1	0	1	1	no_test	no_test	AAR99990.1	immunoglobulin kappa variable region, partial [Sus scrofa]								ENOG410YS8R	S:Function unknown
Pig.23863	FAM110C-201	protein FAM110C [Sus scrofa]	126.738	6.98571	1.73396e-07	8.31763e-07	yes	up	170.745	7.4157	3.06586e-08	1.50912e-07	yes	up	108.369	6.75981	4.45436e-07	1.97911e-06	yes	up	1.34723	0.429992	0.520762	0.706305	no	up	0.855063	-0.225897	0.735722	0.861078	no	down	0.634684	-0.655889	0.330497	0.560058	no	down	XP_020943618.1	protein FAM110C [Sus scrofa]								ENOG4111MR4	O:Posttranslational modification, protein turnover, chaperones
Pig.23862	Alpi	intestinal-type alkaline phosphatase [Sus scrofa]	2.78792	1.47919	0.838579	1	no	up	20.5505	4.3611	0.544338	1	no	up	1	0	1	1	no	no_change	7.37124	2.88191	0.68869	1	no	up	0.500176	-0.999494	0.890518	1	no	down	0.067855	-3.8814	0.589487	1	no	down	XP_020930975.1	intestinal-type alkaline phosphatase [Sus scrofa]	GO:0016791;GO:0004035	molecular_function;molecular_function	phosphatase activity;alkaline phosphatase activity	K01077;K08272	E3.1.3.1, phoA, phoB;CAB39, MO25	map00730	Thiamine metabolism	COG1785	P:Inorganic ion transport and metabolism
Pig.23858	SERPINB2-201	general transcription factor 3C polypeptide 1 isoform X2 [Sus scrofa]	0.734914	-0.444352	0.951204	1	no	down	1.13784	0.186297	0.979531	1	no	up	0.715947	-0.482075	0.947067	1	no	down	1	0	1	1	no	no_change	1	0	1	1	no	no_change	1	0	1	1	no	no_change	XP_005662121.1	general transcription factor 3C polypeptide 1 isoform X1 [Sus scrofa]	GO:0000127;GO:0005730;GO:1990904;GO:0001003;GO:0001002;GO:0006384;GO:0042791	cellular_component;cellular_component;cellular_component;molecular_function;molecular_function;biological_process;biological_process	transcription factor TFIIIC complex;nucleolus;ribonucleoprotein complex;RNA polymerase III type 2 promoter sequence-specific DNA binding;RNA polymerase III type 1 promoter sequence-specific DNA binding;transcription initiation from RNA polymerase III promoter;5S class rRNA transcription from RNA polymerase III type 1 promoter	K15199	GTF3C1			ENOG410XSJ5	K:Transcription
Pig.23857	IFN-OMEGA-3-201	interferon omega 2 [Sus scrofa]	1	0	1	1	no	no_change	1	0	1	1	no	no_change	1	0	1	1	no	no_change	1	0	1	1	no	no_change	1	0	1	1	no	no_change	1	0	1	1	no	no_change	NP_001158316.1	interferon omega 3 precursor [Sus scrofa]	GO:0005126;GO:0005125;GO:0033141;GO:0019221;GO:0030183;GO:0043330;GO:0005615;GO:0005132;GO:0042100;GO:0002250;GO:0002286;GO:0002323;GO:0006959;GO:0051607	molecular_function;molecular_function;biological_process;biological_process;biological_process;biological_process;cellular_component;molecular_function;biological_process;biological_process;biological_process;biological_process;biological_process;biological_process	cytokine receptor binding;cytokine activity;positive regulation of peptidyl-serine phosphorylation of STAT protein;cytokine-mediated signaling pathway;B cell differentiation;response to exogenous dsRNA;extracellular space;type I interferon receptor binding;B cell proliferation;adaptive immune response;T cell activation involved in immune response;natural killer cell activation involved in immune …	K05440	IFNW	map04060	Cytokine-cytokine receptor interaction	ENOG4111675	S:Function unknown
Pig.23855	LOC101151870	immunoglobulin heavy chain constant region of homodimeric IgG2b membrane form, partial [Vicugna pacos]	0.0248154	-5.33262	2.10461e-07	9.9567e-07	yes	down	0.0336833	-4.89182	2.30651e-06	8.88268e-06	yes	down	0.0728508	-3.77891	0.000133151	0.000404646	yes	down	1.35735	0.440795	0.685656	0.829039	no	up	2.93571	1.55371	0.137107	0.282248	no	up	2.16282	1.11291	0.290501	0.518613	no	up	PNI15540.1	IGHG2 isoform 1, partial [Pan troglodytes]	GO:0016021	cellular_component	integral component of membrane	K06856	IGH	map05140	Leishmaniasis	ENOG410YNB1	S:Function unknown
Pig.23853	SNX9-201	PREDICTED: sorting nexin-9-like [Ornithorhynchus anatinus]	0.667938	-0.582214	0.150491	0.219566	no	down	0.728743	-0.456519	0.267824	0.353028	no	down	1.05063	0.0712573	0.858055	0.89891	no	up	1.09103	0.125695	0.76516	0.880346	no	up	1.57295	0.653471	0.108811	0.238186	no	up	1.44171	0.527776	0.202942	0.416523	no	up	ELW56031.1	Sorting nexin-9 [Tupaia chinensis]	GO:0006897;GO:0035091;GO:0006886;GO:0000281;GO:0005623;GO:0030659;GO:0019706;GO:0016021	biological_process;molecular_function;biological_process;biological_process;cellular_component;cellular_component;molecular_function;cellular_component	endocytosis;phosphatidylinositol binding;intracellular protein transport;mitotic cytokinesis;cell;cytoplasmic vesicle membrane;protein-cysteine S-palmitoyltransferase activity;integral component of membrane	K17923	SNX9_18_33			ENOG410XPHZ	U:Intracellular trafficking, secretion, and vesicular transport
Pig.23852	Pig.23852	collagen alpha-2(V) chain-like, partial [Sus scrofa]	1	0	1	1	no	no_change	1	0	1	1	no	no_change	1	0	1	1	no	no_change	1	0	1	1	no	no_change	1	0	1	1	no	no_change	1	0	1	1	no	no_change	XP_020937326.1	collagen alpha-1(I
Pig.23851	Olfr555	PREDICTED: olfactory receptor 51G2-like [Ursus maritimus]	1	0	1	1	no	no_change	1	0	1	1	no	no_change	1	0	1	1	no	no_change	1	0	1	1	no	no_change	1	0	1	1	no	no_change	1	0	1	1	no	no_change	XP_026374148.1	olfactory receptor 51G2-like [Ursus arctos horribilis]	GO:0004930;GO:0005886;GO:0016021;GO:0004984	molecular_function;cellular_component;cellular_component;molecular_function	G-protein coupled receptor activity;plasma membrane;integral component of membrane;olfactory receptor activity	K04257	OLFR	map04740	Olfactory transduction	ENOG4111C5A	U:Intracellular trafficking, secretion, and vesicular transport
Pig.23849	CFAP54	PREDICTED: negative elongation factor A isoform X1 [Mustela putorius furo]	0.516661	-0.95271	0.154703	0.224707	no	down	0.630458	-0.665528	0.340731	0.431251	no	down	0.323376	-1.62872	0.0253496	0.0478267	yes	down	1.22025	0.287181	0.706734	0.843393	no	up	0.625895	-0.676007	0.39257	0.585675	no	down	0.512922	-0.963189	0.237544	0.458616	no	down	XP_011982139.2	PREDICTED: LOW QUALITY PROTEIN: negative elongation factor A isoform X2 [Ovis aries musimon]	GO:0016604;GO:0034244;GO:0003682;GO:0032021;GO:0005829	cellular_component;biological_process;molecular_function;cellular_component;cellular_component	nuclear body;negative regulation of transcription elongation from RNA polymerase II promoter;chromatin binding;NELF complex;cytosol	K15179	WHSC2, NELFA			ENOG410XRP9	K:Transcription
Pig.23848	DPRX-201	divergent paired-related homeobox [Sus scrofa]	0.110798	-3.174	0.0933607	0.146007	no	down	0.0485222	-4.36521	0.0270546	0.048784	yes	down	0.275381	-1.8605	0.277042	0.371614	no	down	0.437935	-1.19121	0.589841	1	no	down	2.48544	1.3135	0.506727	0.692692	no	up	5.67536	2.50471	0.223532	1	no	up	XP_013854190.1	divergent paired-related homeobox [Sus scrofa]	GO:0043565;GO:0005634;GO:0006355;GO:0003677	molecular_function;cellular_component;biological_process;molecular_function	sequence-specific DNA binding;nucleus;regulation of transcription, DNA-templated;DNA binding					ENOG410YIJ3	E:Amino acid transport and metabolism
Pig.23847	LOC102723407	T cell receptor alpha chain, partial [Sus scrofa]	5.27898	2.40026	0.47692	1	no	up	1.13784	0.186301	0.95755	1	no	up	0.715942	-0.482085	0.890449	1	no	down	0.215542	-2.21396	0.511786	1	no	down	0.135621	-2.88234	0.393038	1	no	down	1	0	1	1	no	no_change	BAC66581.1	T cell receptor alpha chain, partial [Sus scrofa]								ENOG4111BVQ	S:Function unknown
Pig.23846	LOC101137374	TRADV15-1, partial [Sus scrofa]	0.258031	-1.95439	0.78641	1	no	down	0.399499	-1.32374	0.854377	1	no	down	0.251371	-1.99211	0.78239	1	no	down	1	0	1	1	no	no_change	1	0	1	1	no	no_change	1	0	1	1	no	no_change	BAF65311.1	TRADV15-1, partial [Sus scrofa]								ENOG4111553	S:Function unknown
Pig.23842	OR2AE1	olfactory receptor 2AE1-like [Sus scrofa]	1	0	1	1	no	no_change	1	0	1	1	no	no_change	1	0	1	1	no	no_change	1	0	1	1	no	no_change	1	0	1	1	no	no_change	1	0	1	1	no	no_change	XP_003124375.3	olfactory receptor 2AE1-like [Sus scrofa]	GO:0004930;GO:0005886;GO:0016021;GO:0004984	molecular_function;cellular_component;cellular_component;molecular_function	G-protein coupled receptor activity;plasma membrane;integral component of membrane;olfactory receptor activity	K04257	OLFR	map04740	Olfactory transduction	ENOG4111DW8	U:Intracellular trafficking, secretion, and vesicular transport
Pig.23841	UPK3A-201	uroplakin-3a isoform X2 [Sus scrofa]	0.734914	-0.444352	0.951204	1	no	down	2.21617	1.14807	0.87437	1	no	up	0.715947	-0.482075	0.947067	1	no	down	3.01555	1.59242	0.826412	1	no	up	1	0	1	1	no	no_change	0.323056	-1.63014	0.822368	1	no	down	XP_003126017.2	uroplakin-3a isoform X2 [Sus scrofa]	GO:0015840;GO:0000902;GO:0016324;GO:0016021;GO:0001822;GO:0005789;GO:0060157;GO:0006833;GO:0055075;GO:0120001;GO:0030855;GO:0055078	biological_process;biological_process;cellular_component;cellular_component;biological_process;cellular_component;biological_process;biological_process;biological_process;cellular_component;biological_process;biological_process	urea transport;cell morphogenesis;apical plasma membrane;integral component of membrane;kidney development;endoplasmic reticulum membrane;urinary bladder development;water transport;potassium ion homeostasis;apical plasma membrane urothelial plaque;epithelial cell differentiation;sodium ion homeostasis	K19520	UPK3A, UPIII	map05219	Bladder cancer	ENOG41123W4	U:Intracellular trafficking, secretion, and vesicular transport
Pig.23840	LOC101124522	LOW QUALITY PROTEIN: olfactory receptor 5G3-like [Sus scrofa]	1	0	1	1	no	no_change	1	0	1	1	no	no_change	1	0	1	1	no	no_change	1	0	1	1	no	no_change	1	0	1	1	no	no_change	1	0	1	1	no	no_change	XP_003122820.2	LOW QUALITY PROTEIN: olfactory receptor 5G3-like [Sus scrofa]				K04257	OLFR	map04740	Olfactory transduction	ENOG41120HT	S:Function unknown
Pig.23839	Nat8l	N-acetylaspartate synthetase [Sus scrofa]	0.0162106	-5.94692	2.44482e-13	2.16679e-12	yes	down	0.00714771	-7.1283	1.69092e-09	9.64547e-09	yes	down	0.00906062	-6.78617	4.49017e-13	3.7739e-12	yes	down	0.440928	-1.18138	0.363648	0.570289	no	down	0.558932	-0.839255	0.437816	0.630977	no	down	1.26763	0.342129	0.804483	0.914311	no	up	XP_020956577.1	N-acetylaspartate synthetase [Sus scrofa]	GO:0016021;GO:0017188;GO:0031966	cellular_component;molecular_function;cellular_component	integral component of membrane;aspartate N-acetyltransferase activity;mitochondrial membrane	K18309	NAT8L	map00250	Alanine, aspartate and glutamate metabolism	ENOG410YY26	S:Function unknown
Pig.23837	FOXF2-201	forkhead box protein F2 [Sus scrofa]	0.283632	-1.81791	0.801127	1	no	down	1.58908	0.668191	0.925989	1	no	up	0.276312	-1.85563	0.797089	1	no	down	5.6026	2.4861	0.731219	1	no	up	1	0	1	1	no	no_change	0.173882	-2.52382	0.727302	1	no	down	XP_020955766.1	forkhead box protein F2 [Sus scrofa]	GO:0003700;GO:0043565;GO:0005634	molecular_function;molecular_function;cellular_component	transcription factor activity, sequence-specific DNA binding;sequence-specific DNA binding;nucleus	K09399	FOXF			COG5025	K:Transcription
Pig.23835	HTT-201	PREDICTED: huntingtin-like [Leptonychotes weddellii]	0.976636	-0.0341075	0.885706	0.916607	no	down	0.561915	-0.831576	0.00115186	0.00279274	no	down	0.956032	-0.064869	0.784515	0.844948	no	down	0.575358	-0.797469	0.00208982	0.0136649	no	down	0.978904	-0.0307614	0.898358	0.962294	no	down	1.70138	0.766707	0.0030861	0.0216812	no	up	NP_999129.1	huntingtin [Sus scrofa]	GO:0005737;GO:0005634	cellular_component;cellular_component	cytoplasm;nucleus	K04533	HD	map05016	Huntington disease	ENOG410XSEC	U:Intracellular trafficking, secretion, and vesicular transport
Pig.23832	KCNJ8-201	ATP-sensitive inward rectifier potassium channel 8 [Sus scrofa]	0.17501	-2.51449	1.79037e-16	2.02376e-15	yes	down	0.341606	-1.5496	2.89079e-07	1.2653e-06	yes	down	0.188291	-2.40896	2.21622e-15	2.19551e-14	yes	down	1.95192	0.964897	0.00224483	0.0144323	no	up	1.07589	0.105532	0.739581	0.862896	no	up	0.551195	-0.859365	0.0062552	0.0375886	no	down	XP_003126482.3	ATP-sensitive inward rectifier potassium channel 8 [Sus scrofa]	GO:0007507;GO:0051607;GO:0015272;GO:0016021;GO:0030016;GO:0043330;GO:1902282;GO:0034765;GO:0032496;GO:0005242;GO:1990573	biological_process;biological_process;molecular_function;cellular_component;cellular_component;biological_process;molecular_function;biological_process;biological_process;molecular_function;biological_process	heart development;defense response to virus;ATP-activated inward rectifier potassium channel activity;integral component of membrane;myofibril;response to exogenous dsRNA;voltage-gated potassium channel activity involved in ventricular cardiac muscle cell action potential repolarization;regulation of ion transmembrane transport;response to lipopolysaccharide;inward rectifier potassium channel act…	K05001	KCNJ8, KIR6.1	map04022	cGMP-PKG signaling pathway	ENOG410XQ62	U:Intracellular trafficking, secretion, and vesicular transport
Pig.23831	LOC101151870	immunoglobulin kappa variable region, partial [Sus scrofa]	0.425	-1.23446	0.864665	1	no	down	0.658012	-0.603815	0.93356	1	no	down	0.414032	-1.27219	0.860572	1	no	down	1	0	1	1	no	no_change	1	0	1	1	no	no_change	1	0	1	1	no	no_change	AAR99990.1	immunoglobulin kappa variable region, partial [Sus scrofa]								ENOG410YS8R	S:Function unknown
Pig.23830	LOC101151870	immunoglobulin kappa variable region, partial [Sus scrofa]	1	0	1	1	no	no_change	1	0	1	1	no	no_change	1	0	1	1	no	no_change	1	0	1	1	no	no_change	1	0	1	1	no	no_change	1	0	1	1	no	no_change	AAR99953.1	immunoglobulin kappa variable region, partial [Sus scrofa]								ENOG410YQB2	S:Function unknown
Pig.23829	Cd300ld	TRDV2-2, partial [Sus scrofa]	1	0	1	1	no	no_change	1	0	1	1	no	no_change	2.71597	1.44147	0.842641	1	no	up	1	0	1	1	no	no_change	1.89743	0.924049	0.898736	1	no	up	1.22552	0.293399	0.967769	1	no	up	BAC66555.1	T cell receptor alpha chain, partial [Sus scrofa]								ENOG410YSQV	S:Function unknown
Pig.23828	Cd300ld	TRDV2-1, partial [Sus scrofa]	0.734914	-0.444352	0.951204	1	no	down	1.13784	0.186297	0.979531	1	no	up	0.715947	-0.482075	0.947067	1	no	down	1	0	1	1	no	no_change	1	0	1	1	no	no_change	1	0	1	1	no	no_change	BAF65307.1	TRDV2-1, partial [Sus scrofa]								ENOG410YSQV	S:Function unknown
Pig.23827	NBPF6	neuroblastoma breakpoint family member 6-like isoform X2 [Sus scrofa]	1	0	1	1	no	no_change	1	0	1	1	no	no_change	1	0	1	1	no	no_change	1	0	1	1	no	no_change	1	0	1	1	no	no_change	1	0	1	1	no	no_change	XP_020946353.1	neuroblastoma breakpoint family member 6-like isoform X3 [Sus scrofa]								ENOG4111C3E	S:Function unknown
Pig.23823	BIRC5-201	baculoviral IAP repeat-containing protein 5 [Sus scrofa]	1.74263	0.801269	0.066595	0.109065	no	up	0.884416	-0.177203	0.704998	0.771507	no	down	0.746904	-0.421004	0.356366	0.456469	no	down	0.507517	-0.978473	0.0352942	0.116835	no	down	0.428607	-1.22227	0.00699127	0.0284468	yes	down	0.844517	-0.243801	0.613992	0.79526	no	down	NP_999306.1	baculoviral IAP repeat-containing protein 5 [Sus scrofa]	GO:0000086;GO:0006468;GO:0090307;GO:0043524;GO:0008270;GO:0051303;GO:0051301;GO:0005737;GO:0007346;GO:0005634;GO:0031536;GO:0000281;GO:0005814;GO:0043066;GO:0005876;GO:0032133;GO:0043027;GO:0042803;GO:0045931;GO:0031021;GO:0015631;GO:0061469;GO:0008017;GO:0005881;GO:0000226;GO:0048037;GO:0007059;GO:0061178;GO:0000775;GO:0000777;GO:0031503;GO:0005829;GO:0030496;GO:0043154;GO:0007094;GO:0045892	biological_process;biological_process;biological_process;biological_process;molecular_function;biological_process;biological_process;cellular_component;biological_process;cellular_component;biological_process;biological_process;cellular_component;biological_process;cellular_component;cellular_component;molecular_function;molecular_function;biological_process;cellular_component;molecular_function;…	G2/M transition of mitotic cell cycle;protein phosphorylation;mitotic spindle assembly;negative regulation of neuron apoptotic process;zinc ion binding;establishment of chromosome localization;cell division;cytoplasm;regulation of mitotic cell cycle;nucleus;positive regulation of exit from mitosis;mitotic cytokinesis;centriole;negative regulation of apoptotic process;spindle microtubule;chromosom…	K08731	BIRC5	map05210	Colorectal cancer	ENOG410YPNM	S:Function unknown
Pig.23819	KRT5-201	keratin, type II cytoskeletal 6A [Sus scrofa]	1	0	1	1	no	no_change	4.31643	2.10984	0.771386	1	no	up	1	0	1	1	no	no_change	3.01555	1.59242	0.826412	1	no	up	1	0	1	1	no	no_change	0.323056	-1.63014	0.822368	1	no	down	XP_020947345.1	keratin, type II cytoskeletal 6A [Sus scrofa]	GO:0045095;GO:0005198	cellular_component;molecular_function	keratin filament;structural molecule activity	K07605	KRT2			ENOG410YY6B	S:Function unknown
Pig.23818	NELFCD	negative elongation factor D [Sus scrofa]	1.40407	0.489614	0.827082	1	no	up	0.833715	-0.262374	0.912346	0.939803	no	down	0.531761	-0.911151	0.701898	0.776013	no	down	0.593785	-0.751988	0.75254	1	no	down	0.378728	-1.40077	0.556498	1	no	down	0.637821	-0.648777	0.796534	1	no	down	NP_001107170.1	negative elongation factor D [Sus scrofa]	GO:0034244;GO:0032021;GO:0005634;GO:0045892;GO:0003723;GO:0003746	biological_process;cellular_component;cellular_component;biological_process;molecular_function;molecular_function	negative regulation of transcription elongation from RNA polymerase II promoter;NELF complex;nucleus;negative regulation of transcription, DNA-templated;RNA binding;translation elongation factor activity	K15181	TH1L, NELFD			ENOG410XSDJ	K:Transcription
Pig.23816	NBPF4	neuroblastoma breakpoint family member 6-like isoform X2 [Sus scrofa]	1	0	1	1	no	no_change	4.31643	2.10984	0.771386	1	no	up	2.71597	1.44147	0.842641	1	no	up	3.01555	1.59242	0.826412	1	no	up	1.89743	0.924049	0.898736	1	no	up	0.629216	-0.668372	0.926661	1	no	down	XP_020946352.1	neuroblastoma breakpoint family member 6-like isoform X2 [Sus scrofa]								ENOG4111C3E	S:Function unknown
Pig.23808	DNAJC6-202	cyclin-G-associated kinase isoform X2 [Sus scrofa]	0.532356	-0.909536	0.119625	0.180639	no	down	0.530428	-0.914771	0.133281	0.195916	no	down	0.707668	-0.498855	0.383138	0.484085	no	down	0.996378	-0.00523497	0.993437	1	no	down	1.32931	0.41068	0.494221	0.682465	no	up	1.33414	0.415915	0.505768	0.711762	no	up	XP_020956491.1	cyclin-G-associated kinase isoform X3 [Sus scrofa]	GO:0005524;GO:0004672	molecular_function;molecular_function	ATP binding;protein kinase activity	K08855	GAK			ENOG41129H2	U:Intracellular trafficking, secretion, and vesicular transport
Pig.23807	HLA-A	LOW QUALITY PROTEIN: HLA class I histocompatibility antigen, A-11 alpha chain-like [Sus scrofa]	0.448506	-1.1568	0.0116289	0.0235415	yes	down	0.626455	-0.674717	0.141336	0.206193	no	down	0.807296	-0.30883	0.499494	0.596248	no	down	1.39676	0.482083	0.295072	0.499555	no	up	1.79997	0.847969	0.0646988	0.162107	no	up	1.28867	0.365886	0.425663	0.647999	no	up	XP_020954097.1	LOW QUALITY PROTEIN: HLA class I histocompatibility antigen, A-11 alpha chain-like [Sus scrofa]	GO:0002474;GO:0016021;GO:0042612;GO:0006955	biological_process;cellular_component;cellular_component;biological_process	antigen processing and presentation of peptide antigen via MHC class I;integral component of membrane;MHC class I protein complex;immune response	K06751	MHC1	map04514	Cell adhesion molecules (CAMs	ENOG4111K8F	U:Intracellular trafficking, secretion, and vesicular transport
Pig.23806	ARID3C-201	AT-rich interactive domain-containing protein 3C isoform X2 [Sus scrofa]	10.274	3.36092	0.640722	1	no	up	1	0	1	1	no	no_change	2.71597	1.44147	0.842641	1	no	up	0.215707	-2.21286	0.758637	1	no	down	0.264354	-1.91946	0.789831	1	no	down	1.22552	0.293399	0.967769	1	no	up	XP_003130719.1	AT-rich interactive domain-containing protein 3C isoform X2 [Sus scrofa]	GO:0005737;GO:0005634;GO:0045121;GO:0001228;GO:0000977;GO:0003677;GO:0003682	cellular_component;cellular_component;cellular_component;molecular_function;molecular_function;molecular_function;molecular_function	cytoplasm;nucleus;membrane raft;transcriptional activator activity, RNA polymerase II transcription regulatory region sequence-specific binding;RNA polymerase II regulatory region sequence-specific DNA binding;DNA binding;chromatin binding					ENOG410Y2AP	S:Function unknown
Pig.23805	DCTN3-203	dynactin subunit 3 isoform X2 [Sus scrofa]	0.771789	-0.373722	0.0465569	0.0798628	no	down	0.493108	-1.02003	1.02996e-06	4.17105e-06	yes	down	0.704015	-0.506322	0.00733163	0.0158343	no	down	0.638916	-0.646303	0.00266232	0.0165249	no	down	0.912186	-0.1326	0.49834	0.686394	no	down	1.42771	0.513703	0.0174219	0.0795548	no	up	XP_003130704.1	dynactin subunit 3 isoform X2 [Sus scrofa]	GO:0007017;GO:0005730;GO:0005813;GO:0005829;GO:0030496;GO:0032154;GO:0005819;GO:0061640;GO:0005869;GO:0048471;GO:0000777	biological_process;cellular_component;cellular_component;cellular_component;cellular_component;cellular_component;cellular_component;biological_process;cellular_component;cellular_component;cellular_component	microtubule-based process;nucleolus;centrosome;cytosol;midbody;cleavage furrow;spindle;cytoskeleton-dependent cytokinesis;dynactin complex;perinuclear region of cytoplasm;condensed chromosome kinetochore	K10425	DCTN3			ENOG410Y8FP	S:Function unknown
Pig.23804	RPP25L-201	PREDICTED: ribonuclease P protein subunit p25-like protein [Cebus capucinus imitator]	1.84789	0.885876	0.00368308	0.00840438	no	up	1.33522	0.417079	0.193547	0.269653	no	up	1.38321	0.468025	0.130207	0.197799	no	up	0.722567	-0.468797	0.138985	0.304794	no	down	0.748539	-0.417851	0.170939	0.330712	no	down	1.03594	0.0509455	0.873868	0.952978	no	up	XP_003130706.1	ribonuclease P protein subunit p25-like protein [Sus scrofa]	GO:0003676	molecular_function	nucleic acid binding	K14525	RPP25	map03008	Ribosome biogenesis in eukaryotes	ENOG4111WGZ	S:Function unknown
Pig.23802	NUDT17-201	NR:NA	20.6883	4.37075	0.494477	1	no	up	16.6705	4.05922	0.52696	1	no	up	1	0	1	1	no	no_change	0.805791	-0.311522	0.960735	1	no	down	0.0674029	-3.89105	0.54304	1	no	down	0.083648	-3.57952	0.57692	1	no	down
Pig.23800	Pig.23800	uncharacterized protein LOC102164141 [Sus scrofa]	1	0	1	1	no	no_change	20.5505	4.3611	0.544338	1	no	up	1	0	1	1	no	no_change	14.357	3.84368	0.593109	1	no	up	1	0	1	1	no	no_change	0.067855	-3.8814	0.589487	1	no	down	XP_020943628.1	uncharacterized protein LOC102164141 [Sus scrofa]
Pig.23798	HCN1-201	hypothetical protein A6R68_07507 [Neotoma lepida]	1	0	1	1	no	no_change	1	0	1	1	no	no_change	1	0	1	1	no	no_change	1	0	1	1	no	no_change	1	0	1	1	no	no_change	1	0	1	1	no	no_change	OBS63954.1	hypothetical protein A6R68_07507 [Neotoma lepida]	GO:0030552;GO:0005222;GO:0005249;GO:0051289;GO:0042391;GO:0071320;GO:0030425;GO:0098855;GO:0046549;GO:0035725;GO:0045176;GO:0005887;GO:0005248;GO:0034765;GO:0030424;GO:0042802	molecular_function;molecular_function;molecular_function;biological_process;biological_process;biological_process;cellular_component;cellular_component;biological_process;biological_process;biological_process;cellular_component;molecular_function;biological_process;cellular_component;molecular_function	cAMP binding;intracellular cAMP activated cation channel activity;voltage-gated potassium channel activity;protein homotetramerization;regulation of membrane potential;cellular response to cAMP;dendrite;HCN channel complex;retinal cone cell development;sodium ion transmembrane transport;apical protein localization;integral component of plasma membrane;voltage-gated sodium channel activity;regulat…	K04954	HCN1			ENOG410XPSE	K:Transcription
Pig.23796	TBC1D7-202	TBC1 domain family member 7 isoform X3 [Sus scrofa]	0.831215	-0.266707	0.783033	0.838482	no	down	2.23919	1.16298	0.200894	0.278095	no	up	1.62978	0.70468	0.43262	0.531627	no	up	2.69388	1.42968	0.139573	0.30549	no	up	1.96072	0.971387	0.310155	0.501932	no	up	0.727845	-0.458297	0.609449	0.79271	no	down	XP_005665633.1	TBC1 domain family member 7 isoform X3 [Sus scrofa]	GO:0036064;GO:0005096;GO:0090630;GO:0017137;GO:0070848;GO:1902018;GO:0031398;GO:0031410;GO:0032007	cellular_component;molecular_function;biological_process;molecular_function;biological_process;biological_process;biological_process;cellular_component;biological_process	ciliary basal body;GTPase activator activity;activation of GTPase activity;Rab GTPase binding;response to growth factor;negative regulation of cilium assembly;positive regulation of protein ubiquitination;cytoplasmic vesicle;negative regulation of TOR signaling	K20396	TBC1D7	map04150	mTOR signaling pathway	ENOG410YME8	S:Function unknown
Pig.23793	ATP6V0A4-201	LOW QUALITY PROTEIN: V-type proton ATPase 116 kDa subunit a [Sus scrofa]	0.0558458	-4.16241	0.561847	1	no	down	0.0864639	-3.53176	0.622571	1	no	down	0.0544045	-4.20013	0.558307	1	no	down	1	0	1	1	no	no_change	1	0	1	1	no	no_change	1	0	1	1	no	no_change	XP_020934394.1	LOW QUALITY PROTEIN: V-type proton ATPase 116 kDa subunit a [Sus scrofa]	GO:0016471;GO:0007588;GO:0015991;GO:0007605;GO:0051117;GO:0016021;GO:0031526;GO:0016324;GO:0000220;GO:0001503;GO:0006885;GO:0005768;GO:0015078	cellular_component;biological_process;biological_process;biological_process;molecular_function;cellular_component;cellular_component;cellular_component;cellular_component;biological_process;biological_process;cellular_component;molecular_function	vacuolar proton-transporting V-type ATPase complex;excretion;ATP hydrolysis coupled proton transport;sensory perception of sound;ATPase binding;integral component of membrane;brush border membrane;apical plasma membrane;vacuolar proton-transporting V-type ATPase, V0 domain;ossification;regulation of pH;endosome;hydrogen ion transmembrane transporter activity	K02154	ATPeV0A, ATP6N	map05152	Tuberculosis	COG1269	C:Energy production and conversion
Pig.23792	ZFP37	LOW QUALITY PROTEIN: zinc finger protein 37 homolog [Sus scrofa]	1	0	1	1	no	no_change	4.31643	2.10984	0.771386	1	no	up	1	0	1	1	no	no_change	3.01555	1.59242	0.826412	1	no	up	1	0	1	1	no	no_change	0.323056	-1.63014	0.822368	1	no	down	XP_024618147.1	LOW QUALITY PROTEIN: zinc finger protein 37 homolog [Neophocaena asiaeorientalis asiaeorientalis]				K09228	KRAB			COG5048	S:Function unknown
Pig.23791	D2HGDH-202	galactose-3-O-sulfotransferase 2 isoform X1 [Sus scrofa]	1.15567	0.208727	0.894851	0.923392	no	up	0.730007	-0.454018	0.786362	0.840965	no	down	0.124989	-3.00013	0.117163	0.180933	no	down	0.631675	-0.662745	0.694493	0.834689	no	down	0.108153	-3.20885	0.0956246	0.21702	no	down	0.171216	-2.54611	0.204113	0.418063	no	down	XP_020930324.1	galactose-3-O-sulfotransferase 2 isoform X1 [Sus scrofa]	GO:0001733;GO:0005794;GO:0032580;GO:0009247;GO:0016021	molecular_function;cellular_component;cellular_component;biological_process;cellular_component	galactosylceramide sulfotransferase activity;Golgi apparatus;Golgi cisterna membrane;glycolipid biosynthetic process;integral component of membrane	K09675	GAL3ST2			ENOG4110RXY	U:Intracellular trafficking, secretion, and vesicular transport
Pig.23790	NEU4-201	LOW QUALITY PROTEIN: sialidase-4 [Sus scrofa]	1	0	1	1	no	no_change	8.33087	3.05847	0.67248	1	no	up	1	0	1	1	no	no_change	5.82012	2.54105	0.725417	1	no	up	1	0	1	1	no	no_change	0.167383	-2.57877	0.721509	1	no	down	XP_020930481.1	LOW QUALITY PROTEIN: sialidase-4 [Sus scrofa]	GO:0004308	molecular_function	exo-alpha-sialidase activity					ENOG410Y74Z	S:Function unknown
Pig.23786	Pig.23786	uncharacterized protein LOC102164141 [Sus scrofa]	1	0	1	1	no	no_change	1	0	1	1	no	no_change	1	0	1	1	no	no_change	1	0	1	1	no	no_change	1	0	1	1	no	no_change	1	0	1	1	no	no_change	XP_020943628.1	uncharacterized protein LOC102164141 [Sus scrofa]
Pig.23785	ZBTB24-201	zinc finger and BTB domain-containing protein 24 isoform X2 [Sus scrofa]	0.17116	-2.54658	0.0116905	0.0236513	yes	down	0.728907	-0.456194	0.583222	0.664949	no	down	0.69343	-0.528178	0.504978	0.601483	no	down	4.25862	2.09038	0.0508727	0.152911	no	up	4.05134	2.0184	0.0523901	0.138399	no	up	0.951329	-0.0719844	0.933919	0.982702	no	down	XP_020946666.1	zinc finger and BTB domain-containing protein 24 isoform X1 [Sus scrofa]	GO:0002244;GO:0003676	biological_process;molecular_function	hematopoietic progenitor cell differentiation;nucleic acid binding	K10503	ZBTB24, BIF1			COG5048	S:Function unknown
Pig.23783	LOC101141135	putative methyl-CpG-binding domain protein 3-like 5 [Sus scrofa]	1	0	1	1	no	no_change	4.31643	2.10984	0.771386	1	no	up	1	0	1	1	no	no_change	3.01555	1.59242	0.826412	1	no	up	1	0	1	1	no	no_change	0.323056	-1.63014	0.822368	1	no	down	XP_005654808.2	putative methyl-CpG-binding domain protein 3-like 5 [Sus scrofa]								ENOG4111HPQ	G:Carbohydrate transport and metabolism
Pig.23779	NUTM1-201	NUT family member 2G-like, partial [Neomonachus schauinslandi]	1	0	1	1	no	no_change	1	0	1	1	no	no_change	1	0	1	1	no	no_change	1	0	1	1	no	no_change	1	0	1	1	no	no_change	1	0	1	1	no	no_change	XP_020938079.1	NUT family member 2G [Sus scrofa]								ENOG4111C0H	S:Function unknown
Pig.23777	MARK1-201	hypothetical protein, partial [Homo sapiens]	0.157544	-2.66617	0.233642	0.317852	no	down	0.234385	-2.09305	0.351779	0.442478	no	down	0.302189	-1.72647	0.416096	0.515972	no	down	1.48774	0.573122	0.814454	0.911665	no	up	1.91812	0.939695	0.686438	0.82872	no	up	1.28929	0.366573	0.875341	0.95345	no	up	XP_020919989.1	serine/threonine-protein kinase MARK1 isoform X3 [Sus scrofa]	GO:0004674;GO:0005524	molecular_function;molecular_function	protein serine/threonine kinase activity;ATP binding	K08798	MARK			ENOG410XNQ0	S:Function unknown
Pig.23775	VPREB1-201	uncharacterized protein LOC110258824 [Sus scrofa]	2.78799	1.47922	0.555488	0.642077	no	up	52.6901	5.71946	0.011054	0.0218267	yes	up	23.4353	4.55061	0.0445698	0.07857	no	up	18.899	4.24024	0.0595904	1	no	up	8.4058	3.07138	0.17518	0.336288	no	up	0.444775	-1.16885	0.554112	1	no	down	XP_020937731.1	uncharacterized protein LOC110258824 [Sus scrofa]								ENOG410YMG4	S:Function unknown
Pig.23774	LOC115930553	immunoglobulin heavy variable 3-23 [Sus scrofa]	1	0	1	1	no	no_change	1	0	1	1	no	no_change	7.96004	2.99278	0.678122	1	no	up	1	0	1	1	no	no_change	5.56105	2.47536	0.731392	1	no	up	3.5918	1.84471	0.798092	1	no	up	XP_020937611.1	immunoglobulin heavy variable 3-23 [Sus scrofa]								ENOG410YMG4	S:Function unknown
Pig.23772	NBPF6	neuroblastoma breakpoint family member 6-like isoform X1 [Sus scrofa]	0.734914	-0.444352	0.951204	1	no	down	1.13784	0.186297	0.979531	1	no	up	0.715947	-0.482075	0.947067	1	no	down	1	0	1	1	no	no_change	1	0	1	1	no	no_change	1	0	1	1	no	no_change	XP_020946353.1	neuroblastoma breakpoint family member 6-like isoform X3 [Sus scrofa]								ENOG4111C3E	S:Function unknown
Pig.23769	L1td1	transposase [Sus scrofa]	1	0	1	1	no	no_change	1	0	1	1	no	no_change	1	0	1	1	no	no_change	1	0	1	1	no	no_change	1	0	1	1	no	no_change	1	0	1	1	no	no_change	ABR01161.1	transposase [Sus scrofa]	GO:0005737;GO:0010494;GO:0005730;GO:0032197;GO:1990904;GO:0000166;GO:0003727;GO:0036464;GO:0007411;GO:0003697;GO:0042802	cellular_component;cellular_component;cellular_component;biological_process;cellular_component;molecular_function;molecular_function;cellular_component;biological_process;molecular_function;molecular_function	cytoplasm;cytoplasmic stress granule;nucleolus;transposition, RNA-mediated;ribonucleoprotein complex;nucleotide binding;single-stranded RNA binding;cytoplasmic ribonucleoprotein granule;axon guidance;single-stranded DNA binding;identical protein binding
Pig.23764	NME8	endonuclease/reverse transcriptase [Sus scrofa]	2.21866	1.14969	0.0922579	0.144552	no	up	3.03867	1.60344	0.0199402	0.0371236	yes	up	1.52445	0.608293	0.386251	0.487206	no	up	1.3696	0.453754	0.493743	0.683955	no	up	0.687106	-0.541394	0.423662	0.61714	no	down	0.501684	-0.995149	0.144977	0.337405	no	down	ABR01162.1	endonuclease/reverse transcriptase [Sus scrofa]	GO:0003964;GO:0004519;GO:0016021	molecular_function;molecular_function;cellular_component	RNA-directed DNA polymerase activity;endonuclease activity;integral component of membrane					ENOG41120A8	S:Function unknown
Pig.23763	LCT	LOW QUALITY PROTEIN: lactase-phlorizin hydrolase [Sus scrofa]	1.04402	0.062146	0.981505	1	no	up	0.590161	-0.760819	0.786198	1	no	down	0.371335	-1.42921	0.610368	1	no	down	0.565279	-0.822965	0.771885	1	no	down	0.355679	-1.49135	0.599328	1	no	down	0.62921	-0.668387	0.82112	1	no	down	XP_020932077.1	LOW QUALITY PROTEIN: lactase-phlorizin hydrolase [Sus scrofa]	GO:0016021;GO:0005975;GO:0004553	cellular_component;biological_process;molecular_function	integral component of membrane;carbohydrate metabolic process;hydrolase activity, hydrolyzing O-glycosyl compounds	K01229	LCT	map04973	Carbohydrate digestion and absorption	COG2723	U:Intracellular trafficking, secretion, and vesicular transport
Pig.23758	LOC101151870	immunoglobulin kappa variable region, partial [Sus scrofa]	1	0	1	1	no	no_change	1	0	1	1	no	no_change	20.3935	4.35004	0.54478	1	no	up	1	0	1	1	no	no_change	14.2473	3.83262	0.593642	1	no	up	9.20215	3.20197	0.655764	1	no	up	AAR99914.1	immunoglobulin kappa variable region, partial [Sus scrofa]								ENOG410YQB2	S:Function unknown
Pig.23757	LOC101151870	immunoglobulin kappa variable region, partial [Sus scrofa]	43.8974	5.45606	0.0108377	0.0220932	yes	up	84.724	6.4047	0.00270994	0.00611747	yes	up	70.0178	6.12965	0.00400832	0.00915877	yes	up	1.93005	0.948637	0.601347	0.768967	no	up	1.59503	0.673588	0.70966	0.844207	no	up	0.826422	-0.27505	0.878716	0.954857	no	down	AAR99914.1	immunoglobulin kappa variable region, partial [Sus scrofa]								ENOG410YQB2	S:Function unknown
Pig.23756	Cyp2c23	cytochrome P450 2C33 isoform X1 [Sus scrofa]	3.86802	1.9516	0.303727	0.394837	no	up	3118.95	11.6068	6.84172e-10	4.07609e-09	yes	up	3089.36	11.5931	7.16359e-10	4.34132e-09	yes	up	806.343	9.65525	1.88482e-07	5.82372e-06	yes	up	798.692	9.6415	1.96135e-07	3.29747e-06	yes	up	0.990512	-0.0137535	0.994024	1	no	down	NP_001302663.1	cytochrome P450 2C23-like [Sus scrofa]	GO:0004497;GO:0019825;GO:0020037;GO:0016021;GO:0016705;GO:0005506	molecular_function;molecular_function;molecular_function;cellular_component;molecular_function;molecular_function	monooxygenase activity;oxygen binding;heme binding;integral component of membrane;oxidoreductase activity, acting on paired donors, with incorporation or reduction of molecular oxygen;iron ion binding	K07413	CYP2C	map05204	Chemical carcinogenesis	COG2124	S:Function unknown
Pig.23755	RBBP5-201	NR:NA	1	0	1	1	no	no_change	1	0	1	1	no	no_change	1	0	1	1	no	no_change	1	0	1	1	no	no_change	1	0	1	1	no	no_change	1	0	1	1	no	no_change	XP_020937326.1	collagen alpha-1(I
Pig.23754	VSIG8-201	V-set and immunoglobulin domain-containing protein 8 [Sus scrofa]	0.734914	-0.444352	0.951204	1	no	down	1.13784	0.186297	0.979531	1	no	up	3.87232	1.9532	0.78657	1	no	up	1	0	1	1	no	no_change	5.26907	2.39755	0.739612	1	no	up	3.40322	1.7669	0.806502	1	no	up	XP_003125715.1	V-set and immunoglobulin domain-containing protein 8 [Sus scrofa]	GO:0016021	cellular_component	integral component of membrane					ENOG410YIEY	S:Function unknown
Pig.23752	Pig.23752	major centromere autoantigen B-like isoform X1 [Sus scrofa]	0.265942	-1.91081	0.200936	0.280433	no	down	0.333373	-1.58479	0.29397	0.380851	no	down	0.0140376	-6.15456	0.000867884	0.00226766	yes	down	1.25355	0.326024	0.834898	0.923078	no	up	0.0527843	-4.24375	0.024943	0.0777449	no	down	0.0421077	-4.56977	0.0164617	0.0765091	no	down	XP_020920227.1	major centromere autoantigen B-like isoform X1 [Sus scrofa]
Pig.23750	Slc23a4	solute carrier family 23 member 2-like isoform X3 [Sus scrofa]	0.577024	-0.793296	0.717807	1	no	down	0.483199	-1.04931	0.644085	1	no	down	0.156096	-2.67949	0.238104	1	no	down	0.837399	-0.256013	0.915221	1	no	down	0.27052	-1.88619	0.432853	1	no	down	0.323048	-1.63018	0.510042	1	no	down	XP_020934435.1	solute carrier family 23 member 2-like isoform X2 [Sus scrofa]	GO:0022857;GO:0016021	molecular_function;cellular_component	transmembrane transporter activity;integral component of membrane	K14611	SLC23A1_2, SVCT1_2			COG2233	S:Function unknown
Pig.23748	RBBP8NL-201	RBBP8 N-terminal-like protein [Sus scrofa]	2.78792	1.47919	0.838579	1	no	up	4.31643	2.10984	0.771386	1	no	up	1	0	1	1	no	no_change	1.54826	0.63065	0.930789	1	no	up	0.500176	-0.999494	0.890518	1	no	down	0.323056	-1.63014	0.822368	1	no	down	XP_013853480.1	RBBP8 N-terminal-like protein [Sus scrofa]								ENOG410YF09	S:Function unknown
Pig.23747	SELENOS-201	PREDICTED: LOW QUALITY PROTEIN: selenoprotein S isoform X1, partial [Ovis aries]	2.24232	1.16499	0.295404	0.386182	no	up	2.01686	1.01211	0.379748	0.47087	no	up	2.67695	1.42059	0.197875	0.282061	no	up	0.899454	-0.152878	0.891602	0.950516	no	down	1.19384	0.255603	0.81144	0.908364	no	up	1.32729	0.408481	0.713305	0.862226	no	up	TEA41943.1	hypothetical protein DBR06_SOUSAS19910005 [Sousa chinensis]	GO:0038023;GO:0005783;GO:0030433;GO:0036502;GO:0019899;GO:1902236;GO:0030176;GO:0046325;GO:0032869;GO:0071222;GO:0051775;GO:0034599;GO:0051771;GO:0050728;GO:0006983;GO:0006886;GO:1990381;GO:0030970;GO:2000110;GO:0080164;GO:0005886;GO:0006111;GO:0032720;GO:0034361;GO:0034362;GO:0051117;GO:0016209;GO:0036513;GO:0045184;GO:0002865;GO:0045454;GO:0005789;GO:0005881;GO:0030968;GO:0009749;GO:0045719;GO:…	molecular_function;cellular_component;biological_process;cellular_component;molecular_function;biological_process;cellular_component;biological_process;biological_process;biological_process;biological_process;biological_process;biological_process;biological_process;biological_process;biological_process;molecular_function;biological_process;biological_process;biological_process;cellular_component;…	signaling receptor activity;endoplasmic reticulum;ER-associated ubiquitin-dependent protein catabolic process;Derlin-1-VIMP complex;enzyme binding;negative regulation of endoplasmic reticulum stress-induced intrinsic apoptotic signaling pathway;integral component of endoplasmic reticulum membrane;negative regulation of glucose import;cellular response to insulin stimulus;cellular response to lipo…	K14025	SELS, VIMP	map04141	Protein processing in endoplasmic reticulum	ENOG41126EF	U:Intracellular trafficking, secretion, and vesicular transport
Pig.23746	OR51B5-201	uncharacterized protein LOC100519166 [Sus scrofa]	4.56746	2.19139	0.28183	1	no	up	2.31195	1.20911	0.582875	0.664669	no	up	0.401728	-1.31571	0.563693	0.654609	no	down	0.506178	-0.982283	0.627635	1	no	down	0.0879543	-3.5071	0.0962895	1	no	down	0.173762	-2.52482	0.265796	1	no	down	XP_020936680.1	uncharacterized protein LOC100519166 [Sus scrofa]
Pig.23745	SHPK	sedoheptulokinase [Sus scrofa]	5.59536	2.48423	5.14944e-07	2.29779e-06	yes	up	2.85553	1.51376	0.00409982	0.00892293	yes	up	5.88918	2.55807	2.18598e-07	1.00149e-06	yes	up	0.51034	-0.97047	0.0432381	0.135605	no	down	1.05251	0.0738374	0.867536	0.943014	no	up	2.06238	1.04431	0.029186	0.114777	no	up	XP_005669175.1	sedoheptulokinase [Sus scrofa]	GO:0005737;GO:0071222;GO:0016773;GO:0016310;GO:0016301;GO:0071353;GO:0050727;GO:0035963;GO:0050277;GO:0009052;GO:0005975;GO:0043030	cellular_component;biological_process;molecular_function;biological_process;molecular_function;biological_process;biological_process;biological_process;molecular_function;biological_process;biological_process;biological_process	cytoplasm;cellular response to lipopolysaccharide;phosphotransferase activity, alcohol group as acceptor;phosphorylation;kinase activity;cellular response to interleukin-4;regulation of inflammatory response;cellular response to interleukin-13;sedoheptulokinase activity;pentose-phosphate shunt, non-oxidative branch;carbohydrate metabolic process;regulation of macrophage activation	K11214	SHPK			COG0554	S:Function unknown
Pig.23743	SLC22A18-201	solute carrier family 22 member 18 [Sus scrofa]	123.443	6.94771	2.60227e-30	6.37323e-29	yes	up	278.491	8.12149	6.7991e-41	2.41075e-39	yes	up	224.833	7.81271	5.11614e-38	1.62939e-36	yes	up	2.25603	1.17378	0.000452078	0.00409195	yes	up	1.82134	0.865004	0.00959244	0.036558	no	up	0.807325	-0.308779	0.353123	0.582891	no	down	XP_020938282.1	solute carrier family 22 member 18 [Sus scrofa]	GO:0016021;GO:0055085	cellular_component;biological_process	integral component of membrane;transmembrane transport	K08214	SLC22A18			ENOG4111F2C	U:Intracellular trafficking, secretion, and vesicular transport
Pig.23742	PHLDA2-201	pleckstrin homology-like domain family A member 2 [Sus scrofa]	2.0519	1.03696	0.10047	0.15552	no	up	11.2747	3.49502	9.77097e-09	5.1013e-08	yes	up	2.05375	1.03826	0.0996159	0.157801	no	up	5.49478	2.45806	3.70378e-05	0.000520024	yes	up	1.0009	0.00130187	0.998317	1	no	up	0.182155	-2.45676	3.64535e-05	0.000578391	yes	down	NP_001167528.1	pleckstrin homology-like domain family A member 2 [Sus scrofa]	GO:0009887;GO:0030334;GO:0070873;GO:0060721;GO:1903547;GO:0010468;GO:0001890	biological_process;biological_process;biological_process;biological_process;biological_process;biological_process;biological_process	animal organ morphogenesis;regulation of cell migration;regulation of glycogen metabolic process;regulation of spongiotrophoblast cell proliferation;regulation of growth hormone activity;regulation of gene expression;placenta development					ENOG4111IXF	O:Posttranslational modification, protein turnover, chaperones
Pig.23741	AIFM2-201	apoptosis-inducing factor 2 isoform X4 [Sus scrofa]	0.0404192	-4.62881	0.220693	0.303085	no	down	0.121889	-3.03636	0.421768	0.512717	no	down	0.211003	-2.24466	0.542773	0.636161	no	down	3.01561	1.59245	0.686491	0.829725	no	up	5.22037	2.38415	0.536573	0.718892	no	up	1.73111	0.791701	0.837401	0.933504	no	up	XP_005657456.2	apoptosis-inducing factor 2 isoform X4 [Sus scrofa]	GO:0005737;GO:0008637;GO:0050660;GO:0016021;GO:0004174;GO:0005739;GO:0043065;GO:0005741;GO:0003677;GO:0016491	cellular_component;biological_process;molecular_function;cellular_component;molecular_function;cellular_component;biological_process;cellular_component;molecular_function;molecular_function	cytoplasm;apoptotic mitochondrial changes;flavin adenine dinucleotide binding;integral component of membrane;electron-transferring-flavoprotein dehydrogenase activity;mitochondrion;positive regulation of apoptotic process;mitochondrial outer membrane;DNA binding;oxidoreductase activity					COG0446	S:Function unknown
Pig.23740	AIFM2-201	apoptosis-inducing factor 2 isoform X6 [Sus scrofa]	0.406858	-1.2974	0.620019	1	no	down	0.171124	-2.54688	0.342857	1	no	down	0.209718	-2.25348	0.401322	1	no	down	0.420599	-1.24948	0.657516	1	no	down	0.515457	-0.956076	0.73443	1	no	down	1.22553	0.293406	0.918908	1	no	up	XP_013845884.2	apoptosis-inducing factor 2 isoform X3 [Sus scrofa]								COG0446	S:Function unknown
Pig.23738	H2AFY2-201	PREDICTED: core histone macro-H2A.2 [Felis catus]	1	0	1	1	no	no_change	1	0	1	1	no	no_change	1	0	1	1	no	no_change	1	0	1	1	no	no_change	1	0	1	1	no	no_change	1	0	1	1	no	no_change	XP_006148984.1	core histone macro-H2A.2 [Tupaia chinensis]	GO:0044212;GO:0007549;GO:0007420;GO:0000122;GO:0006325;GO:0070062;GO:0006334;GO:0000786;GO:0071169;GO:0005654;GO:0031490;GO:0000790;GO:0045618;GO:0000977;GO:0003677;GO:1901837;GO:0045814;GO:0046982;GO:0001740;GO:0000784	molecular_function;biological_process;biological_process;biological_process;biological_process;cellular_component;biological_process;cellular_component;biological_process;cellular_component;molecular_function;cellular_component;biological_process;molecular_function;molecular_function;biological_process;biological_process;molecular_function;cellular_component;cellular_component	transcription regulatory region DNA binding;dosage compensation;brain development;negative regulation of transcription from RNA polymerase II promoter;chromatin organization;extracellular exosome;nucleosome assembly;nucleosome;establishment of protein localization to chromatin;nucleoplasm;chromatin DNA binding;nuclear chromatin;positive regulation of keratinocyte differentiation;RNA polymerase II…	K11251	H2A	map05034	Alcoholism	COG5262	S:Function unknown
Pig.23735	SAL1-201	salivary lipocalin precursor [Sus scrofa]	0.0126596	-6.30363	5.55092e-05	0.000180377	yes	down	0.000645969	-10.5962	4.70293e-08	2.26612e-07	yes	down	1.37965e-08	-26.1111	2.69442e-41	9.57077e-40	yes	down	0.0510261	-4.29262	0.0283225	0.0995633	no	down	1.08981e-06	-19.8075	4.58679e-24	1.698e-21	yes	down	2.13578e-05	-15.5149	8.11542e-12	6.76001e-10	yes	down	NP_998979.1	salivary lipocalin precursor [Sus scrofa]	GO:0036094;GO:0005576;GO:0007610	molecular_function;cellular_component;biological_process	small molecule binding;extracellular region;behavior					ENOG411154J	O:Posttranslational modification, protein turnover, chaperones
Pig.23734	TBC1D5-201	TBC1 domain family member 5 isoform X2 [Sus scrofa]	0.713692	-0.486627	0.652818	0.727916	no	down	0.133849	-2.90132	0.0569727	0.0937842	no	down	0.78569	-0.347968	0.744844	0.813104	no	down	0.187544	-2.4147	0.122193	0.280044	no	down	1.10088	0.138658	0.901719	0.96455	no	up	5.86998	2.55336	0.10028	0.264847	no	up	XP_020925345.1	TBC1 domain family member 5 isoform X3 [Sus scrofa]				K18469	TBC1D5			ENOG410YX8Z	S:Function unknown
Pig.23731	LOC101136627	zinc finger protein 474 [Sus scrofa]	1	0	1	1	no	no_change	1	0	1	1	no	no_change	1	0	1	1	no	no_change	1	0	1	1	no	no_change	1	0	1	1	no	no_change	1	0	1	1	no	no_change	XP_020940340.1	zinc finger protein 474 [Sus scrofa]								ENOG41108Y5	S:Function unknown
Pig.23730	TOGARAM1-205	LOW QUALITY PROTEIN: crescerin-2 [Sus scrofa]	1	0	1	1	no	no_change	1	0	1	1	no	no_change	1	0	1	1	no	no_change	1	0	1	1	no	no_change	1	0	1	1	no	no_change	1	0	1	1	no	no_change	XP_020943330.1	LOW QUALITY PROTEIN: crescerin-2 [Sus scrofa]								ENOG4112AP6	S:Function unknown
Pig.23729	LOC101151870	immunoglobulin kappa variable region, partial [Sus scrofa]	0.734914	-0.444352	0.951204	1	no	down	1.13784	0.186297	0.979531	1	no	up	0.715947	-0.482075	0.947067	1	no	down	1	0	1	1	no	no_change	1	0	1	1	no	no_change	1	0	1	1	no	no_change	AAR99923.1	immunoglobulin kappa variable region, partial [Sus scrofa]	GO:0038096;GO:0005886;GO:0038095;GO:0030449;GO:0070062;GO:0005615;GO:0006898;GO:0072562;GO:0002377;GO:0050900;GO:0050776;GO:0006956;GO:0003823;GO:0006955;GO:0006958;GO:0019814;GO:0005576	biological_process;cellular_component;biological_process;biological_process;cellular_component;cellular_component;biological_process;cellular_component;biological_process;biological_process;biological_process;biological_process;molecular_function;biological_process;biological_process;cellular_component;cellular_component	Fc-gamma receptor signaling pathway involved in phagocytosis;plasma membrane;Fc-epsilon receptor signaling pathway;regulation of complement activation;extracellular exosome;extracellular space;receptor-mediated endocytosis;blood microparticle;immunoglobulin production;leukocyte migration;regulation of immune response;complement activation;antigen binding;immune response;complement activation, cla…					ENOG410YQB2	S:Function unknown
Pig.23727	LY6K	lymphocyte antigen 6K [Sus scrofa]	1	0	1	1	no	no_change	1	0	1	1	no	no_change	1	0	1	1	no	no_change	1	0	1	1	no	no_change	1	0	1	1	no	no_change	1	0	1	1	no	no_change	XP_020944432.1	lymphocyte antigen 6K [Sus scrofa]								ENOG411134J	S:Function unknown
Pig.23726	SPIN4-201	spindlin-4 [Sus scrofa]	0.502566	-0.992615	0.890536	1	no	down	0.399499	-1.32374	0.854377	1	no	down	0.251371	-1.99211	0.78239	1	no	down	0.794918	-0.331122	0.963628	1	no	down	0.500176	-0.999494	0.890518	1	no	down	1	0	1	1	no	no_change	XP_020936012.1	spindlin-4 [Sus scrofa]	GO:0005654;GO:0005829;GO:0035064;GO:0007276	cellular_component;cellular_component;molecular_function;biological_process	nucleoplasm;cytosol;methylated histone binding;gamete generation					ENOG41113VC	U:Intracellular trafficking, secretion, and vesicular transport
Pig.23725	LSM14B-201	protein LSM14 homolog B isoform X1 [Sus scrofa]	0.615918	-0.69919	0.000878678	0.00229132	no	down	0.495668	-1.01255	2.64064e-06	1.00848e-05	yes	down	0.714284	-0.485429	0.0203326	0.0392132	no	down	0.804764	-0.313363	0.152165	0.324517	no	down	1.15971	0.21376	0.314641	0.507189	no	up	1.44105	0.527123	0.0155722	0.0736028	no	up	XP_020933866.1	protein LSM14 homolog B isoform X1 [Sus scrofa]				K18749	LSM14, RAP55, SCD6			ENOG41122RA	S:Function unknown
Pig.23724	PCLO-201	NR:NA	0.734914	-0.444352	0.951204	1	no	down	1.13784	0.186297	0.979531	1	no	up	0.715947	-0.482075	0.947067	1	no	down	1	0	1	1	no	no_change	1	0	1	1	no	no_change	1	0	1	1	no	no_change
Pig.23723	PCLO-201	NR:NA	0.734914	-0.444352	0.951204	1	no	down	1.13784	0.186297	0.979531	1	no	up	0.715947	-0.482075	0.947067	1	no	down	1	0	1	1	no	no_change	1	0	1	1	no	no_change	1	0	1	1	no	no_change
Pig.23722	Olfr1276	olfactory receptor 4F6-like [Sus scrofa]	1	0	1	1	no	no_change	1	0	1	1	no	no_change	1	0	1	1	no	no_change	1	0	1	1	no	no_change	1	0	1	1	no	no_change	1	0	1	1	no	no_change	XP_003128810.2	olfactory receptor 4F6-like [Sus scrofa]	GO:0016021;GO:0007186;GO:0004984	cellular_component;biological_process;molecular_function	integral component of membrane;G-protein coupled receptor signaling pathway;olfactory receptor activity	K04257	OLFR	map04740	Olfactory transduction	ENOG4111BJX	S:Function unknown
Pig.23720	REPS1-201	NR:NA	1	0	1	1	no	no_change	4.31643	2.10984	0.771386	1	no	up	1	0	1	1	no	no_change	3.01555	1.59242	0.826412	1	no	up	1	0	1	1	no	no_change	0.323056	-1.63014	0.822368	1	no	down
Pig.23719	Pig.23719	NR:NA	1	0	1	1	no	no_change	1	0	1	1	no	no_change	1	0	1	1	no	no_change	1	0	1	1	no	no_change	1	0	1	1	no	no_change	1	0	1	1	no	no_change
Pig.23718	CD300LF	TRADV7, partial [Sus scrofa]	7.77594	2.95902	0.681649	1	no	up	1	0	1	1	no	no_change	2.71597	1.44147	0.842641	1	no	up	0.285003	-1.81095	0.801771	1	no	down	0.349279	-1.51755	0.833371	1	no	down	1.22552	0.293399	0.967769	1	no	up	BAF65306.1	TRADV7, partial [Sus scrofa]								ENOG410ZS9M	Z:Cytoskeleton
Pig.23716	PPP1R26	protein phosphatase 1 regulatory subunit 26 [Sus scrofa]	0.412721	-1.27676	0.000251254	0.000726221	yes	down	0.411894	-1.27966	0.000293243	0.00080169	yes	down	0.628601	-0.669784	0.0526798	0.0908874	no	down	0.997995	-0.0028954	0.99357	1	no	down	1.52306	0.606977	0.0843807	0.1985	no	up	1.52612	0.609872	0.0869526	0.240361	no	up	XP_005660602.2	protein phosphatase 1 regulatory subunit 26 [Sus scrofa]	GO:0004864	molecular_function	protein phosphatase inhibitor activity	K17565	PPP1R26			ENOG4111MX8	T:Signal transduction mechanisms
Pig.23715	C15orf65-201	UPF0691 protein C9orf116 homolog isoform X2 [Sus scrofa]	1.10222	0.140414	0.916467	0.940956	no	up	1.68887	0.756058	0.573015	0.655925	no	up	1.78992	0.839896	0.495221	0.592151	no	up	1.53224	0.615644	0.659968	0.811292	no	up	1.62392	0.699482	0.588894	0.760916	no	up	1.05983	0.083838	0.948464	0.989973	no	up	XP_003122328.1	UPF0691 protein C9orf116 homolog isoform X2 [Sus scrofa]	GO:0006974;GO:0071494;GO:0007368;GO:0005634;GO:0010468	biological_process;biological_process;biological_process;cellular_component;biological_process	cellular response to DNA damage stimulus;cellular response to UV-C;determination of left/right symmetry;nucleus;regulation of gene expression					ENOG4111ZK1	S:Function unknown
Pig.23713	EIF2B3-204	translation initiation factor eIF-2B subunit gamma isoform X1 [Sus scrofa]	1.8309	0.872552	0.492639	0.58366	no	up	3.24949	1.70021	0.176649	0.249549	no	up	4.26707	2.09325	0.0835246	0.135702	no	up	1.77481	0.827663	0.500517	0.689713	no	up	2.33059	1.22069	0.300314	0.492171	no	up	1.31315	0.393032	0.735645	0.874673	no	up	XP_020952417.1	translation initiation factor eIF-2B subunit gamma isoform X2 [Sus scrofa]	GO:0016779;GO:0003743	molecular_function;molecular_function	nucleotidyltransferase activity;translation initiation factor activity	K03241	EIF2B3	map03013	RNA transport	COG1208	U:Intracellular trafficking, secretion, and vesicular transport
Pig.23712	WDR66-201	uncharacterized protein LOC106506202 isoform X1 [Sus scrofa]	1	0	1	1	no	no_change	1	0	1	1	no	no_change	1	0	1	1	no	no_change	1	0	1	1	no	no_change	1	0	1	1	no	no_change	1	0	1	1	no	no_change	XP_020931487.1	uncharacterized protein LOC106506202 isoform X2 [Sus scrofa]
Pig.23711	CHGA-202	chromogranin-A precursor [Sus scrofa]	0.380771	-1.393	0.818401	1	no	down	0.589536	-0.762349	0.900006	1	no	down	0.370944	-1.43073	0.813573	1	no	down	1	0	1	1	no	no_change	1	0	1	1	no	no_change	1	0	1	1	no	no_change	NP_001157477.2	chromogranin-A precursor [Sus scrofa]	GO:1901899;GO:0002551;GO:0019730;GO:0030658;GO:0008217;GO:0046676;GO:0050829;GO:0097756;GO:0005615;GO:0043303;GO:0042629;GO:0002026;GO:0048471;GO:2000707;GO:1900738;GO:0032762;GO:0033604;GO:0030141;GO:0045087;GO:0050832;GO:0042583;GO:0046888;GO:1901215;GO:0006996;GO:0086030;GO:0031640;GO:0050830;GO:0005576;GO:0060452;GO:0033366;GO:0045576	biological_process;biological_process;biological_process;cellular_component;biological_process;biological_process;biological_process;biological_process;cellular_component;biological_process;cellular_component;biological_process;cellular_component;biological_process;biological_process;biological_process;biological_process;cellular_component;biological_process;biological_process;cellular_component;…	positive regulation of relaxation of cardiac muscle;mast cell chemotaxis;antimicrobial humoral response;transport vesicle membrane;regulation of blood pressure;negative regulation of insulin secretion;defense response to Gram-negative bacterium;negative regulation of blood vessel diameter;extracellular space;mast cell degranulation;mast cell granule;regulation of the force of heart contraction;pe…	K19990	CHGA			ENOG410YGBX	U:Intracellular trafficking, secretion, and vesicular transport
Pig.23710	ITPK1-204	inositol-tetrakisphosphate 1-kinase [Sus scrofa]	1.13657	0.18469	0.85349	0.892093	no	up	1.02329	0.0332203	0.974994	0.985542	no	up	0.80553	-0.31199	0.762328	0.827517	no	down	0.900333	-0.15147	0.888078	0.948461	no	down	0.708736	-0.49668	0.635714	0.792373	no	down	0.787193	-0.34521	0.754859	0.884834	no	down	NP_001137164.1	inositol-tetrakisphosphate 1-kinase [Sus scrofa]	GO:0047325;GO:0000287;GO:0005524;GO:0032957;GO:0052725;GO:0052726	molecular_function;molecular_function;molecular_function;biological_process;molecular_function;molecular_function	inositol tetrakisphosphate 1-kinase activity;magnesium ion binding;ATP binding;inositol trisphosphate metabolic process;inositol-1,3,4-trisphosphate 6-kinase activity;inositol-1,3,4-trisphosphate 5-kinase activity	K00913	ITPK1	map04070	Phosphatidylinositol signaling system	ENOG4110KIK	G:Carbohydrate transport and metabolism
Pig.23704	COL6A5-201	collagen alpha-2(I) chain-like [Sus scrofa]	1	0	1	1	no	no_change	1	0	1	1	no	no_change	1	0	1	1	no	no_change	1	0	1	1	no	no_change	1	0	1	1	no	no_change	1	0	1	1	no	no_change	XP_020946894.1	collagen alpha-2(I
Pig.23703	ANHX	anomalous homeobox protein-like [Sus scrofa]	0.205124	-2.28543	0.371215	1	no	down	0.45579	-1.13356	0.649499	0.723644	no	down	0.0542924	-4.20311	0.109446	0.170751	no	down	2.22202	1.15187	0.665519	1	no	up	0.26468	-1.91768	0.491554	1	no	down	0.119117	-3.06955	0.261145	1	no	down	XP_020928566.1	anomalous homeobox protein-like [Sus scrofa]
Pig.23697	RNF149-203	E3 ubiquitin-protein ligase RNF128 isoform X1 [Sus scrofa]	8.71933	3.12422	9.40527e-15	9.37119e-14	yes	up	16.9438	4.08268	2.67568e-24	4.76069e-23	yes	up	24.0558	4.58831	7.50083e-31	1.81215e-29	yes	up	1.94324	0.958466	0.00638197	0.0327269	no	up	2.7589	1.46409	2.4129e-05	0.000232474	yes	up	1.41974	0.505629	0.142224	0.333228	no	up	XP_003135339.3	E3 ubiquitin-protein ligase RNF128 isoform X1 [Sus scrofa]	GO:0005794;GO:0005770;GO:0005783;GO:0016021;GO:0031647;GO:0006511;GO:0042036;GO:0061630	cellular_component;cellular_component;cellular_component;cellular_component;biological_process;biological_process;biological_process;molecular_function	Golgi apparatus;late endosome;endoplasmic reticulum;integral component of membrane;regulation of protein stability;ubiquitin-dependent protein catabolic process;negative regulation of cytokine biosynthetic process;ubiquitin protein ligase activity	K10629	RNF128, GRAIL			ENOG410Z5DF	O:Posttranslational modification, protein turnover, chaperones
Pig.23696	Notch1	neurogenic locus notch homolog protein 1 [Sus scrofa]	0.48407	-1.04671	0.576809	1	no	down	0.204377	-2.29069	0.244684	1	no	down	0.460193	-1.11969	0.551969	1	no	down	0.422206	-1.24398	0.560091	1	no	down	0.950674	-0.0729767	0.971675	1	no	down	2.25168	1.171	0.58438	1	no	up	XP_020936696.1	neurogenic locus notch homolog protein 1 [Sus scrofa]	GO:0007219;GO:0038023;GO:0050793;GO:0016021;GO:0030154;GO:0006355;GO:0005509;GO:0007275	biological_process;molecular_function;biological_process;cellular_component;biological_process;biological_process;molecular_function;biological_process	Notch signaling pathway;signaling receptor activity;regulation of developmental process;integral component of membrane;cell differentiation;regulation of transcription, DNA-templated;calcium ion binding;multicellular organism development	K02599	NOTCH1	map05206	MicroRNAs in cancer	COG0666	S:Function unknown
Pig.23695	Btnl4	novel protein similar to butyrophilin family proteins [Sus scrofa]	1	0	1	1	no	no_change	69.2509	6.11376	0.394062	0.484836	no	up	7.46338	2.89983	0.687707	0.763543	no	up	48.3801	5.59634	0.435305	1	no	up	5.21407	2.38241	0.741215	1	no	up	0.107773	-3.21393	0.651967	1	no	down	CAN13303.1	novel protein similar to butyrophilin family proteins [Sus scrofa]	GO:0016021	cellular_component	integral component of membrane	K06712	BTN, CD277			ENOG4111A9T	S:Function unknown
Pig.23694	LOC101153300	olfactory receptor 1009 [Sus scrofa]	1	0	1	1	no	no_change	1	0	1	1	no	no_change	1	0	1	1	no	no_change	1	0	1	1	no	no_change	1	0	1	1	no	no_change	1	0	1	1	no	no_change	XP_003122814.1	olfactory receptor 1009 [Sus scrofa]	GO:0005549;GO:0004930;GO:0007608;GO:0016021;GO:0004984;GO:0005886;GO:0007186	molecular_function;molecular_function;biological_process;cellular_component;molecular_function;cellular_component;biological_process	odorant binding;G-protein coupled receptor activity;sensory perception of smell;integral component of membrane;olfactory receptor activity;plasma membrane;G-protein coupled receptor signaling pathway	K04257	OLFR	map04740	Olfactory transduction	ENOG41120HT	S:Function unknown
Pig.23693	COL5A1-201	PREDICTED: collagen alpha-1(V) chain-like, partial [Bison bison bison]	0.00406175	-7.94368	4.72028e-38	1.5506e-36	yes	down	0.0174927	-5.8371	7.3285e-34	2.02062e-32	yes	down	0.0214762	-5.54112	8.09294e-37	2.47356e-35	yes	down	4.3067	2.10658	0.00193508	0.012831	yes	up	5.28742	2.40256	0.000214359	0.0015551	yes	up	1.22772	0.29598	0.571398	0.764659	no	up	OWK10556.1	hypothetical protein Celaphus_00004988, partial [Cervus elaphus hippelaphus]	GO:0048592;GO:0003007;GO:0005201;GO:0005604;GO:0005581;GO:0045112;GO:0001568;GO:0005588;GO:0035989;GO:0051128;GO:0032964;GO:1903225;GO:0030199;GO:0043394;GO:0035313;GO:0007155;GO:0048407;GO:0008201;GO:0043588	biological_process;biological_process;molecular_function;cellular_component;cellular_component;biological_process;biological_process;cellular_component;biological_process;biological_process;biological_process;biological_process;biological_process;molecular_function;biological_process;biological_process;molecular_function;molecular_function;biological_process	eye morphogenesis;heart morphogenesis;extracellular matrix structural constituent;basement membrane;collagen trimer;integrin biosynthetic process;blood vessel development;collagen type V trimer;tendon development;regulation of cellular component organization;collagen biosynthetic process;negative regulation of endodermal cell differentiation;collagen fibril organization;proteoglycan binding;wound…	K19721	COL5AS	map04974	Protein digestion and absorption	ENOG410XNMM	S:Function unknown
Pig.23691	VPREB1-201	immunoglobulin heavy variable 3-23 [Sus scrofa]	18.2724	4.1916	1.07702e-06	4.5828e-06	yes	up	40.0701	5.32445	5.56704e-10	3.36343e-09	yes	up	29.2247	4.86912	1.3953e-08	7.37849e-08	yes	up	2.19293	1.13286	0.166126	0.344046	no	up	1.59939	0.677518	0.407379	0.600647	no	up	0.729339	-0.455339	0.577169	0.76902	no	down	XP_020937611.1	immunoglobulin heavy variable 3-23 [Sus scrofa]								ENOG410YMG4	S:Function unknown
Pig.23689	HLA-A	MHC class I antigen 3 isoform X1 [Sus scrofa]	0.940625	-0.0883077	0.783879	0.839201	no	down	1.78643	0.837076	0.00924691	0.0185767	no	up	1.52015	0.604209	0.0599451	0.101648	no	up	1.89919	0.925384	0.00408814	0.0230772	no	up	1.6161	0.692517	0.0314316	0.0932293	no	up	0.850942	-0.232867	0.46887	0.685089	no	down	XP_020953508.1	MHC class I antigen 3 isoform X1 [Sus scrofa]	GO:0002474;GO:0016021;GO:0042612;GO:0006955	biological_process;cellular_component;cellular_component;biological_process	antigen processing and presentation of peptide antigen via MHC class I;integral component of membrane;MHC class I protein complex;immune response	K06751	MHC1	map04514	Cell adhesion molecules (CAMs	ENOG4111K8F	U:Intracellular trafficking, secretion, and vesicular transport
Pig.23687	LOC101151870	immunoglobulin kappa variable region, partial [Sus scrofa]	5.29489	2.4046	0.73965	1	no	up	1	0	1	1	no	no_change	1	0	1	1	no	no_change	0.418549	-1.25653	0.862138	1	no	down	0.263358	-1.9249	0.790222	1	no	down	1	0	1	1	no	no_change	AAR99911.1	immunoglobulin kappa variable region, partial [Sus scrofa]								ENOG410YQB2	S:Function unknown
Pig.23685	PTPRF-201	uncharacterized protein LOC102160746 isoform X2 [Sus scrofa]	1.8284	0.870582	0.702413	1	no	up	0.604046	-0.72727	0.769618	1	no	down	0.731576	-0.45092	0.851287	1	no	down	0.330368	-1.59785	0.515984	1	no	down	0.400118	-1.3215	0.578911	1	no	down	1.21113	0.27635	0.914622	1	no	up	XP_020938078.1	uncharacterized protein LOC102160746 isoform X2 [Sus scrofa]								ENOG4111C0H	S:Function unknown
Pig.23683	CYP4F3	phylloquinone omega-hydroxylase CYP4F2-like isoform X3 [Sus scrofa]	126.948	6.98809	1.08361e-12	9.07327e-12	yes	up	1163.08	10.1837	2.87537e-25	5.35776e-24	yes	up	1180.94	10.2057	2.25298e-25	4.1355e-24	yes	up	9.1619	3.19565	0.000228571	0.0023362	yes	up	9.30256	3.21763	0.000206545	0.00150321	yes	up	1.01535	0.0219818	0.979748	1	no	up	XP_020939259.1	phylloquinone omega-hydroxylase CYP4F2-like isoform X3 [Sus scrofa]	GO:0005506;GO:0016705;GO:0016021;GO:0004497;GO:0020037	molecular_function;molecular_function;cellular_component;molecular_function;molecular_function	iron ion binding;oxidoreductase activity, acting on paired donors, with incorporation or reduction of molecular oxygen;integral component of membrane;monooxygenase activity;heme binding	K17726	CYP4F2_3	map00590	Arachidonic acid metabolism	COG2124	S:Function unknown
Pig.23680	FGFBP1-201	fibroblast growth factor-binding protein 1 [Sus scrofa]	1	0	1	1	no	no_change	1	0	1	1	no	no_change	1	0	1	1	no	no_change	1	0	1	1	no	no_change	1	0	1	1	no	no_change	1	0	1	1	no	no_change	XP_003128912.2	fibroblast growth factor-binding protein 1 [Sus scrofa]								ENOG4111SHY	A:RNA processing and modification
Pig.23679	PTPN13-201	NR:NA	0.123399	-3.0186	2.78873e-09	1.65331e-08	yes	down	0.0635952	-3.97494	5.71118e-08	2.71498e-07	yes	down	0.095965	-3.38135	4.19732e-10	2.6111e-09	yes	down	0.515365	-0.956335	0.240295	0.438819	no	down	0.777684	-0.362745	0.575649	0.751007	no	down	1.509	0.59359	0.477516	0.691891	no	up	XP_013834505.2	LOW QUALITY PROTEIN: tyrosine-protein phosphatase non-receptor type 13 [Sus scrofa]	GO:0005737;GO:0005856;GO:0030027;GO:0004725;GO:0005634;GO:0005886;GO:0001933;GO:0014066;GO:0036312	cellular_component;cellular_component;cellular_component;molecular_function;cellular_component;cellular_component;biological_process;biological_process;molecular_function	cytoplasm;cytoskeleton;lamellipodium;protein tyrosine phosphatase activity;nucleus;plasma membrane;negative regulation of protein phosphorylation;regulation of phosphatidylinositol 3-kinase signaling;phosphatidylinositol 3-kinase regulatory subunit binding	K02374	PTPN13, FAP-1	map04210	Apoptosis	COG5599	T:Signal transduction mechanisms
Pig.23678	LILRA6	leukocyte immunoglobulin-like receptor subfamily B member 3 isoform X2 [Sus scrofa]	31.4722	4.97601	0.0882104	1	no	up	16.0425	4.00383	0.178785	0.252114	no	up	17.2663	4.10988	0.16233	0.23889	no	up	0.509735	-0.97218	0.725254	1	no	down	0.54862	-0.866122	0.750766	1	no	down	1.07628	0.106058	0.969679	1	no	up	XP_013854217.2	leukocyte immunoglobulin-like receptor subfamily B member 3 isoform X3 [Sus scrofa]				K06512	LILR, CD85	map04380	Osteoclast differentiation	ENOG41116BR	L:Replication, recombination and repair
Pig.23677	Pold4	DNA polymerase delta subunit 4 [Sus scrofa]	4.14347	2.05084	3.82029e-10	2.48773e-09	yes	up	2.93985	1.55574	2.60084e-06	9.9424e-06	yes	up	3.56903	1.83553	2.17735e-08	1.12603e-07	yes	up	0.709514	-0.495097	0.128177	0.288341	no	down	0.861363	-0.215306	0.50413	0.691204	no	down	1.21402	0.279791	0.390497	0.617707	no	up	XP_005660694.3	DNA polymerase delta subunit 4 [Sus scrofa]	GO:0006281;GO:0005634;GO:0003887;GO:0006260;GO:0006261;GO:0043625	biological_process;cellular_component;molecular_function;biological_process;biological_process;cellular_component	DNA repair;nucleus;DNA-directed DNA polymerase activity;DNA replication;DNA-dependent DNA replication;delta DNA polymerase complex	K03505	POLD4	map00230	Purine metabolism	ENOG410XUCX	L:Replication, recombination and repair
Pig.23674	LOC101151870	IgG heavy chian constant region, partial [Sus scrofa]	0.25223	-1.98719	0.622281	1	no	down	0.105748	-3.2413	0.426828	1	no	down	0.0665378	-3.90968	0.337815	1	no	down	0.419251	-1.25411	0.764204	1	no	down	0.263798	-1.9225	0.645637	1	no	down	1	0	1	1	no	no_change	BAM75547.1	IgG heavy chain precursor [Sus scrofa]				K06856	IGH	map05140	Leishmaniasis	ENOG410YNB1	S:Function unknown
Pig.23672	HLA-A	MHC class I antigen [Sus scrofa]	0.491168	-1.02571	0.0141267	0.0280062	yes	down	5.31437	2.4099	5.84435e-09	3.12916e-08	yes	up	0.993058	-0.0100497	0.980707	0.992589	no	down	10.8199	3.43561	1.75076e-16	4.16327e-14	yes	up	2.02183	1.01566	0.0152549	0.0529398	no	up	0.186863	-2.41995	5.33633e-09	2.34773e-07	yes	down	AFN26978.1	MHC class I antigen [Sus scrofa]	GO:0002474;GO:0016021;GO:0042612;GO:0006955	biological_process;cellular_component;cellular_component;biological_process	antigen processing and presentation of peptide antigen via MHC class I;integral component of membrane;MHC class I protein complex;immune response	K06751	MHC1	map04514	Cell adhesion molecules (CAMs	ENOG4111K8F	U:Intracellular trafficking, secretion, and vesicular transport
Pig.23671	CLCN4-202	N-acetylserotonin O-methyltransferase-like protein isoform X3 [Sus scrofa]	1.66519	0.735688	0.640917	0.717597	no	up	6.48205	2.69645	0.0761753	0.120785	no	up	1.36231	0.446055	0.779723	0.841355	no	up	3.89267	1.96076	0.192557	0.379258	no	up	0.81811	-0.289634	0.854535	0.93486	no	down	0.210167	-2.2504	0.13955	0.329328	no	down	XP_020937050.1	N-acetylserotonin O-methyltransferase-like protein isoform X2 [Sus scrofa]	GO:0047429;GO:0008171	molecular_function;molecular_function	nucleoside-triphosphate diphosphatase activity;O-methyltransferase activity					ENOG410XS7T	S:Function unknown
Pig.23670	SLC25A5-201	PREDICTED: ADP/ATP translocase 3 [Manis javanica]	1.08183	0.113471	0.524295	0.613351	no	up	0.576316	-0.795067	8.67709e-06	3.06999e-05	no	down	0.68812	-0.539267	0.00249898	0.00596282	no	down	0.532725	-0.908538	3.76345e-07	1.05523e-05	no	down	0.636072	-0.652739	0.000253977	0.00179678	no	down	1.194	0.255799	0.152944	0.348944	no	up	XP_027464855.1	ADP/ATP translocase 3 [Zalophus californianus]	GO:0005743;GO:0016021;GO:0006915;GO:0022857;GO:0005471	cellular_component;cellular_component;biological_process;molecular_function;molecular_function:ATP	mitochondrial inner membrane;integral component of membrane;apoptotic process;transmembrane transporter activity;ADP antiporter activity	K05863	SLC25A4S, ANT	map05166	Human T-cell leukemia virus 1 infection	ENOG410XNW0	U:Intracellular trafficking, secretion, and vesicular transport
Pig.23669	IL3RA	PREDICTED: interleukin-3 receptor subunit alpha [Physeter catodon]	0.587947	-0.766242	0.0280887	0.0514763	no	down	0.411675	-1.28042	0.000286631	0.000784811	yes	down	0.554383	-0.851045	0.0147566	0.0295072	no	down	0.700191	-0.51418	0.147497	0.318235	no	down	0.942913	-0.084803	0.809103	0.907072	no	down	1.34665	0.429377	0.2266	0.44631	no	up	XP_026951293.1	interleukin-3 receptor subunit alpha isoform X2 [Lagenorhynchus obliquidens]				K04737	IL3RA, CD123	map04640	Hematopoietic cell lineage	ENOG41118NI	U:Intracellular trafficking, secretion, and vesicular transport
Pig.23668	AU018091	LOW QUALITY PROTEIN: cationic amino acid transporter 3 [Sus scrofa]	3.31811	1.73036	0.0510333	0.0865848	no	up	1.39234	0.477511	0.629171	0.706066	no	up	3.45158	1.78726	0.0432629	0.0765057	no	up	0.419618	-1.25285	0.182686	0.366621	no	down	1.04022	0.0568946	0.945318	0.990441	no	up	2.47898	1.30974	0.16253	0.362679	no	up	XP_013854186.2	LOW QUALITY PROTEIN: cationic amino acid transporter 3 [Sus scrofa]	GO:0022857;GO:0016021	molecular_function;cellular_component	transmembrane transporter activity;integral component of membrane					COG0531	E:Amino acid transport and metabolism
Pig.23667	SLC7A3	cationic amino acid transporter 3-like isoform X2 [Sus scrofa]	1.83113	0.872731	0.605921	1	no	up	1.67023	0.740045	0.676835	1	no	up	0.384511	-1.3789	0.481168	1	no	down	0.912132	-0.132686	0.9393	1	no	down	0.209986	-2.25163	0.242726	1	no	down	0.230215	-2.11895	0.289751	1	no	down	XP_020950574.1	cationic amino acid transporter 3-like isoform X2 [Sus scrofa]	GO:0022857;GO:0016021	molecular_function;cellular_component	transmembrane transporter activity;integral component of membrane					COG0531	E:Amino acid transport and metabolism
Pig.23666	SLC52A1	solute carrier family 52, riboflavin transporter, member 2 isoform X1 [Sus scrofa]	0.254451	-1.97454	5.37616e-12	4.20354e-11	yes	down	0.416988	-1.26192	9.26864e-06	3.26173e-05	yes	down	0.355831	-1.49074	7.15134e-08	3.46562e-07	yes	down	1.63878	0.712622	0.0212743	0.0808044	no	up	1.39843	0.483807	0.109335	0.239034	no	up	0.853335	-0.228815	0.446408	0.667037	no	down	XP_005662853.1	solute carrier family 52, riboflavin transporter, member 2 isoform X1 [Sus scrofa]	GO:0032217;GO:0001618;GO:0032218;GO:0005887	molecular_function;molecular_function;biological_process;cellular_component	riboflavin transporter activity;virus receptor activity;riboflavin transport;integral component of plasma membrane					ENOG410YE1U	S:Function unknown
Pig.23665	FBXL6-201	F-box/LRR-repeat protein 6 isoform X3 [Sus scrofa]	0.342245	-1.5469	3.07881e-09	1.81411e-08	yes	down	0.441237	-1.18037	8.84975e-06	3.12716e-05	yes	down	0.473559	-1.07838	2.17255e-05	7.51792e-05	yes	down	1.28925	0.366527	0.194635	0.382109	no	up	1.38369	0.468516	0.0845739	0.198712	no	up	1.07325	0.101989	0.711863	0.861499	no	up	XP_013851864.1	F-box/LRR-repeat protein 6 isoform X3 [Sus scrofa]	GO:0016567;GO:0031146;GO:0019005	biological_process;biological_process;cellular_component	protein ubiquitination;SCF-dependent proteasomal ubiquitin-dependent protein catabolic process;SCF ubiquitin ligase complex	K10272	FBXL6			ENOG410XQ54	S:Function unknown
Pig.23664	TMEM249-201	transmembrane protein 249 [Sus scrofa]	0.966935	-0.0485092	0.963176	0.976041	no	down	1.67859	0.747249	0.471228	0.561656	no	up	0.591901	-0.756572	0.500112	0.596721	no	down	1.73599	0.795759	0.460117	0.655824	no	up	0.612141	-0.708063	0.541322	0.722344	no	down	0.352618	-1.50382	0.189801	0.400044	no	down	XP_005662873.1	transmembrane protein 249 [Sus scrofa]								ENOG41125U2	S:Function unknown
Pig.23662	CFAP99-201	cilia- and flagella-associated protein 99 [Sus scrofa]	1.65851	0.729885	0.558865	0.64478	no	up	0.77321	-0.371068	0.789391	0.843472	no	down	0.626327	-0.675011	0.61601	0.701035	no	down	0.466208	-1.10095	0.425006	0.626172	no	down	0.377645	-1.4049	0.293161	0.4842	no	down	0.810036	-0.303943	0.836046	0.933045	no	down	XP_020956592.1	cilia- and flagella-associated protein 99 [Sus scrofa]
Pig.23661	CFAP99-201	cilia- and flagella-associated protein 99 [Sus scrofa]	2.54807	1.34941	0.852157	1	no	up	1.13784	0.186297	0.979531	1	no	up	0.715947	-0.482075	0.947067	1	no	down	0.446549	-1.16311	0.872379	1	no	down	0.280976	-1.83148	0.800309	1	no	down	1	0	1	1	no	no_change	TKC37074.1	hypothetical protein EI555_009311 [Monodon monoceros]	GO:0031514	cellular_component	motile cilium					ENOG410XPI1	S:Function unknown
Pig.23659	PITPNM3-205	protein moonraker isoform X2 [Sus scrofa]	1.75886	0.814641	0.557443	0.643486	no	up	0.811434	-0.301454	0.836778	0.880833	no	down	0.962396	-0.0552975	0.968801	0.983164	no	down	0.461341	-1.1161	0.443393	0.642324	no	down	0.54717	-0.869939	0.53622	0.718668	no	down	1.18604	0.246157	0.867916	0.950347	no	up	XP_003131924.3	protein moonraker isoform X1 [Sus scrofa]	GO:0005829;GO:0034451;GO:0007099;GO:0071539	cellular_component;cellular_component;biological_process;biological_process	cytosol;centriolar satellite;centriole replication;protein localization to centrosome					ENOG410Z2QY	S:Function unknown
Pig.23657	UNC13D-201	protein unc-13 homolog D isoform X6 [Sus scrofa]	7.33238	2.87428	2.42634e-17	2.94125e-16	yes	up	7.45373	2.89796	1.73003e-17	2.00269e-16	yes	up	4.44805	2.15317	2.61943e-10	1.66471e-09	yes	up	1.01655	0.0236811	0.94293	0.979154	no	up	0.606631	-0.721108	0.0293617	0.0885359	no	down	0.596755	-0.744789	0.0249806	0.103367	no	down	XP_020922274.1	protein unc-13 homolog D isoform X6 [Sus scrofa]				K19728	UNC13D, MUNC13			ENOG410Z3Q9	S:Function unknown
Pig.23656	WBP2-201	LOW QUALITY PROTEIN: WW domain-binding protein 2 [Sus scrofa]	0.539531	-0.890223	0.00113761	0.00290283	no	down	0.71141	-0.491247	0.0726712	0.115925	no	down	0.706097	-0.502063	0.0662973	0.110893	no	down	1.31857	0.398975	0.145543	0.315314	no	up	1.30872	0.38816	0.156325	0.310168	no	up	0.992532	-0.0108152	0.968508	0.998739	no	down	XP_003131239.2	LOW QUALITY PROTEIN: WW domain-binding protein 2 [Sus scrofa]	GO:0000790;GO:0071391;GO:0003713;GO:0045815	cellular_component;biological_process;molecular_function;biological_process	nuclear chromatin;cellular response to estrogen stimulus;transcription coactivator activity;positive regulation of gene expression, epigenetic					ENOG4111FQW	S:Function unknown
Pig.23654	NUDT17-201	NR:NA	20.6883	4.37075	0.494477	1	no	up	16.6705	4.05922	0.52696	1	no	up	1	0	1	1	no	no_change	0.805791	-0.311522	0.960735	1	no	down	0.0674029	-3.89105	0.54304	1	no	down	0.083648	-3.57952	0.57692	1	no	down
Pig.23653	Cldn34-ps	claudin-34-like [Sus scrofa]	1	0	1	1	no_test	no_test	1	0	1	1	no_test	no_test	1	0	1	1	no_test	no_test	1	0	1	1	no_test	no_test	1	0	1	1	no_test	no_test	1	0	1	1	no_test	no_test	XP_020937486.1	claudin-34 [Sus scrofa]	GO:0016021;GO:0005923;GO:0005198	cellular_component;cellular_component;molecular_function	integral component of membrane;bicellular tight junction;structural molecule activity					ENOG4111PMW	S:Function unknown
Pig.23649	PRPF4B-201	collagen alpha-2(V) chain-like, partial [Sus scrofa]	1	0	1	1	no	no_change	1	0	1	1	no	no_change	1	0	1	1	no	no_change	1	0	1	1	no	no_change	1	0	1	1	no	no_change	1	0	1	1	no	no_change	XP_020937400.1	collagen alpha-2(V
Pig.23647	ADRA1B-201	PREDICTED: alpha-1B adrenergic receptor-like [Leptonychotes weddellii]	0.401175	-1.3177	0.686689	1	no	down	0.168407	-2.56998	0.43918	1	no	down	0.105963	-3.23837	0.329676	1	no	down	0.419784	-1.25228	0.715132	1	no	down	0.264132	-1.92067	0.575635	1	no	down	1	0	1	1	no	no_change	XP_013840339.1	alpha-1B adrenergic receptor [Sus scrofa]	GO:0045907;GO:0019229;GO:0005901;GO:0150099;GO:0035556;GO:0045987;GO:0005737;GO:0004937;GO:0004935;GO:0005634;GO:0007188;GO:0071880;GO:0007186;GO:0031965;GO:0043410;GO:0005887;GO:0005886;GO:0007267;GO:0055117;GO:0001994;GO:0042593;GO:0007200;GO:0007204;GO:0046982;GO:0016021	biological_process;biological_process;cellular_component;biological_process;biological_process;biological_process;cellular_component;molecular_function;molecular_function;cellular_component;biological_process;biological_process;biological_process;cellular_component;biological_process;cellular_component;cellular_component;biological_process;biological_process;biological_process;biological_process;…	positive regulation of vasoconstriction;regulation of vasoconstriction;caveola;neuron-glial cell signaling;intracellular signal transduction;positive regulation of smooth muscle contraction;cytoplasm;alpha1-adrenergic receptor activity;adrenergic receptor activity;nucleus;adenylate cyclase-modulating G-protein coupled receptor signaling pathway;adenylate cyclase-activating adrenergic receptor sig…	K04136	ADRA1B	map04970	Salivary secretion	ENOG410XRW9	S:Function unknown
Pig.23644	EML3-201	spidroin-2-like [Sus scrofa]	1	0	1	1	no	no_change	1	0	1	1	no	no_change	1	0	1	1	no	no_change	1	0	1	1	no	no_change	1	0	1	1	no	no_change	1	0	1	1	no	no_change	XP_020946894.1	collagen alpha-2(I
Pig.23642	CLEC2L-201	C-type lectin domain family 2 member L [Sus scrofa]	1.07665	0.106545	0.988113	1	no	up	0.300342	-1.73532	0.80956	1	no	down	0.18898	-2.40369	0.738519	1	no	down	0.278961	-1.84187	0.798432	1	no	down	0.175527	-2.51024	0.727804	1	no	down	1	0	1	1	no	no_change	XP_020934463.1	C-type lectin domain family 2 member L [Sus scrofa]	GO:0016021;GO:0030246	cellular_component;molecular_function	integral component of membrane;carbohydrate binding					ENOG410XPJ1	S:Function unknown
Pig.23641	MYO18B-201	putative ciliary rootlet coiled-coil protein 2 isoform X1 [Sus scrofa]	0.0348128	-4.84424	0.00723554	0.01544	yes	down	0.0538999	-4.21357	0.0194838	0.0363636	yes	down	0.0339143	-4.88196	0.00679517	0.0147973	yes	down	1	0	1	1	no	no_change	1	0	1	1	no	no_change	1	0	1	1	no	no_change	XP_020931365.1	putative ciliary rootlet coiled-coil protein 2 isoform X3 [Sus scrofa]								ENOG410XPG3	O:Posttranslational modification, protein turnover, chaperones
Pig.23640	SNED1-202	LOW QUALITY PROTEIN: sushi, nidogen and EGF-like domain-containing protein 1 [Sus scrofa]	2.80309	1.48702	0.271669	0.36044	no	up	2.24676	1.16784	0.418071	0.509134	no	up	0.697961	-0.518781	0.74817	0.815742	no	down	0.801529	-0.319173	0.813123	0.910818	no	down	0.248998	-2.0058	0.191105	0.358344	no	down	0.310653	-1.68662	0.295924	0.523468	no	down	XP_003133861.3	LOW QUALITY PROTEIN: sushi, nidogen and EGF-like domain-containing protein 1 [Sus scrofa]								ENOG410ZK2K	O:Posttranslational modification, protein turnover, chaperones
Pig.23639	FAM110C-201	protein FAM110C [Sus scrofa]	1	0	1	1	no	no_change	1	0	1	1	no	no_change	1	0	1	1	no	no_change	1	0	1	1	no	no_change	1	0	1	1	no	no_change	1	0	1	1	no	no_change	XP_020943618.1	protein FAM110C [Sus scrofa]								ENOG4111MR4	O:Posttranslational modification, protein turnover, chaperones
Pig.23631		mutated immunoglobulin heavy chain, partial [Sus scrofa]	5.29488	2.4046	0.73965	1	no	up	4.31643	2.10984	0.771386	1	no	up	1	0	1	1	no	no_change	0.815209	-0.294759	0.967507	1	no	down	0.263358	-1.9249	0.790222	1	no	down	0.323056	-1.63014	0.822368	1	no	down	AAA51295.1	immunoglobulin gamma-chain [Sus scrofa]				K06856	IGH	map05140	Leishmaniasis	ENOG410YNB1	S:Function unknown
Pig.23630	Pig.23630	vegetative cell wall protein gp1-like [Sus scrofa]	0.312053	-1.68014	0.451731	0.545193	no	down	0.0874569	-3.51528	0.140543	0.20528	no	down	0.0550287	-4.18367	0.0794322	0.129909	no	down	0.280263	-1.83515	0.461951	1	no	down	0.176344	-2.50354	0.315586	0.508158	no	down	1	0	1	1	no	no_change	XP_020937319.1	vegetative cell wall protein gp1-like [Sus scrofa]	GO:0016021	cellular_component	integral component of membrane					ENOG410YNB1	S:Function unknown
Pig.23629	LOC101151870	IgG heavy chain constant region, partial [Sus scrofa]	0.0466952	-4.42058	1.41164e-05	5.07453e-05	yes	down	0.0349234	-4.83966	3.16188e-06	1.19253e-05	yes	down	0.0879766	-3.50674	0.000508137	0.00138726	yes	down	0.747902	-0.419078	0.691672	0.832752	no	down	1.88406	0.913847	0.37375	0.567539	no	up	2.51913	1.33292	0.203282	0.41686	no	up	BAI82569.1	IgG heavy chain constant region, partial [Sus scrofa]				K06856	IGH	map05140	Leishmaniasis	ENOG410YNB1	S:Function unknown
Pig.23627	MTA3-201	TPA: hypothetical protein LOC511438 [Bos taurus]	0.732843	-0.448424	0.0926862	0.145152	no	down	0.652172	-0.616676	0.0298056	0.0531657	no	down	0.497268	-1.00791	0.000272951	0.000784509	yes	down	0.889921	-0.168251	0.567903	0.745144	no	down	0.678546	-0.559481	0.0520033	0.137729	no	down	0.762479	-0.39123	0.197926	0.410311	no	down	XP_029094780.1	metastasis-associated protein MTA1 isoform X1 [Monodon monoceros]	GO:0043565;GO:0005634;GO:0003682;GO:0008270;GO:0006355	molecular_function;cellular_component;molecular_function;molecular_function;biological_process	sequence-specific DNA binding;nucleus;chromatin binding;zinc ion binding;regulation of transcription, DNA-templated	K11660	MTA			ENOG410XSAJ	K:Transcription
Pig.23625	EEF1A2-201	elongation factor 1-alpha 2 [Homo sapiens]	3.05269	1.61008	0.177049	0.251862	no	up	5.46292	2.44967	0.0397705	0.0686306	no	up	1.55235	0.634456	0.597555	0.684696	no	up	1.78955	0.839593	0.476788	0.670028	no	up	0.50852	-0.975623	0.412524	0.605496	no	down	0.284162	-1.81522	0.126914	0.309992	no	down	ELR44723.1	Elongation factor 1-alpha 2, partial [Bos mutus]	GO:1904714;GO:0043065;GO:0006414;GO:0005853;GO:0090218;GO:0043209;GO:0005634;GO:0008135;GO:0003924;GO:0051602;GO:0005737;GO:0019901;GO:0045202;GO:0098574;GO:0003746;GO:0010035;GO:0043025;GO:0006412;GO:0005525	biological_process;biological_process;biological_process;cellular_component;biological_process;cellular_component;cellular_component;molecular_function;molecular_function;biological_process;cellular_component;molecular_function;cellular_component;cellular_component;molecular_function;biological_process;cellular_component;biological_process;molecular_function	regulation of chaperone-mediated autophagy;positive regulation of apoptotic process;translational elongation;eukaryotic translation elongation factor 1 complex;positive regulation of lipid kinase activity;myelin sheath;nucleus;translation factor activity, RNA binding;GTPase activity;response to electrical stimulus;cytoplasm;protein kinase binding;synapse;cytoplasmic side of lysosomal membrane;tra…	K03231	EEF1A	map05134	Legionellosis	COG5256	S:Function unknown
Pig.23623	PDCD1	uncharacterized protein LOC106504483 [Sus scrofa]	3.16869	1.66388	0.368897	0.463529	no	up	0.472497	-1.08162	0.615195	0.694335	no	down	3.34629	1.74256	0.345671	0.44559	no	up	0.149115	-2.74551	0.190746	1	no	down	1.05605	0.0786789	0.964852	1	no	up	7.08214	2.82419	0.177632	1	no	up	XP_013833692.1	uncharacterized protein LOC106504483 [Sus scrofa]								ENOG411162U	S:Function unknown
Pig.23622	Vpreb2	PREDICTED: T-cell receptor alpha chain V region HPB-MLT [Bos taurus]	5.2623	2.39569	0.132304	0.196608	no	up	1.10568	0.144938	0.937503	0.95755	no	up	3.40933	1.76949	0.272796	0.366942	no	up	0.210114	-2.25076	0.197145	0.385426	no	down	0.647878	-0.626206	0.675114	0.820399	no	down	3.08346	1.62455	0.357364	0.586788	no	up	TKC33220.1	hypothetical protein EI555_006347 [Monodon monoceros]								ENOG410YTGF	S:Function unknown
Pig.23621	HLA-B	immunoglobulin gamma chain 3, partial [Sus scrofa]	0.21501	-2.21752	0.0698835	0.113793	no	down	0.279399	-1.8396	0.133958	0.196799	no	down	0.0536191	-4.22111	0.00101721	0.00262135	yes	down	1.29947	0.377924	0.761592	0.877991	no	up	0.249379	-2.00359	0.12386	0.262126	no	down	0.191908	-2.38151	0.0682154	0.205072	no	down	ABY85810.1	immunoglobulin gamma chain 3, partial [Sus scrofa]				K06856	IGH	map05140	Leishmaniasis	ENOG410YNB1	S:Function unknown
Pig.23620	CTTN-205	src substrate cortactin isoform X5 [Sus scrofa]	0.321912	-1.63526	1.1476e-13	1.05548e-12	yes	down	0.368514	-1.44021	1.89217e-10	1.21033e-09	yes	down	0.460339	-1.11923	1.91543e-07	8.85155e-07	yes	down	1.14477	0.195052	0.413143	0.615651	no	up	1.43001	0.516027	0.0234821	0.0742981	no	up	1.24917	0.320975	0.169034	0.371531	no	up	XP_020938312.1	src substrate cortactin isoform X4 [Sus scrofa]	GO:0030041	biological_process	actin filament polymerization	K06106	CTTN, EMS1	map05100	Bacterial invasion of epithelial cells	ENOG410XTAK	Z:Cytoskeleton
Pig.23616	ADGRD1-201	adhesion G-protein coupled receptor D1 isoform X2 [Sus scrofa]	1	0	1	1	no	no_change	1	0	1	1	no	no_change	1	0	1	1	no	no_change	1	0	1	1	no	no_change	1	0	1	1	no	no_change	1	0	1	1	no	no_change	XP_003483456.3	adhesion G-protein coupled receptor D1 isoform X2 [Sus scrofa]	GO:0004930;GO:0016021;GO:0007166	molecular_function;cellular_component;biological_process	G-protein coupled receptor activity;integral component of membrane;cell surface receptor signaling pathway	K08465	ADGRD1, GPR133			ENOG410XSD2	S:Function unknown
Pig.23613	MOB3B-201	hypothetical protein CB1_001279011 [Camelus ferus]	1	0	1	1	no_test	no_test	1	0	1	1	no_test	no_test	1	0	1	1	no_test	no_test	1	0	1	1	no_test	no_test	1	0	1	1	no_test	no_test	1	0	1	1	no_test	no_test	KQL58327.1	RNA exonuclease 1 [Amazona aestiva]	GO:0004527;GO:0016301;GO:0035330;GO:0003676	molecular_function;molecular_function;biological_process;molecular_function	exonuclease activity;kinase activity;regulation of hippo signaling;nucleic acid binding					ENOG410XSM4	C:Energy production and conversion
Pig.23612	LDHA-202	L-lactate dehydrogenase A-like 6B [Sus scrofa]	2.51428	1.33015	0.193432	0.271397	no	up	2.22762	1.15551	0.280215	0.366421	no	up	0.463869	-1.10821	0.382822	0.48381	no	down	0.885989	-0.17464	0.864343	0.937357	no	down	0.184494	-2.43836	0.047393	0.128369	no	down	0.208235	-2.26372	0.0745293	0.217374	no	down	NP_001302607.1	L-lactate dehydrogenase A-like 6B [Sus scrofa]	GO:0004459;GO:0005737;GO:0005975;GO:0019752	molecular_function;cellular_component;biological_process;biological_process	L-lactate dehydrogenase activity;cytoplasm;carbohydrate metabolic process;carboxylic acid metabolic process	K00016	LDH, ldh	map00010	Glycolysis / Gluconeogenesis	COG0039	C:Energy production and conversion
Pig.23610	TRBV19-201	uncharacterized protein LOC100622670 isoform X2 [Sus scrofa]	2.96261	1.56687	0.724384	1	no	up	1.22585	0.293781	0.948411	1	no	up	0.396011	-1.33639	0.768508	1	no	down	0.413773	-1.27309	0.77623	1	no	down	0.13367	-2.90326	0.516858	1	no	down	0.32305	-1.63017	0.721603	1	no	down	XP_020934564.1	uncharacterized protein LOC110257558 isoform X2 [Sus scrofa]								ENOG410Z8G5	S:Function unknown
Pig.23607	CDK5RAP3-201	CDK5 regulatory subunit-associated protein 3 [Myotis brandtii]	0.439159	-1.18718	0.0240627	0.0449237	yes	down	0.495444	-1.01321	0.0672871	0.108445	no	down	0.542543	-0.882191	0.083613	0.135834	no	down	1.12816	0.173977	0.772452	0.885158	no	up	1.23541	0.304993	0.587051	0.759356	no	up	1.09506	0.131016	0.823514	0.92577	no	up	TKS33691.1	hypothetical protein Cadr_00019683 [Camelus dromedarius]	GO:0044389;GO:0010921;GO:0044387;GO:0043407;GO:0030262;GO:0005874;GO:0007346;GO:0005730;GO:0097371;GO:1903363;GO:0031398;GO:1901798;GO:0051019;GO:0030332;GO:0008283;GO:0051059;GO:1900182;GO:0032991;GO:0030968;GO:0000079;GO:0032088;GO:0045944;GO:0005813;GO:0071569;GO:0007095;GO:0005829	molecular_function;biological_process;biological_process;biological_process;biological_process;cellular_component;biological_process;cellular_component;molecular_function;biological_process;biological_process;biological_process;molecular_function;molecular_function;biological_process;molecular_function;biological_process;cellular_component;biological_process;biological_process;biological_process;…	ubiquitin-like protein ligase binding;regulation of phosphatase activity;negative regulation of protein kinase activity by regulation of protein phosphorylation;negative regulation of MAP kinase activity;apoptotic nuclear changes;microtubule;regulation of mitotic cell cycle;nucleolus;MDM2/MDM4 family protein binding;negative regulation of cellular protein catabolic process;positive regulation of …					ENOG410XSWB	S:Function unknown
Pig.23606	Hnrnpa2b1	heterogeneous nuclear ribonucleoproteins A2/B1 [Alligator mississippiensis]	1	0	1	1	no	no_change	1	0	1	1	no	no_change	1	0	1	1	no	no_change	1	0	1	1	no	no_change	1	0	1	1	no	no_change	1	0	1	1	no	no_change	BAF82118.1	unnamed protein product [Homo sapiens]	GO:1990247;GO:1905663;GO:0000781;GO:0031053;GO:0005623;GO:0048025;GO:0005737;GO:0003729;GO:0070062;GO:0000122;GO:0043047;GO:0005634;GO:0016020;GO:0005654;GO:0042802;GO:0003730;GO:0016363;GO:0006406;GO:0035722;GO:1904358;GO:0071013;GO:0044806;GO:0098505;GO:0016070;GO:0050658;GO:0035198;GO:0097157;GO:1990904;GO:0000398;GO:0003723;GO:0015030;GO:1990428;GO:0005681;GO:0006397	molecular_function;biological_process;cellular_component;biological_process;cellular_component;biological_process;cellular_component;molecular_function;cellular_component;biological_process;molecular_function;cellular_component;cellular_component;cellular_component;molecular_function;molecular_function;cellular_component;biological_process;biological_process;biological_process;cellular_component;…	N6-methyladenosine-containing RNA binding;positive regulation of telomerase RNA reverse transcriptase activity;chromosome, telomeric region;primary miRNA processing;cell;negative regulation of mRNA splicing, via spliceosome;cytoplasm;mRNA binding;extracellular exosome;negative regulation of transcription from RNA polymerase II promoter;single-stranded telomeric DNA binding;nucleus;membrane;nucleo…	K13158	HNRNPA2B1			COG0724	S:Function unknown
Pig.23599	Hnrnpa2b1	NR:NA	1	0	1	1	no	no_change	49.45	5.6279	0.432937	1	no	up	1	0	1	1	no	no_change	34.5468	5.11048	0.476415	1	no	up	1	0	1	1	no	no_change	0.0281992	-5.1482	0.473167	1	no	down	XP_012496165.1	PREDICTED: heterogeneous nuclear ribonucleoproteins A2/B1-like isoform X1 [Propithecus coquereli]	GO:1990247;GO:1905663;GO:0000781;GO:0031053;GO:0005623;GO:0048025;GO:0005737;GO:0003729;GO:0070062;GO:0000122;GO:0043047;GO:0005634;GO:0016020;GO:0005654;GO:0042802;GO:0003730;GO:0016363;GO:0006406;GO:0035722;GO:1904358;GO:0071013;GO:0044806;GO:0098505;GO:0016070;GO:0050658;GO:0035198;GO:0097157;GO:1990904;GO:0000398;GO:0003723;GO:0015030;GO:1990428;GO:0005681;GO:0006397	molecular_function;biological_process;cellular_component;biological_process;cellular_component;biological_process;cellular_component;molecular_function;cellular_component;biological_process;molecular_function;cellular_component;cellular_component;cellular_component;molecular_function;molecular_function;cellular_component;biological_process;biological_process;biological_process;cellular_component;…	N6-methyladenosine-containing RNA binding;positive regulation of telomerase RNA reverse transcriptase activity;chromosome, telomeric region;primary miRNA processing;cell;negative regulation of mRNA splicing, via spliceosome;cytoplasm;mRNA binding;extracellular exosome;negative regulation of transcription from RNA polymerase II promoter;single-stranded telomeric DNA binding;nucleus;membrane;nucleo…	K13158	HNRNPA2B1			COG0724	U:Intracellular trafficking, secretion, and vesicular transport
Pig.23593	HLA-C	MHC class I antigen 3 isoform X1 [Sus scrofa]	2.41735	1.27343	0.175426	0.249978	no	up	0.551575	-0.858371	0.456987	0.547662	no	down	0.626651	-0.674266	0.519741	0.614537	no	down	0.228173	-2.1318	0.0593564	0.170827	no	down	0.25923	-1.94769	0.0565756	0.146955	no	down	1.13611	0.184105	0.880197	0.955207	no	up	XP_020953508.1	MHC class I antigen 3 isoform X1 [Sus scrofa]	GO:0002474;GO:0016021;GO:0042612;GO:0006955	biological_process;cellular_component;cellular_component;biological_process	antigen processing and presentation of peptide antigen via MHC class I;integral component of membrane;MHC class I protein complex;immune response	K06751	MHC1	map04514	Cell adhesion molecules (CAMs	ENOG4111K8F	U:Intracellular trafficking, secretion, and vesicular transport
Pig.23592	HLA-A	MHC class I antigen 2 isoform X1 [Sus scrofa]	0.799756	-0.322369	0.579344	0.663397	no	down	8.0625	3.01123	9.23881e-08	4.28349e-07	yes	up	1.97911	0.984849	0.0834132	0.135568	no	up	10.0812	3.3336	5.9972e-09	2.9416e-07	yes	up	2.47464	1.30722	0.023746	0.0748975	no	up	0.245471	-2.02638	0.000298113	0.00329821	yes	down	XP_020953531.1	MHC class I antigen 2 isoform X1 [Sus scrofa]	GO:0002474;GO:0016021;GO:0042612;GO:0006955	biological_process;cellular_component;cellular_component;biological_process	antigen processing and presentation of peptide antigen via MHC class I;integral component of membrane;MHC class I protein complex;immune response	K06751	MHC1	map04514	Cell adhesion molecules (CAMs	ENOG4111K8F	U:Intracellular trafficking, secretion, and vesicular transport
Pig.23591	CBFA2T3-201	protein CBFA2T3 isoform X6 [Sus scrofa]	0.181197	-2.46437	3.90166e-09	2.27253e-08	yes	down	0.302893	-1.72312	3.25948e-05	0.000105444	yes	down	0.176076	-2.50573	2.16012e-09	1.24371e-08	yes	down	1.67162	0.74125	0.105039	0.253502	no	up	0.97174	-0.041358	0.92849	0.981737	no	down	0.581315	-0.782608	0.0870999	0.24054	no	down	XP_020949297.1	protein CBFA2T3 isoform X6 [Sus scrofa]	GO:0003700;GO:0003714;GO:0005634;GO:0046872;GO:0045892	molecular_function;molecular_function;cellular_component;molecular_function;biological_process	transcription factor activity, sequence-specific DNA binding;transcription corepressor activity;nucleus;metal ion binding;negative regulation of transcription, DNA-templated					ENOG410XR30	S:Function unknown
Pig.23590	PABPN1L-201	embryonic polyadenylate-binding protein 2 isoform X2 [Sus scrofa]	0.734909	-0.444363	0.849584	0.889459	no	down	4.04007	2.01438	0.375417	0.466497	no	up	0.715942	-0.482086	0.836987	0.884453	no	down	5.49738	2.45874	0.279296	1	no	up	1	0	1	1	no	no_change	0.17721	-2.49647	0.271986	1	no	down	XP_013849850.2	embryonic polyadenylate-binding protein 2 isoform X2 [Sus scrofa]	GO:0003723	molecular_function	RNA binding	K14396	PABPN1, PABP2	map05164	Influenza A	ENOG4111PFV	S:Function unknown
Pig.23589	Pig.23589	NR:NA	0.734914	-0.444352	0.951204	1	no	down	1.13784	0.186297	0.979531	1	no	up	0.715947	-0.482075	0.947067	1	no	down	1	0	1	1	no	no_change	1	0	1	1	no	no_change	1	0	1	1	no	no_change
Pig.23587	FBLN5-203	PREDICTED: fibulin-5 isoform X3 [Felis catus]	0.137116	-2.86653	3.01836e-12	2.42705e-11	yes	down	0.150148	-2.73554	8.43476e-11	5.61767e-10	yes	down	0.311648	-1.68201	2.15712e-05	7.46847e-05	yes	down	1.09505	0.130994	0.767636	0.882223	no	up	2.27289	1.18452	0.00472819	0.0207282	yes	up	2.0756	1.05353	0.0141843	0.0689392	no	up	XP_012308599.1	fibulin-5 [Aotus nancymaae]	GO:0048251;GO:0005509;GO:0005615	biological_process;molecular_function;cellular_component	elastic fiber assembly;calcium ion binding;extracellular space	K17340	FBLN5			ENOG41104WD	O:Posttranslational modification, protein turnover, chaperones
Pig.23585	HLA-A	LOW QUALITY PROTEIN: HLA class I histocompatibility antigen, A-11 alpha chain-like [Sus scrofa]	1.04507	0.0636018	0.890363	0.91983	no	up	0.907766	-0.139607	0.762911	0.821097	no	down	1.05067	0.0713143	0.877153	0.914157	no	up	0.868616	-0.203209	0.660926	0.812203	no	down	1.00536	0.00771245	0.986676	1	no	up	1.15743	0.210921	0.648867	0.821181	no	up	XP_020954097.1	LOW QUALITY PROTEIN: HLA class I histocompatibility antigen, A-11 alpha chain-like [Sus scrofa]	GO:0002474;GO:0016021;GO:0042612;GO:0006955	biological_process;cellular_component;cellular_component;biological_process	antigen processing and presentation of peptide antigen via MHC class I;integral component of membrane;MHC class I protein complex;immune response	K06751	MHC1	map04514	Cell adhesion molecules (CAMs	ENOG4111K8F	U:Intracellular trafficking, secretion, and vesicular transport
Pig.23584	GPATCH1-201	G patch domain-containing protein 1 isoform X2 [Sus scrofa]	1.28405	0.360704	0.342535	0.436097	no	up	0.672357	-0.5727	0.186027	0.26078	no	down	1.61755	0.693814	0.0631478	0.106329	no	up	0.523621	-0.933405	0.0321564	0.109595	no	down	1.25973	0.33311	0.376166	0.569696	no	up	2.4058	1.26651	0.00321822	0.0224223	yes	up	XP_020949947.1	G patch domain-containing protein 1 isoform X1 [Sus scrofa]	GO:0003723;GO:0006397	molecular_function;biological_process	RNA binding;mRNA processing	K13123	GPATCH1			ENOG410Y3I1	S:Function unknown
Pig.23581	R3HCC1	R3H and coiled-coil domain-containing protein 1 [Sus scrofa]	1.76878	0.822752	0.00655455	0.0141389	no	up	1.01424	0.0203989	0.951416	0.968	no	up	1.11535	0.157496	0.61518	0.700252	no	up	0.573413	-0.802353	0.015201	0.0629693	no	down	0.630577	-0.665256	0.0311722	0.0926313	no	down	1.09969	0.137097	0.68706	0.846899	no	up	XP_020937651.1	LOW QUALITY PROTEIN: R3H and coiled-coil domain-containing protein 1-like, partial [Sus scrofa]								ENOG410Y0J3	S:Function unknown
Pig.23580	R3hcc1	LOW QUALITY PROTEIN: R3H and coiled-coil domain-containing protein 1-like, partial [Sus scrofa]	1.82098	0.864714	0.00924753	0.0192013	no	up	1.61241	0.689215	0.0434255	0.0741397	no	up	1.2994	0.377844	0.261736	0.355288	no	up	0.885461	-0.175499	0.603596	0.77048	no	down	0.713571	-0.486871	0.144149	0.292769	no	down	0.805875	-0.311371	0.363095	0.59247	no	down	XP_020937651.1	LOW QUALITY PROTEIN: R3H and coiled-coil domain-containing protein 1-like, partial [Sus scrofa]	GO:0003676	molecular_function	nucleic acid binding					ENOG410Y0J3	S:Function unknown
Pig.23579	Btnl4	LOW QUALITY PROTEIN: butyrophilin-like protein 1 [Sus scrofa]	1	0	1	1	no	no_change	69.8378	6.12594	0.171593	0.243313	no	up	2.71601	1.44149	0.755045	0.820877	no	up	48.7898	5.60851	0.210704	1	no	up	1.89745	0.924063	0.841478	1	no	up	0.0388903	-4.68445	0.295833	1	no	down	CAN13303.1	novel protein similar to butyrophilin family proteins [Sus scrofa]	GO:0016021	cellular_component	integral component of membrane	K06712	BTN, CD277			ENOG4111A9T	S:Function unknown
Pig.23571	TIMM17A-201	mitochondrial import inner membrane translocase subunit Tim17-A [Sus scrofa]	0.725295	-0.46336	0.244493	0.329955	no	down	0.469439	-1.09099	0.00818638	0.0166515	yes	down	0.805071	-0.312813	0.430545	0.530062	no	down	0.647239	-0.627629	0.132835	0.295774	no	down	1.10999	0.150548	0.708056	0.84282	no	up	1.71496	0.778177	0.0616142	0.191753	no	up	XP_020920185.1	mitochondrial import inner membrane translocase subunit Tim17-A [Sus scrofa]	GO:0005654;GO:0015450;GO:0006886;GO:0030150;GO:0031305;GO:0005744	cellular_component;molecular_function;biological_process;biological_process;cellular_component;cellular_component	nucleoplasm;P-P-bond-hydrolysis-driven protein transmembrane transporter activity;intracellular protein transport;protein import into mitochondrial matrix;integral component of mitochondrial inner membrane;mitochondrial inner membrane presequence translocase complex	K17795	TIM17			COG5596	O:Posttranslational modification, protein turnover, chaperones
Pig.23570	RNPEP-201	aminopeptidase B [Sus scrofa]	0.552573	-0.855763	0.256087	0.342958	no	down	0.176062	-2.50585	0.00222986	0.00512448	yes	down	0.628569	-0.669857	0.372388	0.47308	no	down	0.318621	-1.65008	0.0466758	0.14337	no	down	1.13753	0.185906	0.80722	0.906314	no	up	3.57017	1.83599	0.0264473	0.107482	no	up	XP_020920186.1	aminopeptidase B [Sus scrofa]	GO:0004177;GO:0008270;GO:0008237;GO:0005615	molecular_function;molecular_function;molecular_function;cellular_component	aminopeptidase activity;zinc ion binding;metallopeptidase activity;extracellular space	K01260	RNPEP			COG0308	U:Intracellular trafficking, secretion, and vesicular transport
Pig.23569	Olfr811	olfactory receptor 6C6-like [Sus scrofa]	1	0	1	1	no	no_change	1	0	1	1	no	no_change	1	0	1	1	no	no_change	1	0	1	1	no	no_change	1	0	1	1	no	no_change	1	0	1	1	no	no_change	XP_020937766.1	olfactory receptor 6C6-like [Sus scrofa]	GO:0004930;GO:0005886;GO:0016021;GO:0004984	molecular_function;cellular_component;cellular_component;molecular_function	G-protein coupled receptor activity;plasma membrane;integral component of membrane;olfactory receptor activity	K04257	OLFR	map04740	Olfactory transduction	ENOG41120HT	U:Intracellular trafficking, secretion, and vesicular transport
Pig.23568	ELF3-201	ETS-related transcription factor Elf-3 isoform X1 [Sus scrofa]	209.186	7.70864	5.51379e-08	2.79759e-07	yes	up	649.882	9.34404	3.89559e-11	2.68993e-10	yes	up	407.377	8.67022	8.71067e-10	5.23703e-09	yes	up	3.10672	1.63539	0.0405807	0.129655	no	up	1.94744	0.961579	0.228585	0.408301	no	up	0.626848	-0.673814	0.393995	0.620835	no	down	XP_020920187.1	ETS-related transcription factor Elf-3 isoform X1 [Sus scrofa]	GO:0043565;GO:0003700;GO:0005634;GO:0030855;GO:0006954;GO:0006366	molecular_function;molecular_function;cellular_component;biological_process;biological_process;biological_process	sequence-specific DNA binding;transcription factor activity, sequence-specific DNA binding;nucleus;epithelial cell differentiation;inflammatory response;transcription from RNA polymerase II promoter	K09429	K09429, ELF3			ENOG4111K4J	U:Intracellular trafficking, secretion, and vesicular transport
Pig.23567	RNPEP-201	aminopeptidase B [Sus scrofa]	0.378525	-1.40154	4.31574e-13	3.73721e-12	yes	down	0.244583	-2.03161	7.01921e-23	1.15931e-21	yes	down	0.361402	-1.46832	3.37922e-14	3.09995e-13	yes	down	0.646146	-0.630067	0.00306355	0.0184817	no	down	0.954763	-0.066785	0.739075	0.862872	no	down	1.47763	0.563282	0.00816417	0.0458786	no	up	XP_020920186.1	aminopeptidase B [Sus scrofa]	GO:0004177;GO:0008270;GO:0008237;GO:0005615	molecular_function;molecular_function;molecular_function;cellular_component	aminopeptidase activity;zinc ion binding;metallopeptidase activity;extracellular space	K01260	RNPEP			COG0308	U:Intracellular trafficking, secretion, and vesicular transport
Pig.23566	IL2RB	interleukin-2 receptor subunit beta isoform X1 [Sus scrofa]	0.598238	-0.741209	0.833493	1	no	down	0.127219	-2.97461	0.41471	1	no	down	0.281879	-1.82685	0.612171	1	no	down	0.212657	-2.2334	0.544799	1	no	down	0.471183	-1.08564	0.765822	1	no	down	2.2157	1.14776	0.760317	1	no	up	XP_013852992.1	interleukin-2 receptor subunit beta isoform X1 [Sus scrofa]	GO:0016021;GO:0016020;GO:0004896	cellular_component;cellular_component;molecular_function	integral component of membrane;membrane;cytokine receptor activity	K05069	IL2RB, CD122	map05166	Human T-cell leukemia virus 1 infection	ENOG410YXT9	U:Intracellular trafficking, secretion, and vesicular transport
Pig.23563	OR11A1	LOW QUALITY PROTEIN: olfactory receptor 11A1 [Sus scrofa]	1	0	1	1	no	no_change	1	0	1	1	no	no_change	1	0	1	1	no	no_change	1	0	1	1	no	no_change	1	0	1	1	no	no_change	1	0	1	1	no	no_change	XP_013833034.2	LOW QUALITY PROTEIN: olfactory receptor 11A1 [Sus scrofa]	GO:0004930;GO:0005886;GO:0016021;GO:0004984	molecular_function;cellular_component;cellular_component;molecular_function	G-protein coupled receptor activity;plasma membrane;integral component of membrane;olfactory receptor activity	K04257	OLFR	map04740	Olfactory transduction	ENOG410YBUM	S:Function unknown
Pig.23562	SYNCRIP-201	PREDICTED: heterogeneous nuclear ribonucleoprotein Q isoform X2 [Mustela putorius furo]	0.306398	-1.70652	0.484597	1	no	down	0.893614	-0.162276	0.945339	1	no	down	0.15325	-2.70604	0.267736	1	no	down	2.91651	1.54424	0.547008	1	no	up	0.500168	-0.999517	0.704263	1	no	down	0.171495	-2.54376	0.321169	1	no	down	TKS43986.1	hypothetical protein Cadr_00010642 [Camelus dromedarius]	GO:0016020;GO:0097452;GO:0005783;GO:0008143;GO:0006396;GO:0071013;GO:0071346;GO:1990904;GO:0005634;GO:0000398;GO:0005654;GO:0003723;GO:0016032;GO:0017148;GO:0070934;GO:0070937;GO:0048027;GO:0071204;GO:0008380;GO:0001649;GO:0003729	cellular_component;cellular_component;cellular_component;molecular_function;biological_process;cellular_component;biological_process;cellular_component;cellular_component;biological_process;cellular_component;molecular_function;biological_process;biological_process;biological_process;cellular_component;molecular_function;cellular_component;biological_process;biological_process;molecular_function	membrane;GAIT complex;endoplasmic reticulum;poly(A;RNA processing;catalytic step 2 spliceosome;cellular response to interferon-gamma;ribonucleoprotein complex;nucleus;mRNA splicing, via spliceosome;nucleoplasm;RNA binding;viral process;negative regulation of translation;CRD-mediated mRNA stabilization;CRD-mediated mRNA stability complex;mRNA 5'-UTR binding;histone pre-mRNA 3'end processing comple…	K13160	SYNCRIP, HNRPQ			ENOG410XTJ5	S:Function unknown
Pig.23558	ACOX3-203	peroxisomal acyl-coenzyme A oxidase 3 isoform X1 [Sus scrofa]	0.528089	-0.921147	0.0278968	0.0511636	no	down	0.845914	-0.241418	0.563033	0.646945	no	down	0.733794	-0.446553	0.270467	0.36473	no	down	1.60184	0.67973	0.126727	0.286278	no	up	1.38953	0.474594	0.273799	0.462701	no	up	0.867457	-0.205135	0.63506	0.810643	no	down	XP_020956610.1	peroxisomal acyl-coenzyme A oxidase 3 isoform X1 [Sus scrofa]	GO:0050660;GO:0005777;GO:0055088;GO:0033540;GO:0016402;GO:0005504;GO:0003997;GO:0005102;GO:0071949	molecular_function;cellular_component;biological_process;biological_process;molecular_function;molecular_function;molecular_function;molecular_function;molecular_function	flavin adenine dinucleotide binding;peroxisome;lipid homeostasis;fatty acid beta-oxidation using acyl-CoA oxidase;pristanoyl-CoA oxidase activity;fatty acid binding;acyl-CoA oxidase activity;receptor binding;FAD binding	K00232	E1.3.3.6, ACOX1, ACOX3	map00592	alpha-Linolenic acid metabolism	COG1960	S:Function unknown
Pig.23557	SAP18-201	histone deacetylase complex subunit SAP18 [Bos taurus]	2.03392	1.02426	3.46337e-05	0.000116883	yes	up	1.40213	0.487622	0.051526	0.0860104	no	up	0.21095	-2.24503	4.59203e-17	5.13485e-16	yes	down	0.689375	-0.53664	0.0314201	0.107672	no	down	0.103716	-3.26929	1.27827e-34	4.92133e-31	yes	down	0.150449	-2.73265	3.34736e-24	4.49168e-21	yes	down	NP_001030544.2	histone deacetylase complex subunit SAP18 [Bos taurus]	GO:0005737;GO:0016607;GO:0061574;GO:0000381;GO:0016604;GO:0005829;GO:0003714;GO:0000118;GO:0043065;GO:0006357;GO:0003723;GO:0048025;GO:0005654;GO:0008380;GO:0006397	cellular_component;cellular_component;cellular_component;biological_process;cellular_component;cellular_component;molecular_function;cellular_component;biological_process;biological_process;molecular_function;biological_process;cellular_component;biological_process;biological_process	cytoplasm;nuclear speck;ASAP complex;regulation of alternative mRNA splicing, via spliceosome;nuclear body;cytosol;transcription corepressor activity;histone deacetylase complex;positive regulation of apoptotic process;regulation of transcription from RNA polymerase II promoter;RNA binding;negative regulation of mRNA splicing, via spliceosome;nucleoplasm;RNA splicing;mRNA processing	K14324	SAP18	map03013	RNA transport	ENOG4111FBB	S:Function unknown
Pig.23556	LOC101151870	immunoglobulin kappa variable region, partial [Sus scrofa]	6.36289	2.66968	0.710618	1	no	up	1.13784	0.186297	0.979531	1	no	up	1.39445	0.479697	0.947328	1	no	up	0.178824	-2.48338	0.729993	1	no	down	0.219154	-2.18998	0.760854	1	no	down	1.22552	0.293399	0.967769	1	no	up	AAR99987.1	immunoglobulin kappa variable region, partial [Sus scrofa]								ENOG410YQB2	S:Function unknown
Pig.23554	LOC101151870	immunoglobulin kappa variable region, partial [Sus scrofa]	5.31363	2.4097	0.73911	1	no	up	1	0	1	1	no	no_change	1	0	1	1	no	no_change	0.417072	-1.26163	0.86158	1	no	down	0.262429	-1.93	0.789672	1	no	down	1	0	1	1	no	no_change	AAR99911.1	immunoglobulin kappa variable region, partial [Sus scrofa]								ENOG410YQB2	S:Function unknown
Pig.23552	Pig.23552	NR:NA	1	0	1	1	no	no_change	1	0	1	1	no	no_change	1	0	1	1	no	no_change	1	0	1	1	no	no_change	1	0	1	1	no	no_change	1	0	1	1	no	no_change
Pig.23544	IGLL1	IgG heavy chain constant region, partial [Sus scrofa]	0.351134	-1.50991	0.103759	0.159686	no	down	0.465353	-1.1036	0.235554	0.316999	no	down	0.078809	-3.6655	0.000164471	0.000492014	yes	down	1.32529	0.406304	0.665782	0.815663	no	up	0.224442	-2.15559	0.0282478	0.0858222	no	down	0.169353	-2.56189	0.00927937	0.0504868	no	down	BAM75549.1	IgG heavy chain precursor [Sus scrofa]	GO:0016021	cellular_component	integral component of membrane	K06856	IGH	map05140	Leishmaniasis	ENOG410YNB1	S:Function unknown
Pig.23541	LOC115930553	immunoglobulin heavy chain variable region, partial [Sus scrofa]	5.29489	2.4046	0.73965	1	no	up	1	0	1	1	no	no_change	7.33362	2.87453	0.690326	1	no	up	0.418549	-1.25653	0.862138	1	no	down	1.38504	0.469926	0.947885	1	no	up	3.30914	1.72646	0.810881	1	no	up	CAH68490.1	immunoglobulin heavy chain variable region, partial [Sus scrofa]								ENOG410YMG4	S:Function unknown
Pig.23540	LOC101142362	disintegrin and metalloproteinase domain-containing protein 20-like [Sus scrofa]	1.76699	0.821295	0.842736	1	no	up	0.246091	-2.02274	0.635264	1	no	down	0.154843	-2.69112	0.527997	1	no	down	0.139271	-2.84403	0.50388	1	no	down	0.0876309	-3.51242	0.4091	1	no	down	1	0	1	1	no	no_change	XP_020937232.1	disintegrin and metalloproteinase domain-containing protein 20-like [Sus scrofa]	GO:0007229	biological_process	integrin-mediated signaling pathway					ENOG410XX2M	U:Intracellular trafficking, secretion, and vesicular transport
Pig.23537	HBS1L-201	HBS1-like protein isoform X3 [Sus scrofa]	6.39019	2.67586	1.22916e-09	7.56193e-09	yes	up	14.0389	3.81136	2.35749e-18	2.91383e-17	yes	up	8.74817	3.12898	7.3629e-13	6.03794e-12	yes	up	2.19694	1.1355	0.00303991	0.0183803	yes	up	1.369	0.453122	0.237084	0.418397	no	up	0.623138	-0.682376	0.0713317	0.211596	no	down	XP_020943264.1	HBS1-like protein isoform X3 [Sus scrofa]				K14416	HBS1	map05134	Legionellosis	ENOG410XY8G	S:Function unknown
Pig.23536	CCDC88A-204	PREDICTED: protein Daple isoform X4 [Vicugna pacos]	1	0	1	1	no	no_change	4.31643	2.10984	0.771386	1	no	up	1	0	1	1	no	no_change	3.01555	1.59242	0.826412	1	no	up	1	0	1	1	no	no_change	0.323056	-1.63014	0.822368	1	no	down	XP_024087182.1	protein Daple [Pongo abelii]	GO:0016055	biological_process	Wnt signaling pathway					ENOG410YFRJ	S:Function unknown
Pig.23535	LRP5	low-density lipoprotein receptor-related protein 5-like, partial [Castor canadensis]	1.98072	0.986028	0.389903	0.484953	no	up	1.93264	0.950575	0.407835	0.49901	no	up	2.4384	1.28594	0.261917	0.355485	no	up	0.975725	-0.0354528	0.97535	0.996417	no	down	1.23107	0.299909	0.793407	0.897403	no	up	1.26169	0.335362	0.769955	0.893414	no	up	EPY89296.1	low-density lipoprotein receptor-related protein 5-like protein [Camelus ferus]	GO:0071936;GO:0016021;GO:0042813;GO:0060070;GO:0005886;GO:0017147;GO:0007275	molecular_function;cellular_component;molecular_function;biological_process;cellular_component;molecular_function;biological_process	coreceptor activity involved in Wnt signaling pathway;integral component of membrane;Wnt-activated receptor activity;canonical Wnt signaling pathway;plasma membrane;Wnt-protein binding;multicellular organism development	K03068	LRP5_6	map05200	Pathways in cancer	ENOG410XSY5	S:Function unknown
Pig.23534	LOC101133282	olfactory receptor 14J1-like [Sus scrofa]	1	0	1	1	no_test	no_test	1	0	1	1	no_test	no_test	1	0	1	1	no_test	no_test	1	0	1	1	no_test	no_test	1	0	1	1	no_test	no_test	1	0	1	1	no_test	no_test	XP_020937658.1	olfactory receptor 14J1-like [Sus scrofa]	GO:0004930;GO:0005886;GO:0016021;GO:0004984	molecular_function;cellular_component;cellular_component;molecular_function	G-protein coupled receptor activity;plasma membrane;integral component of membrane;olfactory receptor activity	K04257	OLFR	map04740	Olfactory transduction	ENOG410YBQN	U:Intracellular trafficking, secretion, and vesicular transport
Pig.23528	ANKRD26	ankyrin repeat domain-containing protein 26-like [Sus scrofa]	0.380531	-1.39391	0.847219	1	no	down	1.14751	0.198508	0.97811	1	no	up	0.37071	-1.43164	0.843137	1	no	down	3.01555	1.59242	0.826412	1	no	up	1	0	1	1	no	no_change	0.323056	-1.63014	0.822368	1	no	down	XP_020933334.1	ankyrin repeat domain-containing protein 26-like [Sus scrofa]								COG0666	S:Function unknown
Pig.23526	OR9A4	PREDICTED: olfactory receptor 9A4 [Panthera pardus]	0.734914	-0.444352	0.951204	1	no	down	1.13784	0.186297	0.979531	1	no	up	0.715947	-0.482075	0.947067	1	no	down	1	0	1	1	no	no_change	1	0	1	1	no	no_change	1	0	1	1	no	no_change	XP_004008171.2	olfactory receptor 9A4 [Ovis aries]	GO:0004930;GO:0007608;GO:0016021;GO:0004984;GO:0005886;GO:0007186	molecular_function;biological_process;cellular_component;molecular_function;cellular_component;biological_process	G-protein coupled receptor activity;sensory perception of smell;integral component of membrane;olfactory receptor activity;plasma membrane;G-protein coupled receptor signaling pathway	K04257	OLFR	map04740	Olfactory transduction	ENOG41114F3	U:Intracellular trafficking, secretion, and vesicular transport
Pig.23524	STARD10-201	PCTP-like protein isoform X3 [Sus scrofa]	44.3551	5.47103	2.63936e-30	6.45586e-29	yes	up	43.9511	5.45783	4.11941e-30	9.62204e-29	yes	up	32.4363	5.01954	9.61484e-26	1.79325e-24	yes	up	0.990891	-0.0132016	0.976763	0.996949	no	down	0.731286	-0.451492	0.318962	0.511796	no	down	0.738009	-0.43829	0.333841	0.563233	no	down	XP_013854889.1	PCTP-like protein isoform X3 [Sus scrofa]	GO:0005548;GO:0015914;GO:0032782;GO:0016020;GO:0008289;GO:0035360;GO:0005902;GO:0046581;GO:0005829	molecular_function;biological_process;biological_process;cellular_component;molecular_function;biological_process;cellular_component;cellular_component;cellular_component	phospholipid transporter activity;phospholipid transport;bile acid secretion;membrane;lipid binding;positive regulation of peroxisome proliferator activated receptor signaling pathway;microvillus;intercellular canaliculus;cytosol					ENOG4110QPY	U:Intracellular trafficking, secretion, and vesicular transport
Pig.23521	EEA1-201	LOW QUALITY PROTEIN: early endosome antigen 1 [Sus scrofa]	0.444332	-1.17029	0.197134	0.275806	no	down	1.4905	0.575797	0.470222	0.560662	no	up	3.41647	1.77251	0.013893	0.0279875	yes	up	3.35448	1.74609	0.0620902	0.176517	no	up	7.68901	2.9428	0.000732276	0.0043791	yes	up	2.29216	1.19671	0.113506	0.287686	no	up	XP_020946919.1	LOW QUALITY PROTEIN: early endosome antigen 1 [Sus scrofa]				K12478	EEA1	map05152	Tuberculosis
Pig.23520	EEA1-201	PREDICTED: early endosome antigen 1-like, partial [Leptonychotes weddellii]	1	0	1	1	no	no_change	1	0	1	1	no	no_change	1	0	1	1	no	no_change	1	0	1	1	no	no_change	1	0	1	1	no	no_change	1	0	1	1	no	no_change	NP_001101556.1	early endosome antigen 1 [Rattus norvegicus]	GO:0019897;GO:0039694;GO:0006897;GO:0005829;GO:0006906;GO:0005545;GO:0044308;GO:0003676;GO:0005969;GO:0030742;GO:0046872;GO:0005769;GO:0042803	cellular_component;biological_process;biological_process;cellular_component;biological_process;molecular_function;cellular_component;molecular_function;cellular_component;molecular_function;molecular_function;cellular_component;molecular_function	extrinsic component of plasma membrane;viral RNA genome replication;endocytosis;cytosol;vesicle fusion;1-phosphatidylinositol binding;axonal spine;nucleic acid binding;serine-pyruvate aminotransferase complex;GTP-dependent protein binding;metal ion binding;early endosome;protein homodimerization activity	K12478	EEA1	map05152	Tuberculosis	ENOG4111F3Q	S:Function unknown
Pig.23519		killer cell lectin-like receptor subfamily G member 2 isoform X3 [Sus scrofa]	1	0	1	1	no	no_change	1	0	1	1	no	no_change	1	0	1	1	no	no_change	1	0	1	1	no	no_change	1	0	1	1	no	no_change	1	0	1	1	no	no_change	XP_020941633.1	killer cell lectin-like receptor subfamily G member 2 isoform X3 [Sus scrofa]
Pig.23513	TMEM41A-201	transmembrane protein 41A [Sus scrofa]	2.78792	1.47919	0.838579	1	no	up	1	0	1	1	no	no_change	1	0	1	1	no	no_change	0.794918	-0.331122	0.963628	1	no	down	0.500176	-0.999494	0.890518	1	no	down	1	0	1	1	no	no_change	XP_020925647.1	transmembrane protein 41A [Sus scrofa]	GO:0016021	cellular_component	integral component of membrane					COG0398	S:Function unknown
Pig.23512	LOC101135313	hypothetical protein D623_10002129 [Myotis brandtii]	1	0	1	1	no	no_change	1	0	1	1	no	no_change	2.71597	1.44147	0.842641	1	no	up	1	0	1	1	no	no_change	1.89743	0.924049	0.898736	1	no	up	1.22552	0.293399	0.967769	1	no	up	VFV25075.1	Hypothetical predicted protein [Lynx pardinus]								ENOG410Z230	S:Function unknown
Pig.23511	LOC101151870	T-cell receptor delta-chain/ Vdelta-Ddelta-Jdelta4 - pig (fragment)BAA08525.1 rearranged T-cell receptor delta-chain/ Vdelta3.2-Ddelta-Jdelta4, partial [Sus scrofa]	1	0	1	1	no	no_change	1	0	1	1	no	no_change	2.71597	1.44147	0.842641	1	no	up	1	0	1	1	no	no_change	1.89743	0.924049	0.898736	1	no	up	1.22552	0.293399	0.967769	1	no	up	BAF65313.2	TRDV3, partial [Sus scrofa]								ENOG4110RS2	S:Function unknown
Pig.23510	Amy2a1	NR:NA	1	0	1	1	no	no_change	1	0	1	1	no	no_change	1	0	1	1	no	no_change	1	0	1	1	no	no_change	1	0	1	1	no	no_change	1	0	1	1	no	no_change	NP_999360.1	pancreatic alpha-amylase precursor [Sus scrofa]	GO:0043169;GO:0005975;GO:0005615;GO:0016052;GO:0031404;GO:0004556;GO:0005509;GO:0103025	molecular_function;biological_process;cellular_component;biological_process;molecular_function;molecular_function;molecular_function;molecular_function	cation binding;carbohydrate metabolic process;extracellular space;carbohydrate catabolic process;chloride ion binding;alpha-amylase activity;calcium ion binding;alpha-amylase activity (releasing maltohexaose	K01176	AMY, amyA, malS	map04973	Carbohydrate digestion and absorption	COG0366	G:Carbohydrate transport and metabolism
Pig.23507	ARHGAP29	uncharacterized protein LOC102160746 isoform X1 [Sus scrofa]	3.99237	1.99725	0.781871	1	no	up	1.13784	0.186297	0.979531	1	no	up	0.715947	-0.482075	0.947067	1	no	down	0.285003	-1.81095	0.801771	1	no	down	0.179329	-2.47932	0.731062	1	no	down	1	0	1	1	no	no_change	XP_020938077.1	uncharacterized protein LOC102160746 isoform X1 [Sus scrofa]								ENOG4111C0H	S:Function unknown
Pig.23506	E2F8-201	uncharacterized protein LOC102160746 isoform X1 [Sus scrofa]	5.29488	2.4046	0.73965	1	no	up	4.31643	2.10984	0.771386	1	no	up	1	0	1	1	no	no_change	0.815209	-0.294759	0.967507	1	no	down	0.263358	-1.9249	0.790222	1	no	down	0.323056	-1.63014	0.822368	1	no	down	XP_020938077.1	uncharacterized protein LOC102160746 isoform X1 [Sus scrofa]								ENOG4111C0H	S:Function unknown
Pig.23505	CRLF2	cytokine receptor-like factor 2 [Sus scrofa]	0.0911318	-3.4559	0.00306095	0.00711806	yes	down	0.0304089	-5.03936	0.000966732	0.0023787	yes	down	0.158109	-2.66101	0.0142476	0.0286026	yes	down	0.333681	-1.58346	0.337236	0.546101	no	down	1.73495	0.794897	0.525755	0.709754	no	up	5.19944	2.37835	0.135595	0.323218	no	up	XP_020937044.1	cytokine receptor-like factor 2 [Sus scrofa]	GO:0016021	cellular_component	integral component of membrane	K05078	TSLPR	map04060	Cytokine-cytokine receptor interaction	ENOG41116BS	A:RNA processing and modification
Pig.23504	DOC2B-201	PREDICTED: double C2-like domain-containing protein beta [Tursiops truncatus]	0.0467715	-4.41823	1.64198e-10	1.11062e-09	yes	down	0.471026	-1.08612	0.0114009	0.0224533	yes	down	0.349373	-1.51716	0.000300891	0.000858681	yes	down	10.0708	3.33211	3.80987e-06	7.62218e-05	yes	up	7.46979	2.90107	5.00599e-05	0.000443171	yes	up	0.741728	-0.431038	0.356117	0.585764	no	down	XP_020923194.1	double C2-like domain-containing protein beta isoform X1 [Sus scrofa]	GO:0005737;GO:0032024;GO:0008104;GO:0061669;GO:0016020;GO:0005544;GO:0048791;GO:0045956;GO:0019905;GO:0005509;GO:0005886;GO:0031340;GO:0098793	cellular_component;biological_process;biological_process;biological_process;cellular_component;molecular_function;biological_process;biological_process;molecular_function;molecular_function;cellular_component;biological_process;cellular_component	cytoplasm;positive regulation of insulin secretion;protein localization;spontaneous neurotransmitter secretion;membrane;calcium-dependent phospholipid binding;calcium ion-regulated exocytosis of neurotransmitter;positive regulation of calcium ion-dependent exocytosis;syntaxin binding;calcium ion binding;plasma membrane;positive regulation of vesicle fusion;presynapse	K19917	DOC2B			ENOG410XQXA	S:Function unknown
Pig.23503	SLC9A5-201	solute carrier family 9 (sodium/hydrogen exchanger) member 3, partial [Sus scrofa]	1	0	1	1	no	no_change	1	0	1	1	no	no_change	1	0	1	1	no	no_change	1	0	1	1	no	no_change	1	0	1	1	no	no_change	1	0	1	1	no	no_change	CBF04144.1	solute carrier family 9 (sodium/hydrogen exchanger	GO:0070062;GO:0098719;GO:0071805;GO:0016324;GO:0006885;GO:0016021;GO:0031526;GO:0030165;GO:0005886;GO:0051453;GO:0015386;GO:0015385	cellular_component;biological_process;biological_process;cellular_component;biological_process;cellular_component;cellular_component;molecular_function;cellular_component;biological_process;molecular_function:potassium;molecular_function:sodium	extracellular exosome;sodium ion import across plasma membrane;potassium ion transmembrane transport;apical plasma membrane;regulation of pH;integral component of membrane;brush border membrane;PDZ domain binding;plasma membrane;regulation of intracellular pH;proton antiporter activity;proton antiporter activity	K12040	SLC9A3, NHE3	map04964	Proximal tubule bicarbonate reclamation	COG0025	P:Inorganic ion transport and metabolism
Pig.23501	TRIP12-202	E3 ubiquitin-protein ligase TRIP12-like [Mesocricetus auratus]	176.059	7.45992	1.2807e-05	4.63759e-05	yes	up	268.451	8.06852	2.37038e-06	9.1162e-06	yes	up	234.164	7.87138	4.01662e-06	1.55353e-05	yes	up	1.52478	0.6086	0.626788	0.787943	no	up	1.33003	0.411461	0.741658	0.864377	no	up	0.872278	-0.19714	0.874518	0.953051	no	down	XP_004262658.1	PREDICTED: E3 ubiquitin-protein ligase TRIP12 isoform X1 [Orcinus orca]				K10590	TRIP12	map04120	Ubiquitin mediated proteolysis	COG5021	S:Function unknown
Pig.23499	GTF3C5	general transcription factor 3C polypeptide 5 isoform X2 [Sus scrofa]	0.848983	-0.236193	0.328177	0.421441	no	down	0.816705	-0.292113	0.246638	0.329486	no	down	0.537813	-0.894824	0.000362172	0.00101563	no	down	0.961981	-0.0559199	0.829029	0.92	no	down	0.633479	-0.658631	0.0106139	0.0397583	no	down	0.658515	-0.602711	0.0243597	0.101757	no	down	XP_020926572.1	general transcription factor 3C polypeptide 5 isoform X2 [Sus scrofa]	GO:0035914;GO:0005654;GO:0000127;GO:0006384;GO:0070898	biological_process;cellular_component;cellular_component;biological_process;biological_process	skeletal muscle cell differentiation;nucleoplasm;transcription factor TFIIIC complex;transcription initiation from RNA polymerase III promoter;RNA polymerase III transcriptional preinitiation complex assembly	K15202	GTF3C5, TFC1			ENOG4111DXH	K:Transcription
Pig.23497	NDUFA8-202	NADH dehydrogenase [ubiquinone]	4.38048	2.13109	0.0861005	0.136179	no	up	2.22085	1.15111	0.416846	0.507987	no	up	3.26194	1.70573	0.17912	0.259282	no	up	0.506987	-0.979979	0.429796	0.630363	no	down	0.744655	-0.425356	0.690664	0.831683	no	down	1.46878	0.554623	0.662123	0.830017	no	up	NP_001177126.1	NADH dehydrogenase [ubiquinone] 1 alpha subcomplex subunit 8 [Sus scrofa]	GO:0005758;GO:0032981;GO:0044877;GO:0005747;GO:0006120	cellular_component;biological_process;molecular_function;cellular_component;biological_process	mitochondrial intermembrane space;mitochondrial respiratory chain complex I assembly;macromolecular complex binding;mitochondrial respiratory chain complex I;mitochondrial electron transport, NADH to ubiquinone	K03952	NDUFA8	map00190	Oxidative phosphorylation	ENOG4111IST	I:Lipid transport and metabolism
Pig.23496	Pig.23496	major centromere autoantigen B-like isoform X3 [Sus scrofa]	0.303467	-1.72039	0.332219	0.425355	no	down	0.179318	-2.4794	0.16547	0.235853	no	down	0.0123936	-6.33426	0.00120171	0.0030533	yes	down	0.5909	-0.759015	0.672276	0.820622	no	down	0.0408402	-4.61387	0.0186864	0.0622663	no	down	0.0691153	-3.85485	0.0508552	0.168406	no	down	XP_020920227.1	major centromere autoantigen B-like isoform X1 [Sus scrofa]
Pig.23494	EDARADD-201	ectodysplasin-A receptor-associated adapter protein isoform X2 [Sus scrofa]	1	0	1	1	no	no_change	1	0	1	1	no	no_change	4.89136	2.29024	0.751742	1	no	up	1	0	1	1	no	no_change	3.4172	1.77282	0.806554	1	no	up	2.20712	1.14217	0.874643	1	no	up	NP_001230592.1	ectodysplasin-A receptor-associated adapter protein [Sus scrofa]	GO:0007165	biological_process	signal transduction					ENOG410XW8Y	S:Function unknown
Pig.23493	ODF2-202	PREDICTED: outer dense fiber protein 2 isoform X4 [Acinonyx jubatus]	0.892797	-0.163597	0.59474	0.6772	no	down	0.541537	-0.884867	0.0103046	0.0205135	no	down	1.06624	0.0925255	0.759919	0.825265	no	up	0.606563	-0.72127	0.0412443	0.131258	no	down	1.19426	0.256122	0.412275	0.605315	no	up	1.9689	0.977392	0.00513434	0.0324418	no	up	XP_012807429.1	PREDICTED: outer dense fiber protein 2 isoform X1 [Jaculus jaculus]				K16479	ODF2			ENOG4111XWH	Z:Cytoskeleton
Pig.23492	GLE1-201	nucleoporin GLE1 [Sus scrofa]	0.734914	-0.444352	0.951204	1	no	down	2.21617	1.14807	0.87437	1	no	up	0.715947	-0.482075	0.947067	1	no	down	3.01555	1.59242	0.826412	1	no	up	1	0	1	1	no	no_change	0.323056	-1.63014	0.822368	1	no	down	XP_003122270.2	nucleoporin GLE1 [Sus scrofa]	GO:0005737;GO:0000822;GO:0044614;GO:0006449;GO:0005730;GO:0005643;GO:0006446;GO:0005543;GO:0031965;GO:0016973;GO:0006406;GO:0031369;GO:0005829;GO:0042802	cellular_component;molecular_function;cellular_component;biological_process;cellular_component;cellular_component;biological_process;molecular_function;cellular_component;biological_process;biological_process;molecular_function;cellular_component;molecular_function	cytoplasm;inositol hexakisphosphate binding;nuclear pore cytoplasmic filaments;regulation of translational termination;nucleolus;nuclear pore;regulation of translational initiation;phospholipid binding;nuclear membrane;poly(A;mRNA export from nucleus;translation initiation factor binding;cytosol;identical protein binding	K18723	GLE1			ENOG410XT57	S:Function unknown
Pig.23490	LOC101151870	immunoglobulin kappa variable region, partial [Sus scrofa]	1	0	1	1	no	no_change	1	0	1	1	no	no_change	1	0	1	1	no	no_change	1	0	1	1	no	no_change	1	0	1	1	no	no_change	1	0	1	1	no	no_change	AAR99920.1	immunoglobulin kappa variable region, partial [Sus scrofa]								ENOG410YQB2	S:Function unknown
Pig.23486	PAXX	protein PAXX isoform X3 [Sus scrofa]	3.95209	1.98262	2.99676e-20	4.37358e-19	yes	up	2.26669	1.18059	8.18504e-08	3.81826e-07	yes	up	2.61143	1.38484	1.5857e-10	1.03204e-09	yes	up	0.573542	-0.80203	0.000189395	0.00200562	no	down	0.660771	-0.597777	0.00463407	0.0203759	no	down	1.15209	0.204253	0.345002	0.575188	no	up	XP_020936892.1	protein PAXX isoform X3 [Sus scrofa]	GO:0006303	biological_process	double-strand break repair via nonhomologous end joining					ENOG410Y7F5	S:Function unknown
Pig.23485	CLIC5-203	chloride intracellular channel protein 3 [Sus scrofa]	1.83432	0.875244	0.317683	0.41028	no	up	5.47815	2.45369	0.00382434	0.00836865	yes	up	1.10423	0.143036	0.875112	0.912657	no	up	2.98648	1.57845	0.0577418	0.167501	no	up	0.601982	-0.732208	0.413117	0.606089	no	down	0.201569	-2.31065	0.00774489	0.0441698	yes	down	XP_020936903.1	chloride intracellular channel protein 3 [Sus scrofa]	GO:0005737;GO:0016604;GO:0005634;GO:0034707;GO:0034765;GO:0005244;GO:0005254	cellular_component;cellular_component;cellular_component;cellular_component;biological_process;molecular_function;molecular_function	cytoplasm;nuclear body;nucleus;chloride channel complex;regulation of ion transmembrane transport;voltage-gated ion channel activity;chloride channel activity	K05023	CLIC3			ENOG41128FW	U:Intracellular trafficking, secretion, and vesicular transport
Pig.23484	ABCA1-201	LOW QUALITY PROTEIN: ATP-binding cassette sub-family A member 2 [Sus scrofa]	0.274442	-1.86543	1.07095e-15	1.14533e-14	yes	down	0.212192	-2.23656	1.82712e-21	2.7665e-20	yes	down	0.258304	-1.95286	4.8129e-17	5.36964e-16	yes	down	0.773177	-0.37113	0.117375	0.272862	no	down	0.941196	-0.0874331	0.709481	0.844136	no	down	1.21731	0.283696	0.231478	0.452219	no	up	XP_020936887.1	LOW QUALITY PROTEIN: ATP-binding cassette sub-family A member 2 [Sus scrofa]	GO:0042626;GO:0016021;GO:0016887;GO:0005524	molecular_function;cellular_component;molecular_function;molecular_function	ATPase activity, coupled to transmembrane movement of substances;integral component of membrane;ATPase activity;ATP binding	K05642	ABCA2	map02010	ABC transporters	COG1131	U:Intracellular trafficking, secretion, and vesicular transport
Pig.23482	SLC35F3-201	putative thiamine transporter SLC35F3 isoform X2 [Sus scrofa]	1	0	1	1	no	no_change	1	0	1	1	no	no_change	1	0	1	1	no	no_change	1	0	1	1	no	no_change	1	0	1	1	no	no_change	1	0	1	1	no	no_change	XP_005671025.1	putative thiamine transporter SLC35F3 isoform X2 [Sus scrofa]	GO:0016021;GO:0015888	cellular_component;biological_process	integral component of membrane;thiamine transport	K15288	SLC35F3_4			ENOG4110PN8	S:Function unknown
Pig.23476	FAM169B	protein FAM169B isoform X3 [Sus scrofa]	1	0	1	1	no	no_change	1	0	1	1	no	no_change	1	0	1	1	no	no_change	1	0	1	1	no	no_change	1	0	1	1	no	no_change	1	0	1	1	no	no_change	XP_005659829.1	protein FAM169B isoform X1 [Sus scrofa]								ENOG410ZN43	S:Function unknown
Pig.23475	L1td1	transposase [Sus scrofa]	0.256533	-1.96278	0.106628	0.16354	no	down	2.7858	1.47809	0.146972	0.213077	no	up	0.943675	-0.0836374	0.936486	0.959857	no	down	10.8594	3.44087	0.00441485	0.0244794	yes	up	3.67858	1.87915	0.127929	0.268056	no	up	0.338745	-1.56173	0.133376	0.31966	no	down	ABR01161.1	transposase [Sus scrofa]	GO:0005737;GO:0010494;GO:0004803;GO:0005730;GO:0032197;GO:1990904;GO:0000166;GO:0003727;GO:0036464;GO:0003697;GO:0042802	cellular_component;cellular_component;molecular_function;cellular_component;biological_process;cellular_component;molecular_function;molecular_function;cellular_component;molecular_function;molecular_function	cytoplasm;cytoplasmic stress granule;transposase activity;nucleolus;transposition, RNA-mediated;ribonucleoprotein complex;nucleotide binding;single-stranded RNA binding;cytoplasmic ribonucleoprotein granule;single-stranded DNA binding;identical protein binding
Pig.23471	Pig.23471	spidroin-2-like [Sus scrofa]	1	0	1	1	no	no_change	1	0	1	1	no	no_change	1	0	1	1	no	no_change	1	0	1	1	no	no_change	1	0	1	1	no	no_change	1	0	1	1	no	no_change	XP_020946894.1	collagen alpha-2(I
Pig.23469	MATN4-201	matrilin-4 [Sus scrofa]	0.0129368	-6.27237	0.00228386	0.005475	yes	down	0.0200298	-5.64171	0.00607192	0.0127248	yes	down	0.0126029	-6.3101	0.00214816	0.00519745	yes	down	1	0	1	1	no	no_change	1	0	1	1	no	no_change	1	0	1	1	no	no_change	XP_020933255.1	matrilin-4 [Sus scrofa]	GO:0005509	molecular_function	calcium ion binding					ENOG410XR1E	U:Intracellular trafficking, secretion, and vesicular transport
Pig.23464	PWWP2A-201	PWWP domain-containing protein 2A isoform X6 [Sus scrofa]	2.75101	1.45996	0.0675723	0.110497	no	up	2.20524	1.14093	0.169972	0.241379	no	up	0.875177	-0.192354	0.824902	0.875249	no	down	0.801609	-0.31903	0.689698	0.831528	no	down	0.318129	-1.65232	0.0487809	0.131333	no	down	0.396863	-1.33329	0.125267	0.307683	no	down	XP_020932569.1	PWWP domain-containing protein 2A isoform X3 [Sus scrofa]	GO:0005634;GO:0003682;GO:0042393	cellular_component;molecular_function;molecular_function	nucleus;chromatin binding;histone binding					ENOG4111IWH	S:Function unknown
Pig.23458	CYP2B22-201	cytochrome P450 2B4-like isoform X1 [Sus scrofa]	9.30636	3.21822	0.0929793	0.145505	no	up	14.3539	3.84337	0.0448337	0.0762598	no	up	7.37355	2.88236	0.132443	0.200675	no	up	1.54237	0.625153	0.744046	0.867207	no	up	0.792312	-0.335859	0.86076	0.938147	no	down	0.513697	-0.961011	0.615738	0.795973	no	down	XP_020950071.1	cytochrome P450 2B4-like isoform X1 [Sus scrofa]	GO:0005506;GO:0020037;GO:0016712	molecular_function;molecular_function;molecular_function	iron ion binding;heme binding;oxidoreductase activity, acting on paired donors, with incorporation or reduction of molecular oxygen, reduced flavin or flavoprotein as one donor, and incorporation of one atom of oxygen	K07412	CYP2B	map00590	Arachidonic acid metabolism	COG2124	K:Transcription
Pig.23457	CDK20	cyclin-dependent kinase 20-like [Sus scrofa]	0.378307	-1.40237	0.241485	0.326515	no	down	0.446717	-1.16257	0.337113	0.427276	no	down	0.185077	-2.43381	0.049843	0.0865654	no	down	1.18083	0.239805	0.847054	0.929733	no	up	0.489223	-1.03143	0.417547	0.611052	no	down	0.414304	-1.27124	0.322652	0.551783	no	down	XP_020936689.1	cyclin-dependent kinase 20-like [Sus scrofa]	GO:0006468;GO:0005634;GO:0005654;GO:0004674;GO:0004672;GO:0004693;GO:0005524	biological_process;cellular_component;cellular_component;molecular_function;molecular_function;molecular_function;molecular_function	protein phosphorylation;nucleus;nucleoplasm;protein serine/threonine kinase activity;protein kinase activity;cyclin-dependent protein serine/threonine kinase activity;ATP binding	K08817	CCRK			ENOG410XQDH	T:Signal transduction mechanisms
Pig.23456	HDHD2-201	haloacid dehalogenase-like hydrolase domain-containing protein 2 isoform X2 [Sus scrofa]	0.975345	-0.0360159	0.906953	0.933307	no	down	0.880402	-0.183765	0.563542	0.647379	no	down	1.22529	0.293124	0.336396	0.435982	no	up	0.902658	-0.147749	0.646872	0.801965	no	down	1.25626	0.32914	0.287521	0.47796	no	up	1.39174	0.476889	0.135475	0.322973	no	up	XP_003122339.1	haloacid dehalogenase-like hydrolase domain-containing protein 2 isoform X1 [Sus scrofa]	GO:0016311;GO:0046872;GO:0016791;GO:0070062;GO:0019899	biological_process;molecular_function;molecular_function;cellular_component;molecular_function	dephosphorylation;metal ion binding;phosphatase activity;extracellular exosome;enzyme binding					COG0647	G:Carbohydrate transport and metabolism
Pig.23454	AARS2-201	PREDICTED: alanine--tRNA ligase, mitochondrial isoform X2 [Tursiops truncatus]	0.21284	-2.23216	0.756679	1	no	down	0.329532	-1.60151	0.824077	1	no	down	0.403849	-1.30811	0.855914	1	no	down	1	0	1	1	no	no_change	1.89743	0.924049	0.898736	1	no	up	1.22552	0.293399	0.967769	1	no	up	XP_001929628.2	alanine--tRNA ligase, mitochondrial [Sus scrofa]	GO:0005737;GO:0004813;GO:0000049;GO:0003676;GO:0008270;GO:0006419;GO:0005524	cellular_component;molecular_function;molecular_function;molecular_function;molecular_function;biological_process;molecular_function	cytoplasm;alanine-tRNA ligase activity;tRNA binding;nucleic acid binding;zinc ion binding;alanyl-tRNA aminoacylation;ATP binding	K01872	AARS, alaS	map00970	Aminoacyl-tRNA biosynthesis	COG0013	J:Translation, ribosomal structure and biogenesis
Pig.23453	PPP2R3A-203	PREDICTED: serine/threonine-protein phosphatase 2A regulatory subunit B'' subunit delta-like [Equus przewalskii]	0.329647	-1.601	0.112462	0.171084	no	down	0.0939084	-3.4126	0.00908929	0.0182918	yes	down	0.059088	-4.08099	0.0018109	0.00443591	yes	down	0.284875	-1.8116	0.226663	0.422259	no	down	0.179246	-2.47999	0.0979122	0.220497	no	down	1	0	1	1	no	no_change	XP_020937025.1	serine/threonine-protein phosphatase 2A regulatory subunit B' subunit beta isoform X3 [Sus scrofa]				K11583	PPP2R3	map05165	Human papillomavirus infection	ENOG410XRBK	T:Signal transduction mechanisms
Pig.23451	ADAP2-201	arf-GAP with dual PH domain-containing protein 2 isoform X3 [Sus scrofa]	1.16681	0.222567	0.609244	0.689879	no	up	0.460669	-1.1182	0.0214618	0.0396939	yes	down	1.0181	0.02588	0.952836	0.971312	no	up	0.394811	-1.34076	0.00613554	0.0317702	yes	down	0.872552	-0.196687	0.655539	0.806025	no	down	2.21005	1.14408	0.0198401	0.0875128	no	up	XP_005669114.1	arf-GAP with dual PH domain-containing protein 2 isoform X3 [Sus scrofa]	GO:1902936;GO:0046872;GO:0005096;GO:0005886	molecular_function;molecular_function;molecular_function;cellular_component	phosphatidylinositol bisphosphate binding;metal ion binding;GTPase activator activity;plasma membrane					COG5347	S:Function unknown
Pig.23450	RNF135-201	E3 ubiquitin-protein ligase RNF135 [Sus scrofa]	2.15643	1.10865	0.837683	1	no	up	0.613116	-0.705767	0.897442	1	no	down	0.751391	-0.412365	0.939968	1	no	down	0.284319	-1.81442	0.738888	1	no	down	0.348441	-1.52101	0.779918	1	no	down	1.22553	0.293403	0.957509	1	no	up	XP_003131783.1	E3 ubiquitin-protein ligase RNF135 [Sus scrofa]	GO:0005737;GO:0045088;GO:0016874;GO:0032728;GO:0043021;GO:0046872;GO:0004842;GO:0042802	cellular_component;biological_process;molecular_function;biological_process;molecular_function;molecular_function;molecular_function;molecular_function	cytoplasm;regulation of innate immune response;ligase activity;positive regulation of interferon-beta production;ribonucleoprotein complex binding;metal ion binding;ubiquitin-protein transferase activity;identical protein binding	K16272	RNF135			ENOG4111G04	S:Function unknown
Pig.23447	EIF1-202	eukaryotic translation initiation factor 1 [Ursus thibetanus mupinensis]	0.821346	-0.283938	0.189317	0.266673	no	down	1.17276	0.229914	0.288157	0.374902	no	up	1.14229	0.191924	0.373859	0.474491	no	up	1.42786	0.513852	0.017968	0.0710027	no	up	1.39075	0.475863	0.0279687	0.0851895	no	up	0.974011	-0.0379895	0.860814	0.946739	no	down	ELK01507.1	Eukaryotic translation initiation factor 1 [Pteropus alecto]	GO:0005737;GO:0016282;GO:0006446;GO:0008135;GO:0043024;GO:0009048;GO:0003723;GO:0005634;GO:0003743	cellular_component;cellular_component;biological_process;molecular_function;molecular_function;biological_process;molecular_function;cellular_component;molecular_function	cytoplasm;eukaryotic 43S preinitiation complex;regulation of translational initiation;translation factor activity, RNA binding;ribosomal small subunit binding;dosage compensation by inactivation of X chromosome;RNA binding;nucleus;translation initiation factor activity	K03113	EIF1, SUI1	map03013	RNA transport	COG0023	J:Translation, ribosomal structure and biogenesis
Pig.23446	ELMO2-202	engulfment and cell motility protein 1 isoform X1 [Castor canadensis]	1.88853	0.91726	0.340307	0.43372	no	up	2.41822	1.27395	0.193868	0.270049	no	up	1.37169	0.455952	0.645824	0.727073	no	up	1.28048	0.356685	0.707897	0.844299	no	up	0.726327	-0.461309	0.63223	0.78998	no	down	0.56723	-0.817994	0.405074	0.630623	no	down	XP_020014145.1	engulfment and cell motility protein 1 isoform X1 [Castor canadensis]	GO:0005737;GO:0006909;GO:0032045;GO:0016601;GO:0005085;GO:0017124;GO:0030036;GO:0006911;GO:0005886;GO:0016477	cellular_component;biological_process;cellular_component;biological_process;molecular_function;molecular_function;biological_process;biological_process;cellular_component;biological_process	cytoplasm;phagocytosis;guanyl-nucleotide exchange factor complex;Rac protein signal transduction;guanyl-nucleotide exchange factor activity;SH3 domain binding;actin cytoskeleton organization;phagocytosis, engulfment;plasma membrane;cell migration	K12366	ELMO1, CED12	map05100	Bacterial invasion of epithelial cells	ENOG410XPKN	S:Function unknown
Pig.23443	LOC101144011	cytochrome P450 4A24 isoform X1 [Sus scrofa]	2184.22	11.0929	1.1669e-25	2.27818e-24	yes	up	3400.74	11.7316	1.66722e-28	3.61578e-27	yes	up	3543.53	11.791	8.7747e-29	1.91779e-27	yes	up	1.55696	0.638733	0.0247518	0.0902712	no	up	1.62233	0.698071	0.0139739	0.0493893	no	up	1.04199	0.059338	0.834498	0.932038	no	up	XP_020952365.1	cytochrome P450 4A24 isoform X1 [Sus scrofa]	GO:0004497;GO:0020037;GO:0016021;GO:0016705;GO:0005789;GO:0005506	molecular_function;molecular_function;cellular_component;molecular_function;cellular_component;molecular_function	monooxygenase activity;heme binding;integral component of membrane;oxidoreductase activity, acting on paired donors, with incorporation or reduction of molecular oxygen;endoplasmic reticulum membrane;iron ion binding	K18228;K07425	CYP4A21;CYP4A	map04750	Inflammatory mediator regulation of TRP channels	COG2124	Q:Secondary metabolites biosynthesis, transport and catabolism
Pig.23439	BTN1A1	butyrophilin subfamily 1 member A1-like isoform X3 [Sus scrofa]	1	0	1	1	no	no_change	1	0	1	1	no	no_change	1	0	1	1	no	no_change	1	0	1	1	no	no_change	1	0	1	1	no	no_change	1	0	1	1	no	no_change	XP_003353774.1	butyrophilin subfamily 1 member A1-like isoform X3 [Sus scrofa]	GO:0016021	cellular_component	integral component of membrane					ENOG4111BI7	S:Function unknown
Pig.23437	JPH3	Junctophilin-3 [Myotis brandtii]	1	0	1	1	no	no_change	1	0	1	1	no	no_change	1	0	1	1	no	no_change	1	0	1	1	no	no_change	1	0	1	1	no	no_change	1	0	1	1	no	no_change	XP_027833407.1	junctophilin-3 [Ovis aries]	GO:0040011;GO:0060314;GO:0015278;GO:0005783;GO:0050885;GO:0030314;GO:0016021;GO:0007612;GO:0007613;GO:0005789;GO:0035640;GO:0048167;GO:0005886;GO:0048168	biological_process;biological_process;molecular_function;cellular_component;biological_process;cellular_component;cellular_component;biological_process;biological_process;cellular_component;biological_process;biological_process;cellular_component;biological_process	locomotion;regulation of ryanodine-sensitive calcium-release channel activity;calcium-release channel activity;endoplasmic reticulum;neuromuscular process controlling balance;junctional membrane complex;integral component of membrane;learning;memory;endoplasmic reticulum membrane;exploration behavior;regulation of synaptic plasticity;plasma membrane;regulation of neuronal synaptic plasticity	K19530	JPH			COG4642	S:Function unknown
Pig.23436	VPREB1-201	uncharacterized protein LOC110258824 [Sus scrofa]	7.89175	2.98034	7.70274e-06	2.89379e-05	yes	up	16.4153	4.03697	1.23429e-09	7.13364e-09	yes	up	15.3564	3.94077	2.7404e-09	1.56094e-08	yes	up	2.08006	1.05662	0.0943297	0.236183	no	up	1.94588	0.960425	0.127241	0.26705	no	up	0.935496	-0.0961967	0.878226	0.95467	no	down	XP_020937731.1	uncharacterized protein LOC110258824 [Sus scrofa]								ENOG410YRGB	S:Function unknown
Pig.23435	Cyp2c23	cytochrome P450 2C33 [Sus scrofa]	0.734909	-0.444363	0.828465	0.87364	no	down	36729.2	15.1646	1.67548e-19	2.23481e-18	yes	up	17078.4	14.0599	5.54276e-17	6.15259e-16	yes	up	49977.9	15.609	1.44002e-20	6.59812e-18	yes	up	23238.9	14.5043	5.65858e-18	7.02759e-16	yes	up	0.464983	-1.10475	0.35577	0.585466	no	down	NP_999579.1	cytochrome P450 2C33 [Sus scrofa]	GO:0004497;GO:0019825;GO:0020037;GO:0016021;GO:0016705;GO:0005506	molecular_function;molecular_function;molecular_function;cellular_component;molecular_function;molecular_function	monooxygenase activity;oxygen binding;heme binding;integral component of membrane;oxidoreductase activity, acting on paired donors, with incorporation or reduction of molecular oxygen;iron ion binding	K07413	CYP2C	map05204	Chemical carcinogenesis	COG2124	Q:Secondary metabolites biosynthesis, transport and catabolism
Pig.23434	HLA-C	MHC class I antigen [Sus scrofa]	1.9848	0.988996	0.249791	0.335694	no	up	6.6298	2.72897	0.00146922	0.00350063	yes	up	9.94962	3.31464	0.000110436	0.000340764	yes	up	3.34028	1.73997	0.0423206	0.133623	no	up	5.0129	2.32564	0.00660821	0.0272278	yes	up	1.50074	0.585675	0.493294	0.702473	no	up	AAN35115.1	MHC class I antigen [Sus scrofa]	GO:0002474;GO:0016021;GO:0042612;GO:0006955	biological_process;cellular_component;cellular_component;biological_process	antigen processing and presentation of peptide antigen via MHC class I;integral component of membrane;MHC class I protein complex;immune response	K06751	MHC1	map04514	Cell adhesion molecules (CAMs	ENOG4111K8F	U:Intracellular trafficking, secretion, and vesicular transport
Pig.23433	HLA-A	MHC class I antigen [Sus scrofa]	0.782856	-0.353181	0.402006	0.496829	no	down	2.79931	1.48507	0.00041618	0.00110485	yes	up	0.998294	-0.00246345	0.995333	1	no	down	3.57576	1.83825	1.28101e-05	0.000210913	yes	up	1.27519	0.350717	0.405589	0.598915	no	up	0.356622	-1.48753	0.000410481	0.00430078	yes	down	ADA60697.1	MHC class I antigen [Sus scrofa]	GO:0002474;GO:0016021;GO:0042612;GO:0006955	biological_process;cellular_component;cellular_component;biological_process	antigen processing and presentation of peptide antigen via MHC class I;integral component of membrane;MHC class I protein complex;immune response	K06751	MHC1	map04514	Cell adhesion molecules (CAMs	ENOG4111K8F	U:Intracellular trafficking, secretion, and vesicular transport
Pig.23431	LOC115930813	synaptogyrin-2 [Sus scrofa]	1.18427	0.244001	0.223899	0.306715	no	up	0.964975	-0.0514361	0.800977	0.852571	no	down	1.63849	0.71237	0.000355522	0.000999965	no	up	0.814826	-0.295437	0.148928	0.320037	no	down	1.38354	0.468369	0.0192761	0.063702	no	up	1.69796	0.763806	0.000175471	0.00213913	no	up	EPY86775.1	synaptogyrin 2-like protein [Camelus ferus]	GO:0031594;GO:0016021;GO:0030672;GO:0005887	cellular_component;cellular_component;cellular_component;cellular_component	neuromuscular junction;integral component of membrane;synaptic vesicle membrane;integral component of plasma membrane					ENOG4111G0F	U:Intracellular trafficking, secretion, and vesicular transport
Pig.23430	TK1-201	thymidine kinase, cytosolic [Sus scrofa]	0.44258	-1.17599	0.0295633	0.0537769	no	down	0.140713	-2.82917	3.33077e-06	1.25239e-05	yes	down	0.334612	-1.57944	0.00380823	0.00874596	yes	down	0.317939	-1.65318	0.00765448	0.0375057	yes	down	0.756049	-0.403447	0.47004	0.660844	no	down	2.37797	1.24973	0.0453967	0.156166	no	up	XP_020922212.1	thymidine kinase, cytosolic [Sus scrofa]	GO:0006259;GO:0004797;GO:0071897;GO:0005524;GO:0046104	biological_process;molecular_function;biological_process;molecular_function;biological_process	DNA metabolic process;thymidine kinase activity;DNA biosynthetic process;ATP binding;thymidine metabolic process	K00857	tdk, TK	map00240	Pyrimidine metabolism	COG1435	F:Nucleotide transport and metabolism
Pig.23429	NUTM1-201	NUT family member 2G [Sus scrofa]	0.734914	-0.444352	0.951204	1	no	down	6.41896	2.68234	0.70993	1	no	up	0.715947	-0.482075	0.947067	1	no	down	8.7343	3.12669	0.664603	1	no	up	1	0	1	1	no	no_change	0.111536	-3.16441	0.660808	1	no	down	XP_020938079.1	NUT family member 2G [Sus scrofa]								ENOG4111C0H	S:Function unknown
Pig.23428	Prss47	putative serine protease 47 [Sus scrofa]	0.155838	-2.68188	0.265736	1	no	down	0.241281	-2.05121	0.394647	1	no	down	0.151816	-2.7196	0.259071	1	no	down	1	0	1	1	no	no_change	1	0	1	1	no	no_change	1	0	1	1	no	no_change	XP_020938076.1	putative serine protease 47 [Sus scrofa]								COG5640	S:Function unknown
Pig.23427	MYO7A-201	Myosin-VIIa [Fukomys damarensis]	1.11153	0.152552	0.664977	0.738395	no	up	0.634295	-0.656773	0.0731797	0.11656	no	down	1.3795	0.464148	0.185344	0.266862	no	up	0.570649	-0.809326	0.0280212	0.0988222	no	down	1.24108	0.311596	0.3765	0.570095	no	up	2.17486	1.12092	0.00223265	0.0168692	yes	up	KFO38418.1	Myosin-VIIa [Fukomys damarensis]	GO:0003779;GO:0016459;GO:0005524;GO:0051015;GO:0003774	molecular_function;cellular_component;molecular_function;molecular_function;molecular_function	actin binding;myosin complex;ATP binding;actin filament binding;motor activity	K10359	MYO7A, USH1B			COG5022	S:Function unknown
Pig.23426	RPRD2-201	PREDICTED: regulation of nuclear pre-mRNA domain-containing protein 2 isoform X7 [Felis catus]	0.481079	-1.05566	0.00110398	0.00282563	yes	down	0.742992	-0.428581	0.185365	0.259943	no	down	1.15824	0.21193	0.50049	0.597074	no	up	1.54443	0.627075	0.0599469	0.172022	no	up	2.40758	1.26759	9.40991e-05	0.000765276	yes	up	1.55888	0.64051	0.0484798	0.163098	no	up	XP_003355246.1	regulation of nuclear pre-mRNA domain-containing protein 2 isoform X1 [Sus scrofa]	GO:0031124;GO:0016591;GO:0000993	biological_process;cellular_component;molecular_function	mRNA 3'-end processing;DNA-directed RNA polymerase II, holoenzyme;RNA polymerase II core binding					ENOG410XRAP	J:Translation, ribosomal structure and biogenesis
Pig.23425	TARS2-201	PREDICTED: threonine--tRNA ligase, mitochondrial isoform X6 [Tursiops truncatus]	1.16164	0.216164	0.956361	1	no	up	0.196421	-2.34798	0.564188	1	no	down	0.468147	-1.09497	0.785515	1	no	down	0.16909	-2.56414	0.529836	1	no	down	0.403005	-1.31113	0.745114	1	no	down	2.38338	1.25301	0.762833	1	no	up	XP_003355245.1	threonine--tRNA ligase, mitochondrial isoform X1 [Sus scrofa]	GO:0006435;GO:0005737;GO:0016874;GO:0004829;GO:0005524	biological_process;cellular_component;molecular_function;molecular_function;molecular_function	threonyl-tRNA aminoacylation;cytoplasm;ligase activity;threonine-tRNA ligase activity;ATP binding	K01868	TARS, thrS	map00970	Aminoacyl-tRNA biosynthesis	COG0441	J:Translation, ribosomal structure and biogenesis
Pig.23421	NKAIN4-201	sodium/potassium-transporting ATPase subunit beta-1-interacting protein 4 isoform X1 [Sus scrofa]	1	0	1	1	no	no_change	1	0	1	1	no	no_change	2.71597	1.44147	0.842641	1	no	up	1	0	1	1	no	no_change	1.89743	0.924049	0.898736	1	no	up	1.22552	0.293399	0.967769	1	no	up	XP_020933241.1	sodium/potassium-transporting ATPase subunit beta-1-interacting protein 4 isoform X1 [Sus scrofa]								ENOG410XS8X	O:Posttranslational modification, protein turnover, chaperones
Pig.23420	BIRC7	baculoviral IAP repeat-containing protein 7 isoform X3 [Sus scrofa]	1	0	1	1	no	no_change	1	0	1	1	no	no_change	1	0	1	1	no	no_change	1	0	1	1	no	no_change	1	0	1	1	no	no_change	1	0	1	1	no	no_change	XP_020933239.1	baculoviral IAP repeat-containing protein 7 isoform X3 [Sus scrofa]				K16061	BIRC7_8	map04120	Ubiquitin mediated proteolysis	ENOG410YPNM	O:Posttranslational modification, protein turnover, chaperones
Pig.23419	LOC101151870	immunoglobulin kappa variable region, partial [Sus scrofa]	2.78792	1.47919	0.838579	1	no	up	1	0	1	1	no	no_change	1	0	1	1	no	no_change	0.794918	-0.331122	0.963628	1	no	down	0.500176	-0.999494	0.890518	1	no	down	1	0	1	1	no	no_change	AAR99911.1	immunoglobulin kappa variable region, partial [Sus scrofa]								ENOG410YQB2	S:Function unknown
Pig.23418	LOC101151870	immunoglobulin kappa variable region, partial [Sus scrofa]	12.9242	3.69201	0.362166	1	no	up	8.02113	3.0038	0.466813	1	no	up	25.6975	4.68355	0.244605	1	no	up	0.620627	-0.688202	0.863694	1	no	down	1.98832	0.991549	0.799454	1	no	up	3.20372	1.67975	0.673154	1	no	up	AAR99982.1	immunoglobulin kappa variable region, partial [Sus scrofa]								ENOG410YQB2	S:Function unknown
Pig.23415	LOC101152850	proline-rich protein 23B-like [Sus scrofa]	1	0	1	1	no	no_change	8.33087	3.05847	0.67248	1	no	up	1	0	1	1	no	no_change	5.82012	2.54105	0.725417	1	no	up	1	0	1	1	no	no_change	0.167383	-2.57877	0.721509	1	no	down	XP_020925471.1	proline-rich protein 23B-like [Sus scrofa]								ENOG4111BZZ	S:Function unknown
Pig.23412	ALG14-202	UDP-N-acetylglucosamine transferase subunit ALG14 homolog isoform X3 [Sus scrofa]	1	0	1	1	no	no_change	4.31643	2.10984	0.771386	1	no	up	1	0	1	1	no	no_change	3.01555	1.59242	0.826412	1	no	up	1	0	1	1	no	no_change	0.323056	-1.63014	0.822368	1	no	down	XP_001924741.1	UDP-N-acetylglucosamine transferase subunit ALG14 homolog isoform X3 [Sus scrofa]	GO:0006488;GO:0016740;GO:0043541;GO:0016021	biological_process;molecular_function;cellular_component;cellular_component	dolichol-linked oligosaccharide biosynthetic process;transferase activity;UDP-N-acetylglucosamine transferase complex;integral component of membrane	K07441	ALG14	map00510	N-Glycan biosynthesis	ENOG4111QSM	S:Function unknown
Pig.23409	CAP2-201	adenylyl cyclase-associated protein 2 [Sus scrofa]	0.734908	-0.444364	0.794319	0.847596	no	down	1.13784	0.186302	0.912962	0.940096	no	up	0.715941	-0.482087	0.777301	0.839609	no	down	1	0	1	1	no	no_change	1	0	1	1	no	no_change	1	0	1	1	no	no_change	XP_020955873.1	adenylyl cyclase-associated protein 2 [Sus scrofa]	GO:0003779;GO:0014069;GO:0007010;GO:0000902;GO:0042802	molecular_function;cellular_component;biological_process;biological_process;molecular_function	actin binding;postsynaptic density;cytoskeleton organization;cell morphogenesis;identical protein binding	K17261	CAP1_2, SRV2			ENOG410XPXJ	U:Intracellular trafficking, secretion, and vesicular transport
Pig.23408	HLA-A	MHC class I antigen 5 precursor [Sus scrofa]	1.39796	0.483326	0.816323	1	no	up	4.22955	2.0805	0.287577	0.374379	no	up	0.723744	-0.466449	0.829435	0.878781	no	down	3.02551	1.59718	0.415727	1	no	up	0.517713	-0.949775	0.661726	1	no	down	0.171116	-2.54695	0.214479	1	no	down	ACA33856.1	MHC class I antigen [Sus scrofa]	GO:0002474;GO:0016021;GO:0042612;GO:0006955	biological_process;cellular_component;cellular_component;biological_process	antigen processing and presentation of peptide antigen via MHC class I;integral component of membrane;MHC class I protein complex;immune response	K06751	MHC1	map04514	Cell adhesion molecules (CAMs	ENOG4111K8F	U:Intracellular trafficking, secretion, and vesicular transport
Pig.23407	HLA-A	LOW QUALITY PROTEIN: HLA class I histocompatibility antigen, A-11 alpha chain-like [Sus scrofa]	1.49042	0.575716	0.21498	0.296636	no	up	0.221773	-2.17285	3.00203e-06	1.13571e-05	yes	down	1.34487	0.427469	0.357221	0.457408	no	up	0.148799	-2.74856	3.4571e-09	1.83461e-07	yes	down	0.902346	-0.148247	0.749503	0.869676	no	down	6.06419	2.60031	2.27711e-08	8.64198e-07	yes	up	XP_020954097.1	LOW QUALITY PROTEIN: HLA class I histocompatibility antigen, A-11 alpha chain-like [Sus scrofa]	GO:0002474;GO:0016021;GO:0042612;GO:0006955	biological_process;cellular_component;cellular_component;biological_process	antigen processing and presentation of peptide antigen via MHC class I;integral component of membrane;MHC class I protein complex;immune response	K06751	MHC1	map04514	Cell adhesion molecules (CAMs	ENOG4111K8F	U:Intracellular trafficking, secretion, and vesicular transport
Pig.23404	LOC101146230	olfactory receptor 9K2-like [Sus scrofa]	1	0	1	1	no	no_change	1	0	1	1	no	no_change	1	0	1	1	no	no_change	1	0	1	1	no	no_change	1	0	1	1	no	no_change	1	0	1	1	no	no_change	XP_005663924.2	LOW QUALITY PROTEIN: olfactory receptor 9K2-like [Sus scrofa]	GO:0004930;GO:0005886;GO:0016021;GO:0004984	molecular_function;cellular_component;cellular_component;molecular_function	G-protein coupled receptor activity;plasma membrane;integral component of membrane;olfactory receptor activity	K04257	OLFR	map04740	Olfactory transduction	ENOG4111CQB	U:Intracellular trafficking, secretion, and vesicular transport
Pig.23399	PRRT1B-201	leucine-rich repeat extensin-like protein 2 [Sus scrofa]	4.19928	2.07014	0.354917	1	no	up	0.776696	-0.364578	0.883252	1	no	down	2.75552	1.46233	0.518099	1	no	up	0.184959	-2.43472	0.308501	1	no	down	0.656189	-0.607816	0.778553	1	no	down	3.54775	1.8269	0.449199	1	no	up	XP_003122300.3	leucine-rich repeat extensin-like protein 2 [Sus scrofa]	GO:0016021	cellular_component	integral component of membrane					ENOG410ZQH3	S:Function unknown
Pig.23398	TRAK2-201	trafficking kinesin-binding protein 2 isoform X1 [Sus scrofa]	0.54492	-0.875884	0.0449389	0.0774709	no	down	1.26359	0.337529	0.432324	0.523033	no	up	0.822109	-0.282599	0.510449	0.606387	no	down	2.31886	1.21341	0.00612704	0.0317437	yes	up	1.50868	0.593285	0.179761	0.342905	no	up	0.650613	-0.620128	0.154364	0.350988	no	down	XP_020931357.1	trafficking kinesin-binding protein 2 isoform X1 [Sus scrofa]	GO:0005737;GO:0005739;GO:0030425;GO:0048311;GO:0032839;GO:0031410;GO:0047496;GO:1904115;GO:0017022;GO:0008089;GO:0098972;GO:0008104;GO:0050811;GO:0005102;GO:0006605;GO:0022008;GO:0098957	cellular_component;cellular_component;cellular_component;biological_process;cellular_component;cellular_component;biological_process;cellular_component;molecular_function;biological_process;biological_process;biological_process;molecular_function;molecular_function;biological_process;biological_process;biological_process	cytoplasm;mitochondrion;dendrite;mitochondrion distribution;dendrite cytoplasm;cytoplasmic vesicle;vesicle transport along microtubule;axon cytoplasm;myosin binding;anterograde axonal transport;anterograde dendritic transport of mitochondrion;protein localization;GABA receptor binding;receptor binding;protein targeting;neurogenesis;anterograde axonal transport of mitochondrion	K15374	TRAK2, GRIF1	map04727	GABAergic synapse	ENOG410XSWD	U:Intracellular trafficking, secretion, and vesicular transport
Pig.23397	FADS6-201	fatty acid desaturase 6 [Sus scrofa]	1003.84	9.97131	1.52469e-19	2.13767e-18	yes	up	938.751	9.8746	3.50143e-19	4.56807e-18	yes	up	881.457	9.78375	7.16656e-19	9.02182e-18	yes	up	0.935164	-0.0967092	0.817197	0.913421	no	down	0.878088	-0.187562	0.653178	0.804407	no	down	0.938968	-0.0908526	0.828167	0.928746	no	down	XP_020921760.1	fatty acid desaturase 6 isoform X1 [Sus scrofa]	GO:0050957;GO:0007605;GO:0016021;GO:0006629;GO:0050953	biological_process;biological_process;cellular_component;biological_process;biological_process	equilibrioception;sensory perception of sound;integral component of membrane;lipid metabolic process;sensory perception of light stimulus	K12419	FADS6			ENOG4110K0A	I:Lipid transport and metabolism
Pig.23396	FDXR-201	NADPH:adrenodoxin oxidoreductase, mitochondrial isoform X1 [Sus scrofa]	1.68197	0.75015	0.0118584	0.0239638	no	up	1.26783	0.342361	0.270193	0.35569	no	up	0.964771	-0.0517408	0.865891	0.905292	no	down	0.753777	-0.407789	0.18617	0.371115	no	down	0.573597	-0.801891	0.00841239	0.0329747	no	down	0.760963	-0.394102	0.213004	0.429934	no	down	XP_005668673.1	NADPH:adrenodoxin oxidoreductase, mitochondrial isoform X1 [Sus scrofa]	GO:0015039;GO:0006744;GO:0005739	molecular_function;biological_process;cellular_component	NADPH-adrenodoxin reductase activity;ubiquinone biosynthetic process;mitochondrion	K18914	FDXR			COG0493	E:Amino acid transport and metabolism
Pig.23395	GRIN2C-201	Glutamate [NMDA]	2.78792	1.47919	0.838579	1	no	up	4.31643	2.10984	0.771386	1	no	up	1	0	1	1	no	no_change	1.54826	0.63065	0.930789	1	no	up	0.500176	-0.999494	0.890518	1	no	down	0.323056	-1.63014	0.822368	1	no	down	XP_011787970.1	PREDICTED: glutamate receptor ionotropic, NMDA 2C [Colobus angolensis palliatus]	GO:0045211;GO:0016021;GO:0030054;GO:0004970;GO:0005886	cellular_component;cellular_component;cellular_component;molecular_function;cellular_component	postsynaptic membrane;integral component of membrane;cell junction;ionotropic glutamate receptor activity;plasma membrane	K05211	GRIN2C	map04720	Long-term potentiation	ENOG410XNUR	U:Intracellular trafficking, secretion, and vesicular transport
Pig.23394	GRIN2C-201	PREDICTED: LOW QUALITY PROTEIN: glutamate receptor ionotropic, NMDA 2C-like, partial [Myotis lucifugus]	1	0	1	1	no	no_change	4.31643	2.10984	0.771386	1	no	up	1	0	1	1	no	no_change	3.01555	1.59242	0.826412	1	no	up	1	0	1	1	no	no_change	0.323056	-1.63014	0.822368	1	no	down	XP_020922329.1	LOW QUALITY PROTEIN: glutamate receptor ionotropic, NMDA 2C [Sus scrofa]	GO:0042391;GO:0005261;GO:0042177;GO:0004972;GO:0004970;GO:0050885;GO:1903539;GO:0016021;GO:0009611;GO:0033058;GO:0030054;GO:1904315;GO:0097553;GO:0045211;GO:0030165;GO:0005887;GO:0005886;GO:0060079;GO:0098978;GO:0047485;GO:0060291;GO:0017146;GO:0022849;GO:0098839	biological_process;molecular_function;biological_process;molecular_function;molecular_function;biological_process;biological_process;cellular_component;biological_process;biological_process;cellular_component;molecular_function;biological_process;cellular_component;molecular_function;cellular_component;cellular_component;biological_process;cellular_component;molecular_function;biological_process;…	regulation of membrane potential;cation channel activity;negative regulation of protein catabolic process;NMDA glutamate receptor activity;ionotropic glutamate receptor activity;neuromuscular process controlling balance;protein localization to postsynaptic membrane;integral component of membrane;response to wounding;directional locomotion;cell junction;transmitter-gated ion channel activity invol…	K05211	GRIN2C	map04720	Long-term potentiation	ENOG410XNUR	U:Intracellular trafficking, secretion, and vesicular transport
Pig.23393	WDR43-201	PREDICTED: WD repeat-containing protein 43-like, partial [Physeter catodon]	1	0	1	1	no	no_change	1	0	1	1	no	no_change	1	0	1	1	no	no_change	1	0	1	1	no	no_change	1	0	1	1	no	no_change	1	0	1	1	no	no_change	XP_020943331.1	WD repeat-containing protein 43 [Sus scrofa]	GO:0001650;GO:2000234;GO:0045943	cellular_component;biological_process;biological_process	fibrillar center;positive regulation of rRNA processing;positive regulation of transcription from RNA polymerase I promoter	K14546	UTP5, WDR43	map03008	Ribosome biogenesis in eukaryotes	ENOG410XRY4	S:Function unknown
Pig.23391	OR5AN1	olfactory receptor 5AN1-like [Sus scrofa]	1	0	1	1	no	no_change	1	0	1	1	no	no_change	1	0	1	1	no	no_change	1	0	1	1	no	no_change	1	0	1	1	no	no_change	1	0	1	1	no	no_change	XP_003122780.2	olfactory receptor 5AN1-like [Sus scrofa]	GO:0004930;GO:0005886;GO:0016021;GO:0004984	molecular_function;cellular_component;cellular_component;molecular_function	G-protein coupled receptor activity;plasma membrane;integral component of membrane;olfactory receptor activity	K04257	OLFR	map04740	Olfactory transduction	ENOG41116CC	U:Intracellular trafficking, secretion, and vesicular transport
Pig.23390	Olfr987	olfactory receptor 5AK2-like [Sus scrofa]	0.260784	-1.93907	0.635088	1	no	down	0.403765	-1.30841	0.748797	1	no	down	0.254054	-1.97679	0.628521	1	no	down	1	0	1	1	no	no_change	1	0	1	1	no	no_change	1	0	1	1	no	no_change	XP_020938707.1	olfactory receptor 5AK2-like [Sus scrofa]	GO:0005549;GO:0004930;GO:0007608;GO:0016021;GO:0004984;GO:0005886;GO:0007186	molecular_function;molecular_function;biological_process;cellular_component;molecular_function;cellular_component;biological_process	odorant binding;G-protein coupled receptor activity;sensory perception of smell;integral component of membrane;olfactory receptor activity;plasma membrane;G-protein coupled receptor signaling pathway	K04257	OLFR	map04740	Olfactory transduction	ENOG4111EGE	S:Function unknown
Pig.23388	SNX33-201	sorting nexin-33 [Sus scrofa]	0.618412	-0.69336	0.0448708	0.0773634	no	down	0.528048	-0.921259	0.00790149	0.0161269	no	down	0.549423	-0.864012	0.0124701	0.0253962	no	down	0.853877	-0.227899	0.5121	0.699118	no	down	0.888441	-0.170652	0.62248	0.78325	no	down	1.04048	0.0572472	0.86925	0.951027	no	up	XP_001929261.3	sorting nexin-33 [Sus scrofa]	GO:0016197;GO:0007032;GO:0036089;GO:2000010;GO:0006897;GO:0005829;GO:0035091;GO:0006886;GO:0044351;GO:0000281;GO:0019898;GO:0030659;GO:0097320;GO:0017038;GO:0051044;GO:0045806;GO:2000009;GO:0042802	biological_process;biological_process;biological_process;biological_process;biological_process;cellular_component;molecular_function;biological_process;biological_process;biological_process;cellular_component;cellular_component;biological_process;biological_process;biological_process;biological_process;biological_process;molecular_function	endosomal transport;endosome organization;cleavage furrow formation;positive regulation of protein localization to cell surface;endocytosis;cytosol;phosphatidylinositol binding;intracellular protein transport;macropinocytosis;mitotic cytokinesis;extrinsic component of membrane;cytoplasmic vesicle membrane;membrane tubulation;protein import;positive regulation of membrane protein ectodomain proteo…	K17923	SNX9_18_33			ENOG410XPHZ	S:Function unknown
Pig.23387	ABCC4	multidrug resistance-associated protein 4-like [Sus scrofa]	18.0435	4.1734	0.277706	1	no	up	1	0	1	1	no	no_change	1	0	1	1	no	no_change	0.122826	-3.02532	0.431356	1	no	down	0.0772833	-3.6937	0.336694	1	no	down	1	0	1	1	no	no_change	XP_020936682.1	multidrug resistance-associated protein 4-like [Sus scrofa]								COG1132	V:Defense mechanisms
Pig.23386	MAD1L1-201	mitotic spindle assembly checkpoint protein MAD1 [Sus scrofa]	1.47159	0.557375	0.589811	0.672942	no	up	0.646894	-0.628399	0.600507	0.680407	no	down	0.710356	-0.493386	0.654929	0.735475	no	down	0.439589	-1.18577	0.322368	0.529695	no	down	0.482713	-1.05076	0.340356	0.534876	no	down	1.0981	0.135012	0.914613	0.972325	no	up	XP_020941634.1	mitotic spindle assembly checkpoint protein MAD1 [Sus scrofa]	GO:0007094;GO:0005635;GO:0072686;GO:0051315;GO:0000776	biological_process;cellular_component;cellular_component;biological_process;cellular_component	mitotic spindle assembly checkpoint;nuclear envelope;mitotic spindle;attachment of mitotic spindle microtubules to kinetochore;kinetochore					ENOG410ZCEV	S:Function unknown
Pig.23385	HMGN2-203	NR:NA	0.707895	-0.498392	0.0150528	0.0296286	no	down	0.509555	-0.97269	3.32864e-06	1.25183e-05	no	down	0.793636	-0.33345	0.103021	0.16223	no	down	0.719817	-0.474298	0.024601	0.0899114	no	down	1.12112	0.164942	0.424168	0.617617	no	up	1.55751	0.63924	0.00239742	0.0178864	no	up	XP_008014937.1	PREDICTED: putative Dresden prostate carcinoma protein 2 isoform X1 [Chlorocebus sabaeus]				K11300	HMGN2			COG0080	J:Translation, ribosomal structure and biogenesis
Pig.23380	Cyp2c23	cytochrome P450 2C23-like [Sus scrofa]	1932.33	10.9161	1.45054e-164	3.77337e-162	yes	up	2135.05	11.0601	7.16887e-169	1.81188e-166	yes	up	2844.51	11.474	1.32117e-181	3.33917e-179	yes	up	1.10491	0.143927	0.694998	0.834958	no	up	1.47206	0.557841	0.128579	0.269009	no	up	1.3323	0.413914	0.25949	0.484054	no	up	NP_001302663.1	cytochrome P450 2C23-like [Sus scrofa]	GO:0004497;GO:0019825;GO:0020037;GO:0016021;GO:0016705;GO:0005506	molecular_function;molecular_function;molecular_function;cellular_component;molecular_function;molecular_function	monooxygenase activity;oxygen binding;heme binding;integral component of membrane;oxidoreductase activity, acting on paired donors, with incorporation or reduction of molecular oxygen;iron ion binding	K07413	CYP2C	map05204	Chemical carcinogenesis	COG2124	Q:Secondary metabolites biosynthesis, transport and catabolism
Pig.23378	UBE2D4-201	PREDICTED: ubiquitin-conjugating enzyme E2 D4 isoform X3 [Bison bison bison]	0.431616	-1.21218	0.00126956	0.00320511	yes	down	0.261388	-1.93573	1.15217e-06	4.62888e-06	yes	down	0.597543	-0.742885	0.0457201	0.0802891	no	down	0.605603	-0.723556	0.0757465	0.203287	no	down	1.38443	0.469293	0.219128	0.394706	no	up	2.28604	1.19285	0.00311046	0.0217812	yes	up	XP_010832240.1	PREDICTED: ubiquitin-conjugating enzyme E2 D4 isoform X1 [Bison bison bison]	GO:0035519;GO:0044314;GO:0031625;GO:0070979;GO:0000151;GO:0061631;GO:0016567;GO:0016740;GO:0085020;GO:0006511;GO:0070936;GO:0004842;GO:0070534;GO:0005524	biological_process;biological_process;molecular_function;biological_process;cellular_component;molecular_function;biological_process;molecular_function;biological_process;biological_process;biological_process;molecular_function;biological_process;molecular_function	protein K29-linked ubiquitination;protein K27-linked ubiquitination;ubiquitin protein ligase binding;protein K11-linked ubiquitination;ubiquitin ligase complex;ubiquitin conjugating enzyme activity;protein ubiquitination;transferase activity;protein K6-linked ubiquitination;ubiquitin-dependent protein catabolic process;protein K48-linked ubiquitination;ubiquitin-protein transferase activity;prote…	K06689	UBE2D, UBC4, UBC5	map04013	MAPK signaling pathway - fly	COG5078	S:Function unknown
Pig.23377	Ankrd26	ankyrin repeat domain-containing protein 26-like [Sus scrofa]	0.734914	-0.444352	0.951204	1	no	down	1.13784	0.186297	0.979531	1	no	up	0.715947	-0.482075	0.947067	1	no	down	1	0	1	1	no	no_change	1	0	1	1	no	no_change	1	0	1	1	no	no_change	XP_020933908.1	LOW QUALITY PROTEIN: ankyrin repeat domain-containing protein 26-like [Sus scrofa]								COG0666	S:Function unknown
Pig.23369	CDK20	cyclin-dependent kinase 20-like [Sus scrofa]	4.17713	2.06251	0.498146	1	no	up	1.77646	0.829004	0.790883	0.844654	no	up	2.25201	1.17121	0.702822	0.776694	no	up	0.425282	-1.23351	0.687564	1	no	down	0.539128	-0.891301	0.767113	1	no	down	1.26769	0.342206	0.91188	1	no	up	XP_020936689.1	cyclin-dependent kinase 20-like [Sus scrofa]	GO:0006468;GO:0005634;GO:0005654;GO:0004674;GO:0004693;GO:0005524	biological_process;cellular_component;cellular_component;molecular_function;molecular_function;molecular_function	protein phosphorylation;nucleus;nucleoplasm;protein serine/threonine kinase activity;cyclin-dependent protein serine/threonine kinase activity;ATP binding	K08817	CCRK			ENOG410XQDH	T:Signal transduction mechanisms
Pig.23366	RIPOR2	protein FAM65B isoform X5 [Sus scrofa]	1	0	1	1	no	no_change	7.75658	2.95542	0.683116	1	no	up	1	0	1	1	no	no_change	5.41891	2.438	0.736308	1	no	up	1	0	1	1	no	no_change	0.179776	-2.47572	0.732384	1	no	down	XP_005665694.1	protein FAM65B isoform X1 [Sus scrofa]	GO:0007605;GO:0048741	biological_process;biological_process	sensory perception of sound;skeletal muscle fiber development					ENOG410XR7R	U:Intracellular trafficking, secretion, and vesicular transport
Pig.23365	Hydin	granulocyte-macrophage colony-stimulating factor receptor subunit alpha-like isoform X3 [Sus scrofa]	4.0819	2.02924	0.596464	1	no	up	2.2162	1.14809	0.769827	1	no	up	0.715943	-0.482084	0.902215	1	no	down	0.542934	-0.881152	0.818154	1	no	down	0.175394	-2.51133	0.512285	1	no	down	0.323049	-1.63017	0.677802	1	no	down	XP_020937038.1	granulocyte-macrophage colony-stimulating factor receptor subunit alpha isoform X1 [Sus scrofa]				K05066	CSF2RA, GMCSFR, CD116	map04060	Cytokine-cytokine receptor interaction
Pig.23364	SDK1-201	mCG148162 [Mus musculus]	5.35581	2.4211	0.339448	1	no	up	1.13784	0.186301	0.945003	1	no	up	5.22639	2.38581	0.346504	1	no	up	0.21245	-2.2348	0.377912	1	no	down	0.975835	-0.0352903	0.988052	1	no	down	4.59324	2.19951	0.385459	1	no	up	EDL34428.1	mCG148162 [Mus musculus]	GO:0016021;GO:0010842;GO:0045202;GO:0060219;GO:0007156;GO:0007416	cellular_component;biological_process;cellular_component;biological_process;biological_process;biological_process	integral component of membrane;retina layer formation;synapse;camera-type eye photoreceptor cell differentiation;homophilic cell adhesion via plasma membrane adhesion molecules;synapse assembly	K16353	SDK			ENOG410YMNG	U:Intracellular trafficking, secretion, and vesicular transport
Pig.23363	Olfr1302	olfactory receptor 4K14-like [Sus scrofa]	0.370572	-1.43217	0.84304	1	no	down	0.573743	-0.801523	0.911763	1	no	down	0.361009	-1.4699	0.838962	1	no	down	1	0	1	1	no	no_change	1	0	1	1	no	no_change	1	0	1	1	no	no_change	XP_003128825.2	olfactory receptor 4K14-like [Sus scrofa]	GO:0004930;GO:0005886;GO:0007186;GO:0016021;GO:0004984	molecular_function;cellular_component;biological_process;cellular_component;molecular_function	G-protein coupled receptor activity;plasma membrane;G-protein coupled receptor signaling pathway;integral component of membrane;olfactory receptor activity	K04257	OLFR	map04740	Olfactory transduction	ENOG41118NZ	S:Function unknown
Pig.23360	ANKRD33B-201	ankyrin repeat domain-containing protein 33B [Sus scrofa]	0.143137	-2.80454	7.41456e-07	3.24313e-06	yes	down	0.314802	-1.66748	0.00132399	0.00317416	yes	down	0.0232688	-5.42546	6.25602e-07	2.71954e-06	yes	down	2.19931	1.13705	0.0813417	0.21333	no	up	0.162564	-2.62092	0.0236321	0.0746769	no	down	0.0739158	-3.75797	0.000937307	0.00846958	yes	down	XP_003134227.1	ankyrin repeat domain-containing protein 33B [Sus scrofa]								ENOG4111JDG	S:Function unknown
Pig.23356	ONECUT3-201	one cut domain family member 3 [Sus scrofa]	1	0	1	1	no	no_change	4.31643	2.10984	0.771386	1	no	up	1	0	1	1	no	no_change	3.01555	1.59242	0.826412	1	no	up	1	0	1	1	no	no_change	0.323056	-1.63014	0.822368	1	no	down	XP_020941176.1	one cut domain family member 3 [Sus scrofa]	GO:0005634;GO:0001228;GO:0005667;GO:0000977	cellular_component;molecular_function;cellular_component;molecular_function	nucleus;transcriptional activator activity, RNA polymerase II transcription regulatory region sequence-specific binding;transcription factor complex;RNA polymerase II regulatory region sequence-specific DNA binding					ENOG410YWY4	K:Transcription
Pig.23355	ATP8B3-201	phospholipid-transporting ATPase IK isoform X3 [Sus scrofa]	7.05393	2.81843	4.51689e-09	2.61111e-08	yes	up	7.31955	2.87175	3.22643e-09	1.7767e-08	yes	up	3.83854	1.94056	6.95138e-05	0.000222756	yes	up	1.03766	0.0533279	0.90524	0.957632	no	up	0.54417	-0.87787	0.0515393	0.13697	no	down	0.524423	-0.931198	0.0410002	0.146043	no	down	XP_020939877.1	phospholipid-transporting ATPase IK isoform X2 [Sus scrofa]				K01530	E7.6.2.1			COG0474	S:Function unknown
Pig.23354	CTTNBP2-201	collagen alpha-2(I) chain-like [Sus scrofa]	1	0	1	1	no	no_change	1	0	1	1	no	no_change	1	0	1	1	no	no_change	1	0	1	1	no	no_change	1	0	1	1	no	no_change	1	0	1	1	no	no_change	XP_020937327.1	collagen alpha-2(I
Pig.23351	FCRL6-201	Fc receptor-like protein 6 [Sus scrofa]	0.258342	-1.95265	0.554263	1	no	down	0.399984	-1.32199	0.688877	1	no	down	0.251674	-1.99037	0.546636	1	no	down	1.54828	0.630663	0.855177	1	no	up	0.974191	-0.0377231	0.991289	1	no	down	0.62921	-0.668386	0.846619	1	no	down	XP_020945249.1	Fc receptor-like protein 6 [Sus scrofa]	GO:0009897;GO:0019903;GO:0016021;GO:0042289	cellular_component;molecular_function;cellular_component;molecular_function	external side of plasma membrane;protein phosphatase binding;integral component of membrane;MHC class II protein binding	K17273	FCRL6			ENOG41117EG	U:Intracellular trafficking, secretion, and vesicular transport
Pig.23349	PLBD1-202	PREDICTED: heat-stable enterotoxin receptor-like, partial [Leptonychotes weddellii]	10.131	3.3407	2.52118e-07	1.17741e-06	yes	up	9.66528	3.27281	5.09004e-07	2.15194e-06	yes	up	4.65967	2.22023	0.000693014	0.00184598	yes	up	0.954032	-0.0678906	0.912072	0.961245	no	down	0.459942	-1.12048	0.0697708	0.171685	no	down	0.482104	-1.05258	0.0904593	0.247109	no	down	XP_020946789.1	heat-stable enterotoxin receptor isoform X1 [Sus scrofa]	GO:0042127;GO:0004383;GO:0005886;GO:0009636;GO:0005789;GO:0001653;GO:0007165;GO:0004672;GO:0007168;GO:0035556;GO:0005525;GO:0016021;GO:0005524;GO:0006182	biological_process;molecular_function;cellular_component;biological_process;cellular_component;molecular_function;biological_process;molecular_function;biological_process;biological_process;molecular_function;cellular_component;molecular_function;biological_process	regulation of cell proliferation;guanylate cyclase activity;plasma membrane;response to toxic substance;endoplasmic reticulum membrane;peptide receptor activity;signal transduction;protein kinase activity;receptor guanylyl cyclase signaling pathway;intracellular signal transduction;GTP binding;integral component of membrane;ATP binding;cGMP biosynthetic process	K12320	GUCY2C	map00230	Purine metabolism	COG2114	U:Intracellular trafficking, secretion, and vesicular transport
Pig.23346	MTMR7-201	myotubularin-related protein 7-like [Carlito syrichta]	1	0	1	1	no	no_change	39.0319	5.28658	0.461551	1	no	up	1	0	1	1	no	no_change	27.2685	4.76916	0.506543	1	no	up	1	0	1	1	no	no_change	0.035726	-4.80688	0.503186	1	no	down	XP_003984674.1	myotubularin-related protein 7 isoform X2 [Felis catus]	GO:0005737;GO:0052866;GO:0004725;GO:0046856	cellular_component;molecular_function;molecular_function;biological_process	cytoplasm;phosphatidylinositol phosphate phosphatase activity;protein tyrosine phosphatase activity;phosphatidylinositol dephosphorylation	K18083	MTMR6_7_8	map04070	Phosphatidylinositol signaling system	ENOG410XPTU	S:Function unknown
Pig.23345	ABCC4	multidrug resistance-associated protein 4-like isoform X1 [Sus scrofa]	1.43139	0.517419	0.943193	1	no	up	1.13784	0.186297	0.979531	1	no	up	0.715947	-0.482075	0.947067	1	no	down	0.794918	-0.331122	0.963628	1	no	down	0.500176	-0.999494	0.890518	1	no	down	1	0	1	1	no	no_change	XP_020937636.1	multidrug resistance-associated protein 4-like isoform X1 [Sus scrofa]				K05673	ABCC4	map04024	cAMP signaling pathway	COG1132	V:Defense mechanisms
Pig.23344	CDK20	cyclin-dependent kinase 20-like [Sus scrofa]	4.17713	2.06251	0.498146	1	no	up	1.77646	0.829004	0.790883	0.844654	no	up	2.25201	1.17121	0.702822	0.776694	no	up	0.425282	-1.23351	0.687564	1	no	down	0.539128	-0.891301	0.767113	1	no	down	1.26769	0.342206	0.91188	1	no	up	XP_020936689.1	cyclin-dependent kinase 20-like [Sus scrofa]	GO:0006468;GO:0005634;GO:0005654;GO:0004674;GO:0004693;GO:0005524	biological_process;cellular_component;cellular_component;molecular_function;molecular_function;molecular_function	protein phosphorylation;nucleus;nucleoplasm;protein serine/threonine kinase activity;cyclin-dependent protein serine/threonine kinase activity;ATP binding	K08817	CCRK			ENOG410XQDH	T:Signal transduction mechanisms
Pig.23342	LOC101143038	LOW QUALITY PROTEIN: WASH complex subunit 2A [Sus scrofa]	0.798313	-0.324974	0.371588	0.466301	no	down	0.621984	-0.685051	0.0792686	0.124986	no	down	1.41312	0.498883	0.155104	0.229807	no	up	0.779123	-0.360078	0.370062	0.576593	no	down	1.77013	0.823856	0.0234199	0.0741745	no	up	2.27195	1.18393	0.00240903	0.0179659	yes	up	XP_003133159.2	LOW QUALITY PROTEIN: WASH complex subunit 2A [Sus scrofa]	GO:0070273;GO:1990126;GO:2000813;GO:0080025;GO:0005730;GO:1900024;GO:0005546;GO:0005547;GO:0043325;GO:0031901;GO:0042147;GO:0005886;GO:0043231;GO:0005829;GO:0010314;GO:0036010;GO:0032266;GO:1905394;GO:0015031;GO:0071203;GO:0005768;GO:0005769	molecular_function;biological_process;biological_process;molecular_function;cellular_component;biological_process;molecular_function;molecular_function;molecular_function;cellular_component;biological_process;cellular_component;cellular_component;cellular_component;molecular_function;biological_process;molecular_function;molecular_function;biological_process;cellular_component;cellular_component;…	phosphatidylinositol-4-phosphate binding;retrograde transport, endosome to plasma membrane;negative regulation of barbed-end actin filament capping;phosphatidylinositol-3,5-bisphosphate binding;nucleolus;regulation of substrate adhesion-dependent cell spreading;phosphatidylinositol-4,5-bisphosphate binding;phosphatidylinositol-3,4,5-trisphosphate binding;phosphatidylinositol-3,4-bisphosphate bind…	K18462	FAM21	map04144	Endocytosis	ENOG4110AMY	S:Function unknown
Pig.23341	POMC	pro-opiomelanocortin-like [Sus scrofa]	2.78792	1.47919	0.838579	1	no	up	1	0	1	1	no	no_change	1	0	1	1	no	no_change	0.794918	-0.331122	0.963628	1	no	down	0.500176	-0.999494	0.890518	1	no	down	1	0	1	1	no	no_change	XP_020937755.1	pro-opiomelanocortin-like [Sus scrofa]	GO:0005179;GO:0007218;GO:0005615;GO:0030141;GO:2000852;GO:0005576;GO:0043400;GO:0001664	molecular_function;biological_process;cellular_component;cellular_component;biological_process;cellular_component;biological_process;molecular_function	hormone activity;neuropeptide signaling pathway;extracellular space;secretory granule;regulation of corticosterone secretion;extracellular region;cortisol secretion;G-protein coupled receptor binding	K05228	POMC	map04920	Adipocytokine signaling pathway	ENOG410Z5R4	O:Posttranslational modification, protein turnover, chaperones
Pig.23339	CCND3-201	G1/S-specific cyclin-D3 isoform X1 [Sus scrofa]	0.205068	-2.28582	0.693778	1	no	down	0.317501	-1.65517	0.775565	1	no	down	0.199776	-2.32355	0.688986	1	no	down	1	0	1	1	no	no_change	1	0	1	1	no	no_change	1	0	1	1	no	no_change	NP_001072146.1	G1/S-specific cyclin-D3 [Sus scrofa]	GO:0042127;GO:0005737;GO:0000122;GO:0005634;GO:0042098;GO:0046626;GO:0019901;GO:0045737;GO:0007165;GO:0004693;GO:0000307	biological_process;cellular_component;biological_process;cellular_component;biological_process;biological_process;molecular_function;biological_process;biological_process;molecular_function;cellular_component	regulation of cell proliferation;cytoplasm;negative regulation of transcription from RNA polymerase II promoter;nucleus;T cell proliferation;regulation of insulin receptor signaling pathway;protein kinase binding;positive regulation of cyclin-dependent protein serine/threonine kinase activity;signal transduction;cyclin-dependent protein serine/threonine kinase activity;cyclin-dependent protein ki…	K10152	CCND3	map04110	Cell cycle	ENOG410XRKC	S:Function unknown
Pig.23338	BYSL-201	bystin [Sus scrofa]	0.653442	-0.613869	0.573642	0.658042	no	down	0.543862	-0.878688	0.421198	0.512183	no	down	1.13282	0.179915	0.868919	0.907591	no	up	0.832303	-0.264819	0.808621	0.908103	no	down	1.73361	0.793784	0.466925	0.658001	no	up	2.08291	1.0586	0.332607	0.562036	no	up	NP_001124203.1	bystin [Sus scrofa]	GO:0005737;GO:0045177;GO:0030688;GO:0001829;GO:0008283;GO:0005634;GO:0005730;GO:0000462;GO:0006364;GO:0030515	cellular_component;cellular_component;cellular_component;biological_process;biological_process;cellular_component;cellular_component;biological_process;biological_process;molecular_function	cytoplasm;apical part of cell;preribosome, small subunit precursor;trophectodermal cell differentiation;cell proliferation;nucleus;nucleolus;maturation of SSU-rRNA from tricistronic rRNA transcript (SSU-rRNA, 5.8S rRNA, LSU-rRNA;rRNA processing;snoRNA binding	K14797	ENP1, BYSL			ENOG410XPH5	S:Function unknown
Pig.23333	NBPF6	neuroblastoma breakpoint family member 6-like isoform X1 [Sus scrofa]	0.734914	-0.444352	0.951204	1	no	down	1.13784	0.186297	0.979531	1	no	up	0.715947	-0.482075	0.947067	1	no	down	1	0	1	1	no	no_change	1	0	1	1	no	no_change	1	0	1	1	no	no_change	XP_020946353.1	neuroblastoma breakpoint family member 6-like isoform X3 [Sus scrofa]								ENOG4111C3E	S:Function unknown
Pig.23331	LOC115930553	immunoglobulin heavy chain variable region, partial [Sus scrofa]	1	0	1	1	no	no_change	8.33087	3.05847	0.67248	1	no	up	1	0	1	1	no	no_change	5.82012	2.54105	0.725417	1	no	up	1	0	1	1	no	no_change	0.167383	-2.57877	0.721509	1	no	down	AAA79740.1	immunoglobulin VDJ region, partial [Sus scrofa]								ENOG4111XUQ	S:Function unknown
Pig.23330	VPREB1-201	uncharacterized protein LOC110258824 [Sus scrofa]	35.7672	5.16057	0.0349985	0.0622318	no	up	131.997	7.04436	0.00373997	0.00819676	yes	up	75.8569	6.24521	0.010197	0.0212506	yes	up	3.69045	1.8838	0.383199	0.588424	no	up	2.12085	1.08464	0.615835	0.778642	no	up	0.574687	-0.799152	0.708992	0.859631	no	down	XP_020937731.1	uncharacterized protein LOC110258824 [Sus scrofa]								ENOG410YRGB	S:Function unknown
Pig.23329	LOC115930553	immunoglobulin heavy variable 3-23 [Sus scrofa]	29.1402	4.86494	0.497924	1	no	up	1	0	1	1	no	no_change	13.2734	3.73047	0.604005	1	no	up	0.0760521	-3.71687	0.604586	1	no	down	0.455502	-1.13447	0.873203	1	no	down	5.98934	2.5824	0.719571	1	no	up	XP_020937734.1	immunoglobulin heavy variable 3-23 [Sus scrofa]								ENOG410YRGB	S:Function unknown
Pig.23328	VPREB1-201	LOW QUALITY PROTEIN: Ig heavy chain V region 914 [Sus scrofa]	12.5046	3.64439	0.00816456	0.0171862	yes	up	10.4434	3.38452	0.0144785	0.0278657	yes	up	18.9842	4.24673	0.0020121	0.00488926	yes	up	0.835161	-0.259874	0.844484	0.928604	no	down	1.51818	0.602339	0.64698	0.800409	no	up	1.81782	0.862213	0.514265	0.718075	no	up	XP_020937728.1	LOW QUALITY PROTEIN: Ig heavy chain V region 914 [Sus scrofa]								ENOG410YRGB	S:Function unknown
Pig.23327	Synm	PREDICTED: synemin [Mustela putorius furo]	1	0	1	1	no	no_change	1	0	1	1	no	no_change	2.71597	1.44147	0.842641	1	no	up	1	0	1	1	no	no_change	1.89743	0.924049	0.898736	1	no	up	1.22552	0.293399	0.967769	1	no	up	XP_004405599.1	PREDICTED: synemin [Odobenus rosmarus divergens]	GO:0045104;GO:0008307;GO:0005200;GO:0005882	biological_process;molecular_function;molecular_function;cellular_component	intermediate filament cytoskeleton organization;structural constituent of muscle;structural constituent of cytoskeleton;intermediate filament	K10376	DMN			ENOG4111GBF	S:Function unknown
Pig.23326	SYNM	PREDICTED: synemin isoform X1 [Jaculus jaculus]	2.78792	1.47919	0.838579	1	no	up	1	0	1	1	no	no_change	1	0	1	1	no	no_change	0.794918	-0.331122	0.963628	1	no	down	0.500176	-0.999494	0.890518	1	no	down	1	0	1	1	no	no_change	XP_004271705.1	PREDICTED: synemin isoform X1 [Orcinus orca]	GO:0005882;GO:0005200;GO:0019215;GO:0031443;GO:0045104;GO:0060053;GO:0008307;GO:0017166;GO:0005912;GO:0042383;GO:0043034	cellular_component;molecular_function;molecular_function;biological_process;biological_process;cellular_component;molecular_function;molecular_function;cellular_component;cellular_component;cellular_component	intermediate filament;structural constituent of cytoskeleton;intermediate filament binding;fast-twitch skeletal muscle fiber contraction;intermediate filament cytoskeleton organization;neurofilament cytoskeleton;structural constituent of muscle;vinculin binding;adherens junction;sarcolemma;costamere	K10376	DMN			ENOG4111GBF	O:Posttranslational modification, protein turnover, chaperones
Pig.23325	TNC-201	tenascin isoform X17 [Sus scrofa]	0.111932	-3.15931	0.000745398	0.00197453	yes	down	0.54021	-0.888407	0.320379	0.409303	no	down	1.21976	0.286593	0.744393	0.812657	no	up	4.82623	2.2709	0.0170197	0.0683368	no	up	10.8973	3.4459	0.000237344	0.00169343	yes	up	2.25793	1.175	0.189123	0.399242	no	up	XP_020938766.1	tenascin isoform X2 [Sus scrofa]				K06252	TN	map05206	MicroRNAs in cancer	ENOG410ZYS4	S:Function unknown
Pig.23324	CES5A-201	LOW QUALITY PROTEIN: carboxylesterase 5A [Sus scrofa]	0.170328	-2.55361	0.722703	1	no	down	0.263713	-1.92296	0.789305	1	no	down	0.165932	-2.59133	0.71878	1	no	down	1	0	1	1	no	no_change	1	0	1	1	no	no_change	1	0	1	1	no	no_change	XP_020952757.1	LOW QUALITY PROTEIN: carboxylesterase 5A [Sus scrofa]	GO:0016787;GO:0016021	molecular_function;cellular_component	hydrolase activity;integral component of membrane	K15743	CES3_5			COG2272	I:Lipid transport and metabolism
Pig.23323	TCEAL8-202	NR:NA	11.4658	3.51926	0.0130036	0.025991	yes	up	3.2929	1.71936	0.255667	0.339797	no	up	3.07338	1.61983	0.272153	0.366352	no	up	0.287195	-1.7999	0.18461	0.369102	no	down	0.268049	-1.89943	0.148534	0.29919	no	down	0.933334	-0.0995345	0.944011	0.987868	no	down
Pig.23322	LOC107987423	liver carboxylesterase isoform X5 [Sus scrofa]	12.9382	3.69357	6.31893e-06	2.40775e-05	yes	up	9.21167	3.20346	9.05065e-05	0.00027174	yes	up	17.0526	4.09192	5.64878e-07	2.47247e-06	yes	up	0.711973	-0.490106	0.548143	0.729434	no	down	1.318	0.398352	0.625301	0.785264	no	up	1.8512	0.888458	0.276262	0.502942	no	up	NP_999411.2	liver carboxylesterase precursor [Sus scrofa]	GO:0016787;GO:0004806;GO:0005615;GO:0080030;GO:0052689;GO:0016042;GO:0005788;GO:0004771	molecular_function;molecular_function;cellular_component;molecular_function;molecular_function;biological_process;cellular_component;molecular_function	hydrolase activity;triglyceride lipase activity;extracellular space;methyl indole-3-acetate esterase activity;carboxylic ester hydrolase activity;lipid catabolic process;endoplasmic reticulum lumen;sterol esterase activity	K01044	CES1	map00983	Drug metabolism - other enzymes	COG2272	I:Lipid transport and metabolism
Pig.23321	OR2S2-201	PREDICTED: olfactory receptor 2S2-like [Mustela putorius furo]	1	0	1	1	no	no_change	1	0	1	1	no	no_change	1	0	1	1	no	no_change	1	0	1	1	no	no_change	1	0	1	1	no	no_change	1	0	1	1	no	no_change	XP_020921609.1	olfactory receptor 2S2 [Sus scrofa]	GO:0004930;GO:0005886;GO:0016021;GO:0004984	molecular_function;cellular_component;cellular_component;molecular_function	G-protein coupled receptor activity;plasma membrane;integral component of membrane;olfactory receptor activity	K04257	OLFR	map04740	Olfactory transduction	ENOG41113WQ	S:Function unknown
Pig.23320	OR2S2-201	olfactory receptor 2S2 [Sus scrofa]	1	0	1	1	no	no_change	1	0	1	1	no	no_change	1	0	1	1	no	no_change	1	0	1	1	no	no_change	1	0	1	1	no	no_change	1	0	1	1	no	no_change	XP_020921609.1	olfactory receptor 2S2 [Sus scrofa]	GO:0004930;GO:0005886;GO:0016021;GO:0004984	molecular_function;cellular_component;cellular_component;molecular_function	G-protein coupled receptor activity;plasma membrane;integral component of membrane;olfactory receptor activity	K04257	OLFR	map04740	Olfactory transduction	ENOG41113WQ	S:Function unknown
Pig.23318	Olfr358	olfactory receptor 1361-like [Sus scrofa]	1	0	1	1	no	no_change	1	0	1	1	no	no_change	1	0	1	1	no	no_change	1	0	1	1	no	no_change	1	0	1	1	no	no_change	1	0	1	1	no	no_change	XP_001926373.1	olfactory receptor 1361-like [Sus scrofa]	GO:0004930;GO:0005886;GO:0016021;GO:0004984	molecular_function;cellular_component;cellular_component;molecular_function	G-protein coupled receptor activity;plasma membrane;integral component of membrane;olfactory receptor activity	K04257	OLFR	map04740	Olfactory transduction	ENOG4111BJK	S:Function unknown
Pig.23315	PDK4-203	pyruvate dehydrogenase kinase, isozyme 4 [Sus scrofa]	0.129587	-2.94801	0.000159489	0.000477995	yes	down	0.554571	-0.850555	0.273731	0.359468	no	down	0.207106	-2.27156	0.00352566	0.00815784	yes	down	4.27954	2.09746	0.00733787	0.0363431	yes	up	1.59821	0.676453	0.388066	0.581389	no	up	0.373453	-1.421	0.0685145	0.205609	no	down	NP_001152778.1	pyruvate dehydrogenase kinase, isozyme 4 [Sus scrofa]	GO:0071398;GO:0046320;GO:0006885;GO:0008286;GO:0072593;GO:0010906;GO:0042593;GO:2000811;GO:0045124;GO:0009267;GO:0004672;GO:0010510;GO:0042304;GO:0005524	biological_process;biological_process;biological_process;biological_process;biological_process;biological_process;biological_process;biological_process;biological_process;biological_process;molecular_function;biological_process;biological_process;molecular_function	cellular response to fatty acid;regulation of fatty acid oxidation;regulation of pH;insulin receptor signaling pathway;reactive oxygen species metabolic process;regulation of glucose metabolic process;glucose homeostasis;negative regulation of anoikis;regulation of bone resorption;cellular response to starvation;protein kinase activity;regulation of acetyl-CoA biosynthetic process from pyruvate;r…	K00898	PDK2_3_4			COG0642	U:Intracellular trafficking, secretion, and vesicular transport
Pig.23313	OR4D10-201	LOW QUALITY PROTEIN: olfactory receptor 4D9-like [Sus scrofa]	0.734914	-0.444352	0.951204	1	no	down	1.13784	0.186297	0.979531	1	no	up	0.715947	-0.482075	0.947067	1	no	down	1	0	1	1	no	no_change	1	0	1	1	no	no_change	1	0	1	1	no	no_change	XP_003122776.2	LOW QUALITY PROTEIN: olfactory receptor 4D9-like [Sus scrofa]	GO:0004930;GO:0005886;GO:0007186;GO:0016021;GO:0004984	molecular_function;cellular_component;biological_process;cellular_component;molecular_function	G-protein coupled receptor activity;plasma membrane;G-protein coupled receptor signaling pathway;integral component of membrane;olfactory receptor activity	K04257	OLFR	map04740	Olfactory transduction	ENOG41119VH	U:Intracellular trafficking, secretion, and vesicular transport
Pig.23309	TAFA5-202	PREDICTED: protein FAM19A5 [Nanorana parkeri]	0.734913	-0.444354	0.946793	1	no	down	1.13784	0.186298	0.977679	1	no	up	2.53377	1.34128	0.839783	1	no	up	1	0	1	1	no	no_change	3.44771	1.78564	0.787815	1	no	up	2.22682	1.15499	0.861794	1	no	up	XP_024593164.1	protein FAM19A5 [Neophocaena asiaeorientalis asiaeorientalis]	GO:0016021	cellular_component	integral component of membrane					ENOG410YTJG	S:Function unknown
Pig.23308	CGN	cingulin [Sus scrofa]	881.989	9.78462	7.9094e-61	5.0752e-59	yes	up	1012.45	9.98363	3.1576e-63	2.06122e-61	yes	up	1071.75	10.0658	2.78237e-64	1.81028e-62	yes	up	1.14791	0.199014	0.517217	0.7039	no	up	1.21516	0.281142	0.359652	0.553378	no	up	1.05858	0.0821281	0.789173	0.90468	no	up	XP_005663504.1	cingulin [Sus scrofa]	GO:0016459;GO:0003774;GO:0005886;GO:0005923	cellular_component;molecular_function;cellular_component;cellular_component	myosin complex;motor activity;plasma membrane;bicellular tight junction	K06102	CGN	map04530	Tight junction	ENOG410YEC7	Z:Cytoskeleton
Pig.23302	CTNNA2	hypothetical protein CB1_000968013 [Camelus ferus]	1	0	1	1	no	no_change	1	0	1	1	no	no_change	1	0	1	1	no	no_change	1	0	1	1	no	no_change	1	0	1	1	no	no_change	1	0	1	1	no	no_change	NP_004380.2	catenin alpha-2 isoform 1 [Homo sapiens]	GO:0005200;GO:0015629;GO:0010975;GO:0030424;GO:0051149;GO:0098885;GO:0034316;GO:0060134;GO:0098888;GO:0005737;GO:0005634;GO:0005198;GO:0098609;GO:0099092;GO:2001222;GO:0042802;GO:0030027;GO:0051015;GO:0016323;GO:0098890;GO:0098688;GO:0005913;GO:0005912;GO:0007409;GO:0007155;GO:0098686;GO:0048854;GO:0005829;GO:0045296;GO:0048813;GO:0098831;GO:0014069;GO:0051823;GO:0021942	molecular_function;cellular_component;biological_process;cellular_component;biological_process;biological_process;biological_process;biological_process;cellular_component;cellular_component;cellular_component;molecular_function;biological_process;cellular_component;biological_process;molecular_function;cellular_component;molecular_function;cellular_component;cellular_component;cellular_component;…	structural constituent of cytoskeleton;actin cytoskeleton;regulation of neuron projection development;axon;positive regulation of muscle cell differentiation;modification of postsynaptic actin cytoskeleton;negative regulation of Arp2/3 complex-mediated actin nucleation;prepulse inhibition;extrinsic component of presynaptic membrane;cytoplasm;nucleus;structural molecule activity;cell-cell adhesion…	K05691	CTNNA	map04390	Hippo signaling pathway	ENOG410XSRU	U:Intracellular trafficking, secretion, and vesicular transport
Pig.23301	Pig.23301	proline-rich protein 2-like [Sus scrofa]	1	0	1	1	no	no_change	8.33087	3.05847	0.67248	1	no	up	1	0	1	1	no	no_change	5.82012	2.54105	0.725417	1	no	up	1	0	1	1	no	no_change	0.167383	-2.57877	0.721509	1	no	down	XP_020931474.1	proline-rich protein 2-like [Sus scrofa]
Pig.23296	SPATA17-201	spermatogenesis-associated protein 17 [Sus scrofa]	1.17992	0.23869	0.813204	0.862251	no	up	1.22836	0.296736	0.780511	0.835886	no	up	0.0710858	-3.81429	0.00969478	0.0203301	yes	down	1.04105	0.058046	0.957293	0.987681	no	up	0.0602462	-4.05298	0.00647141	0.0267903	yes	down	0.0578704	-4.11103	0.00706683	0.0413317	yes	down	XP_028344139.1	spermatogenesis-associated protein 17 isoform X2 [Physeter catodon]								ENOG41100C4	S:Function unknown
Pig.23293	LOC101151870	immunoglobulin kappa variable region, partial [Sus scrofa]	0.734914	-0.444352	0.951204	1	no	down	1.13784	0.186297	0.979531	1	no	up	0.715947	-0.482075	0.947067	1	no	down	1	0	1	1	no	no_change	1	0	1	1	no	no_change	1	0	1	1	no	no_change	AAR99923.1	immunoglobulin kappa variable region, partial [Sus scrofa]	GO:0038096;GO:0005886;GO:0038095;GO:0030449;GO:0070062;GO:0005615;GO:0006898;GO:0072562;GO:0002377;GO:0050900;GO:0050776;GO:0006956;GO:0003823;GO:0006955;GO:0006958;GO:0019814;GO:0005576	biological_process;cellular_component;biological_process;biological_process;cellular_component;cellular_component;biological_process;cellular_component;biological_process;biological_process;biological_process;biological_process;molecular_function;biological_process;biological_process;cellular_component;cellular_component	Fc-gamma receptor signaling pathway involved in phagocytosis;plasma membrane;Fc-epsilon receptor signaling pathway;regulation of complement activation;extracellular exosome;extracellular space;receptor-mediated endocytosis;blood microparticle;immunoglobulin production;leukocyte migration;regulation of immune response;complement activation;antigen binding;immune response;complement activation, cla…					ENOG410YQB2	S:Function unknown
Pig.23290	LOC101151870	immunoglobulin kappa variable region, partial [Sus scrofa]	25.4916	4.67195	0.0822787	0.131017	no	up	62.3499	5.96231	0.0257768	0.0467234	yes	up	60.4264	5.91711	0.0264212	0.049597	yes	up	2.4459	1.29036	0.597599	0.765866	no	up	2.37044	1.24516	0.609085	0.774125	no	up	0.969151	-0.0452069	0.985089	1	no	down	AAR99953.1	immunoglobulin kappa variable region, partial [Sus scrofa]								ENOG410YQB2	S:Function unknown
Pig.23278	SMIM15-201	PREDICTED: small integral membrane protein 15 [Chrysemys picta bellii]	1.63719	0.71122	0.201288	0.280753	no	up	1.67993	0.748401	0.200428	0.277533	no	up	2.72654	1.44707	0.00659302	0.014408	yes	up	1.02611	0.037181	0.9486	0.982436	no	up	1.66538	0.735849	0.160318	0.315506	no	up	1.62301	0.698668	0.207038	0.421845	no	up	XP_003925865.1	PREDICTED: small integral membrane protein 15 [Saimiri boliviensis boliviensis]	GO:0016021	cellular_component	integral component of membrane					ENOG410XUYP	S:Function unknown
Pig.23276	LCT	LOW QUALITY PROTEIN: lactase-phlorizin hydrolase [Sus scrofa]	0.842002	-0.248105	0.905348	1	no	down	0.176772	-2.50004	0.274291	0.36006	no	down	0.416118	-1.26494	0.565727	0.656314	no	down	0.209943	-2.25193	0.334289	1	no	down	0.4942	-1.01683	0.651267	1	no	down	2.35398	1.2351	0.61222	1	no	up	XP_020932077.1	LOW QUALITY PROTEIN: lactase-phlorizin hydrolase [Sus scrofa]	GO:0016021;GO:0005975;GO:0004553	cellular_component;biological_process;molecular_function	integral component of membrane;carbohydrate metabolic process;hydrolase activity, hydrolyzing O-glycosyl compounds	K01229	LCT	map04973	Carbohydrate digestion and absorption	COG2723	G:Carbohydrate transport and metabolism
Pig.23275	IL1B	interleukin-1 beta-like [Sus scrofa]	0.73491	-0.444361	0.906884	1	no	down	14.9661	3.90362	0.285009	1	no	up	1.39446	0.479706	0.899515	1	no	up	20.3645	4.34799	0.233717	1	no	up	1.89746	0.924067	0.807817	1	no	up	0.0931747	-3.42392	0.348372	1	no	down	XP_020937488.1	interleukin-1 beta-like [Sus scrofa]	GO:0005125;GO:0071222;GO:0005149;GO:0010628;GO:0001660;GO:0019221;GO:0070062;GO:0031410;GO:0005776;GO:0045766;GO:0032729;GO:0043123;GO:2000556;GO:0005178;GO:0030593;GO:0030141;GO:2000866;GO:0046330;GO:0006955;GO:0005615;GO:0050999;GO:0005829;GO:0005764;GO:0051781;GO:0045944;GO:0016032;GO:0010575;GO:0032755	molecular_function;biological_process;molecular_function;biological_process;biological_process;biological_process;cellular_component;cellular_component;cellular_component;biological_process;biological_process;biological_process;biological_process;molecular_function;biological_process;cellular_component;biological_process;biological_process;biological_process;cellular_component;biological_process;…	cytokine activity;cellular response to lipopolysaccharide;interleukin-1 receptor binding;positive regulation of gene expression;fever generation;cytokine-mediated signaling pathway;extracellular exosome;cytoplasmic vesicle;autophagosome;positive regulation of angiogenesis;positive regulation of interferon-gamma production;positive regulation of I-kappaB kinase/NF-kappaB signaling;positive regulat…	K04519	IL1B	map05140	Leishmaniasis	ENOG410XU2E	K:Transcription
Pig.23273	Cldn34-ps	claudin-34 [Sus scrofa]	1	0	1	1	no_test	no_test	1	0	1	1	no_test	no_test	1	0	1	1	no_test	no_test	1	0	1	1	no_test	no_test	1	0	1	1	no_test	no_test	1	0	1	1	no_test	no_test	XP_020937486.1	claudin-34 [Sus scrofa]	GO:0016021;GO:0005923;GO:0005198	cellular_component;cellular_component;molecular_function	integral component of membrane;bicellular tight junction;structural molecule activity					ENOG4111PMW	S:Function unknown
Pig.23272	MMP2-201	gelatinase A [Sus scrofa]	0.017659	-5.82345	1.94406e-28	4.33138e-27	yes	down	0.0226315	-5.46552	9.55112e-24	1.65458e-22	yes	down	0.011056	-6.49902	6.72027e-30	1.5477e-28	yes	down	1.28158	0.357929	0.564112	0.74274	no	up	0.626084	-0.675573	0.295215	0.486591	no	down	0.488523	-1.0335	0.117254	0.293853	no	down	AAK97133.1	gelatinase A [Sus scrofa]	GO:0004222;GO:0008270;GO:0031012	molecular_function;molecular_function;cellular_component	metalloendopeptidase activity;zinc ion binding;extracellular matrix	K01398	MMP2	map05205	Proteoglycans in cancer	ENOG410XQ5D	O:Posttranslational modification, protein turnover, chaperones
Pig.23270	Cldn34-ps	claudin-34-like [Sus scrofa]	1	0	1	1	no_test	no_test	1	0	1	1	no_test	no_test	1	0	1	1	no_test	no_test	1	0	1	1	no_test	no_test	1	0	1	1	no_test	no_test	1	0	1	1	no_test	no_test	XP_020937486.1	claudin-34 [Sus scrofa]	GO:0016021;GO:0005923;GO:0005198	cellular_component;cellular_component;molecular_function	integral component of membrane;bicellular tight junction;structural molecule activity					ENOG4111PMW	S:Function unknown
Pig.23266	OR1A1	olfactory receptor 1A1-like [Sus scrofa]	0.734914	-0.444352	0.951204	1	no	down	1.13784	0.186297	0.979531	1	no	up	0.715947	-0.482075	0.947067	1	no	down	1	0	1	1	no	no_change	1	0	1	1	no	no_change	1	0	1	1	no	no_change	XP_020923324.1	olfactory receptor 1A1-like [Sus scrofa]	GO:0004930;GO:0005886;GO:0007186;GO:0016021;GO:0004984	molecular_function;cellular_component;biological_process;cellular_component;molecular_function	G-protein coupled receptor activity;plasma membrane;G-protein coupled receptor signaling pathway;integral component of membrane;olfactory receptor activity	K04257	OLFR	map04740	Olfactory transduction	ENOG41113BM	U:Intracellular trafficking, secretion, and vesicular transport
Pig.23262	ASB1-201	ankyrin repeat and SOCS box protein 1 [Odocoileus virginianus texanus]	1.53345	0.616783	0.0946948	0.147781	no	up	0.933458	-0.099343	0.805028	0.855727	no	down	0.809642	-0.304645	0.432012	0.531144	no	down	0.60873	-0.716127	0.0740926	0.200447	no	down	0.527986	-0.921428	0.0170267	0.0578988	no	down	0.867357	-0.205302	0.62346	0.802213	no	down	XP_020736291.1	ankyrin repeat and SOCS box protein 1 [Odocoileus virginianus texanus]	GO:0016567;GO:0035556	biological_process;biological_process	protein ubiquitination;intracellular signal transduction	K10323	ASB1			COG0666	S:Function unknown
Pig.23256	LOC101141135	putative methyl-CpG-binding domain protein 3-like 5 [Sus scrofa]	1	0	1	1	no	no_change	4.31643	2.10984	0.771386	1	no	up	1	0	1	1	no	no_change	3.01555	1.59242	0.826412	1	no	up	1	0	1	1	no	no_change	0.323056	-1.63014	0.822368	1	no	down	XP_005654808.2	putative methyl-CpG-binding domain protein 3-like 5 [Sus scrofa]								ENOG4111HPQ	S:Function unknown
Pig.23255	Vmn2r33	LOW QUALITY PROTEIN: vomeronasal type-2 receptor 116-like [Sus scrofa]	1	0	1	1	no	no_change	1	0	1	1	no	no_change	1	0	1	1	no	no_change	1	0	1	1	no	no_change	1	0	1	1	no	no_change	1	0	1	1	no	no_change	XP_020940801.1	LOW QUALITY PROTEIN: vomeronasal type-2 receptor 116-like [Sus scrofa]	GO:0004930;GO:0016021;GO:0005886	molecular_function;cellular_component;cellular_component	G-protein coupled receptor activity;integral component of membrane;plasma membrane	K04612	CASR	map04928	Parathyroid hormone synthesis, secretion and action	ENOG410XR6W	U:Intracellular trafficking, secretion, and vesicular transport
Pig.23254	STARD3-202	stAR-related lipid transfer protein 3 isoform X1 [Sus scrofa]	1.06793	0.0948126	0.684502	0.755369	no	up	0.959432	-0.0597478	0.805476	0.856111	no	down	1.04222	0.0596536	0.798202	0.855064	no	up	0.898406	-0.15456	0.529444	0.713701	no	down	0.975924	-0.035159	0.881873	0.95165	no	down	1.08628	0.119401	0.627076	0.804607	no	up	XP_005653968.1	stAR-related lipid transfer protein 3 isoform X1 [Sus scrofa]	GO:0005737;GO:0006701;GO:0044232;GO:0015485;GO:0030301;GO:0016021;GO:0005770;GO:0007165;GO:0017127;GO:0005789;GO:0004864;GO:0005739;GO:0099044;GO:0140284;GO:0005768;GO:0031902;GO:0042803	cellular_component;biological_process;cellular_component;molecular_function;biological_process;cellular_component;cellular_component;biological_process;molecular_function;cellular_component;molecular_function;cellular_component;biological_process;cellular_component;cellular_component;cellular_component;molecular_function	cytoplasm;progesterone biosynthetic process;organelle membrane contact site;cholesterol binding;cholesterol transport;integral component of membrane;late endosome;signal transduction;cholesterol transporter activity;endoplasmic reticulum membrane;protein phosphatase inhibitor activity;mitochondrion;vesicle tethering to endoplasmic reticulum;endoplasmic reticulum-endosome membrane contact site;end…					ENOG41100B5	S:Function unknown
Pig.23253	TCAP-201	telethonin [Sus scrofa]	1	0	1	1	no	no_change	8.01952	3.00352	0.678144	1	no	up	4.97672	2.31519	0.749085	1	no	up	5.6026	2.4861	0.731219	1	no	up	3.47684	1.79778	0.803852	1	no	up	0.620576	-0.68832	0.923992	1	no	down	AAH13330.1	Titin-cap (telethonin	GO:0030241;GO:0030240;GO:0031674;GO:0044325;GO:0060048;GO:0030018;GO:0035994;GO:0031432;GO:0007512;GO:0050982;GO:0003300;GO:0030916;GO:0036122;GO:0065003;GO:0055003;GO:0035995;GO:0055008;GO:0070080;GO:0048769;GO:0030049;GO:0008307;GO:0045214;GO:0001756;GO:0003009;GO:0030674;GO:0051373;GO:0005829;GO:0048739;GO:0014898	biological_process;biological_process;cellular_component;molecular_function;biological_process;cellular_component;biological_process;molecular_function;biological_process;biological_process;biological_process;biological_process;molecular_function;biological_process;biological_process;biological_process;biological_process;molecular_function;biological_process;biological_process;molecular_function;…	skeletal muscle myosin thick filament assembly;skeletal muscle thin filament assembly;I band;ion channel binding;cardiac muscle contraction;Z disc;response to muscle stretch;titin binding;adult heart development;detection of mechanical stimulus;cardiac muscle hypertrophy;otic vesicle formation;BMP binding;macromolecular complex assembly;cardiac myofibril assembly;detection of muscle stretch;cardi…	K19879	TCAP			ENOG4111SDJ	S:Function unknown
Pig.23252	PNMT-201	phenylethanolamine N-methyltransferase [Sus scrofa]	0.0458078	-4.44826	0.00117439	0.0029864	yes	down	0.6471	-0.62794	0.509164	0.597978	no	down	0.0446255	-4.48599	0.00106583	0.00273556	yes	down	14.1264	3.82032	0.00953036	0.0443052	yes	up	1	0	1	1	no	no_change	0.0689624	-3.85805	0.00884423	0.0487236	yes	down	NP_001116636.1	phenylethanolamine N-methyltransferase [Sus scrofa]	GO:0008168;GO:0005829;GO:0004603;GO:0042418	molecular_function;cellular_component;molecular_function;biological_process	methyltransferase activity;cytosol;phenylethanolamine N-methyltransferase activity;epinephrine biosynthetic process	K00553	PNMT	map00350	Tyrosine metabolism	ENOG4111F9R	S:Function unknown
Pig.23251	PGAP3-201	post-GPI attachment to proteins factor 3 isoform X1 [Sus scrofa]	1	0	1	1	no	no_change	1	0	1	1	no	no_change	4.97966	2.31605	0.66363	1	no	up	1	0	1	1	no	no_change	3.47888	1.79862	0.735555	1	no	up	2.24695	1.16796	0.826401	1	no	up	XP_003131568.3	post-GPI attachment to proteins factor 3 isoform X1 [Sus scrofa]	GO:0016021;GO:0000139;GO:0031227;GO:0016788;GO:0006506	cellular_component;cellular_component;cellular_component;molecular_function;biological_process	integral component of membrane;Golgi membrane;intrinsic component of endoplasmic reticulum membrane;hydrolase activity, acting on ester bonds;GPI anchor biosynthetic process					COG5237	S:Function unknown
Pig.23239	LOC101151870	immunoglobulin kappa variable region, partial [Sus scrofa]	1	0	1	1	no	no_change	1	0	1	1	no	no_change	1	0	1	1	no	no_change	1	0	1	1	no	no_change	1	0	1	1	no	no_change	1	0	1	1	no	no_change	AAR99914.1	immunoglobulin kappa variable region, partial [Sus scrofa]								ENOG410YQB2	S:Function unknown
Pig.23238	LOC101151870	immunoglobulin kappa variable region, partial [Sus scrofa]	2.78792	1.47919	0.838579	1	no	up	4.31643	2.10984	0.771386	1	no	up	2.71597	1.44147	0.842641	1	no	up	1.54826	0.63065	0.930789	1	no	up	0.974192	-0.0377224	0.995855	1	no	down	0.629216	-0.668372	0.926661	1	no	down	AAR99923.1	immunoglobulin kappa variable region, partial [Sus scrofa]								ENOG410YQB2	S:Function unknown
Pig.23232	LOC115930553	uncharacterized protein LOC110258824 [Sus scrofa]	2.25822	1.17519	0.404692	0.499668	no	up	6.94124	2.79519	0.0403485	0.0694759	no	up	4.78537	2.25863	0.0965579	0.15371	no	up	3.07376	1.62	0.215035	0.407468	no	up	2.11909	1.08344	0.405406	0.598793	no	up	0.689412	-0.536562	0.668048	0.834426	no	down	XP_020937731.1	uncharacterized protein LOC110258824 [Sus scrofa]								ENOG410YRGB	S:Function unknown
Pig.23231	LOC115930553	uncharacterized protein LOC110258822 [Sus scrofa]	7.00055	2.80747	0.137098	0.202746	no	up	20.23	4.33842	0.0198721	0.0370003	yes	up	36.4437	5.1876	0.0048966	0.0109795	yes	up	2.88977	1.53095	0.348924	0.556537	no	up	5.20583	2.38013	0.139903	0.28629	no	up	1.80147	0.849176	0.591548	0.779251	no	up	XP_020937730.1	uncharacterized protein LOC110258822 [Sus scrofa]								ENOG410YMG4	S:Function unknown
Pig.23230	VPREB1-201	immunoglobulin heavy variable 3-23 [Sus scrofa]	14.6374	3.87159	0.0076209	0.0161691	yes	up	86.1343	6.42852	4.53286e-06	1.66967e-05	yes	up	127.033	6.98906	5.11936e-07	2.25728e-06	yes	up	5.88453	2.55693	0.00351263	0.0205379	yes	up	8.67868	3.11748	0.00028676	0.00199719	yes	up	1.47483	0.560549	0.468987	0.685204	no	up	XP_020937611.1	immunoglobulin heavy variable 3-23 [Sus scrofa]								ENOG410YMG4	S:Function unknown
Pig.23229	VPREB1-201	immunoglobulin heavy variable 3-23 [Sus scrofa]	2.83143	1.50153	0.243358	0.328747	no	up	6.05448	2.598	0.0423163	0.0724404	no	up	17.7549	4.15015	0.00102526	0.00264002	yes	up	2.13831	1.09647	0.381356	0.586938	no	up	6.27065	2.64861	0.0322025	0.0950036	no	up	2.93253	1.55215	0.206525	0.421166	no	up	XP_020937611.1	immunoglobulin heavy variable 3-23 [Sus scrofa]								ENOG410YMG4	S:Function unknown
Pig.23223	RAET1E	NKG2D ligand 4-like [Sus scrofa]	0.573689	-0.80166	0.52915	0.617828	no	down	0.156949	-2.67163	0.101926	0.155657	no	down	0.460311	-1.11932	0.390077	0.490804	no	down	0.273579	-1.86997	0.269932	0.472218	no	down	0.802371	-0.317659	0.817785	0.912881	no	down	2.93286	1.55231	0.365809	0.594677	no	up	XP_013847945.1	NKG2D ligand 4-like [Sus scrofa]				K07987	RAET1	map04650	Natural killer cell mediated cytotoxicity	ENOG411150N	S:Function unknown
Pig.23222	ADRB1-201	PREDICTED: beta-1 adrenergic receptor [Chinchilla lanigera]	0.0598523	-4.06245	0.00733366	0.0156234	yes	down	0.0926681	-3.43178	0.0235097	0.043079	yes	down	0.214163	-2.22322	0.0634807	0.106825	no	down	1.54828	0.630665	0.739666	0.864086	no	up	3.57818	1.83923	0.266662	0.454552	no	up	2.31107	1.20856	0.465452	0.682804	no	up	NP_001116546.1	beta-1 adrenergic receptor [Sus scrofa]	GO:0043231;GO:0005088;GO:0031694;GO:0099579;GO:1905665;GO:0051380;GO:0004940;GO:0007613;GO:0008144;GO:0035240;GO:0007189;GO:0007266;GO:0060080;GO:0045986;GO:0005634;GO:0086004;GO:0003084;GO:0043547;GO:0004935;GO:0005980;GO:0098685;GO:0016021;GO:0016020;GO:0002024;GO:0061051;GO:0043065;GO:0046878;GO:0007188;GO:0002025;GO:0010460;GO:0035811;GO:1900135;GO:0071880;GO:0007186;GO:0005737;GO:0006915;GO:…	cellular_component;molecular_function;molecular_function;molecular_function;biological_process;molecular_function;molecular_function;biological_process;molecular_function;molecular_function;biological_process;biological_process;biological_process;biological_process;cellular_component;biological_process;biological_process;biological_process;molecular_function;biological_process;cellular_component;…	intracellular membrane-bounded organelle;Ras guanyl-nucleotide exchange factor activity;alpha-2A adrenergic receptor binding;G-protein coupled neurotransmitter receptor activity involved in regulation of postsynaptic membrane potential;positive regulation of calcium ion import across plasma membrane;norepinephrine binding;beta1-adrenergic receptor activity;memory;drug binding;dopamine binding;ade…	K04141	ADRB1	map04261	Adrenergic signaling in cardiomyocytes	ENOG410XRW9	U:Intracellular trafficking, secretion, and vesicular transport
Pig.23221	SLC38A2-201	sodium-coupled neutral amino acid transporter 2 isoform X2 [Sus scrofa]	1	0	1	1	no	no_change	1	0	1	1	no	no_change	1	0	1	1	no	no_change	1	0	1	1	no	no_change	1	0	1	1	no	no_change	1	0	1	1	no	no_change	XP_013853418.1	sodium-coupled neutral amino acid transporter 2 isoform X2 [Sus scrofa]	GO:0003333;GO:0015171;GO:0005887;GO:0005886;GO:0015186;GO:0016021	biological_process;molecular_function;cellular_component;cellular_component;molecular_function;cellular_component	amino acid transmembrane transport;amino acid transmembrane transporter activity;integral component of plasma membrane;plasma membrane;L-glutamine transmembrane transporter activity;integral component of membrane	K14207	SLC38A2, SNAT2	map04727	GABAergic synapse	COG0814	E:Amino acid transport and metabolism
Pig.23218	LOC101151870	immunoglobulin kappa variable region, partial [Sus scrofa]	0.391017	-1.3547	0.851505	1	no	down	2.27576	1.18635	0.869306	1	no	up	0.380925	-1.39242	0.84742	1	no	down	5.82012	2.54105	0.725417	1	no	up	1	0	1	1	no	no_change	0.167383	-2.57877	0.721509	1	no	down	AAR99982.1	immunoglobulin kappa variable region, partial [Sus scrofa]								ENOG410YQB2	S:Function unknown
Pig.23217	FAM50B-201	protein FAM50B [Sus scrofa]	0.19017	-2.39464	0.706465	1	no	down	0.294433	-1.76399	0.781454	1	no	down	0.185262	-2.43236	0.70206	1	no	down	1	0	1	1	no	no_change	1	0	1	1	no	no_change	1	0	1	1	no	no_change	XP_013832854.2	protein FAM50B [Sus scrofa]	GO:0005654;GO:0005634;GO:0045171	cellular_component;cellular_component;cellular_component	nucleoplasm;nucleus;intercellular bridge	K13119	FAM50, XAP5			ENOG410XNXM	K:Transcription
Pig.23216	ELF3-201	ETS-related transcription factor Elf-3 isoform X2 [Sus scrofa]	90.1408	6.49411	1.37621e-06	5.76162e-06	yes	up	311.464	8.28292	5.11677e-10	3.10662e-09	yes	up	221.491	7.7911	4.87122e-09	2.69448e-08	yes	up	3.4553	1.78881	0.00754332	0.0370868	yes	up	2.45716	1.29699	0.0519001	0.137616	no	up	0.711128	-0.491818	0.443587	0.664955	no	down	XP_020920188.1	ETS-related transcription factor Elf-3 isoform X2 [Sus scrofa]	GO:0043565;GO:0001824;GO:0005794;GO:0006357;GO:0003700;GO:0005634;GO:0030855;GO:0003713;GO:0001228;GO:0060056;GO:0005654;GO:0030198;GO:0045892;GO:0006954;GO:0006366;GO:0030154;GO:0000978;GO:0005829;GO:0000981	molecular_function;biological_process;cellular_component;biological_process;molecular_function;cellular_component;biological_process;molecular_function;molecular_function;biological_process;cellular_component;biological_process;biological_process;biological_process;biological_process;biological_process;molecular_function;cellular_component;molecular_function	sequence-specific DNA binding;blastocyst development;Golgi apparatus;regulation of transcription from RNA polymerase II promoter;transcription factor activity, sequence-specific DNA binding;nucleus;epithelial cell differentiation;transcription coactivator activity;transcriptional activator activity, RNA polymerase II transcription regulatory region sequence-specific binding;mammary gland involuti…	K09429	K09429, ELF3			ENOG4111K4J	K:Transcription
Pig.23215	RNPEP-201	aminopeptidase B [Sus scrofa]	0.325796	-1.61796	1.96916e-05	6.9239e-05	yes	down	0.244573	-2.03166	1.96791e-07	8.78918e-07	yes	down	0.234263	-2.0938	4.55544e-08	2.25643e-07	yes	down	0.750694	-0.413704	0.299391	0.504654	no	down	0.719049	-0.475839	0.22387	0.401406	no	down	0.957846	-0.0621349	0.877268	0.954282	no	down	XP_020920186.1	aminopeptidase B [Sus scrofa]	GO:0004177;GO:0005615;GO:0005576;GO:0008270;GO:0005886;GO:0008237	molecular_function;cellular_component;cellular_component;molecular_function;cellular_component;molecular_function	aminopeptidase activity;extracellular space;extracellular region;zinc ion binding;plasma membrane;metallopeptidase activity	K01260	RNPEP			COG0308	E:Amino acid transport and metabolism
Pig.23214	ACTR1A-201	PREDICTED: alpha-centractin isoform X2 [Nomascus leucogenys]	0.278502	-1.84424	0.0125044	0.025121	yes	down	0.295202	-1.76023	0.0177483	0.0334567	yes	down	0.344783	-1.53624	0.0370003	0.0666444	no	down	1.05997	0.0840175	0.910741	0.960489	no	up	1.23799	0.308005	0.678723	0.823162	no	up	1.16796	0.223988	0.76448	0.890324	no	up	ELK05000.1	Alpha-centractin [Pteropus alecto]	GO:0000086;GO:0015630;GO:0005875;GO:0030137;GO:0097711;GO:0005737;GO:0006888;GO:0070062;GO:0005813;GO:0005814;GO:0099738;GO:0005524;GO:0005525;GO:0005856;GO:0030473;GO:0019886;GO:0007283;GO:0005869;GO:0002177;GO:0010389;GO:0000132;GO:0016192;GO:0005829	biological_process;cellular_component;cellular_component;cellular_component;biological_process;cellular_component;biological_process;cellular_component;cellular_component;cellular_component;cellular_component;molecular_function;molecular_function;cellular_component;biological_process;biological_process;biological_process;cellular_component;cellular_component;biological_process;biological_process;…	G2/M transition of mitotic cell cycle;microtubule cytoskeleton;microtubule associated complex;COPI-coated vesicle;ciliary basal body docking;cytoplasm;ER to Golgi vesicle-mediated transport;extracellular exosome;centrosome;centriole;cell cortex region;ATP binding;GTP binding;cytoskeleton;nuclear migration along microtubule;antigen processing and presentation of exogenous peptide antigen via MHC c…	K16575	ACTR1, ARP1			COG5277	Z:Cytoskeleton
Pig.23213	MFSD13A-201	transmembrane protein 180 isoform X4 [Sus scrofa]	1.05685	0.0797674	0.91702	0.941323	no	up	0.994319	-0.00822001	0.99183	0.998465	no	down	1.39596	0.481263	0.521061	0.615655	no	up	0.940834	-0.0879874	0.914274	0.962377	no	down	1.32088	0.401495	0.599957	0.768255	no	up	1.40394	0.489483	0.542007	0.741977	no	up	XP_005671479.1	transmembrane protein 180 isoform X4 [Sus scrofa]	GO:0016021	cellular_component	integral component of membrane					ENOG410Z5E9	S:Function unknown
Pig.23209	CDK20	cyclin-dependent kinase 20 [Sus scrofa]	0.443274	-1.17373	0.00333428	0.0076859	yes	down	0.309551	-1.69175	0.000167923	0.000480677	yes	down	0.545922	-0.873234	0.0254239	0.0479487	no	down	0.698329	-0.518021	0.275925	0.478539	no	down	1.23157	0.300497	0.474576	0.665219	no	up	1.76359	0.818517	0.0801512	0.228088	no	up	NP_001182258.1	cyclin-dependent kinase 20 [Sus scrofa]	GO:0006468;GO:0005634;GO:0005654;GO:0004674;GO:0004693;GO:0005524	biological_process;cellular_component;cellular_component;molecular_function;molecular_function;molecular_function	protein phosphorylation;nucleus;nucleoplasm;protein serine/threonine kinase activity;cyclin-dependent protein serine/threonine kinase activity;ATP binding	K08817	CCRK			ENOG410XQDH	T:Signal transduction mechanisms
Pig.23207	OR1D5-201	olfactory receptor 1D2 [Sus scrofa]	1	0	1	1	no	no_change	1	0	1	1	no	no_change	1	0	1	1	no	no_change	1	0	1	1	no	no_change	1	0	1	1	no	no_change	1	0	1	1	no	no_change	XP_020923312.1	olfactory receptor 1D2 [Sus scrofa]	GO:0004930;GO:0005886;GO:0007186;GO:0016021;GO:0004984	molecular_function;cellular_component;biological_process;cellular_component;molecular_function	G-protein coupled receptor activity;plasma membrane;G-protein coupled receptor signaling pathway;integral component of membrane;olfactory receptor activity	K04257	OLFR	map04740	Olfactory transduction	ENOG41116CF	U:Intracellular trafficking, secretion, and vesicular transport
Pig.23205	DPF1-201	PREDICTED: zinc finger protein neuro-d4 isoform X4 [Chinchilla lanigera]	0.00387889	-8.01014	1.85512e-10	1.24515e-09	yes	down	0.016783	-5.89686	3.64733e-10	2.25686e-09	yes	down	0.00703763	-7.15069	1.16581e-10	7.71496e-10	yes	down	4.32676	2.11329	0.160474	0.335934	no	up	1.81434	0.859447	0.595004	0.764945	no	up	0.419331	-1.25384	0.365395	0.594419	no	down	XP_007994836.1	PREDICTED: zinc finger protein neuro-d4 isoform X1 [Chlorocebus sabaeus]				K13196	DPF2, REQ			ENOG410YDAG	S:Function unknown
Pig.23204	PPP1R14A-201	protein phosphatase 1 regulatory subunit 14A [Sus scrofa]	1.44772	0.533783	0.211134	0.292083	no	up	1.15106	0.202958	0.644804	0.719718	no	up	1.59329	0.672008	0.114021	0.17698	no	up	0.795081	-0.330825	0.452219	0.649644	no	down	1.10055	0.138225	0.745028	0.866364	no	up	1.3842	0.469051	0.284757	0.512448	no	up	NP_999502.1	protein phosphatase 1 regulatory subunit 14A [Sus scrofa]	GO:0042325;GO:0005737;GO:0035690;GO:0004865	biological_process;cellular_component;biological_process;molecular_function	regulation of phosphorylation;cytoplasm;cellular response to drug;protein serine/threonine phosphatase inhibitor activity	K12328	PPP1R14A, CPI17	map04270	Vascular smooth muscle contraction	ENOG4111Q1J	T:Signal transduction mechanisms
Pig.23203	ACER2-201	LOW QUALITY PROTEIN: alkaline ceramidase 2 [Sus scrofa]	0.0351106	-4.83195	0.00599256	0.013045	yes	down	0.78544	-0.348426	0.803698	0.854544	no	down	0.0342044	-4.86967	0.00561177	0.012443	yes	down	22.3705	4.48353	0.0130188	0.0560301	no	up	1	0	1	1	no	no_change	0.043548	-4.52125	0.0122747	0.0622049	no	down	XP_001926946.3	LOW QUALITY PROTEIN: alkaline ceramidase 2 [Sus scrofa]	GO:0090285;GO:0008284;GO:0032526;GO:0016811;GO:0030330;GO:0046512;GO:0016021;GO:0006919;GO:0001953;GO:0006672;GO:0033629;GO:0035690;GO:0030173;GO:0071633;GO:0010506;GO:0046514	biological_process;biological_process;biological_process;molecular_function;biological_process;biological_process;cellular_component;biological_process;biological_process;biological_process;biological_process;biological_process;cellular_component;molecular_function;biological_process;biological_process	negative regulation of protein glycosylation in Golgi;positive regulation of cell proliferation;response to retinoic acid;hydrolase activity, acting on carbon-nitrogen (but not peptide;DNA damage response, signal transduction by p53 class mediator;sphingosine biosynthetic process;integral component of membrane;activation of cysteine-type endopeptidase activity involved in apoptotic process;negati…	K01441	ACER1_2, ASAH3	map00600	Sphingolipid metabolism	ENOG4111RPN	U:Intracellular trafficking, secretion, and vesicular transport
Pig.23195	TOPAZ1-201	NR:NA	1	0	1	1	no	no_change	1	0	1	1	no	no_change	1	0	1	1	no	no_change	1	0	1	1	no	no_change	1	0	1	1	no	no_change	1	0	1	1	no	no_change
Pig.23192	PTEN	PREDICTED: phosphatidylinositol 3,4,5-trisphosphate 3-phosphatase and dual-specificity protein phosphatase PTEN [Condylura cristata]	3.17812	1.66817	0.168207	0.241299	no	up	0.885635	-0.175216	0.908573	0.937142	no	down	3.36023	1.74856	0.146564	0.218791	no	up	0.278666	-1.84339	0.203018	0.392699	no	down	1.0573	0.080386	0.941974	0.988605	no	up	3.79415	1.92378	0.18245	0.390709	no	up	XP_023080985.1	phosphatidylinositol 3,4,5-trisphosphate 3-phosphatase and dual-specificity protein phosphatase PTEN isoform X1 [Piliocolobus tephrosceles]	GO:0030336;GO:0006470;GO:0016314;GO:0051898;GO:0051895;GO:0007417;GO:0005737;GO:0016605;GO:0051717;GO:0046856;GO:0046855;GO:0016477;GO:0008285;GO:0008138;GO:0006915;GO:0030165;GO:0010975;GO:0007507;GO:0007399;GO:0043491;GO:0004725;GO:0031647;GO:0004722;GO:0004438;GO:0051800	biological_process;biological_process;molecular_function;biological_process;biological_process;biological_process;cellular_component;cellular_component;molecular_function;biological_process;biological_process;biological_process;biological_process;molecular_function;biological_process;molecular_function;biological_process;biological_process;biological_process;biological_process;molecular_function;…	negative regulation of cell migration;protein dephosphorylation;phosphatidylinositol-3,4,5-trisphosphate 3-phosphatase activity;negative regulation of protein kinase B signaling;negative regulation of focal adhesion assembly;central nervous system development;cytoplasm;PML body;inositol-1,3,4,5-tetrakisphosphate 3-phosphatase activity;phosphatidylinositol dephosphorylation;inositol phosphate deph…	K01110	PTEN	map05166	Human T-cell leukemia virus 1 infection
Pig.23190	GNLY-201	antimicrobial peptide NK-lysin precursor [Sus scrofa]	0.91657	-0.125683	0.835751	0.879137	no	down	0.445323	-1.16707	0.0604011	0.0986534	no	down	0.433246	-1.20674	0.0492475	0.0856445	no	down	0.485858	-1.04139	0.095122	0.237438	no	down	0.472682	-1.08106	0.0793507	0.189822	no	down	0.97288	-0.0396656	0.949895	0.989973	no	down	NP_001265684.1	antimicrobial peptide NK-lysin precursor [Sus scrofa]	GO:0050832;GO:0005576;GO:0031640;GO:0042742;GO:0006629	biological_process;cellular_component;biological_process;biological_process;biological_process	defense response to fungus;extracellular region;killing of cells of other organism;defense response to bacterium;lipid metabolic process					ENOG41117YV	S:Function unknown
Pig.23184	HELZ2-201	NR:NA	1	0	1	1	no	no_change	4.31643	2.10984	0.771386	1	no	up	1	0	1	1	no	no_change	3.01555	1.59242	0.826412	1	no	up	1	0	1	1	no	no_change	0.323056	-1.63014	0.822368	1	no	down	XP_022455640.1	uncharacterized protein C12orf42 homolog [Delphinapterus leucas]
Pig.23183	Cdk20	LOW QUALITY PROTEIN: cyclin-dependent kinase 20-like [Sus scrofa]	0.288678	-1.79247	0.706275	1	no	down	0.446953	-1.16181	0.807023	1	no	down	0.144388	-2.79197	0.557198	1	no	down	1.54827	0.630659	0.89675	1	no	up	0.50017	-0.999508	0.837053	1	no	down	0.323051	-1.63017	0.737298	1	no	down	XP_013840138.2	LOW QUALITY PROTEIN: cyclin-dependent kinase 20-like [Sus scrofa]	GO:0006468;GO:0005634;GO:0005654;GO:0004674;GO:0004693;GO:0005524	biological_process;cellular_component;cellular_component;molecular_function;molecular_function;molecular_function	protein phosphorylation;nucleus;nucleoplasm;protein serine/threonine kinase activity;cyclin-dependent protein serine/threonine kinase activity;ATP binding	K08817	CCRK			ENOG410XQDH	T:Signal transduction mechanisms
Pig.23181	LETM1-202	LETM1 and EF-hand domain-containing protein 1, mitochondrial isoform X2 [Sus scrofa]	0.517992	-0.948998	0.000614103	0.00165567	no	down	0.652287	-0.616421	0.0268184	0.0484136	no	down	0.762223	-0.391715	0.154417	0.228917	no	down	1.25926	0.332577	0.238439	0.436283	no	up	1.4715	0.557283	0.0456329	0.124706	no	up	1.16854	0.224706	0.422499	0.645891	no	up	XP_020956013.1	LETM1 and EF-hand domain-containing protein 1, mitochondrial isoform X2 [Sus scrofa]	GO:0016021;GO:0043022;GO:0005509;GO:0005739	cellular_component;molecular_function;molecular_function;cellular_component	integral component of membrane;ribosome binding;calcium ion binding;mitochondrion	K17800	LETM1, MDM38			ENOG410XRSP	S:Function unknown
Pig.23180	TMEM129-203	histone RNA hairpin-binding protein [Sus scrofa]	0.761869	-0.392386	0.00688656	0.0147739	no	down	0.595051	-0.748915	9.82798e-07	3.98989e-06	no	down	0.800293	-0.3214	0.0262515	0.0493348	no	down	0.781041	-0.356529	0.0227738	0.0849542	no	down	1.05043	0.0709861	0.632373	0.790038	no	up	1.34492	0.427515	0.00614002	0.0370175	no	up	NP_001231786.1	histone RNA hairpin-binding protein [Sus scrofa]	GO:0005737;GO:0006398;GO:0005730;GO:0005829;GO:0005634;GO:0044770;GO:0051028;GO:0071207;GO:0071204;GO:0033260;GO:0042802;GO:0003729	cellular_component;biological_process;cellular_component;cellular_component;cellular_component;biological_process;biological_process;molecular_function;cellular_component;biological_process;molecular_function;molecular_function	cytoplasm;mRNA 3'-end processing by stem-loop binding and cleavage;nucleolus;cytosol;nucleus;cell cycle phase transition;mRNA transport;histone pre-mRNA stem-loop binding;histone pre-mRNA 3'end processing complex;nuclear DNA replication;identical protein binding;mRNA binding	K18710	SLBP			ENOG41122ZE	S:Function unknown
Pig.23179	SLC26A1-201	E3 ubiquitin-protein ligase TM129 isoform X1 [Sus scrofa]	0.558045	-0.841547	0.000484156	0.00132783	no	down	0.757402	-0.400868	0.0997754	0.152881	no	down	0.89091	-0.166649	0.477241	0.574941	no	down	1.35724	0.440678	0.0822484	0.214749	no	up	1.59648	0.674898	0.00585045	0.0246868	no	up	1.17627	0.23422	0.343425	0.573474	no	up	XP_003128850.1	E3 ubiquitin-protein ligase TM129 isoform X1 [Sus scrofa]	GO:0016874;GO:0016021;GO:0061630;GO:0005783	molecular_function;cellular_component;molecular_function;cellular_component	ligase activity;integral component of membrane;ubiquitin protein ligase activity;endoplasmic reticulum					ENOG410XT2B	S:Function unknown
Pig.23178	TACC3	transforming acidic coiled-coil-containing protein 3 [Sus scrofa]	0.472723	-1.08093	0.0162102	0.031667	yes	down	0.367827	-1.4429	0.00167602	0.00394905	yes	down	0.496612	-1.00981	0.0244805	0.0463523	yes	down	0.778104	-0.361965	0.436853	0.636131	no	down	1.05054	0.0711264	0.875889	0.94852	no	up	1.35012	0.433092	0.351506	0.581131	no	up	XP_003128852.1	transforming acidic coiled-coil-containing protein 3 [Sus scrofa]	GO:0005737;GO:0007052;GO:0000226;GO:0021987;GO:0008283	cellular_component;biological_process;biological_process;biological_process;biological_process	cytoplasm;mitotic spindle organization;microtubule cytoskeleton organization;cerebral cortex development;cell proliferation	K14283	TACC3, maskin	map03013	RNA transport	ENOG410YMFS	S:Function unknown
Pig.23173	ZNF469-201	zinc finger protein 469 [Sus scrofa]	0.101595	-3.2991	0.00232308	0.00555934	yes	down	0.0216451	-5.52982	0.000108993	0.000322336	yes	down	0.0136193	-6.19821	1.44198e-05	5.14146e-05	yes	down	0.213053	-2.23072	0.160302	0.33576	no	down	0.134055	-2.89911	0.0680382	0.168628	no	down	1	0	1	1	no	no_change	XP_020949328.1	zinc finger protein 469 [Sus scrofa]	GO:0003676	molecular_function	nucleic acid binding					COG5048	K:Transcription
Pig.23172	PRRC2A-201	acetylserotonin O-methyltransferase-like [Sus scrofa]	1	0	1	1	no	no_change	1	0	1	1	no	no_change	1	0	1	1	no	no_change	1	0	1	1	no	no_change	1	0	1	1	no	no_change	1	0	1	1	no	no_change	XP_020937045.1	acetylserotonin O-methyltransferase-like [Sus scrofa]	GO:0042803;GO:0008171;GO:0030187;GO:0017096	molecular_function;molecular_function;biological_process;molecular_function	protein homodimerization activity;O-methyltransferase activity;melatonin biosynthetic process;acetylserotonin O-methyltransferase activity	K00543	ASMT	map00380	Tryptophan metabolism	ENOG410XS7T	S:Function unknown
Pig.23171	AKAP17A	A-kinase anchor protein 17A [Sus scrofa]	0.96817	-0.0466673	0.816717	0.864976	no	down	1.24051	0.310936	0.124633	0.184918	no	up	0.843405	-0.245703	0.223841	0.312145	no	down	1.2813	0.357603	0.0799382	0.210846	no	up	0.871132	-0.199036	0.328613	0.521993	no	down	0.679884	-0.556639	0.00658349	0.0390766	no	down	XP_020937022.1	A-kinase anchor protein 17A [Sus scrofa]	GO:0043484;GO:0051018;GO:0016301;GO:0003676	biological_process;molecular_function;molecular_function;molecular_function	regulation of RNA splicing;protein kinase A binding;kinase activity;nucleic acid binding	K13169	SFRS17			ENOG410XQIN	S:Function unknown
Pig.23167	SHROOM2	PREDICTED: protein Shroom2-like isoform X1 [Tupaia chinensis]	3.65921	1.87153	0.000221383	0.000646876	yes	up	4.47417	2.16162	2.64001e-05	8.66121e-05	yes	up	5.00813	2.32427	3.10273e-06	1.21895e-05	yes	up	1.22271	0.290088	0.535386	0.718411	no	up	1.36864	0.452738	0.314774	0.507318	no	up	1.11934	0.16265	0.723033	0.867862	no	up	XP_020935306.1	protein Shroom2 isoform X3 [Sus scrofa]	GO:0032401;GO:0045176;GO:0005623;GO:0051015	biological_process;biological_process;cellular_component;molecular_function	establishment of melanosome localization;apical protein localization;cell;actin filament binding	K18625	SHROOM			ENOG41113GY	Z:Cytoskeleton
Pig.23166	SHROOM2	PREDICTED: protein Shroom2-like [Equus przewalskii]	12.9676	3.69684	0.000645997	0.00173292	yes	up	14.1244	3.82012	0.000505589	0.00131702	yes	up	11.9755	3.58201	0.000968076	0.00250488	yes	up	1.08921	0.123277	0.872434	0.940792	no	up	0.923489	-0.114834	0.878187	0.949938	no	down	0.847855	-0.238111	0.757294	0.886392	no	down	XP_020935306.1	protein Shroom2 isoform X3 [Sus scrofa]	GO:0015280;GO:0032438;GO:0030036;GO:0002089;GO:0005874;GO:0005923;GO:0005856;GO:0045176;GO:0070062;GO:0043482;GO:0003779;GO:0051015;GO:0043583;GO:0032401;GO:0016477;GO:0016324;GO:0048593;GO:0008013;GO:0005913;GO:0005912;GO:0008057;GO:0005886;GO:0007015;GO:0007420;GO:0043010;GO:0005623;GO:0030864;GO:0043296	molecular_function;biological_process;biological_process;biological_process;cellular_component;cellular_component;cellular_component;biological_process;cellular_component;biological_process;molecular_function;molecular_function;biological_process;biological_process;biological_process;cellular_component;biological_process;molecular_function;cellular_component;cellular_component;biological_process;…	ligand-gated sodium channel activity;melanosome organization;actin cytoskeleton organization;lens morphogenesis in camera-type eye;microtubule;bicellular tight junction;cytoskeleton;apical protein localization;extracellular exosome;cellular pigment accumulation;actin binding;actin filament binding;ear development;establishment of melanosome localization;cell migration;apical plasma membrane;camer…	K18625	SHROOM			ENOG41113GY	S:Function unknown
Pig.23165	Cldn34a	claudin-34-like, partial [Sus scrofa]	15.9218	3.99293	0.578589	1	no	up	1	0	1	1	no	no_change	2.71597	1.44147	0.842641	1	no	up	0.139191	-2.84486	0.692296	1	no	down	0.170582	-2.55146	0.722644	1	no	down	1.22552	0.293399	0.967769	1	no	up	XP_020937581.1	claudin-34-like [Sus scrofa]	GO:0016021;GO:0005923;GO:0005198	cellular_component;cellular_component;molecular_function	integral component of membrane;bicellular tight junction;structural molecule activity					ENOG4111PMW	S:Function unknown
Pig.23164	NOTCH2-201	neurogenic locus notch homolog protein 1 [Sus scrofa]	0.304751	-1.7143	1.41015e-08	7.65739e-08	yes	down	0.494936	-1.01469	0.000781686	0.00196208	yes	down	0.549798	-0.863025	0.00408809	0.00932352	no	down	1.62406	0.699608	0.0217505	0.0820625	no	up	1.80409	0.85127	0.00502023	0.0217656	no	up	1.11085	0.151661	0.616975	0.796926	no	up	XP_020936696.1	neurogenic locus notch homolog protein 1 [Sus scrofa]	GO:0007219;GO:0038023;GO:0050793;GO:0016021;GO:0030154;GO:0006355;GO:0005509;GO:0007275	biological_process;molecular_function;biological_process;cellular_component;biological_process;biological_process;molecular_function;biological_process	Notch signaling pathway;signaling receptor activity;regulation of developmental process;integral component of membrane;cell differentiation;regulation of transcription, DNA-templated;calcium ion binding;multicellular organism development	K02599	NOTCH1	map05206	MicroRNAs in cancer	COG0666	S:Function unknown
Pig.23162	USP6NL-202	USP6 N-terminal-like protein isoform X3 [Sus scrofa]	2.78792	1.47919	0.838579	1	no	up	1	0	1	1	no	no_change	1	0	1	1	no	no_change	0.794918	-0.331122	0.963628	1	no	down	0.500176	-0.999494	0.890518	1	no	down	1	0	1	1	no	no_change	XP_020937828.1	USP6 N-terminal-like protein isoform X3 [Sus scrofa]								COG5210	S:Function unknown
Pig.23157	UGT2B17	UDP-glucuronosyltransferase 2B4-like isoform X2 [Sus scrofa]	610.927	9.25486	2.55946e-26	5.20821e-25	yes	up	383.144	8.58174	8.63145e-23	1.40512e-21	yes	up	671.667	9.3916	4.64952e-27	9.2493e-26	yes	up	0.627151	-0.673114	0.0117817	0.0519555	no	down	1.09942	0.136747	0.602264	0.769949	no	up	1.75304	0.809861	0.00241156	0.0179776	no	up	NP_001231053.1	UDP-glucuronosyltransferase 2B31 precursor [Sus scrofa]	GO:0016758;GO:0015020;GO:0008194;GO:0016021;GO:0043231	molecular_function;molecular_function;molecular_function;cellular_component;cellular_component	transferase activity, transferring hexosyl groups;glucuronosyltransferase activity;UDP-glycosyltransferase activity;integral component of membrane;intracellular membrane-bounded organelle	K00699	UGT	map05204	Chemical carcinogenesis	COG1819	S:Function unknown
Pig.23156	UGT2B4	LOW QUALITY PROTEIN: UDP-glucuronosyltransferase 2B31 [Sus scrofa]	33.4897	5.06564	0.00802314	0.0169163	yes	up	144.939	7.1793	0.000137997	0.0004006	yes	up	208.53	7.70411	3.9701e-05	0.000132296	yes	up	4.32787	2.11366	0.165341	0.343075	no	up	6.22671	2.63847	0.0811532	0.192989	no	up	1.43875	0.524811	0.722569	0.86736	no	up	XP_013853463.2	LOW QUALITY PROTEIN: UDP-glucuronosyltransferase 2B31 [Sus scrofa]	GO:0015020;GO:0008194;GO:0016021;GO:0043231	molecular_function;molecular_function;cellular_component;cellular_component	glucuronosyltransferase activity;UDP-glycosyltransferase activity;integral component of membrane;intracellular membrane-bounded organelle	K00699	UGT	map05204	Chemical carcinogenesis	COG1819	S:Function unknown
Pig.23153	GRIN2D-201	N-acetylserotonin O-methyltransferase-like protein isoform X3 [Sus scrofa]	2.28406	1.1916	0.0907491	0.142582	no	up	2.89806	1.53509	0.0308285	0.0548019	no	up	2.2316	1.15808	0.100161	0.158537	no	up	1.26882	0.343487	0.620303	0.783569	no	up	0.977034	-0.0335194	0.961065	0.999379	no	down	0.770034	-0.377007	0.586556	0.775464	no	down	XP_020937049.1	N-acetylserotonin O-methyltransferase-like protein isoform X1 [Sus scrofa]	GO:0047429;GO:0035529;GO:0005829;GO:0008171;GO:0009117	molecular_function;molecular_function;cellular_component;molecular_function;biological_process	nucleoside-triphosphate diphosphatase activity;NADH pyrophosphatase activity;cytosol;O-methyltransferase activity;nucleotide metabolic process					ENOG410XS7T	U:Intracellular trafficking, secretion, and vesicular transport
Pig.23152	F2RL1-201	P2Y purinoceptor 8 [Sus scrofa]	0.766523	-0.383599	0.567828	0.652802	no	down	0.823825	-0.27959	0.686071	0.754562	no	down	1.0498	0.0701077	0.915138	0.942927	no	up	1.07476	0.104009	0.883925	0.946128	no	up	1.36955	0.453707	0.504403	0.691299	no	up	1.27429	0.349698	0.617187	0.796966	no	up	XP_020937034.1	P2Y purinoceptor 8 [Sus scrofa]	GO:0015057;GO:0016021;GO:0007596;GO:0045028	molecular_function;cellular_component;biological_process;molecular_function	thrombin-activated receptor activity;integral component of membrane;blood coagulation;G-protein coupled purinergic nucleotide receptor activity	K08386	P2RY8	map04080	Neuroactive ligand-receptor interaction	ENOG4110S8Y	U:Intracellular trafficking, secretion, and vesicular transport
Pig.23151	SERPINA4-201	PREDICTED: kallistatin [Leptonychotes weddellii]	1177.56	10.2016	5.58661e-15	5.67331e-14	yes	up	1818.46	10.8285	1.10382e-16	1.22595e-15	yes	up	539.107	9.07443	3.9436e-12	3.01334e-11	yes	up	1.54426	0.626919	0.269208	0.471335	no	up	0.457819	-1.12715	0.048751	0.131296	no	down	0.296464	-1.75407	0.00216333	0.0164402	yes	down	XP_006743636.1	PREDICTED: kallistatin [Leptonychotes weddellii]	GO:0005615	cellular_component	extracellular space	K04525	SERPINA			COG4826	J:Translation, ribosomal structure and biogenesis
Pig.23149	Chchd2	PREDICTED: coiled-coil-helix-coiled-coil-helix domain-containing protein 2 [Bos mutus]	1	0	1	1	no	no_change	1	0	1	1	no	no_change	4.97672	2.31519	0.749085	1	no	up	1	0	1	1	no	no_change	3.47684	1.79778	0.803852	1	no	up	2.24564	1.16713	0.871905	1	no	up	XP_003281745.1	PREDICTED: coiled-coil-helix-coiled-coil-helix domain-containing protein 2 isoform X2 [Nomascus leucogenys]	GO:0043565;GO:0008134;GO:1900037;GO:0045944;GO:0005758;GO:0005634	molecular_function;molecular_function;biological_process;biological_process;cellular_component;cellular_component	sequence-specific DNA binding;transcription factor binding;regulation of cellular response to hypoxia;positive regulation of transcription from RNA polymerase II promoter;mitochondrial intermembrane space;nucleus					ENOG41126E7	S:Function unknown
Pig.23144	CYBC1-201	uncharacterized protein C17orf62 homolog isoform X3 [Sus scrofa]	0.439129	-1.18728	0.000406248	0.00112863	yes	down	0.546319	-0.872184	0.0110263	0.0217764	no	down	0.73507	-0.444047	0.168947	0.24706	no	down	1.2441	0.315099	0.3856	0.590614	no	up	1.67393	0.743236	0.0307463	0.0916058	no	up	1.34549	0.428137	0.222845	0.441599	no	up	XP_013845271.1	uncharacterized protein C17orf62 homolog isoform X3 [Sus scrofa]	GO:0045087;GO:0016021;GO:0045728;GO:0005783;GO:0005789	biological_process;cellular_component;biological_process;cellular_component;cellular_component	innate immune response;integral component of membrane;respiratory burst after phagocytosis;endoplasmic reticulum;endoplasmic reticulum membrane					ENOG4111MD2	S:Function unknown
Pig.23143	HEXD	hexosaminidase D isoform X1 [Sus scrofa]	0.440855	-1.18162	6.55409e-06	2.49094e-05	yes	down	0.403917	-1.30787	5.72092e-06	2.07244e-05	yes	down	0.460115	-1.11993	1.58715e-05	5.62755e-05	yes	down	0.916212	-0.126246	0.686082	0.829284	no	down	1.04369	0.0616893	0.829199	0.919368	no	up	1.13913	0.187936	0.544508	0.743467	no	up	XP_020921998.1	hexosaminidase D isoform X1 [Sus scrofa]	GO:0005975;GO:0015929	biological_process;molecular_function	carbohydrate metabolic process;hexosaminidase activity	K14459	HEX	map00511	Other glycan degradation	ENOG410XQYG	G:Carbohydrate transport and metabolism
Pig.23142	OGFOD3	2-oxoglutarate and iron-dependent oxygenase domain-containing protein 3 isoform X1 [Sus scrofa]	1.48457	0.570046	0.0138247	0.0274562	no	up	1.43718	0.52324	0.025369	0.0460648	no	up	1.26518	0.339338	0.143823	0.215287	no	up	0.968078	-0.0468054	0.841381	0.927157	no	down	0.852217	-0.230708	0.32	0.512965	no	down	0.880318	-0.183903	0.432837	0.654377	no	down	XP_013845258.2	2-oxoglutarate and iron-dependent oxygenase domain-containing protein 3 isoform X1 [Sus scrofa]	GO:0031418;GO:0005506;GO:0016705;GO:0016021	molecular_function;molecular_function;molecular_function;cellular_component	L-ascorbic acid binding;iron ion binding;oxidoreductase activity, acting on paired donors, with incorporation or reduction of molecular oxygen;integral component of membrane					ENOG410ZI9Q	S:Function unknown
Pig.23141	VPREB1-201	immunoglobulin heavy variable 3-23 [Sus scrofa]	44.2136	5.46642	0.00401105	0.00907211	yes	up	52.7821	5.72198	0.00272837	0.00615273	yes	up	104.818	6.71174	0.000358999	0.00100816	yes	up	1.1938	0.25556	0.868436	0.939227	no	up	2.37071	1.24532	0.408706	0.601774	no	up	1.98586	0.98976	0.514756	0.718425	no	up	XP_020937735.1	immunoglobulin heavy variable 3-23 [Sus scrofa]								ENOG410YRGB	S:Function unknown
Pig.23140	VPREB1-201	uncharacterized protein LOC110258822 [Sus scrofa]	6.53954	2.70919	0.597108	0.679387	no	up	31.7019	4.9865	0.327947	0.417699	no	up	36.3701	5.18468	0.308518	0.406478	no	up	4.84773	2.27731	0.648904	0.80305	no	up	5.56157	2.47549	0.620238	0.781591	no	up	1.14725	0.198182	0.968172	0.998522	no	up	XP_020937730.1	uncharacterized protein LOC110258822 [Sus scrofa]								ENOG410YRGB	S:Function unknown
Pig.23139	VPREB1-201	uncharacterized protein LOC110258822 [Sus scrofa]	1.93146	0.94969	0.495522	0.586271	no	up	10.288	3.3629	0.0143103	0.027596	yes	up	1.40991	0.495602	0.7239	0.794957	no	up	5.32656	2.41321	0.0765845	0.204596	no	up	0.729971	-0.454088	0.744434	0.865883	no	down	0.137044	-2.86729	0.036698	0.135072	no	down	XP_020937730.1	uncharacterized protein LOC110258822 [Sus scrofa]								ENOG410YRGB	S:Function unknown
Pig.23136	CAMK1G-201	calcium/calmodulin-dependent protein kinase type 1G isoform X1 [Sus scrofa]	0.40725	-1.29601	0.714269	1	no	down	0.170335	-2.55355	0.477074	0.567424	no	down	0.20875	-2.26015	0.52914	0.62363	no	down	0.418256	-1.25754	0.733361	1	no	down	0.512585	-0.964137	0.793956	1	no	down	1.22553	0.293405	0.937487	1	no	up	XP_020957673.1	calcium/calmodulin-dependent protein kinase type 1G isoform X1 [Sus scrofa]	GO:0005524;GO:0004672	molecular_function;molecular_function	ATP binding;protein kinase activity	K08794	CAMK1	map04921	Oxytocin signaling pathway	ENOG410XRMJ	T:Signal transduction mechanisms
Pig.23135	LAMB3-201	LOW QUALITY PROTEIN: laminin subunit beta-3 [Sus scrofa]	2.78792	1.47919	0.838579	1	no	up	1	0	1	1	no	no_change	1	0	1	1	no	no_change	0.794918	-0.331122	0.963628	1	no	down	0.500176	-0.999494	0.890518	1	no	down	1	0	1	1	no	no_change	XP_020919541.1	LOW QUALITY PROTEIN: laminin subunit beta-3 [Sus scrofa]				K06244	LAMB3	map05165	Human papillomavirus infection	ENOG410XPEG	U:Intracellular trafficking, secretion, and vesicular transport
Pig.23134	Olfr904	olfactory receptor 8B3-like [Sus scrofa]	0.734914	-0.444352	0.951204	1	no	down	1.13784	0.186297	0.979531	1	no	up	0.715947	-0.482075	0.947067	1	no	down	1	0	1	1	no	no_change	1	0	1	1	no	no_change	1	0	1	1	no	no_change	XP_013834970.1	olfactory receptor 8B3-like [Sus scrofa]	GO:0004930;GO:0005886;GO:0016021;GO:0004984	molecular_function;cellular_component;cellular_component;molecular_function	G-protein coupled receptor activity;plasma membrane;integral component of membrane;olfactory receptor activity					ENOG411183T	U:Intracellular trafficking, secretion, and vesicular transport
Pig.23127	ABCC4	multidrug resistance-associated protein 4-like [Sus scrofa]	2.78792	1.47919	0.838579	1	no	up	1	0	1	1	no	no_change	1	0	1	1	no	no_change	0.794918	-0.331122	0.963628	1	no	down	0.500176	-0.999494	0.890518	1	no	down	1	0	1	1	no	no_change	XP_020937745.1	multidrug resistance-associated protein 4-like isoform X1 [Sus scrofa]								COG1132	V:Defense mechanisms
Pig.23126	SCUBE1-201	Scube1 protein, partial [Rattus norvegicus]	0.415553	-1.26689	0.282392	0.37195	no	down	0.0390069	-4.68013	0.00336725	0.00744025	yes	down	0.222359	-2.16904	0.0840878	0.136515	no	down	0.0938675	-3.41323	0.0381387	0.123807	no	down	0.535091	-0.902143	0.493889	0.682216	no	down	5.7005	2.51109	0.140174	0.330264	no	up	AAH66066.1	Scube1 protein [Mus musculus]	GO:0019897;GO:0009897;GO:0005615;GO:0009986;GO:0051260;GO:0005509;GO:0046982;GO:0042802;GO:0045880	cellular_component;cellular_component;cellular_component;cellular_component;biological_process;molecular_function;molecular_function;molecular_function;biological_process	extrinsic component of plasma membrane;external side of plasma membrane;extracellular space;cell surface;protein homooligomerization;calcium ion binding;protein heterodimerization activity;identical protein binding;positive regulation of smoothened signaling pathway					ENOG411030G	S:Function unknown
Pig.23125	TTLL12-202	tubulin--tyrosine ligase-like protein 12 [Sus scrofa]	0.693464	-0.528108	0.00130766	0.00328922	no	down	0.768466	-0.379947	0.02127	0.0393726	no	down	0.744944	-0.424796	0.00965449	0.0202548	no	down	1.10816	0.148161	0.371619	0.5783	no	up	1.07424	0.103312	0.531252	0.714397	no	up	0.969392	-0.0448485	0.786621	0.903212	no	down	XP_020948755.1	tubulin--tyrosine ligase-like protein 12 [Sus scrofa]	GO:0016874;GO:0006464;GO:0005524	molecular_function;biological_process;molecular_function	ligase activity;cellular protein modification process;ATP binding	K16609	TTLL12			ENOG410XQ0A	S:Function unknown
Pig.23124	NRDE2-201	protein NRDE2 homolog isoform X1 [Sus scrofa]	0.775211	-0.367339	0.236774	0.321409	no	down	1.259	0.332277	0.283074	0.369547	no	up	0.584875	-0.773799	0.0144384	0.0289414	no	down	1.62407	0.699616	0.0281515	0.0991107	no	up	0.754472	-0.406461	0.211488	0.384531	no	down	0.464556	-1.10608	0.000650551	0.00630286	yes	down	XP_020955262.1	protein NRDE2 homolog isoform X1 [Sus scrofa]	GO:0016246;GO:0031048;GO:0006396	biological_process;biological_process;biological_process	RNA interference;chromatin silencing by small RNA;RNA processing					ENOG410XPGD	S:Function unknown
Pig.23120	TG-201	thyroglobulin isoform X1 [Sus scrofa]	1	0	1	1	no	no_change	1	0	1	1	no	no_change	1	0	1	1	no	no_change	1	0	1	1	no	no_change	1	0	1	1	no	no_change	1	0	1	1	no	no_change	XP_020944233.1	thyroglobulin isoform X1 [Sus scrofa]				K10809	TG	map04918	Thyroid hormone synthesis	COG2272	U:Intracellular trafficking, secretion, and vesicular transport
Pig.23119	TG-201	thyroglobulin isoform X1 [Sus scrofa]	1	0	1	1	no	no_change	1	0	1	1	no	no_change	1	0	1	1	no	no_change	1	0	1	1	no	no_change	1	0	1	1	no	no_change	1	0	1	1	no	no_change	XP_020944233.1	thyroglobulin isoform X1 [Sus scrofa]	GO:0005179;GO:0042446;GO:0042393;GO:0005576	molecular_function;biological_process;molecular_function;cellular_component	hormone activity;hormone biosynthetic process;histone binding;extracellular region	K10809	TG	map04918	Thyroid hormone synthesis	COG2272	U:Intracellular trafficking, secretion, and vesicular transport
Pig.23116	RAP2A-201	PREDICTED: ras-related protein Rap-2a-like [Balaenoptera acutorostrata scammoni]	0.548651	-0.866039	0.0426154	0.0739451	no	down	0.395129	-1.33961	0.00315255	0.00700433	yes	down	1.12632	0.171614	0.678814	0.756095	no	up	0.720182	-0.473567	0.310916	0.516928	no	down	2.05288	1.03765	0.0156496	0.0540463	no	up	2.85051	1.51122	0.00091377	0.0082968	yes	up	XP_007176255.1	ras-related protein Rap-2a-like [Balaenoptera acutorostrata scammoni]	GO:0030336;GO:0032486;GO:0016020;GO:0003924;GO:0019003;GO:0007165;GO:0005886;GO:0005525	biological_process;biological_process;cellular_component;molecular_function;molecular_function;biological_process;cellular_component;molecular_function	negative regulation of cell migration;Rap protein signal transduction;membrane;GTPase activity;GDP binding;signal transduction;plasma membrane;GTP binding					COG1100	J:Translation, ribosomal structure and biogenesis
Pig.23114	LOC101151870	immunoglobulin kappa variable region, partial [Sus scrofa]	1	0	1	1	no	no_change	1	0	1	1	no	no_change	1	0	1	1	no	no_change	1	0	1	1	no	no_change	1	0	1	1	no	no_change	1	0	1	1	no	no_change	AAR99911.1	immunoglobulin kappa variable region, partial [Sus scrofa]								ENOG410YQB2	S:Function unknown
Pig.23113	LOC101151870	immunoglobulin kappa variable region, partial [Sus scrofa]	1	0	1	1	no	no_change	4.31643	2.10984	0.771386	1	no	up	5.3034	2.40692	0.739342	1	no	up	3.01555	1.59242	0.826412	1	no	up	3.70506	1.8895	0.793939	1	no	up	1.22865	0.297078	0.967242	1	no	up	AAR99932.1	immunoglobulin kappa variable region, partial [Sus scrofa]								ENOG410YQB2	S:Function unknown
Pig.23109	UTP23-201	rRNA-processing protein UTP23 homolog [Sus scrofa]	1.8316	0.873106	0.526648	0.615654	no	up	2.1622	1.1125	0.420317	0.5113	no	up	6.01716	2.58908	0.0598383	0.101512	no	up	1.1805	0.239392	0.862198	0.936439	no	up	3.28519	1.71598	0.211837	0.38497	no	up	2.78289	1.47659	0.283179	0.511068	no	up	XP_003481399.2	rRNA-processing protein UTP23 homolog [Sus scrofa]	GO:0070181;GO:0032040;GO:0005730;GO:0003730;GO:0000480;GO:0048027	molecular_function;cellular_component;cellular_component;molecular_function;biological_process;molecular_function	small ribosomal subunit rRNA binding;small-subunit processome;nucleolus;mRNA 3'-UTR binding;endonucleolytic cleavage in 5'-ETS of tricistronic rRNA transcript (SSU-rRNA, 5.8S rRNA, LSU-rRNA;mRNA 5'-UTR binding	K14773	UTP23			COG1412	S:Function unknown
Pig.23107	SYNPO2L-203	NR:NA	1	0	1	1	no	no_change	1	0	1	1	no	no_change	1	0	1	1	no	no_change	1	0	1	1	no	no_change	1	0	1	1	no	no_change	1	0	1	1	no	no_change	XP_020937686.1	spidroin-2-like [Sus scrofa]
Pig.23103	DTNB	hypothetical protein Celaphus_00005365 [Cervus elaphus hippelaphus]	5.45323	2.44711	0.701016	1	no	up	1.13784	0.186298	0.976929	1	no	up	1.39445	0.479699	0.940642	1	no	up	0.208655	-2.26081	0.7228	1	no	down	0.255712	-1.96741	0.757561	1	no	down	1.22553	0.293401	0.963673	1	no	up	OWK10623.1	hypothetical protein Celaphus_00005365 [Cervus elaphus hippelaphus]								ENOG410XP3C	S:Function unknown
Pig.23101	SRMS-201	tyrosine-protein kinase Srms [Sus scrofa]	2.78792	1.47919	0.838579	1	no	up	1	0	1	1	no	no_change	2.71597	1.44147	0.842641	1	no	up	0.794918	-0.331122	0.963628	1	no	down	0.974192	-0.0377224	0.995855	1	no	down	1.22552	0.293399	0.967769	1	no	up	XP_020933364.1	tyrosine-protein kinase Srms [Sus scrofa]	GO:0005737;GO:0038083;GO:0030154;GO:0004715;GO:0007169;GO:0005102;GO:0031234;GO:0005524	cellular_component;biological_process;biological_process;molecular_function;biological_process;molecular_function;cellular_component;molecular_function	cytoplasm;peptidyl-tyrosine autophosphorylation;cell differentiation;non-membrane spanning protein tyrosine kinase activity;transmembrane receptor protein tyrosine kinase signaling pathway;receptor binding;extrinsic component of cytoplasmic side of plasma membrane;ATP binding	K08895	SRMS			COG0515	S:Function unknown
Pig.23100	FNDC11-201	fibronectin type III domain-containing protein 11 [Sus scrofa]	7.79485	2.96252	0.637772	1	no	up	8.32709	3.05781	0.628343	1	no	up	1	0	1	1	no	no_change	1.06828	0.0952911	0.987858	1	no	up	0.178894	-2.48282	0.693153	1	no	down	0.16746	-2.57811	0.683183	1	no	down	XP_020933210.1	fibronectin type III domain-containing protein 11 [Sus scrofa]								ENOG410YC0Q	S:Function unknown
Pig.23099	GMEB2-201	glucocorticoid modulatory element-binding protein 2 [Sus scrofa]	0.674299	-0.56854	0.0767846	0.123443	no	down	0.772738	-0.371948	0.255846	0.339996	no	down	0.679351	-0.557771	0.0819899	0.133527	no	down	1.14599	0.196593	0.558808	0.738551	no	up	1.00749	0.0107693	0.973951	1	no	up	0.879147	-0.185823	0.579925	0.77071	no	down	XP_020933211.1	glucocorticoid modulatory element-binding protein 2 [Sus scrofa]	GO:0005634;GO:0003713;GO:0003677	cellular_component;molecular_function;molecular_function	nucleus;transcription coactivator activity;DNA binding					ENOG410ZMTP	U:Intracellular trafficking, secretion, and vesicular transport
Pig.23097	MCHR1-201	melanin-concentrating hormone receptor 1 [Sus scrofa]	0.256243	-1.96442	0.649604	1	no	down	0.396734	-1.33376	0.757733	1	no	down	0.24963	-2.00214	0.643338	1	no	down	1	0	1	1	no	no_change	1	0	1	1	no	no_change	1	0	1	1	no	no_change	NP_001008684.1	melanin-concentrating hormone receptor 1 [Sus scrofa]	GO:0007218;GO:0042277;GO:0060170;GO:0016021;GO:0004930;GO:0097730;GO:0030273;GO:0005887;GO:0005929;GO:0005102	biological_process;molecular_function;cellular_component;cellular_component;molecular_function;cellular_component;molecular_function;cellular_component;cellular_component;molecular_function	neuropeptide signaling pathway;peptide binding;ciliary membrane;integral component of membrane;G-protein coupled receptor activity;non-motile cilium;melanin-concentrating hormone receptor activity;integral component of plasma membrane;cilium;receptor binding	K04320	MCHR1	map04080	Neuroactive ligand-receptor interaction	ENOG410XRW9	U:Intracellular trafficking, secretion, and vesicular transport
Pig.23096	MRPL20-201	39S ribosomal protein L20, mitochondrial [Sus scrofa]	1.92576	0.94543	1.8747e-06	7.70122e-06	no	up	1.13654	0.184647	0.377737	0.46873	no	up	1.32457	0.405526	0.0438745	0.0774552	no	up	0.590176	-0.760783	0.00023822	0.0024217	no	down	0.687817	-0.539904	0.0066212	0.0272693	no	down	1.16544	0.220879	0.292416	0.519931	no	up	XP_003127555.3	39S ribosomal protein L20, mitochondrial [Sus scrofa]	GO:0005840;GO:0019843;GO:0003735;GO:0005743;GO:0005761;GO:0005762;GO:0006412;GO:0000027	cellular_component;molecular_function;molecular_function;cellular_component;cellular_component;cellular_component;biological_process;biological_process	ribosome;rRNA binding;structural constituent of ribosome;mitochondrial inner membrane;mitochondrial ribosome;mitochondrial large ribosomal subunit;translation;ribosomal large subunit assembly	K02887	RP-L20, MRPL20, rplT	map03010	Ribosome	COG0292	J:Translation, ribosomal structure and biogenesis
Pig.23095	CCNL2-201	cyclin-L2 isoform X1 [Sus scrofa]	0.882027	-0.181105	0.30241	0.393549	no	down	0.788946	-0.342002	0.058772	0.0963421	no	down	0.723261	-0.467412	0.00827413	0.0176112	no	down	0.894469	-0.160897	0.381121	0.586822	no	down	0.819998	-0.286307	0.111322	0.242336	no	down	0.916743	-0.12541	0.497933	0.706295	no	down	XP_020953103.1	cyclin-L2 isoform X1 [Sus scrofa]	GO:0005654;GO:0016538;GO:0005634;GO:0006357	cellular_component;molecular_function;cellular_component;biological_process	nucleoplasm;cyclin-dependent protein serine/threonine kinase regulator activity;nucleus;regulation of transcription from RNA polymerase II promoter					COG5333	D:Cell cycle control, cell division, chromosome partitioning
Pig.23094	AURKAIP1-201	aurora kinase A-interacting protein [Sus scrofa]	2.50488	1.32474	2.00473e-09	1.20975e-08	yes	up	1.58	0.659927	0.00310262	0.00690428	no	up	1.57069	0.651401	0.003308	0.00770032	no	up	0.630769	-0.664816	0.00274503	0.0169341	no	down	0.627053	-0.673341	0.00226827	0.0113396	no	down	0.994108	-0.00852581	0.96948	0.999158	no	down	XP_020953109.1	aurora kinase A-interacting protein [Sus scrofa]	GO:0016301;GO:0005739;GO:0006397	molecular_function;cellular_component;biological_process	kinase activity;mitochondrion;mRNA processing	K16830	AURKAIP1			ENOG4111QH2	T:Signal transduction mechanisms
Pig.23093	RBM3	PREDICTED: RNA-binding protein 3 isoform X4 [Oryctolagus cuniculus]	2.78797	1.47921	0.746276	1	no	up	4.31653	2.10987	0.64444	1	no	up	1	0	1	1	no	no_change	1.54827	0.63066	0.890283	1	no	up	0.50017	-0.99951	0.826941	1	no	down	0.32305	-1.63017	0.721411	1	no	down	XP_004376931.1	RNA-binding protein 3 isoform X1 [Trichechus manatus latirostris]	GO:0003723	molecular_function	RNA binding	K13186	RBM3			COG0724	S:Function unknown
Pig.23092	RBMS1-205	RNA-binding motif, single-stranded-interacting protein 1 isoform X6 [Sus scrofa]	0.860639	-0.21652	0.438037	0.531933	no	down	1.08715	0.120554	0.668607	0.73967	no	up	1.62766	0.702801	0.0102903	0.0214284	no	up	1.26319	0.337074	0.238349	0.436202	no	up	1.89123	0.919321	0.000953628	0.00546838	no	up	1.49718	0.582247	0.0380516	0.13868	no	up	XP_005671926.1	RNA-binding motif, single-stranded-interacting protein 1 isoform X4 [Sus scrofa]	GO:0005829;GO:0003723	cellular_component;molecular_function	cytosol;RNA binding					ENOG410XRB5	S:Function unknown
Pig.23091	ULK2-201	serine/threonine-protein kinase ULK2 isoform X5 [Sus scrofa]	0.420729	-1.24904	0.337381	0.430646	no	down	0.651349	-0.618498	0.634757	0.711242	no	down	0.272134	-1.87761	0.189323	0.271738	no	down	1.54814	0.630539	0.669703	0.818705	no	up	0.646816	-0.628572	0.693066	0.83291	no	down	0.417801	-1.25911	0.429166	0.651184	no	down	XP_020923579.1	serine/threonine-protein kinase ULK2 isoform X1 [Sus scrofa]	GO:0004674;GO:0005524	molecular_function;molecular_function	protein serine/threonine kinase activity;ATP binding	K08269	ULK2, ATG1	map04212	Longevity regulating pathway - worm	ENOG410XR01	S:Function unknown
Pig.23090	ULK2-201	PREDICTED: serine/threonine-protein kinase ULK2-like, partial [Phalacrocorax carbo]	0.56549	-0.822427	0.00130917	0.00329215	no	down	0.266334	-1.90869	2.43529e-10	1.53827e-09	yes	down	0.273642	-1.86964	1.48621e-11	1.07916e-10	yes	down	0.47098	-1.08626	0.000507316	0.00449973	yes	down	0.483902	-1.04721	0.000288978	0.00201115	yes	down	1.02744	0.039049	0.905792	0.967644	no	up	XP_020923579.1	serine/threonine-protein kinase ULK2 isoform X1 [Sus scrofa]	GO:0006914;GO:0075044;GO:0034045;GO:0004674;GO:0046777;GO:0005524	biological_process;biological_process;cellular_component;molecular_function;biological_process;molecular_function	autophagy;autophagy of host cells involved in interaction with symbiont;pre-autophagosomal structure membrane;protein serine/threonine kinase activity;protein autophosphorylation;ATP binding	K08269	ULK2, ATG1	map04212	Longevity regulating pathway - worm	ENOG410XR01	S:Function unknown
Pig.23088	NLGN4X	PREDICTED: neuroligin-4, X-linked-like [Ursus maritimus]	0.0974824	-3.35871	0.14093	1	no	down	0.293971	-1.76626	0.438776	1	no	down	0.340748	-1.55322	0.481435	1	no	down	3.01563	1.59246	0.526909	1	no	up	3.49548	1.80549	0.460997	1	no	up	1.15912	0.213035	0.930684	1	no	up	XP_020936651.1	neuroligin-4, X-linked isoform X2 [Sus scrofa]	GO:0050808;GO:0038023;GO:0009986;GO:0097105;GO:0050804;GO:0042043;GO:0098793;GO:0045202;GO:0005887;GO:0007155;GO:0097104;GO:0048488;GO:0007158	biological_process;molecular_function;cellular_component;biological_process;biological_process;molecular_function;cellular_component;cellular_component;cellular_component;biological_process;biological_process;biological_process;biological_process	synapse organization;signaling receptor activity;cell surface;presynaptic membrane assembly;modulation of synaptic transmission;neurexin family protein binding;presynapse;synapse;integral component of plasma membrane;cell adhesion;postsynaptic membrane assembly;synaptic vesicle endocytosis;neuron cell-cell adhesion	K07378	NLGN	map04514	Cell adhesion molecules (CAMs	COG2272	I:Lipid transport and metabolism
Pig.23084	Fry	PREDICTED: protein furry homolog, partial [Tinamus guttatus]	0.817173	-0.291287	0.648669	0.724339	no	down	0.54282	-0.881455	0.25761	0.341827	no	down	0.226093	-2.14501	0.0153362	0.0305591	yes	down	0.664265	-0.590169	0.470891	0.664979	no	down	0.276677	-1.85373	0.0439292	0.12103	no	down	0.416516	-1.26356	0.21623	0.433398	no	down	XP_026509213.1	protein furry homolog [Terrapene mexicana triunguis]	GO:0000902	biological_process	cell morphogenesis					ENOG410XSZS	S:Function unknown
Pig.23083	DUSP8-201	LOW QUALITY PROTEIN: dual specificity protein phosphatase 8 [Sus scrofa]	3.35958	1.74828	0.000598669	0.00161746	yes	up	7.00242	2.80785	2.18285e-08	1.09303e-07	yes	up	1.41989	0.505781	0.354902	0.455	no	up	2.08431	1.05957	0.0210646	0.0801492	no	up	0.422639	-1.2425	0.0144738	0.0508988	no	down	0.202771	-2.30207	4.21788e-06	8.92309e-05	yes	down	XP_020938257.1	LOW QUALITY PROTEIN: dual specificity protein phosphatase 8 [Sus scrofa]	GO:0004725;GO:0017017	molecular_function;molecular_function	protein tyrosine phosphatase activity;MAP kinase tyrosine/serine/threonine phosphatase activity	K04459	DUSP, MKP	map04010	MAPK signaling pathway	COG2453	S:Function unknown
Pig.23080	HES3-201	transcription factor HES-3 [Sus scrofa]	0.734914	-0.444352	0.951204	1	no	down	1.13784	0.186297	0.979531	1	no	up	0.715947	-0.482075	0.947067	1	no	down	1	0	1	1	no	no_change	1	0	1	1	no	no_change	1	0	1	1	no	no_change	XP_020950909.1	transcription factor HES-3 [Sus scrofa]	GO:0046983	molecular_function	protein dimerization activity	K09088	HES3	map05165	Human papillomavirus infection	ENOG4112CPE	K:Transcription
Pig.23079	RPL22-205	protein-S-isoprenylcysteine O-methyltransferase [Aotus nancymaae]	1.08009	0.11115	0.683615	0.754693	no	up	0.836231	-0.258026	0.356687	0.447741	no	down	1.73131	0.791863	0.00334209	0.00776775	no	up	0.774224	-0.369176	0.189991	0.375861	no	down	1.60293	0.680713	0.0122184	0.0444367	no	up	2.07037	1.04989	0.000166909	0.0020588	yes	up	NP_001231410.1	protein-S-isoprenylcysteine O-methyltransferase [Sus scrofa]	GO:0016021;GO:0004671;GO:0005789	cellular_component;molecular_function;cellular_component	integral component of membrane;protein C-terminal S-isoprenylcysteine carboxyl O-methyltransferase activity;endoplasmic reticulum membrane	K00587	ICMT, STE14	map00900	Terpenoid backbone biosynthesis	COG2020	O:Posttranslational modification, protein turnover, chaperones
Pig.23077	LOC101136388	zinc finger protein 264-like isoform X1 [Sus scrofa]	0.86667	-0.206445	0.923028	0.945524	no	down	0.395765	-1.33729	0.531655	0.618168	no	down	0.275199	-1.86146	0.383905	0.484775	no	down	0.45665	-1.13084	0.596897	0.765205	no	down	0.317536	-1.65501	0.438886	0.632141	no	down	0.695359	-0.52417	0.806449	0.915626	no	down	XP_020952947.1	zinc finger protein 264-like isoform X1 [Sus scrofa]	GO:0006355;GO:0046872;GO:0003676	biological_process;molecular_function;molecular_function	regulation of transcription, DNA-templated;metal ion binding;nucleic acid binding	K09228	KRAB			COG5048	S:Function unknown
Pig.23076	AURKC	aurora kinase C isoform X1 [Sus scrofa]	1.35721	0.440647	0.776485	0.833231	no	up	1.49577	0.58089	0.712527	0.777604	no	up	0.495612	-1.01272	0.539457	0.633099	no	down	1.10209	0.140243	0.929252	0.97134	no	up	0.365169	-1.45336	0.379357	0.57278	no	down	0.331342	-1.59361	0.341748	0.571944	no	down	XP_020952967.1	aurora kinase C isoform X1 [Sus scrofa]	GO:0048599;GO:0051321;GO:0051255;GO:0004674;GO:0007283;GO:0032133;GO:0005524	biological_process;biological_process;biological_process;molecular_function;biological_process;cellular_component;molecular_function	oocyte development;meiotic cell cycle;spindle midzone assembly;protein serine/threonine kinase activity;spermatogenesis;chromosome passenger complex;ATP binding					ENOG410XNRB	T:Signal transduction mechanisms
Pig.23075	PSMC2-201	PREDICTED: LOW QUALITY PROTEIN: 26S protease regulatory subunit 7 [Lipotes vexillifer]	1.73073	0.791379	0.0104607	0.0214016	no	up	1.3174	0.397694	0.223679	0.303838	no	up	1.50214	0.587017	0.0593028	0.100762	no	up	0.761183	-0.393685	0.223359	0.418011	no	down	0.867923	-0.204361	0.5064	0.692491	no	down	1.14023	0.189323	0.56066	0.756595	no	up	XP_007467114.1	PREDICTED: LOW QUALITY PROTEIN: 26S protease regulatory subunit 7 [Lipotes vexillifer]	GO:0005737;GO:0036402;GO:0005829;GO:0006511;GO:0030163;GO:0000502;GO:0008233;GO:0005524;GO:0036464	cellular_component;molecular_function;cellular_component;biological_process;biological_process;cellular_component;molecular_function;molecular_function;cellular_component	cytoplasm;proteasome-activating ATPase activity;cytosol;ubiquitin-dependent protein catabolic process;protein catabolic process;proteasome complex;peptidase activity;ATP binding;cytoplasmic ribonucleoprotein granule	K03061	PSMC2, RPT1	map03050	Proteasome	COG1222	K:Transcription
Pig.23074	DNAJC2-201	dnaJ homolog subfamily C member 2 isoform X1 [Sus scrofa]	1.04917	0.0692465	0.831061	0.875837	no	up	3.34873	1.74361	1.71667e-08	8.70655e-08	yes	up	5.53648	2.46897	1.84252e-16	1.96201e-15	yes	up	3.19179	1.67437	1.31088e-07	4.27538e-06	yes	up	5.27701	2.39972	6.90956e-15	5.27814e-13	yes	up	1.65331	0.725356	0.01299	0.0648051	no	up	XP_003130290.1	dnaJ homolog subfamily C member 2 isoform X1 [Sus scrofa]	GO:0042393;GO:0006325;GO:0005634;GO:0031965;GO:0030544;GO:0006260;GO:0045893;GO:0003677;GO:2000279;GO:0003682;GO:0061649;GO:0005829	molecular_function;biological_process;cellular_component;cellular_component;molecular_function;biological_process;biological_process;molecular_function;biological_process;molecular_function;molecular_function;cellular_component	histone binding;chromatin organization;nucleus;nuclear membrane;Hsp70 protein binding;DNA replication;positive regulation of transcription, DNA-templated;DNA binding;negative regulation of DNA biosynthetic process;chromatin binding;ubiquitinated histone binding;cytosol	K09522	DNAJC2			COG5269	K:Transcription
Pig.23068	LOC101133282	olfactory receptor 14J1-like [Sus scrofa]	1	0	1	1	no_test	no_test	1	0	1	1	no_test	no_test	1	0	1	1	no_test	no_test	1	0	1	1	no_test	no_test	1	0	1	1	no_test	no_test	1	0	1	1	no_test	no_test	XP_001928255.2	olfactory receptor 14J1-like [Sus scrofa]	GO:0004930;GO:0005886;GO:0016021;GO:0004984	molecular_function;cellular_component;cellular_component;molecular_function	G-protein coupled receptor activity;plasma membrane;integral component of membrane;olfactory receptor activity	K04257	OLFR	map04740	Olfactory transduction	ENOG410YBQN	U:Intracellular trafficking, secretion, and vesicular transport
Pig.23065	ADCY2-201	PREDICTED: adenylate cyclase type 2 [Hipposideros armiger]	1	0	1	1	no	no_change	1	0	1	1	no	no_change	1	0	1	1	no	no_change	1	0	1	1	no	no_change	1	0	1	1	no	no_change	1	0	1	1	no	no_change	XP_019487156.1	PREDICTED: adenylate cyclase type 2 [Hipposideros armiger]	GO:0016021;GO:0004016;GO:0005886;GO:0035556;GO:0046872;GO:0006171;GO:0005524	cellular_component;molecular_function;cellular_component;biological_process;molecular_function;biological_process;molecular_function	integral component of membrane;adenylate cyclase activity;plasma membrane;intracellular signal transduction;metal ion binding;cAMP biosynthetic process;ATP binding	K08042	ADCY2	map05166	Human T-cell leukemia virus 1 infection	COG2114	S:Function unknown
Pig.23064	Hnrnpa2b1	PREDICTED: heterogeneous nuclear ribonucleoproteins A2/B1 isoform X4 [Hipposideros armiger]	1	0	1	1	no	no_change	1	0	1	1	no	no_change	2.71597	1.44147	0.842641	1	no	up	1	0	1	1	no	no_change	1.89743	0.924049	0.898736	1	no	up	1.22552	0.293399	0.967769	1	no	up	BAF82118.1	unnamed protein product [Homo sapiens]	GO:1990247;GO:1905663;GO:0000781;GO:0031053;GO:0005623;GO:0048025;GO:0005737;GO:0003729;GO:0070062;GO:0000122;GO:0043047;GO:0005634;GO:0016020;GO:0005654;GO:0042802;GO:0003730;GO:0016363;GO:0006406;GO:0035722;GO:1904358;GO:0071013;GO:0044806;GO:0098505;GO:0016070;GO:0050658;GO:0035198;GO:0097157;GO:1990904;GO:0000398;GO:0003723;GO:0015030;GO:1990428;GO:0005681;GO:0006397	molecular_function;biological_process;cellular_component;biological_process;cellular_component;biological_process;cellular_component;molecular_function;cellular_component;biological_process;molecular_function;cellular_component;cellular_component;cellular_component;molecular_function;molecular_function;cellular_component;biological_process;biological_process;biological_process;cellular_component;…	N6-methyladenosine-containing RNA binding;positive regulation of telomerase RNA reverse transcriptase activity;chromosome, telomeric region;primary miRNA processing;cell;negative regulation of mRNA splicing, via spliceosome;cytoplasm;mRNA binding;extracellular exosome;negative regulation of transcription from RNA polymerase II promoter;single-stranded telomeric DNA binding;nucleus;membrane;nucleo…	K13158	HNRNPA2B1			COG0724	S:Function unknown
Pig.23062	HGSNAT	heparan-alpha-glucosaminide N-acetyltransferase isoform X3 [Sus scrofa]	0.425	-1.23446	0.864665	1	no	down	1.28161	0.357957	0.960583	1	no	up	0.414032	-1.27219	0.860572	1	no	down	3.01555	1.59242	0.826412	1	no	up	1	0	1	1	no	no_change	0.323056	-1.63014	0.822368	1	no	down	XP_020933947.1	heparan-alpha-glucosaminide N-acetyltransferase isoform X1 [Sus scrofa]	GO:0051259;GO:0005765;GO:0015019;GO:0016021;GO:0007041	biological_process;cellular_component;molecular_function;cellular_component;biological_process	protein oligomerization;lysosomal membrane;heparan-alpha-glucosaminide N-acetyltransferase activity;integral component of membrane;lysosomal transport	K10532	HGSNAT	map04142	Lysosome	COG4299	S:Function unknown
Pig.23061	OSBPL7-201	PREDICTED: oxysterol-binding protein-related protein 7 isoform X2 [Canis lupus familiaris]	0.270243	-1.88767	0.793596	1	no	down	0.418408	-1.25702	0.861683	1	no	down	0.263269	-1.92539	0.789567	1	no	down	1	0	1	1	no	no_change	1	0	1	1	no	no_change	1	0	1	1	no	no_change	XP_005624659.1	oxysterol-binding protein-related protein 7 isoform X2 [Canis lupus familiaris]	GO:0016020;GO:0097038;GO:0015485;GO:0006869;GO:0005829;GO:0005886;GO:0005776;GO:0071397;GO:0042254;GO:0032934;GO:0008289;GO:1901800;GO:0015248;GO:0043231	cellular_component;cellular_component;molecular_function;biological_process;cellular_component;cellular_component;cellular_component;biological_process;biological_process;molecular_function;molecular_function;biological_process;molecular_function;cellular_component	membrane;perinuclear endoplasmic reticulum;cholesterol binding;lipid transport;cytosol;plasma membrane;autophagosome;cellular response to cholesterol;ribosome biogenesis;sterol binding;lipid binding;positive regulation of proteasomal protein catabolic process;sterol transporter activity;intracellular membrane-bounded organelle	K20463	OSBPL3_6_7, ORP3_6_7			ENOG410XP9E	S:Function unknown
Pig.23059	NBPF6	neuroblastoma breakpoint family member 6-like isoform X2 [Sus scrofa]	1	0	1	1	no	no_change	1	0	1	1	no	no_change	1	0	1	1	no	no_change	1	0	1	1	no	no_change	1	0	1	1	no	no_change	1	0	1	1	no	no_change	XP_020946353.1	neuroblastoma breakpoint family member 6-like isoform X3 [Sus scrofa]								ENOG4111C3E	S:Function unknown
Pig.23058	EBF4-201	transcription factor COE4 isoform X5 [Sus scrofa]	0.157306	-2.66836	2.61222e-07	1.21844e-06	yes	down	0.17984	-2.47522	6.36189e-06	2.28866e-05	yes	down	0.113405	-3.14044	1.00577e-08	5.40265e-08	yes	down	1.14325	0.193139	0.754514	0.873251	no	up	0.720924	-0.472081	0.444525	0.637639	no	down	0.630592	-0.66522	0.30085	0.529192	no	down	XP_020933412.1	transcription factor COE4 isoform X5 [Sus scrofa]	GO:0003700;GO:0005634;GO:0003677;GO:0046983;GO:0046872;GO:0007275	molecular_function;cellular_component;molecular_function;molecular_function;molecular_function;biological_process	transcription factor activity, sequence-specific DNA binding;nucleus;DNA binding;protein dimerization activity;metal ion binding;multicellular organism development	K09103	EBF, COE			ENOG410XQ9Z	S:Function unknown
Pig.23051	TRIM36-203	NR:NA	1	0	1	1	no	no_change	1	0	1	1	no	no_change	1	0	1	1	no	no_change	1	0	1	1	no	no_change	1	0	1	1	no	no_change	1	0	1	1	no	no_change
Pig.23050	CCDC47-201	coiled-coil domain-containing protein 47 [Sus scrofa]	0.926985	-0.109382	0.652807	0.727916	no	down	1.58271	0.662395	0.00638643	0.0133173	no	up	2.91888	1.54542	1.47749e-10	9.64161e-10	yes	up	1.70737	0.771777	0.00155268	0.0108555	no	up	3.14879	1.6548	8.32479e-12	3.6671e-10	yes	up	1.84423	0.883022	0.000262152	0.00296138	no	up	XP_020922430.1	coiled-coil domain-containing protein 47 [Sus scrofa]	GO:0005791;GO:0005783;GO:0006983;GO:0007029;GO:0016021;GO:0016020;GO:0009791;GO:0005509;GO:0030433;GO:0003723;GO:0001649;GO:0055074	cellular_component;cellular_component;biological_process;biological_process;cellular_component;cellular_component;biological_process;molecular_function;biological_process;molecular_function;biological_process;biological_process	rough endoplasmic reticulum;endoplasmic reticulum;ER overload response;endoplasmic reticulum organization;integral component of membrane;membrane;post-embryonic development;calcium ion binding;ER-associated ubiquitin-dependent protein catabolic process;RNA binding;osteoblast differentiation;calcium ion homeostasis					ENOG410XREM	S:Function unknown
Pig.23049	ADIPOQ-202	protein HP-25 homolog 2-like [Sus scrofa]	2.78792	1.47919	0.838579	1	no	up	16.5146	4.04567	0.5742	1	no	up	2.71597	1.44147	0.842641	1	no	up	5.92363	2.56648	0.72151	1	no	up	0.974192	-0.0377224	0.995855	1	no	down	0.164459	-2.6042	0.717591	1	no	down	XP_020937135.1	protein HP-25 homolog 2-like [Sus scrofa]	GO:0005576;GO:0005581	cellular_component;cellular_component	extracellular region;collagen trimer					ENOG411198C	S:Function unknown
Pig.23048	ADIPOQ-202	protein HP-20 homolog [Sus scrofa]	847.857	9.72768	4.51976e-44	1.80884e-42	yes	up	1134.99	10.1485	8.43858e-48	3.78087e-46	yes	up	759.48	9.56887	1.07346e-42	3.98533e-41	yes	up	1.33865	0.420783	0.118197	0.274198	no	up	0.895764	-0.158809	0.555284	0.734654	no	down	0.669153	-0.579592	0.0314657	0.121329	no	down	XP_020937132.1	protein HP-20 homolog [Sus scrofa]	GO:0005576;GO:0005581	cellular_component;cellular_component	extracellular region;collagen trimer					ENOG41114DJ	S:Function unknown
Pig.23047	OTOL1-202	hibernation-associated plasma protein HP-27-like [Sus scrofa]	1250.47	10.2883	3.35412e-17	4.01535e-16	yes	up	1236.59	10.2722	3.98231e-17	4.53275e-16	yes	up	1491.36	10.5424	5.42065e-18	6.43751e-17	yes	up	0.988898	-0.0161061	0.960803	0.989512	no	down	1.19263	0.254149	0.431022	0.624176	no	up	1.20602	0.270256	0.407841	0.632807	no	up	XP_020937133.1	hibernation-associated plasma protein HP-27-like [Sus scrofa]	GO:0042750;GO:0005576;GO:0005581	biological_process;cellular_component;cellular_component	hibernation;extracellular region;collagen trimer	K19479	COL10A	map04974	Protein digestion and absorption	ENOG411198C	S:Function unknown
Pig.23046	PLCB4-201	PREDICTED: 1-phosphatidylinositol 4,5-bisphosphate phosphodiesterase beta-4-like [Panthera pardus]	2.78792	1.47919	0.838579	1	no	up	1	0	1	1	no	no_change	2.71597	1.44147	0.842641	1	no	up	0.794918	-0.331122	0.963628	1	no	down	0.974192	-0.0377224	0.995855	1	no	down	1.22552	0.293399	0.967769	1	no	up	PIN97794.1	hypothetical protein AB205_0136850, partial [Rana catesbeiana]	GO:0004435;GO:0035556;GO:0005509;GO:0016042	molecular_function;biological_process;molecular_function;biological_process	phosphatidylinositol phospholipase C activity;intracellular signal transduction;calcium ion binding;lipid catabolic process	K05858	PLCB	map05142	Chagas disease (American trypanosomiasis	ENOG410XPSW	K:Transcription
Pig.23045	LOC101151870	immunoglobulin kappa variable region, partial [Sus scrofa]	36.1353	5.17533	0.00865422	0.0181021	yes	up	49.3606	5.62529	0.0043481	0.00940618	yes	up	68.7817	6.10395	0.00190762	0.00465373	yes	up	1.366	0.449954	0.792621	0.89844	no	up	1.90345	0.928617	0.585828	0.758335	no	up	1.39345	0.478664	0.779007	0.898424	no	up	AAR99914.1	immunoglobulin kappa variable region, partial [Sus scrofa]								ENOG410YQB2	S:Function unknown
Pig.23042	TMEM213-201	transmembrane protein 213 [Sus scrofa]	0.107342	-3.21971	0.65406	1	no	down	0.166194	-2.58906	0.718583	1	no	down	0.104572	-3.25743	0.650275	1	no	down	1	0	1	1	no	no_change	1	0	1	1	no	no_change	1	0	1	1	no	no_change	XP_003134669.1	transmembrane protein 213 [Sus scrofa]	GO:0016021	cellular_component	integral component of membrane					ENOG411196J	S:Function unknown
Pig.23038	PIEZO1-201	piezo-type mechanosensitive ion channel component 1 isoform X9 [Sus scrofa]	0.788797	-0.342273	0.912873	1	no	down	0.627026	-0.673402	0.829557	1	no	down	0.394531	-1.34179	0.667971	1	no	down	0.794914	-0.331129	0.917037	1	no	down	0.500168	-0.999515	0.753196	1	no	down	1	0	1	1	no	no_change	XP_020949311.1	piezo-type mechanosensitive ion channel component 1 isoform X6 [Sus scrofa]
Pig.23037	CDT1	DNA replication factor Cdt1 [Sus scrofa]	0.365603	-1.45165	0.0313303	0.0565503	no	down	0.451946	-1.14578	0.094279	0.145443	no	down	0.290418	-1.7838	0.00907905	0.0191612	yes	down	1.23617	0.305873	0.668691	0.817841	no	up	0.794353	-0.332148	0.641665	0.797215	no	down	0.642594	-0.638021	0.377939	0.606425	no	down	XP_020949300.1	DNA replication factor Cdt1 [Sus scrofa]	GO:0070182;GO:0000076;GO:0071163;GO:0005634;GO:0000281;GO:0006260;GO:0003677;GO:0051315;GO:0000278	molecular_function;biological_process;biological_process;cellular_component;biological_process;biological_process;molecular_function;biological_process;biological_process	DNA polymerase binding;DNA replication checkpoint;DNA replication preinitiation complex assembly;nucleus;mitotic cytokinesis;DNA replication;DNA binding;attachment of mitotic spindle microtubules to kinetochore;mitotic cell cycle	K10727	CDT1			ENOG410XT37	L:Replication, recombination and repair
Pig.23036	MCF2L-201	metastasis-associated protein MTA1-like [Neomonachus schauinslandi]	0.613865	-0.704007	0.0019634	0.00476914	no	down	0.586016	-0.770987	0.00169297	0.00398368	no	down	0.488322	-1.0341	1.00284e-05	3.64827e-05	yes	down	0.954634	-0.0669803	0.797585	0.901259	no	down	0.795488	-0.330088	0.18747	0.353077	no	down	0.833291	-0.263108	0.324483	0.553856	no	down	BAM66321.1	putative metastasis-associated protein MTA1, partial [Sus scrofa]	GO:0032922;GO:0005635;GO:0005783;GO:0019899;GO:0008270;GO:0005874;GO:0005737;GO:0043565;GO:0010212;GO:0006302;GO:0000122;GO:0043161;GO:0005634;GO:0003714;GO:0003713;GO:0040029;GO:0016575;GO:0042826;GO:0000980;GO:0005794;GO:0005791;GO:1902499;GO:0045475;GO:0001103;GO:0016581;GO:0007565;GO:0006355;GO:0043153;GO:0031410;GO:0003682;GO:0005654;GO:0033363	biological_process;cellular_component;cellular_component;molecular_function;molecular_function;cellular_component;cellular_component;molecular_function;biological_process;biological_process;biological_process;biological_process;cellular_component;molecular_function;molecular_function;biological_process;biological_process;molecular_function;molecular_function;cellular_component;cellular_component;…	circadian regulation of gene expression;nuclear envelope;endoplasmic reticulum;enzyme binding;zinc ion binding;microtubule;cytoplasm;sequence-specific DNA binding;response to ionizing radiation;double-strand break repair;negative regulation of transcription from RNA polymerase II promoter;proteasome-mediated ubiquitin-dependent protein catabolic process;nucleus;transcription corepressor activity;…	K11660	MTA			ENOG410XSAJ	K:Transcription
Pig.23035	CRIP3-201	cysteine-rich protein 2 isoform X1 [Sus scrofa]	0.175003	-2.51455	5.5955e-14	5.27748e-13	yes	down	0.167783	-2.57533	4.20453e-14	3.8127e-13	yes	down	0.238327	-2.06898	4.34226e-10	2.69617e-09	yes	down	0.958747	-0.0607777	0.862072	0.936439	no	down	1.36185	0.445568	0.190909	0.358061	no	up	1.42045	0.506346	0.144457	0.336821	no	up	XP_020937307.1	cysteine-rich protein 2 isoform X1 [Sus scrofa]	GO:0008284;GO:0030097;GO:0046872;GO:0005938	biological_process;biological_process;molecular_function;cellular_component	positive regulation of cell proliferation;hemopoiesis;metal ion binding;cell cortex					ENOG410XUEW	O:Posttranslational modification, protein turnover, chaperones
Pig.23034	CRIP3-201	Homo sapiens cysteine-rich protein 1 (intestinal), partial [synthetic construct]	0.51563	-0.955593	0.0548312	0.0921834	no	down	0.335495	-1.57564	0.00217415	0.00501066	yes	down	0.310345	-1.68806	0.000830838	0.00217953	yes	down	0.650651	-0.620045	0.234389	0.431689	no	down	0.601876	-0.732463	0.153027	0.305419	no	down	0.925037	-0.112417	0.831553	0.930393	no	down	XP_023061570.1	cysteine-rich protein 1 [Piliocolobus tephrosceles]	GO:0005737;GO:0007507;GO:0071236;GO:0042277;GO:0008630;GO:0071493;GO:0008283;GO:0010033;GO:0060741;GO:0008301;GO:0008270;GO:0006955;GO:0010043;GO:0003680;GO:0046872;GO:0010468	cellular_component;biological_process;biological_process;molecular_function;biological_process;biological_process;biological_process;biological_process;biological_process;molecular_function;molecular_function;biological_process;biological_process;molecular_function;molecular_function;biological_process	cytoplasm;heart development;cellular response to antibiotic;peptide binding;intrinsic apoptotic signaling pathway in response to DNA damage;cellular response to UV-B;cell proliferation;response to organic substance;prostate gland stromal morphogenesis;DNA binding, bending;zinc ion binding;immune response;response to zinc ion;AT DNA binding;metal ion binding;regulation of gene expression					ENOG4111U5J	S:Function unknown
Pig.23033	LAMA3-201	uncharacterized protein C14orf80 homolog isoform X1 [Sus scrofa]	1.99861	0.998994	0.0376159	0.0662494	no	up	1.74481	0.80307	0.107732	0.163346	no	up	1.80146	0.849166	0.0784252	0.128529	no	up	0.873014	-0.195924	0.689111	0.83119	no	down	0.901358	-0.149827	0.751238	0.870583	no	down	1.03247	0.0460967	0.925307	0.978186	no	up	XP_020937301.1	uncharacterized protein C14orf80 homolog isoform X1 [Sus scrofa]								ENOG4111XJF	S:Function unknown
Pig.23029	LOC101131824	olfactory receptor 12D3 [Sus scrofa]	1	0	1	1	no_test	no_test	1	0	1	1	no_test	no_test	1	0	1	1	no_test	no_test	1	0	1	1	no_test	no_test	1	0	1	1	no_test	no_test	1	0	1	1	no_test	no_test	XP_001929506.2	olfactory receptor 12D3 [Sus scrofa]	GO:0004930;GO:0005886;GO:0016021;GO:0004984	molecular_function;cellular_component;cellular_component;molecular_function	G-protein coupled receptor activity;plasma membrane;integral component of membrane;olfactory receptor activity	K04257	OLFR	map04740	Olfactory transduction	ENOG410YBP5	U:Intracellular trafficking, secretion, and vesicular transport
Pig.23028	NKIRAS1-201	PREDICTED: NF-kappa-B inhibitor-interacting Ras-like protein 1 isoform X3 [Felis catus]	0.512994	-0.962987	0.799046	0.851445	no	down	0.0330205	-4.92049	0.211943	0.290721	no	down	0.444796	-1.16879	0.75749	0.823035	no	down	0.0643683	-3.9575	0.316965	0.523812	no	down	0.867059	-0.205798	0.956792	0.997395	no	down	13.4703	3.75171	0.343085	0.573335	no	up	XP_005669355.1	NF-kappa-B inhibitor-interacting Ras-like protein 1 [Sus scrofa]	GO:0007249;GO:0003924;GO:0005525	biological_process;molecular_function;molecular_function	I-kappaB kinase/NF-kappaB signaling;GTPase activity;GTP binding	K17197	NKIRAS			ENOG4110VES	S:Function unknown
Pig.23027	SF3B3-201	SF3B3 protein [Homo sapiens]	288.362	8.17174	7.45365e-05	0.000236264	yes	up	471.768	8.88193	1.66156e-05	5.63399e-05	yes	up	1	0	1	1	no	no_change	1.63603	0.710196	0.67589	0.823216	no	up	0.0048358	-7.69203	0.000192411	0.00141697	yes	down	0.00295582	-8.40223	4.63054e-05	0.000712443	yes	down	AAH00463.1	SF3B3 protein [Homo sapiens]	GO:0005689;GO:0005730;GO:0071013;GO:0000398;GO:0071005;GO:0005654;GO:0000375;GO:0042177;GO:0044877;GO:0003676;GO:0005634	cellular_component;cellular_component;cellular_component;biological_process;cellular_component;cellular_component;biological_process;biological_process;molecular_function;molecular_function;cellular_component	U12-type spliceosomal complex;nucleolus;catalytic step 2 spliceosome;mRNA splicing, via spliceosome;U2-type precatalytic spliceosome;nucleoplasm;RNA splicing, via transesterification reactions;negative regulation of protein catabolic process;macromolecular complex binding;nucleic acid binding;nucleus	K12830	SF3B3, SAP130, RSE1	map03040	Spliceosome	ENOG410XPFQ	A:RNA processing and modification
Pig.23024	CFAP54	uncharacterized protein LOC110261387 [Sus scrofa]	1	0	1	1	no	no_change	1	0	1	1	no	no_change	1	0	1	1	no	no_change	1	0	1	1	no	no_change	1	0	1	1	no	no_change	1	0	1	1	no	no_change	XP_020953250.1	uncharacterized protein LOC110261387 [Sus scrofa]
Pig.23023	Pig.23023	uncharacterized protein LOC110261079 [Sus scrofa]	0.53539	-0.901339	0.834393	1	no	down	0.82893	-0.270678	0.949937	1	no	down	0.267786	-1.90085	0.659276	1	no	down	1.54827	0.63066	0.8857	1	no	up	0.50017	-0.99951	0.819786	1	no	down	0.32305	-1.63017	0.710215	1	no	down	XP_020950859.1	uncharacterized protein LOC110261079 [Sus scrofa]
Pig.23022	LOC101127895	LOW QUALITY PROTEIN: Fanconi anemia core complex-associated protein 20 [Sus scrofa]	0.369654	-1.43575	0.0441167	0.0762477	no	down	0.237776	-2.07233	0.016901	0.0320279	yes	down	0.238473	-2.0681	0.0074425	0.0160281	yes	down	0.643239	-0.636572	0.497666	0.687374	no	down	0.645125	-0.632348	0.457891	0.65003	no	down	1.00293	0.00422391	0.996577	1	no	up	XP_020953248.1	LOW QUALITY PROTEIN: Fanconi anemia core complex-associated protein 20 [Sus scrofa]	GO:0019985;GO:0036297;GO:0006974;GO:0140036;GO:0043130;GO:0031593;GO:0070530;GO:0046872;GO:0005694;GO:0043240	biological_process;biological_process;biological_process;molecular_function;molecular_function;molecular_function;molecular_function;molecular_function;cellular_component;cellular_component	translesion synthesis;interstrand cross-link repair;cellular response to DNA damage stimulus;ubiquitin-dependent protein binding;ubiquitin binding;polyubiquitin binding;K63-linked polyubiquitin binding;metal ion binding;chromosome;Fanconi anaemia nuclear complex					ENOG410Y5B2	K:Transcription
Pig.23021	PRKCZ-201	PREDICTED: protein kinase C zeta type isoform X3 [Bos taurus]	23.0986	4.52973	7.60004e-26	1.49745e-24	yes	up	12.5046	3.64438	8.98113e-17	1.00257e-15	yes	up	16.3517	4.03137	1.12478e-20	1.57822e-19	yes	up	0.541357	-0.885349	0.0182677	0.0718544	no	down	0.707909	-0.498364	0.176085	0.337838	no	down	1.30766	0.386985	0.304432	0.533532	no	up	ELR61342.1	Protein kinase C zeta type, partial [Bos mutus]	GO:0018105;GO:0000226;GO:0035556;GO:0004697;GO:0005923;GO:2000553;GO:0043203;GO:0031982;GO:0005635;GO:0045179;GO:0005815;GO:0004674;GO:2000664;GO:2000667;GO:0046872;GO:0005524;GO:2001181;GO:1990138;GO:0016324;GO:0035748;GO:0031333;GO:0046627;GO:0072659;GO:0016363;GO:0005829;GO:0050732;GO:0032753;GO:0045630;GO:0070374	biological_process;biological_process;biological_process;molecular_function;cellular_component;biological_process;cellular_component;cellular_component;cellular_component;cellular_component;cellular_component;molecular_function;biological_process;biological_process;molecular_function;molecular_function;biological_process;biological_process;cellular_component;cellular_component;biological_process;…	peptidyl-serine phosphorylation;microtubule cytoskeleton organization;intracellular signal transduction;protein kinase C activity;bicellular tight junction;positive regulation of T-helper 2 cell cytokine production;axon hillock;vesicle;nuclear envelope;apical cortex;microtubule organizing center;protein serine/threonine kinase activity;positive regulation of interleukin-5 secretion;positive regul…	K18952	PRKCZ	map04071	Sphingolipid signaling pathway	ENOG410ZMG2	U:Intracellular trafficking, secretion, and vesicular transport
Pig.23020	VPS53-201	vacuolar protein sorting 53, partial [Tokudaia muenninki]	7.50374	2.90761	0.283885	1	no	up	16.0631	4.00568	0.134465	1	no	up	2.71603	1.4415	0.610957	1	no	up	2.14068	1.09807	0.666561	1	no	up	0.361957	-1.46611	0.588955	1	no	down	0.169085	-2.56418	0.338009	1	no	down	XP_003131861.1	vacuolar protein sorting-associated protein 53 homolog isoform X1 [Sus scrofa]	GO:0005802;GO:0007041;GO:0000938;GO:0032456;GO:0005829;GO:0016020;GO:0042147;GO:0048471;GO:1990745	cellular_component;biological_process;cellular_component;biological_process;cellular_component;cellular_component;biological_process;cellular_component;cellular_component	trans-Golgi network;lysosomal transport;GARP complex;endocytic recycling;cytosol;membrane;retrograde transport, endosome to Golgi;perinuclear region of cytoplasm;EARP complex	K20299	VPS53			ENOG410XNMT	U:Intracellular trafficking, secretion, and vesicular transport
Pig.23019	EIF3J-201	PREDICTED: eukaryotic translation initiation factor 3 subunit J isoform X2 [Leptonychotes weddellii]	1.78529	0.836158	0.00575863	0.012599	no	up	5.94997	2.57288	8.7465e-18	1.03561e-16	yes	up	7.51672	2.9101	1.6386e-22	2.53558e-21	yes	up	3.33278	1.73672	5.61846e-09	2.77759e-07	yes	up	4.21037	2.07395	2.68595e-12	1.34297e-10	yes	up	1.26332	0.337221	0.250111	0.473935	no	up	XP_003121581.3	eukaryotic translation initiation factor 3 subunit J [Sus scrofa]	GO:0005852;GO:0016282;GO:0005829;GO:0033290;GO:0001732;GO:0003743	cellular_component;cellular_component;cellular_component;cellular_component;biological_process;molecular_function	eukaryotic translation initiation factor 3 complex;eukaryotic 43S preinitiation complex;cytosol;eukaryotic 48S preinitiation complex;formation of cytoplasmic translation initiation complex;translation initiation factor activity	K03245	EIF3J	map03013	RNA transport	ENOG4111U5G	J:Translation, ribosomal structure and biogenesis
Pig.23018	SPG11-202	PREDICTED: spatacsin-like [Galeopterus variegatus]	0.567221	-0.818017	0.843095	1	no	down	0.857822	-0.221249	0.957335	0.972025	no	down	0.532942	-0.90795	0.826295	0.87635	no	down	1.51232	0.596767	0.887258	1	no	up	0.939566	-0.0899335	0.982961	1	no	down	0.621273	-0.686701	0.870545	1	no	down	XP_004274157.1	PREDICTED: spatacsin [Orcinus orca]				K19026	SPG11			ENOG410XR4T	S:Function unknown
Pig.23012	KIF1A-202	kinesin family member 1A isoform D [Homo sapiens]	2.92947	1.55064	0.450044	1	no	up	4.50941	2.17294	0.290011	0.376974	no	up	3.65269	1.86896	0.356068	0.456225	no	up	1.53933	0.622301	0.74548	1	no	up	1.24688	0.318319	0.866008	1	no	up	0.810014	-0.303981	0.872043	1	no	down	EAW71216.1	kinesin family member 1A, isoform CRA_c [Homo sapiens]	GO:0008021;GO:0030425;GO:0030424;GO:0016887;GO:0005871;GO:0030705;GO:0005874;GO:1904115;GO:0008089;GO:0098840;GO:0043005;GO:0043025;GO:0003774;GO:0042802;GO:0042803;GO:0008017;GO:0003777;GO:0022027;GO:1990049;GO:1990048;GO:0008574;GO:0016192;GO:0005829;GO:0007018;GO:0098794;GO:0005524	cellular_component;cellular_component;cellular_component;molecular_function;cellular_component;biological_process;cellular_component;cellular_component;biological_process;biological_process;cellular_component;cellular_component;molecular_function;molecular_function;molecular_function;molecular_function;molecular_function;biological_process;biological_process;biological_process;molecular_function;…	synaptic vesicle;dendrite;axon;ATPase activity;kinesin complex;cytoskeleton-dependent intracellular transport;microtubule;axon cytoplasm;anterograde axonal transport;protein transport along microtubule;neuron projection;neuronal cell body;motor activity;identical protein binding;protein homodimerization activity;microtubule binding;microtubule motor activity;interkinetic nuclear migration;retrogr…	K10392	KIF1			COG5059	K:Transcription
Pig.23011	SCCPDH	saccharopine dehydrogenase-like oxidoreductase [Sus scrofa]	1.48818	0.573546	0.750407	1	no	up	1.7669	0.821222	0.654878	0.728101	no	up	0.157305	-2.66836	0.194445	0.277936	no	down	1.18729	0.247676	0.8925	1	no	up	0.105703	-3.24191	0.114217	1	no	down	0.0890288	-3.48958	0.0938115	1	no	down	XP_020919924.1	saccharopine dehydrogenase-like oxidoreductase [Sus scrofa]	GO:0016021;GO:0005811;GO:0030496;GO:0016491	cellular_component;cellular_component;cellular_component;molecular_function	integral component of membrane;lipid particle;midbody;oxidoreductase activity					COG3268	S:Function unknown
Pig.23010	SCCPDH	uncharacterized protein LOC102160416 [Sus scrofa]	0.107234	-3.22116	0.172307	1	no	down	0.166028	-2.5905	0.272374	0.357996	no	down	0.104466	-3.25889	0.167337	0.245015	no	down	1	0	1	1	no	no_change	1	0	1	1	no	no_change	1	0	1	1	no	no_change	XP_020919925.1	uncharacterized protein LOC102160416 [Sus scrofa]	GO:0016021;GO:0005811;GO:0030496;GO:0016491	cellular_component;cellular_component;cellular_component;molecular_function	integral component of membrane;lipid particle;midbody;oxidoreductase activity					COG3268	S:Function unknown
Pig.23009	ZNF646-201	NR:NA	1	0	1	1	no	no_change	4.31643	2.10984	0.771386	1	no	up	1	0	1	1	no	no_change	3.01555	1.59242	0.826412	1	no	up	1	0	1	1	no	no_change	0.323056	-1.63014	0.822368	1	no	down	XP_020937811.1	uncharacterized protein LOC100521600 isoform X1 [Sus scrofa]
Pig.23006	Pemt	phosphatidylethanolamine N-methyltransferase isoform X2 [Sus scrofa]	3.15145	1.65602	0.125005	0.187396	no	up	0.880491	-0.18362	0.897322	0.92816	no	down	1.12157	0.16552	0.892282	0.924888	no	up	0.279392	-1.83964	0.170005	0.349405	no	down	0.35589	-1.4905	0.185396	0.350508	no	down	1.2738	0.34914	0.810761	0.917977	no	up	XP_020921909.1	phosphatidylethanolamine N-methyltransferase isoform X2 [Sus scrofa]
Pig.23004	Casd1	NR:NA	0.734914	-0.444352	0.951204	1	no	down	1.13784	0.186297	0.979531	1	no	up	0.715947	-0.482075	0.947067	1	no	down	1	0	1	1	no	no_change	1	0	1	1	no	no_change	1	0	1	1	no	no_change
Pig.23003	HSFX1	PREDICTED: transmembrane protein 185A isoform X1 [Dasypus novemcinctus]	0.734914	-0.444352	0.951204	1	no	down	1.13784	0.186297	0.979531	1	no	up	0.715947	-0.482075	0.947067	1	no	down	1	0	1	1	no	no_change	1	0	1	1	no	no_change	1	0	1	1	no	no_change	XP_026335576.1	heat shock transcription factor, X-linked-like [Ursus arctos horribilis]	GO:0003700;GO:0043565;GO:0005634	molecular_function;molecular_function;cellular_component	transcription factor activity, sequence-specific DNA binding;sequence-specific DNA binding;nucleus					COG5169	K:Transcription
Pig.23001	MAGEA10	melanoma-associated antigen 10-like [Sus scrofa]	1	0	1	1	no	no_change	1	0	1	1	no	no_change	1	0	1	1	no	no_change	1	0	1	1	no	no_change	1	0	1	1	no	no_change	1	0	1	1	no	no_change	XP_020935283.1	melanoma-associated antigen 10-like [Sus scrofa]								ENOG4111S70	S:Function unknown
Pig.23000	HSFX3	PREDICTED: LOW QUALITY PROTEIN: heat shock transcription factor, X-linked-like [Ailuropoda melanoleuca]	1	0	1	1	no	no_change	1	0	1	1	no	no_change	1	0	1	1	no	no_change	1	0	1	1	no	no_change	1	0	1	1	no	no_change	1	0	1	1	no	no_change	XP_001499197.3	heat shock transcription factor, X-linked member 3 [Equus caballus]	GO:0003700;GO:0043565;GO:0005634	molecular_function;molecular_function;cellular_component	transcription factor activity, sequence-specific DNA binding;sequence-specific DNA binding;nucleus					COG5169	K:Transcription
Pig.22999	CXHXorf40B	protein CXorf40A-like isoform X4 [Sus scrofa]	2.06805	1.04827	0.140567	0.207207	no	up	1.86167	0.896595	0.225603	0.305925	no	up	0.994394	-0.0081111	0.991391	1	no	down	0.900204	-0.151676	0.833688	0.922414	no	down	0.480836	-1.05638	0.15035	0.301692	no	down	0.534142	-0.904706	0.235229	0.455866	no	down	XP_020935635.1	protein CXorf40A-like isoform X4 [Sus scrofa]								ENOG4111IPV	S:Function unknown
Pig.22997	CACNA1S-201	CNCNA1S, partial [Sus scrofa]	0.39569	-1.33756	0.405234	0.500208	no	down	0.612638	-0.706894	0.66003	0.732607	no	down	0.750806	-0.413487	0.79695	0.85442	no	down	1	0	1	1	no	no_change	1.89746	0.924072	0.589242	0.761166	no	up	1.22553	0.293407	0.86388	0.94838	no	up	ABG43111.1	CNCNA1S, partial [Sus scrofa]	GO:0034765;GO:0005245;GO:0005891	biological_process;molecular_function;cellular_component	regulation of ion transmembrane transport;voltage-gated calcium channel activity;voltage-gated calcium channel complex	K04857	CACNA1S, CAV1.1	map04010	MAPK signaling pathway	ENOG410XNP6	U:Intracellular trafficking, secretion, and vesicular transport
Pig.22996	ANKDD1B-201	LOW QUALITY PROTEIN: kinesin-like protein KIF21B [Sus scrofa]	1.13932	0.188169	0.932463	1	no	up	0.324388	-1.62421	0.493412	1	no	down	0.397548	-1.3308	0.574683	1	no	down	0.284722	-1.81238	0.450356	1	no	down	0.348935	-1.51897	0.52698	1	no	down	1.22553	0.293406	0.908089	1	no	up	XP_020919928.1	LOW QUALITY PROTEIN: kinesin-like protein KIF21B [Sus scrofa]				K10395	KIF4_21_27
Pig.22995	KIF21A-202	PREDICTED: kinesin-like protein KIF21B [Orcinus orca]	0.581212	-0.782863	0.00906954	0.0188622	no	down	0.457839	-1.12709	0.000395912	0.00105516	yes	down	0.497761	-1.00647	0.000882923	0.0023042	yes	down	0.787732	-0.344224	0.295117	0.499555	no	down	0.856419	-0.223611	0.476149	0.666367	no	down	1.0872	0.120612	0.715734	0.863685	no	up	XP_020919928.1	LOW QUALITY PROTEIN: kinesin-like protein KIF21B [Sus scrofa]	GO:0008017;GO:0007018;GO:0003777;GO:0005524	molecular_function;biological_process;molecular_function;molecular_function	microtubule binding;microtubule-based movement;microtubule motor activity;ATP binding	K10395	KIF4_21_27			COG5059	Z:Cytoskeleton
Pig.22994	KIF21B-202	PREDICTED: kinesin-like protein KIF21B [Chrysochloris asiatica]	0.217461	-2.20117	0.221963	1	no	down	1.25185	0.324065	0.833674	0.878523	no	up	0.784492	-0.350169	0.820575	0.872441	no	down	5.75667	2.52524	0.175511	1	no	up	3.60751	1.851	0.320858	1	no	up	0.626665	-0.674233	0.676437	1	no	down	XP_023403965.1	LOW QUALITY PROTEIN: kinesin-like protein KIF21B [Loxodonta africana]	GO:0008017;GO:0007018;GO:0003777;GO:0005524	molecular_function;biological_process;molecular_function;molecular_function	microtubule binding;microtubule-based movement;microtubule motor activity;ATP binding	K10395	KIF4_21_27			COG5059	S:Function unknown
Pig.22993	Olfr1012	olfactory receptor 1013-like [Sus scrofa]	1	0	1	1	no_test	no_test	1	0	1	1	no_test	no_test	1	0	1	1	no_test	no_test	1	0	1	1	no_test	no_test	1	0	1	1	no_test	no_test	1	0	1	1	no_test	no_test	XP_020940703.1	olfactory receptor 1013-like [Sus scrofa]	GO:0004930;GO:0005886;GO:0016021;GO:0004984	molecular_function;cellular_component;cellular_component;molecular_function	G-protein coupled receptor activity;plasma membrane;integral component of membrane;olfactory receptor activity	K04257	OLFR	map04740	Olfactory transduction	ENOG4111CQM	U:Intracellular trafficking, secretion, and vesicular transport
Pig.22992	RSPH1-201	radial spoke head 10 homolog B [Sus scrofa]	3.48613	1.80163	0.388476	1	no	up	0.631595	-0.662929	0.777924	0.833976	no	down	1.51847	0.602623	0.779771	0.841355	no	up	0.181173	-2.46456	0.279778	1	no	down	0.435576	-1.199	0.563983	1	no	down	2.40419	1.26555	0.588769	1	no	up	XP_020941747.1	radial spoke head 10 homolog B [Sus scrofa]								COG4642	S:Function unknown
Pig.22991	PMS2-201	mismatch repair endonuclease PMS2 isoform X1 [Sus scrofa]	0.64215	-0.639017	0.105466	0.161887	no	down	0.487462	-1.03664	0.0109361	0.0216265	yes	down	0.817651	-0.290443	0.458517	0.557219	no	down	0.759109	-0.397621	0.336733	0.545475	no	down	1.2733	0.348575	0.381858	0.575177	no	up	1.67736	0.746196	0.0695293	0.207711	no	up	XP_003124331.1	mismatch repair endonuclease PMS2 isoform X1 [Sus scrofa]	GO:0015630;GO:0032389;GO:0004519;GO:0005829;GO:0005886;GO:0006298;GO:0030983;GO:0005654;GO:0032300;GO:0036464;GO:0016887;GO:0032138;GO:0032407;GO:0003697;GO:0005524;GO:0016446	cellular_component;cellular_component;molecular_function;cellular_component;cellular_component;biological_process;molecular_function;cellular_component;cellular_component;cellular_component;molecular_function;molecular_function;molecular_function;molecular_function;molecular_function;biological_process	microtubule cytoskeleton;MutLalpha complex;endonuclease activity;cytosol;plasma membrane;mismatch repair;mismatched DNA binding;nucleoplasm;mismatch repair complex;cytoplasmic ribonucleoprotein granule;ATPase activity;single base insertion or deletion binding;MutSalpha complex binding;single-stranded DNA binding;ATP binding;somatic hypermutation of immunoglobulin genes	K10858	PMS2	map03460	Fanconi anemia pathway	COG0323	S:Function unknown
Pig.22989	Olfr1276	olfactory receptor 4F6-like [Sus scrofa]	0.164464	-2.60415	0.717407	1	no	down	0.254634	-1.9735	0.783871	1	no	down	0.16022	-2.64188	0.713493	1	no	down	1	0	1	1	no	no_change	1	0	1	1	no	no_change	1	0	1	1	no	no_change	XP_020937467.1	olfactory receptor 4F6-like [Sus scrofa]	GO:0004930;GO:0005886;GO:0016021;GO:0004984	molecular_function;cellular_component;cellular_component;molecular_function	G-protein coupled receptor activity;plasma membrane;integral component of membrane;olfactory receptor activity	K04257	OLFR	map04740	Olfactory transduction	ENOG4111BJX	S:Function unknown
Pig.22988	HS3ST4-201	PREDICTED: heparan sulfate glucosamine 3-O-sulfotransferase 4 [Sorex araneus]	1.91278	0.93567	0.00681722	0.0146415	no	up	1.96239	0.972611	0.005568	0.0117713	no	up	0.573077	-0.8032	0.0288555	0.0536253	no	down	1.02594	0.0369411	0.915346	0.962766	no	up	0.299604	-1.73887	1.81944e-06	2.37291e-05	yes	down	0.29203	-1.77581	1.50257e-06	3.62453e-05	yes	down	XP_003124580.3	heparan sulfate glucosamine 3-O-sulfotransferase 4 [Sus scrofa]	GO:0016740;GO:0008146	molecular_function;molecular_function	transferase activity;sulfotransferase activity	K09678	HS3ST4			ENOG410XS59	S:Function unknown
Pig.22987	TRMT6-201	ankyrin repeat domain-containing protein 26-like [Sus scrofa]	1	0	1	1	no	no_change	8.04322	3.00777	0.642685	1	no	up	1	0	1	1	no	no_change	5.61915	2.49035	0.700878	1	no	up	1	0	1	1	no	no_change	0.17337	-2.52807	0.69657	1	no	down	XP_020933855.1	ankyrin repeat domain-containing protein 26-like [Sus scrofa]
Pig.22985	LOC101151870	IgG heavy chian constant region, partial [Sus scrofa]	1.48346	0.568964	0.545303	0.632736	no	up	2.78498	1.47767	0.116181	0.174174	no	up	1.00462	0.00664513	0.994366	1	no	up	1.87736	0.908702	0.333977	0.5426	no	up	0.677213	-0.562319	0.550146	0.730518	no	down	0.360727	-1.47102	0.117959	0.295049	no	down	BAM75551.1	IgG heavy chain precursor [Sus scrofa]				K06856	IGH	map05140	Leishmaniasis	ENOG410YNB1	S:Function unknown
Pig.22981		uncharacterized protein LOC102159535 [Sus scrofa]	0.625984	-0.675802	0.808854	1	no	down	0.174958	-2.51492	0.38866	1	no	down	0.394149	-1.34319	0.638561	1	no	down	0.279493	-1.83911	0.537445	1	no	down	0.629647	-0.667385	0.819565	1	no	down	2.25282	1.17173	0.7003	1	no	up	XP_020937562.1	uncharacterized protein LOC102159535 [Sus scrofa]
Pig.22980	LOC101133271	neuroblastoma breakpoint family member 6-like isoform X1 [Sus scrofa]	0.134299	-2.89648	0.188141	0.265308	no	down	0.207933	-2.26581	0.303228	0.39104	no	down	0.0671722	-3.89599	0.0766844	0.125927	no	down	1.54828	0.630664	0.797627	1	no	up	0.500167	-0.999517	0.684457	0.827313	no	down	0.323048	-1.63018	0.507453	1	no	down	XP_020946351.1	neuroblastoma breakpoint family member 6-like isoform X1 [Sus scrofa]								ENOG4111C3E	S:Function unknown
Pig.22974	DTNB	hypothetical protein Celaphus_00005365 [Cervus elaphus hippelaphus]	5.45323	2.44711	0.701016	1	no	up	1.13784	0.186298	0.976929	1	no	up	1.39445	0.479699	0.940642	1	no	up	0.208655	-2.26081	0.7228	1	no	down	0.255712	-1.96741	0.757561	1	no	down	1.22553	0.293401	0.963673	1	no	up	OWK10623.1	hypothetical protein Celaphus_00005365 [Cervus elaphus hippelaphus]								ENOG410XP3C	S:Function unknown
Pig.22972	DTNB	hypothetical protein Celaphus_00005365 [Cervus elaphus hippelaphus]	5.45323	2.44711	0.701016	1	no	up	1.13784	0.186298	0.976929	1	no	up	1.39445	0.479699	0.940642	1	no	up	0.208655	-2.26081	0.7228	1	no	down	0.255712	-1.96741	0.757561	1	no	down	1.22553	0.293401	0.963673	1	no	up	OWK10623.1	hypothetical protein Celaphus_00005365 [Cervus elaphus hippelaphus]								ENOG410XP3C	S:Function unknown
Pig.22971	DDX18-201	ATP-dependent RNA helicase DDX18 [Sus scrofa]	1.28092	0.357179	0.186443	0.263298	no	up	4.21868	2.07679	9.65298e-15	9.25578e-14	yes	up	4.67613	2.22532	8.54781e-17	9.35656e-16	yes	up	3.29348	1.71961	1.53594e-10	1.15417e-08	yes	up	3.65061	1.86814	3.03094e-12	1.49221e-10	yes	up	1.10844	0.148525	0.576027	0.768053	no	up	XP_005654221.2	ATP-dependent RNA helicase DDX18 [Sus scrofa]	GO:0003723;GO:0005524;GO:0004386	molecular_function;molecular_function;molecular_function	RNA binding;ATP binding;helicase activity	K13179	DDX18, HAS1			COG0513	U:Intracellular trafficking, secretion, and vesicular transport
Pig.22970	NLGN4X	Neuroligin-1 [Tupaia chinensis]	1	0	1	1	no	no_change	1	0	1	1	no	no_change	1	0	1	1	no	no_change	1	0	1	1	no	no_change	1	0	1	1	no	no_change	1	0	1	1	no	no_change	ELW66646.1	Neuroligin-1 [Tupaia chinensis]	GO:0050808;GO:0038023;GO:0089717;GO:0099054;GO:0007612;GO:0050804;GO:0045202;GO:0098985;GO:0098983;GO:0030054;GO:0016021;GO:0097105;GO:0097104;GO:0048488;GO:0098793;GO:0071625;GO:0042043;GO:0035176;GO:0009986;GO:0045211;GO:0014069;GO:0007158;GO:0005887;GO:0005886;GO:0007155;GO:0050839;GO:0097110	biological_process;molecular_function;cellular_component;biological_process;biological_process;biological_process;cellular_component;cellular_component;cellular_component;cellular_component;cellular_component;biological_process;biological_process;biological_process;cellular_component;biological_process;molecular_function;biological_process;cellular_component;cellular_component;cellular_component;…	synapse organization;signaling receptor activity;spanning component of membrane;presynapse assembly;learning;modulation of synaptic transmission;synapse;asymmetric, glutamatergic, excitatory synapse;symmetric, GABA-ergic, inhibitory synapse;cell junction;integral component of membrane;presynaptic membrane assembly;postsynaptic membrane assembly;synaptic vesicle endocytosis;presynapse;vocalization…	K07378	NLGN	map04514	Cell adhesion molecules (CAMs	COG2272	S:Function unknown
Pig.22969	SIGLEC14	LOW QUALITY PROTEIN: sialic acid-binding Ig-like lectin 14 [Sus scrofa]	0.551374	-0.858896	0.0485562	0.0829081	no	down	0.558701	-0.839852	0.0577807	0.0949319	no	down	0.810983	-0.302257	0.482891	0.580258	no	down	1.01329	0.0190435	0.96631	0.992166	no	up	1.47084	0.556639	0.205049	0.377018	no	up	1.45155	0.537595	0.228449	0.448307	no	up	XP_003127440.3	LOW QUALITY PROTEIN: sialic acid-binding Ig-like lectin 14 [Sus scrofa]	GO:0016021;GO:0030246	cellular_component;molecular_function	integral component of membrane;carbohydrate binding	K06549	SIGLEC5_14, CD170			ENOG410ZMFI	S:Function unknown
Pig.22968	SIGLEC5	sialic acid-binding Ig-like lectin 5 [Sus scrofa]	1.54434	0.62699	0.142958	0.210152	no	up	1.08098	0.112344	0.79694	0.849283	no	up	1.31159	0.391315	0.361768	0.46179	no	up	0.699965	-0.514646	0.237901	0.435883	no	down	0.849287	-0.235675	0.582319	0.755669	no	down	1.21333	0.278971	0.523306	0.725549	no	up	XP_003127434.1	sialic acid-binding Ig-like lectin 5 [Sus scrofa]	GO:0016021;GO:0030246	cellular_component;molecular_function	integral component of membrane;carbohydrate binding	K06549	SIGLEC5_14, CD170			ENOG410YKZU	S:Function unknown
Pig.22960	DYRK4-201	dual specificity tyrosine-phosphorylation-regulated kinase 4 [Sus scrofa]	2.93881	1.55523	0.71507	1	no	up	0.613126	-0.705745	0.871474	1	no	down	0.385786	-1.37413	0.752756	1	no	down	0.208631	-2.26098	0.599046	1	no	down	0.131273	-2.92936	0.495745	1	no	down	1	0	1	1	no	no_change	XP_020948104.1	dual specificity tyrosine-phosphorylation-regulated kinase 4 [Sus scrofa]				K18669	DYRK2_3_4			ENOG410XPET	T:Signal transduction mechanisms
Pig.22959	AKAP3-201	A-kinase anchor protein 3 isoform X4 [Sus scrofa]	0.86249	-0.213421	0.561326	0.647115	no	down	1.27476	0.350224	0.341233	0.431693	no	up	0.457748	-1.12737	0.0028118	0.00665448	yes	down	1.478	0.563645	0.130483	0.292024	no	up	0.530729	-0.913953	0.0167263	0.0570382	no	down	0.359086	-1.4776	0.000112144	0.00149097	yes	down	XP_005655758.1	A-kinase anchor protein 3 isoform X4 [Sus scrofa]	GO:0005737;GO:0008104;GO:0097228;GO:0031514;GO:0016301;GO:0001835;GO:0051018;GO:0001669;GO:0035686;GO:0007178	cellular_component;biological_process;cellular_component;cellular_component;molecular_function;biological_process;molecular_function;cellular_component;cellular_component;biological_process	cytoplasm;protein localization;sperm principal piece;motile cilium;kinase activity;blastocyst hatching;protein kinase A binding;acrosomal vesicle;sperm fibrous sheath;transmembrane receptor protein serine/threonine kinase signaling pathway	K16520	AKAP3			ENOG411183Z	T:Signal transduction mechanisms
Pig.22958	CDK20	cyclin-dependent kinase 20 [Sus scrofa]	0.115147	-3.11845	0.346047	0.439872	no	down	0.051092	-4.29076	0.200982	0.278144	no	down	0.0321476	-4.95914	0.13942	0.209587	no	down	0.44371	-1.17231	0.737696	1	no	down	0.279187	-1.8407	0.598993	0.767633	no	down	1	0	1	1	no	no_change	NP_001182258.1	cyclin-dependent kinase 20 [Sus scrofa]	GO:0006468;GO:0005634;GO:0005654;GO:0004674;GO:0004693;GO:0005524	biological_process;cellular_component;cellular_component;molecular_function;molecular_function;molecular_function	protein phosphorylation;nucleus;nucleoplasm;protein serine/threonine kinase activity;cyclin-dependent protein serine/threonine kinase activity;ATP binding	K10267;K08817	FBXW12S;CCRK			ENOG410XQDH	T:Signal transduction mechanisms
Pig.22957	SLC5A8-201	sodium-coupled monocarboxylate transporter 1 [Sus scrofa]	1	0	1	1	no	no_change	1	0	1	1	no	no_change	1	0	1	1	no	no_change	1	0	1	1	no	no_change	1	0	1	1	no	no_change	1	0	1	1	no	no_change	NP_001278343.1	sodium-coupled monocarboxylate transporter 1 [Sus scrofa]	GO:0015129;GO:0016021;GO:0140161;GO:0015552;GO:0015913;GO:0022857	molecular_function;cellular_component;molecular_function:monocarboxylate;molecular_function;biological_process;molecular_function	lactate transmembrane transporter activity;integral component of membrane;sodium symporter activity;propionate transmembrane transporter activity;short-chain fatty acid import;transmembrane transporter activity	K14388	SLC5A8_12, SMCT			COG0591	E:Amino acid transport and metabolism
Pig.22955	UVSSA-201	UV-stimulated scaffold protein A isoform X1 [Sus scrofa]	0.421579	-1.24613	3.72964e-05	0.00012521	yes	down	0.244678	-2.03105	6.24439e-10	3.73949e-09	yes	down	0.244927	-2.02957	9.04928e-11	6.05147e-10	yes	down	0.580384	-0.784921	0.0205593	0.0786935	no	down	0.580976	-0.78345	0.0156327	0.0539992	no	down	1.00102	0.00147152	0.996633	1	no	up	XP_020956537.1	UV-stimulated scaffold protein A isoform X1 [Sus scrofa]	GO:0000993;GO:0009411;GO:0005694;GO:0006283;GO:0016567	molecular_function;biological_process;cellular_component;biological_process;biological_process	RNA polymerase II core binding;response to UV;chromosome;transcription-coupled nucleotide-excision repair;protein ubiquitination					ENOG410XP15	S:Function unknown
Pig.22954	MAEA-201	PREDICTED: macrophage erythroblast attacher isoform X1 [Ovis aries]	0.478334	-1.06391	0.0198832	0.0379037	yes	down	0.404482	-1.30585	0.00875776	0.0176824	yes	down	0.591748	-0.756946	0.0894701	0.144067	no	down	0.845606	-0.241943	0.647347	0.802312	no	down	1.2371	0.306964	0.522355	0.706728	no	up	1.46298	0.548906	0.290487	0.518613	no	up	XP_020956544.1	macrophage erythroblast attacher isoform X2 [Sus scrofa]	GO:0043249;GO:0051301;GO:0005737;GO:0003779;GO:0005819;GO:0043161;GO:0005634;GO:0005654;GO:0016740;GO:0043066;GO:0007049;GO:0048822;GO:0016363;GO:0045721;GO:0033033;GO:0005887;GO:0007155;GO:0034657;GO:0046872;GO:0007010;GO:0005826;GO:0000151;GO:0016567;GO:0006511	biological_process;biological_process;cellular_component;molecular_function;cellular_component;biological_process;cellular_component;cellular_component;molecular_function;biological_process;biological_process;biological_process;cellular_component;biological_process;biological_process;cellular_component;biological_process;cellular_component;molecular_function;biological_process;cellular_component;…	erythrocyte maturation;cell division;cytoplasm;actin binding;spindle;proteasome-mediated ubiquitin-dependent protein catabolic process;nucleus;nucleoplasm;transferase activity;negative regulation of apoptotic process;cell cycle;enucleate erythrocyte development;nuclear matrix;negative regulation of gluconeogenesis;negative regulation of myeloid cell apoptotic process;integral component of plasma …	K18624	MAEA, EMP			ENOG410XPGU	S:Function unknown
Pig.22947	LCP2-201	lymphocyte cytosolic protein 2 isoform X2 [Sus scrofa]	1.43843	0.524492	0.400682	0.49567	no	up	0.923152	-0.11536	0.862391	0.900391	no	down	2.01994	1.01431	0.0989447	0.156876	no	up	0.641779	-0.639852	0.33624	0.54491	no	down	1.40427	0.48982	0.425439	0.618865	no	up	2.18809	1.12967	0.0853535	0.237407	no	up	XP_020932743.1	lymphocyte cytosolic protein 2 isoform X2 [Sus scrofa]	GO:0050663;GO:0050852;GO:0005829;GO:0036398;GO:0005911;GO:0007169;GO:0035556;GO:0045860;GO:0044853;GO:0045576	biological_process;biological_process;cellular_component;cellular_component;cellular_component;biological_process;biological_process;biological_process;cellular_component;biological_process	cytokine secretion;T cell receptor signaling pathway;cytosol;TCR signalosome;cell-cell junction;transmembrane receptor protein tyrosine kinase signaling pathway;intracellular signal transduction;positive regulation of protein kinase activity;plasma membrane raft;mast cell activation	K07361	LCP2	map04664	Fc epsilon RI signaling pathway	ENOG4111KZ2	T:Signal transduction mechanisms
Pig.22945	LOC101151870	immunoglobulin kappa variable region, partial [Sus scrofa]	1	0	1	1	no	no_change	1	0	1	1	no	no_change	7.96004	2.99278	0.678122	1	no	up	1	0	1	1	no	no_change	5.56105	2.47536	0.731392	1	no	up	3.5918	1.84471	0.798092	1	no	up	AAR99920.1	immunoglobulin kappa variable region, partial [Sus scrofa]								ENOG410YQB2	S:Function unknown
Pig.22942	LOC101151870	immunoglobulin kappa variable region, partial [Sus scrofa]	3.61529	1.85411	0.427007	0.521467	no	up	0.754432	-0.406538	0.874027	0.910068	no	down	3.10603	1.63507	0.485023	0.582279	no	up	0.208678	-2.26065	0.36301	1	no	down	0.859137	-0.219039	0.922617	0.97824	no	down	4.11705	2.04161	0.412678	1	no	up	AAR99922.1	immunoglobulin kappa variable region, partial [Sus scrofa]								ENOG410YQB2	S:Function unknown
Pig.22940	LOC101151870	immunoglobulin kappa light chain VJ region, partial [Sus scrofa]	22.8558	4.51449	0.0867239	0.137109	no	up	10.5841	3.40383	0.205558	0.283363	no	up	17.5812	4.13596	0.117425	0.181207	no	up	0.463083	-1.11066	0.649261	1	no	down	0.769226	-0.378521	0.87416	0.947285	no	down	1.6611	0.732135	0.764953	1	no	up	AAM76079.1	immunoglobulin kappa light chain VJ region, partial [Sus scrofa]								ENOG410YQB2	S:Function unknown
Pig.22936	Vmn2r108	LOW QUALITY PROTEIN: vomeronasal type-2 receptor 116-like [Sus scrofa]	1	0	1	1	no	no_change	1	0	1	1	no	no_change	1	0	1	1	no	no_change	1	0	1	1	no	no_change	1	0	1	1	no	no_change	1	0	1	1	no	no_change	XP_020940801.1	LOW QUALITY PROTEIN: vomeronasal type-2 receptor 116-like [Sus scrofa]	GO:0004930;GO:0016021;GO:0005886	molecular_function;cellular_component;cellular_component	G-protein coupled receptor activity;integral component of membrane;plasma membrane					ENOG410XR6W	S:Function unknown
Pig.22935	LOC101142995	adhesion G protein-coupled receptor E3-like [Sus scrofa]	0.388845	-1.36273	0.180972	0.256514	no	down	0.0460864	-4.43951	0.00325998	0.00722673	yes	down	0.217862	-2.19851	0.0401082	0.0715495	no	down	0.118521	-3.07678	0.0463358	0.142793	no	down	0.560281	-0.835778	0.455661	0.647724	no	down	4.72725	2.241	0.155924	0.353341	no	up	XP_005654803.1	adhesion G protein-coupled receptor E3-like [Sus scrofa]	GO:0005887;GO:0004930;GO:0007189;GO:0005509;GO:0007166	cellular_component;molecular_function;biological_process;molecular_function;biological_process	integral component of plasma membrane;G-protein coupled receptor activity;adenylate cyclase-activating G-protein coupled receptor signaling pathway;calcium ion binding;cell surface receptor signaling pathway	K08445;K08444;K04591	ADGRE4, EMR4;ADGRE3, EMR3;ADGRE1, EMR1			ENOG410XSD2	S:Function unknown
Pig.22934	FOLR1-201	folate receptor alpha precursor [Sus scrofa]	0.261797	-1.93348	0.319392	0.412084	no	down	0.598396	-0.740828	0.698619	0.76625	no	down	5.94312	2.57122	0.165981	0.243301	no	up	2.28572	1.19265	0.54787	0.729174	no	up	22.7013	4.5047	0.0195622	0.0644925	no	up	9.93176	3.31205	0.081442	0.230625	no	up	NP_999476.1	folate receptor alpha precursor [Sus scrofa]	GO:0031362;GO:0005542;GO:0061714;GO:0038023;GO:1904447	cellular_component;molecular_function;molecular_function;molecular_function;biological_process	anchored component of external side of plasma membrane;folic acid binding;folic acid receptor activity;signaling receptor activity;folic acid import into cell	K13649	FOLR	map01523	Antifolate resistance	ENOG4111IU4	U:Intracellular trafficking, secretion, and vesicular transport
Pig.22933	FOLR1-201	folate receptor 1 isoform X2 [Sus scrofa]	1.73596	0.795731	0.719819	0.785517	no	up	1.8067	0.853359	0.700484	0.767669	no	up	1.29895	0.377351	0.864932	0.904528	no	up	1.04075	0.0576273	0.979276	0.998246	no	up	0.748264	-0.41838	0.850409	0.932838	no	down	0.718964	-0.476008	0.830104	0.929598	no	down	XP_013854598.1	folate receptor 1 isoform X2 [Sus scrofa]	GO:0061714;GO:0061713;GO:0031362;GO:0061626;GO:0038023;GO:0046655;GO:0030136;GO:0005542;GO:0001947;GO:0051870;GO:1904447;GO:0031103;GO:0016324;GO:0017015;GO:0016323;GO:0003147;GO:0015884;GO:0003253;GO:0005576;GO:0005768;GO:0005634;GO:0060828	molecular_function;biological_process;cellular_component;biological_process;molecular_function;biological_process;cellular_component;molecular_function;biological_process;molecular_function;biological_process;biological_process;cellular_component;biological_process;cellular_component;biological_process;biological_process;biological_process;cellular_component;cellular_component;cellular_component;…	folic acid receptor activity;anterior neural tube closure;anchored component of external side of plasma membrane;pharyngeal arch artery morphogenesis;signaling receptor activity;folic acid metabolic process;clathrin-coated vesicle;folic acid binding;heart looping;methotrexate binding;folic acid import into cell;axon regeneration;apical plasma membrane;regulation of transforming growth factor beta…	K13649	FOLR	map01523	Antifolate resistance	ENOG4111IU4	U:Intracellular trafficking, secretion, and vesicular transport
Pig.22932	PHACTR2-202	phosphatase and actin regulator 2 isoform X4 [Sus scrofa]	0.430459	-1.21605	0.000263354	0.000758689	yes	down	0.269771	-1.89019	1.31189e-07	5.97149e-07	yes	down	0.680884	-0.554519	0.0893797	0.143957	no	down	0.626706	-0.67414	0.0680376	0.188459	no	down	1.58176	0.661532	0.0508405	0.135608	no	up	2.52393	1.33567	0.00023644	0.00273004	yes	up	XP_020942814.1	phosphatase and actin regulator 2 isoform X3 [Sus scrofa]	GO:0003779;GO:0004864	molecular_function;molecular_function	actin binding;protein phosphatase inhibitor activity					ENOG410Z8CP	K:Transcription
Pig.22931	CAMK2B-201	PREDICTED: calcium/calmodulin-dependent protein kinase type II subunit beta isoform X6 [Ochotona princeps]	0.131142	-2.9308	0.0286227	0.0523504	no	down	1.1028	0.141165	0.89292	0.925015	no	up	1.15588	0.208991	0.817722	0.870224	no	up	8.40917	3.07196	0.0358313	0.118134	no	up	8.81396	3.13979	0.02149	0.0695033	no	up	1.04814	0.0678264	0.95003	0.989973	no	up	XP_015345582.1	PREDICTED: calcium/calmodulin-dependent protein kinase type II subunit beta [Marmota marmota marmota]	GO:0032430;GO:0061003;GO:0030425;GO:0090129;GO:1905375;GO:0046777;GO:0030054;GO:0005737;GO:0043204;GO:0110088;GO:1990911;GO:0005815;GO:0033017;GO:0043005;GO:2001222;GO:0005524;GO:0042803;GO:1903076;GO:0019901;GO:0043274;GO:0010976;GO:0048858;GO:0004683;GO:0060291;GO:0005829;GO:0098973;GO:0005516;GO:0014069;GO:0098978	biological_process;biological_process;cellular_component;biological_process;biological_process;biological_process;cellular_component;cellular_component;cellular_component;biological_process;biological_process;cellular_component;cellular_component;cellular_component;biological_process;molecular_function;molecular_function;biological_process;molecular_function;molecular_function;biological_process;…	positive regulation of phospholipase A2 activity;positive regulation of dendritic spine morphogenesis;dendrite;positive regulation of synapse maturation;cellular response to homocysteine;protein autophosphorylation;cell junction;cytoplasm;perikaryon;hippocampal neuron apoptotic process;response to psychosocial stress;microtubule organizing center;sarcoplasmic reticulum membrane;neuron projection;…	K04515	CAMK2	map05214	Glioma	ENOG410XNRX	U:Intracellular trafficking, secretion, and vesicular transport
Pig.22930	SLC22A16-201	solute carrier family 22 member 16 isoform X1 [Sus scrofa]	0.0269272	-5.21479	4.74669e-16	5.20056e-15	yes	down	0.00444678	-7.81302	6.05926e-10	3.63962e-09	yes	down	0.00520727	-7.58526	1.08277e-11	7.95298e-11	yes	down	0.165141	-2.59823	0.0525533	0.156337	no	down	0.193384	-2.37046	0.0489042	0.13161	no	down	1.17102	0.227766	0.888303	0.95873	no	up	XP_003121397.1	solute carrier family 22 member 16 isoform X1 [Sus scrofa]	GO:0005275;GO:0015226;GO:0030317;GO:0046717;GO:0022857;GO:0015695;GO:0007338;GO:0015101;GO:0016021	molecular_function;molecular_function;biological_process;biological_process;molecular_function;biological_process;biological_process;molecular_function;cellular_component	amine transmembrane transporter activity;carnitine transmembrane transporter activity;flagellated sperm motility;acid secretion;transmembrane transporter activity;organic cation transport;single fertilization;organic cation transmembrane transporter activity;integral component of membrane	K08212	SLC22A16			ENOG410YUFN	G:Carbohydrate transport and metabolism
Pig.22925	PRXL2A-201	redox-regulatory protein FAM213A isoform 1 [Sus scrofa]	0.362402	-1.46434	0.000107919	0.000332602	yes	down	0.408291	-1.29233	0.000651405	0.00166086	yes	down	0.554714	-0.850185	0.0242448	0.0459491	no	down	1.12663	0.172008	0.651504	0.805198	no	up	1.53066	0.614152	0.105214	0.23248	no	up	1.35862	0.442144	0.244573	0.467543	no	up	NP_001231302.1	redox-regulatory protein FAM213A isoform 1 [Sus scrofa]	GO:0005737;GO:0016209;GO:0016021;GO:0045670;GO:0055114	cellular_component;molecular_function;cellular_component;biological_process;biological_process	cytoplasm;antioxidant activity;integral component of membrane;regulation of osteoclast differentiation;oxidation-reduction process					ENOG410YFY9	K:Transcription
Pig.22919	HGS-204	hepatocyte growth factor-regulated tyrosine kinase substrate isoform X4 [Sus scrofa]	0.43378	-1.20497	1.54179e-06	6.41858e-06	yes	down	0.796234	-0.328736	0.185411	0.259971	no	down	0.725911	-0.462136	0.0582407	0.0992272	no	down	1.83557	0.876229	0.000722248	0.0060036	no	up	1.67345	0.742829	0.003595	0.0165322	no	up	0.911681	-0.1334	0.597525	0.783958	no	down	XP_020922099.1	hepatocyte growth factor-regulated tyrosine kinase substrate isoform X4 [Sus scrofa]	GO:0005764;GO:0032585;GO:0033565;GO:0044389;GO:0030948;GO:1903543;GO:0031901;GO:0010324;GO:0006622;GO:0043405;GO:0016525;GO:0010628;GO:0019904;GO:0046426;GO:0046872;GO:0005829;GO:0072657;GO:0010642	cellular_component;cellular_component;cellular_component;molecular_function;biological_process;biological_process;cellular_component;biological_process;biological_process;biological_process;biological_process;biological_process;molecular_function;biological_process;molecular_function;cellular_component;biological_process;biological_process	lysosome;multivesicular body membrane;ESCRT-0 complex;ubiquitin-like protein ligase binding;negative regulation of vascular endothelial growth factor receptor signaling pathway;positive regulation of exosomal secretion;early endosome membrane;membrane invagination;protein targeting to lysosome;regulation of MAP kinase activity;negative regulation of angiogenesis;positive regulation of gene expres…	K12182	HGS, HRS, VPS27	map04145	Phagosome	ENOG410XNRF	S:Function unknown
Pig.22918	MRPL12-201	39S ribosomal protein L12, mitochondrial isoform X1 [Sus scrofa]	1.49019	0.575498	0.0064939	0.0140222	no	up	0.844054	-0.244593	0.253661	0.337519	no	down	0.869921	-0.201044	0.344196	0.444134	no	down	0.566406	-0.820091	0.000128904	0.00146241	no	down	0.583764	-0.776542	0.000257383	0.00181694	no	down	1.03065	0.0435491	0.839695	0.934994	no	up	XP_020922113.1	39S ribosomal protein L12, mitochondrial isoform X1 [Sus scrofa]	GO:0005840;GO:0003735;GO:0005743;GO:0045893;GO:0005762;GO:0006390;GO:0006412	cellular_component;molecular_function;cellular_component;biological_process;cellular_component;biological_process;biological_process	ribosome;structural constituent of ribosome;mitochondrial inner membrane;positive regulation of transcription, DNA-templated;mitochondrial large ribosomal subunit;transcription from mitochondrial promoter;translation	K02935	RP-L7, MRPL12, rplL	map03010	Ribosome	COG0222	J:Translation, ribosomal structure and biogenesis
Pig.22917	SLC25A10	LOW QUALITY PROTEIN: mitochondrial dicarboxylate carrier [Sus scrofa]	0.822988	-0.281057	0.461709	0.554316	no	down	0.847598	-0.238548	0.532702	0.619003	no	down	0.780842	-0.356897	0.350004	0.449803	no	down	1.0299	0.0425085	0.911576	0.961036	no	up	0.948789	-0.0758408	0.84275	0.927873	no	down	0.921241	-0.118349	0.757201	0.886389	no	down	XP_020922127.1	LOW QUALITY PROTEIN: mitochondrial dicarboxylate carrier [Sus scrofa]	GO:0006839;GO:0005654;GO:0016021;GO:0015291;GO:0031966	biological_process;cellular_component;cellular_component;molecular_function;cellular_component	mitochondrial transport;nucleoplasm;integral component of membrane;secondary active transmembrane transporter activity;mitochondrial membrane	K13577	SLC25A10, DIC	map04964	Proximal tubule bicarbonate reclamation	ENOG410XQHU	S:Function unknown
Pig.22916		uncharacterized protein LOC110255939 isoform X1 [Sus scrofa]	35.3091	5.14197	2.39035e-08	1.26657e-07	yes	up	26.3607	4.72032	3.68121e-07	1.58315e-06	yes	up	4.02391	2.0086	0.0382864	0.0686598	no	up	0.74657	-0.42165	0.578584	0.752512	no	down	0.113962	-3.13337	0.000107324	0.000857483	yes	down	0.152648	-2.71172	0.000901913	0.00821296	yes	down	XP_020922109.1	uncharacterized protein LOC110255939 isoform X1 [Sus scrofa]
Pig.22914	LOC101133282	olfactory receptor 14J1-like [Sus scrofa]	1	0	1	1	no_test	no_test	1	0	1	1	no_test	no_test	1	0	1	1	no_test	no_test	1	0	1	1	no_test	no_test	1	0	1	1	no_test	no_test	1	0	1	1	no_test	no_test	XP_020936927.1	olfactory receptor 14J1-like [Sus scrofa]	GO:0004930;GO:0005886;GO:0016021;GO:0004984	molecular_function;cellular_component;cellular_component;molecular_function	G-protein coupled receptor activity;plasma membrane;integral component of membrane;olfactory receptor activity	K04257	OLFR	map04740	Olfactory transduction	ENOG410YBQN	U:Intracellular trafficking, secretion, and vesicular transport
Pig.22908	Gm42048	gag protein [Sus scrofa]	3.04581	1.60683	0.377779	0.472592	no	up	0.673691	-0.56984	0.781271	0.836564	no	down	3.39014	1.76135	0.332283	0.431814	no	up	0.221186	-2.17667	0.279059	0.482503	no	down	1.11305	0.154519	0.930427	0.98254	no	up	5.03219	2.33119	0.245257	0.46828	no	up	AEI83441.1	gag protein [Sus scrofa]	GO:0019068;GO:0004523;GO:0015074;GO:0004190;GO:0008270;GO:0003676	biological_process;molecular_function;biological_process;molecular_function;molecular_function;molecular_function	virion assembly;RNA-DNA hybrid ribonuclease activity;DNA integration;aspartic-type endopeptidase activity;zinc ion binding;nucleic acid binding					ENOG410ZTYR	S:Function unknown
Pig.22903	Lrrc37a	leucine-rich repeat-containing protein 37A-like isoform X1 [Sus scrofa]	0.264223	-1.92017	0.0166644	0.0324457	yes	down	1.40977	0.495459	0.508138	0.597057	no	up	0.471206	-1.08557	0.157725	0.233157	no	down	5.33554	2.41563	0.00285063	0.0174436	yes	up	1.78337	0.834604	0.31342	0.505898	no	up	0.334243	-1.58103	0.0417022	0.14762	no	down	XP_020922489.1	leucine-rich repeat-containing protein 37A-like isoform X1 [Sus scrofa]								ENOG410YV94	S:Function unknown
Pig.22902	KANK1-202	PREDICTED: KN motif and ankyrin repeat domain-containing protein 1 isoform X6 [Cebus capucinus imitator]	2.16708	1.11575	0.0121064	0.0244183	yes	up	4.23274	2.08159	2.3073e-06	8.88401e-06	yes	up	2.9432	1.55738	0.000390015	0.00108752	yes	up	1.9532	0.965837	0.0247821	0.0903293	no	up	1.35814	0.44163	0.302963	0.494453	no	up	0.695341	-0.524207	0.216847	0.433971	no	down	TKS48217.1	hypothetical protein Cadr_00016840 [Camelus dromedarius]								COG0666	U:Intracellular trafficking, secretion, and vesicular transport
Pig.22899	ZNF318-201	uncharacterized protein LOC102159535 [Sus scrofa]	1	0	1	1	no	no_change	1	0	1	1	no	no_change	1	0	1	1	no	no_change	1	0	1	1	no	no_change	1	0	1	1	no	no_change	1	0	1	1	no	no_change	XP_020937562.1	uncharacterized protein LOC102159535 [Sus scrofa]
Pig.22898	LOC101133271	neuroblastoma breakpoint family member 6-like isoform X1 [Sus scrofa]	0.183983	-2.44235	0.0749697	0.12097	no	down	0.10099	-3.30771	0.0395571	0.0682981	no	down	0.0326247	-4.93789	0.0021207	0.00513732	yes	down	0.548911	-0.865356	0.627515	0.788301	no	down	0.177324	-2.49554	0.161719	0.317695	no	down	0.323047	-1.63018	0.407993	0.632807	no	down	XP_020946351.1	neuroblastoma breakpoint family member 6-like isoform X1 [Sus scrofa]								ENOG4111C3E	S:Function unknown
Pig.22897	TRABD2B-201	PREDICTED: metalloprotease TIKI1-like [Leptonychotes weddellii]	12.7527	3.67273	0.586433	1	no	up	1	0	1	1	no	no_change	1	0	1	1	no	no_change	0.173781	-2.52465	0.708436	1	no	down	0.109346	-3.19303	0.636243	1	no	down	1	0	1	1	no	no_change	XP_002709727.2	PREDICTED: metalloprotease TIKI1 isoform X1 [Oryctolagus cuniculus]	GO:0004222;GO:0031301;GO:0005887;GO:0017147;GO:0030178;GO:0008237	molecular_function;cellular_component;cellular_component;molecular_function;biological_process;molecular_function	metalloendopeptidase activity;integral component of organelle membrane;integral component of plasma membrane;Wnt-protein binding;negative regulation of Wnt signaling pathway;metallopeptidase activity					ENOG410ZH8D	U:Intracellular trafficking, secretion, and vesicular transport
Pig.22894	SS18L1-201	calcium-responsive transactivator isoform X2 [Sus scrofa]	2.22746	1.1554	0.000342168	0.000965796	yes	up	1.74885	0.806409	0.0177734	0.0334976	no	up	2.14434	1.10053	0.000652794	0.00174805	yes	up	0.785133	-0.348992	0.290642	0.495058	no	down	0.962683	-0.0548668	0.860566	0.938046	no	down	1.22614	0.294125	0.373468	0.602695	no	up	XP_020933870.1	calcium-responsive transactivator isoform X1 [Sus scrofa]	GO:0050775;GO:0016604;GO:0006325;GO:0005829;GO:0003713;GO:0016358;GO:0000780;GO:0045944;GO:0045893;GO:0071565;GO:0005634;GO:0000776;GO:0000777	biological_process;cellular_component;biological_process;cellular_component;molecular_function;biological_process;cellular_component;biological_process;biological_process;cellular_component;cellular_component;cellular_component;cellular_component	positive regulation of dendrite morphogenesis;nuclear body;chromatin organization;cytosol;transcription coactivator activity;dendrite development;condensed nuclear chromosome, centromeric region;positive regulation of transcription from RNA polymerase II promoter;positive regulation of transcription, DNA-templated;nBAF complex;nucleus;kinetochore;condensed chromosome kinetochore					ENOG41128HA	K:Transcription
Pig.22893	MTG2-201	mitochondrial ribosome-associated GTPase 2 isoform X1 [Sus scrofa]	1.34621	0.428906	0.00510035	0.0112982	no	up	1.29251	0.370179	0.0204893	0.0380703	no	up	1.4872	0.572599	0.000162559	0.000486886	no	up	0.960111	-0.0587269	0.714219	0.848875	no	down	1.10473	0.143693	0.346049	0.540301	no	up	1.15063	0.20242	0.20334	0.416889	no	up	XP_020933868.1	mitochondrial ribosome-associated GTPase 2 isoform X1 [Sus scrofa]	GO:0000287;GO:0003924;GO:0005525	molecular_function;molecular_function;molecular_function	magnesium ion binding;GTPase activity;GTP binding	K03979	obgE, cgtA			COG0536	U:Intracellular trafficking, secretion, and vesicular transport
Pig.22891	TRIM66-201	tripartite motif-containing protein 66 isoform X1 [Odocoileus virginianus texanus]	1.4314	0.517428	0.906437	1	no	up	2.2162	1.14809	0.794256	1	no	up	0.715943	-0.482083	0.912802	1	no	down	1.54827	0.63066	0.88609	1	no	up	0.50017	-0.99951	0.820394	1	no	down	0.32305	-1.63017	0.711165	1	no	down	XP_020917919.1	LOW QUALITY PROTEIN: tripartite motif-containing protein 66 [Sus scrofa]	GO:0008270	molecular_function	zinc ion binding	K12032	TRIM66			ENOG41106NJ	S:Function unknown
Pig.22885	DNMT3L	DNA (cytosine-5)-methyltransferase 3-like isoform X4 [Sus scrofa]	0.185061	-2.43393	0.735295	1	no	down	0.286523	-1.80328	0.802209	1	no	down	0.180285	-2.47165	0.73135	1	no	down	1	0	1	1	no	no_change	1	0	1	1	no	no_change	1	0	1	1	no	no_change	XP_020926743.1	DNA (cytosine-5	GO:0008168;GO:0030234;GO:0019899;GO:0006306	molecular_function;molecular_function;molecular_function;biological_process	methyltransferase activity;enzyme regulator activity;enzyme binding;DNA methylation	K17400	DNMT3L			ENOG4111C55	L:Replication, recombination and repair
Pig.22884	LOC102723996	ICOS ligand isoform X2 [Sus scrofa]	0.31651	-1.65968	1.45407e-06	6.07572e-06	yes	down	0.66769	-0.582749	0.0841817	0.131753	no	down	0.336394	-1.57178	4.39899e-06	1.6918e-05	yes	down	2.10954	1.07693	0.00260871	0.0162437	yes	up	1.06282	0.0879008	0.808315	0.906605	no	up	0.503817	-0.989029	0.0054164	0.0337824	no	down	XP_005657224.1	ICOS ligand isoform X2 [Sus scrofa]	GO:0009897;GO:0005102;GO:0050776;GO:0016021;GO:0050852	cellular_component;molecular_function;biological_process;cellular_component;biological_process	external side of plasma membrane;receptor binding;regulation of immune response;integral component of membrane;T cell receptor signaling pathway	K06710	ICOSLG, ICOSL, CD275	map04514	Cell adhesion molecules (CAMs	ENOG410Z67K	S:Function unknown
Pig.22882	LOC109027296	LOW QUALITY PROTEIN: putative olfactory receptor 2B8 [Sus scrofa]	0.909241	-0.137266	0.964075	1	no	down	0.155896	-2.68135	0.402476	1	no	down	0.0980913	-3.34973	0.295607	1	no	down	0.171457	-2.54408	0.430392	1	no	down	0.107883	-3.21247	0.319404	1	no	down	1	0	1	1	no	no_change	XP_020955485.1	LOW QUALITY PROTEIN: putative olfactory receptor 2B8 [Sus scrofa]	GO:0004930;GO:0005886;GO:0016021;GO:0004984	molecular_function;cellular_component;cellular_component;molecular_function	G-protein coupled receptor activity;plasma membrane;integral component of membrane;olfactory receptor activity	K04257	OLFR	map04740	Olfactory transduction	ENOG41116BV	S:Function unknown
Pig.22880	DYRK4-201	dual specificity tyrosine-phosphorylation-regulated kinase 4 [Sus scrofa]	1	0	1	1	no	no_change	1	0	1	1	no	no_change	1	0	1	1	no	no_change	1	0	1	1	no	no_change	1	0	1	1	no	no_change	1	0	1	1	no	no_change	XP_020948104.1	dual specificity tyrosine-phosphorylation-regulated kinase 4 [Sus scrofa]	GO:0005524;GO:0004672	molecular_function;molecular_function	ATP binding;protein kinase activity	K18669	DYRK2_3_4			ENOG410XPET	T:Signal transduction mechanisms
Pig.22879	AKAP3-201	A-kinase anchor protein 3 isoform X8 [Sus scrofa]	0.267894	-1.90027	0.789691	1	no	down	0.41477	-1.26962	0.858569	1	no	down	0.26098	-1.93799	0.785618	1	no	down	1	0	1	1	no	no_change	1	0	1	1	no	no_change	1	0	1	1	no	no_change	XP_005655758.1	A-kinase anchor protein 3 isoform X4 [Sus scrofa]	GO:0005737;GO:0008104;GO:0097228;GO:0031514;GO:0016301;GO:0001835;GO:0051018;GO:0001669;GO:0035686;GO:0007178	cellular_component;biological_process;cellular_component;cellular_component;molecular_function;biological_process;molecular_function;cellular_component;cellular_component;biological_process	cytoplasm;protein localization;sperm principal piece;motile cilium;kinase activity;blastocyst hatching;protein kinase A binding;acrosomal vesicle;sperm fibrous sheath;transmembrane receptor protein serine/threonine kinase signaling pathway	K16520	AKAP3			ENOG411183Z	T:Signal transduction mechanisms
Pig.22878	AKAP3-201	A-kinase anchor protein 3 isoform X8 [Sus scrofa]	1.17719	0.23535	0.715263	0.781608	no	up	1.89933	0.92549	0.150396	0.217337	no	up	0.374305	-1.41771	0.0498944	0.0866333	no	down	1.61344	0.690139	0.28879	0.492963	no	up	0.317965	-1.65306	0.023411	0.0741585	no	down	0.197073	-2.3432	0.00128507	0.0109302	yes	down	XP_005655758.1	A-kinase anchor protein 3 isoform X4 [Sus scrofa]	GO:0005737;GO:0008104;GO:0097228;GO:0031514;GO:0016301;GO:0001835;GO:0051018;GO:0001669;GO:0035686;GO:0007178	cellular_component;biological_process;cellular_component;cellular_component;molecular_function;biological_process;molecular_function;cellular_component;cellular_component;biological_process	cytoplasm;protein localization;sperm principal piece;motile cilium;kinase activity;blastocyst hatching;protein kinase A binding;acrosomal vesicle;sperm fibrous sheath;transmembrane receptor protein serine/threonine kinase signaling pathway	K16520	AKAP3			ENOG411183Z	T:Signal transduction mechanisms
Pig.22877	LCMT1	leucine carboxyl methyltransferase 1-like isoform X1 [Sus scrofa]	2.26674	1.18062	0.705366	1	no	up	0.403962	-1.30771	0.689374	0.757543	no	down	0.254177	-1.9761	0.545845	0.638926	no	down	0.178213	-2.48833	0.441447	1	no	down	0.112133	-3.15672	0.32881	1	no	down	1	0	1	1	no	no_change	XP_020938171.1	leucine carboxyl methyltransferase 1-like isoform X1 [Sus scrofa]	GO:0008168	molecular_function	methyltransferase activity	K18203	LCMT1			ENOG410YB9K	S:Function unknown
Pig.22874	LCMT1	leucine carboxyl methyltransferase 1-like isoform X1 [Sus scrofa]	0.406783	-1.29767	0.799015	1	no	down	0.62981	-0.667011	0.895872	1	no	down	0.396284	-1.33539	0.793303	1	no	down	1	0	1	1	no	no_change	1	0	1	1	no	no_change	1	0	1	1	no	no_change	XP_020937553.1	leucine carboxyl methyltransferase 1-like isoform X1 [Sus scrofa]	GO:0008168	molecular_function	methyltransferase activity	K18203	LCMT1			ENOG410YB9K	S:Function unknown
Pig.22872	CCDC32-201	uncharacterized protein C15orf57 homolog isoform X1 [Sus scrofa]	1	0	1	1	no	no_change	1	0	1	1	no	no_change	1	0	1	1	no	no_change	1	0	1	1	no	no_change	1	0	1	1	no	no_change	1	0	1	1	no	no_change	XP_020953278.1	uncharacterized protein C15orf57 homolog isoform X1 [Sus scrofa]								ENOG41124NX	S:Function unknown
Pig.22871	TERT-201	telomerase reverse transcriptase [Sus scrofa]	1	0	1	1	no	no_change	1	0	1	1	no	no_change	1	0	1	1	no	no_change	1	0	1	1	no	no_change	1	0	1	1	no	no_change	1	0	1	1	no	no_change	NP_001231229.2	telomerase reverse transcriptase [Sus scrofa]	GO:0005737;GO:0016605;GO:0005730;GO:0003677;GO:0000781;GO:0003721;GO:0046872	cellular_component;cellular_component;cellular_component;molecular_function;cellular_component;molecular_function;molecular_function	cytoplasm;PML body;nucleolus;DNA binding;chromosome, telomeric region;telomerase RNA reverse transcriptase activity;metal ion binding	K11126	TERT, EST2	map05166	Human T-cell leukemia virus 1 infection	ENOG410XQJH	S:Function unknown
Pig.22870	SLC6A18-201	sodium-dependent neutral amino acid transporter B(0)AT3 isoform X1 [Sus scrofa]	1	0	1	1	no	no_change	1	0	1	1	no	no_change	1	0	1	1	no	no_change	1	0	1	1	no	no_change	1	0	1	1	no	no_change	1	0	1	1	no	no_change	XP_005672682.1	sodium-dependent neutral amino acid transporter B(0	GO:0005328;GO:0005887	molecular_function:neurotransmitter;cellular_component	sodium symporter activity;integral component of plasma membrane	K05048	SLC6A15S			COG0733	P:Inorganic ion transport and metabolism
Pig.22869	SLC6A19-201	sodium-dependent neutral amino acid transporter B(0)AT1 [Sus scrofa]	1	0	1	1	no	no_change	1	0	1	1	no	no_change	1	0	1	1	no	no_change	1	0	1	1	no	no_change	1	0	1	1	no	no_change	1	0	1	1	no	no_change	XP_003359903.1	sodium-dependent neutral amino acid transporter B(0	GO:0005328;GO:0016324;GO:0016021;GO:0031526;GO:0005887;GO:0005886;GO:0015175	molecular_function:neurotransmitter;cellular_component;cellular_component;cellular_component;cellular_component;cellular_component;molecular_function	sodium symporter activity;apical plasma membrane;integral component of membrane;brush border membrane;integral component of plasma membrane;plasma membrane;neutral amino acid transmembrane transporter activity	K05334	SLC6A19	map04978	Mineral absorption	COG0733	P:Inorganic ion transport and metabolism
Pig.22868	AADACL4-201	arylacetamide deacetylase-like 4 [Sus scrofa]	1	0	1	1	no	no_change	1	0	1	1	no	no_change	1	0	1	1	no	no_change	1	0	1	1	no	no_change	1	0	1	1	no	no_change	1	0	1	1	no	no_change	XP_003127651.1	arylacetamide deacetylase-like 4 [Sus scrofa]	GO:0016787;GO:0016021;GO:0052689	molecular_function;cellular_component;molecular_function	hydrolase activity;integral component of membrane;carboxylic ester hydrolase activity	K14351	AADACL3_4			COG0657	I:Lipid transport and metabolism
Pig.22860	LOC101151870	immunoglobulin kappa variable region, partial [Sus scrofa]	5.2555	2.39383	0.0471259	0.0806951	no	up	4.5794	2.19516	0.0712906	0.114021	no	up	7.0297	2.81346	0.0192408	0.0373303	yes	up	0.871355	-0.198668	0.866071	0.938241	no	down	1.33759	0.419635	0.718069	0.849799	no	up	1.53507	0.618303	0.598408	0.784541	no	up	AAR99982.1	immunoglobulin kappa variable region, partial [Sus scrofa]								ENOG410YQB2	S:Function unknown
Pig.22858	LOC101151870	immunoglobulin kappa variable region, partial [Sus scrofa]	1	0	1	1	no	no_change	1	0	1	1	no	no_change	1	0	1	1	no	no_change	1	0	1	1	no	no_change	1	0	1	1	no	no_change	1	0	1	1	no	no_change	AAR99914.1	immunoglobulin kappa variable region, partial [Sus scrofa]								ENOG410YQB2	S:Function unknown
Pig.22857	LOC101151870	immunoglobulin kappa variable region, partial [Sus scrofa]	1	0	1	1	no	no_change	1	0	1	1	no	no_change	1	0	1	1	no	no_change	1	0	1	1	no	no_change	1	0	1	1	no	no_change	1	0	1	1	no	no_change	AAR99990.1	immunoglobulin kappa variable region, partial [Sus scrofa]								ENOG410YQB2	S:Function unknown
Pig.22855	NR5A1-201	steroidogenic factor 1 isoform X1 [Sus scrofa]	1	0	1	1	no	no_change	1	0	1	1	no	no_change	1	0	1	1	no	no_change	1	0	1	1	no	no_change	1	0	1	1	no	no_change	1	0	1	1	no	no_change	XP_020938613.1	steroidogenic factor 1 isoform X1 [Sus scrofa]	GO:0030325;GO:0030154;GO:0019899;GO:0008584;GO:0090575;GO:0010628;GO:0008270;GO:0003677;GO:0051457;GO:0004879;GO:0007530;GO:0009755;GO:0042445;GO:0010259;GO:0005634;GO:0005543;GO:0045944;GO:0000980;GO:2000195;GO:0030238;GO:0043565;GO:0009888;GO:0008585;GO:0001553;GO:0003700;GO:0003707;GO:2000020;GO:0000976;GO:0003682	biological_process;biological_process;molecular_function;biological_process;cellular_component;biological_process;molecular_function;molecular_function;biological_process;molecular_function;biological_process;biological_process;biological_process;biological_process;cellular_component;molecular_function;biological_process;molecular_function;biological_process;biological_process;molecular_function;…	adrenal gland development;cell differentiation;enzyme binding;male gonad development;RNA polymerase II transcription factor complex;positive regulation of gene expression;zinc ion binding;DNA binding;maintenance of protein location in nucleus;RNA polymerase II transcription factor activity, ligand-activated sequence-specific DNA binding;sex determination;hormone-mediated signaling pathway;hormone…	K08560	NR5A1, SF1	map04934	Cushing syndrome	ENOG410YWC2	A:RNA processing and modification
Pig.22854	NR6A1-202	PREDICTED: nuclear receptor subfamily 6 group A member 1 isoform X4 [Equus caballus]	0.749264	-0.416453	0.617252	0.697183	no	down	1.15643	0.209677	0.80144	0.852933	no	up	0.722302	-0.469326	0.573969	0.663919	no	down	1.54342	0.62613	0.485252	0.676801	no	up	0.964015	-0.0528726	0.953056	0.995244	no	down	0.624597	-0.679003	0.449845	0.669687	no	down	CAA68236.1	hRTR/hGCNF protein [Homo sapiens]	GO:0043565;GO:0006367;GO:0000122;GO:0003700;GO:0005634;GO:0030154;GO:0008270;GO:0001228;GO:0003707;GO:0005654;GO:0007283;GO:0005667;GO:0000981;GO:0007276;GO:0003677;GO:0000978;GO:0007275;GO:0004879;GO:0042803	molecular_function;biological_process;biological_process;molecular_function;cellular_component;biological_process;molecular_function;molecular_function;molecular_function;cellular_component;biological_process;cellular_component;molecular_function;biological_process;molecular_function;molecular_function;biological_process;molecular_function;molecular_function	sequence-specific DNA binding;transcription initiation from RNA polymerase II promoter;negative regulation of transcription from RNA polymerase II promoter;transcription factor activity, sequence-specific DNA binding;nucleus;cell differentiation;zinc ion binding;transcriptional activator activity, RNA polymerase II transcription regulatory region sequence-specific binding;steroid hormone receptor…	K08561	NR6A1, GCNF			ENOG410XRZC	A:RNA processing and modification
Pig.22853	ARHGEF15-201	LOW QUALITY PROTEIN: rho guanine nucleotide exchange factor 15 [Sus scrofa]	0.177773	-2.49189	0.368071	0.462612	no	down	0.335495	-1.57564	0.567404	0.650753	no	down	0.0187514	-5.73686	0.0510185	0.0883347	no	down	1.88721	0.916252	0.745193	0.867996	no	up	0.10548	-3.24496	0.279439	0.469267	no	down	0.0558919	-4.16122	0.163721	0.364229	no	down	XP_013845516.2	LOW QUALITY PROTEIN: rho guanine nucleotide exchange factor 15 [Sus scrofa]	GO:0005089;GO:0005737;GO:0051496;GO:2000297;GO:0050790;GO:0030425;GO:0035023;GO:0061299	molecular_function;cellular_component;biological_process;biological_process;biological_process;cellular_component;biological_process;biological_process	Rho guanyl-nucleotide exchange factor activity;cytoplasm;positive regulation of stress fiber assembly;negative regulation of synapse maturation;regulation of catalytic activity;dendrite;regulation of Rho protein signal transduction;retina vasculature morphogenesis in camera-type eye	K20687	ARHGEF15			COG5422	U:Intracellular trafficking, secretion, and vesicular transport
Pig.22852	ODF4	outer dense fiber protein 4 isoform X1 [Sus scrofa]	0.14992	-2.73774	0.115394	0.174908	no	down	0.337547	-1.56684	0.340498	0.431012	no	down	0.142256	-2.81344	0.107258	0.167869	no	down	2.25152	1.1709	0.538521	1	no	up	0.948879	-0.0757045	0.969705	1	no	down	0.42144	-1.2466	0.514175	1	no	down	XP_020921799.1	outer dense fiber protein 4 isoform X1 [Sus scrofa]	GO:0016021;GO:0005886	cellular_component;cellular_component	integral component of membrane;plasma membrane					ENOG4111BHV	U:Intracellular trafficking, secretion, and vesicular transport
Pig.22848	TRMT6-201	ankyrin repeat domain-containing protein 26-like [Sus scrofa]	1	0	1	1	no	no_change	8.04322	3.00777	0.642685	1	no	up	1	0	1	1	no	no_change	5.61915	2.49035	0.700878	1	no	up	1	0	1	1	no	no_change	0.17337	-2.52807	0.69657	1	no	down	XP_020933855.1	ankyrin repeat domain-containing protein 26-like [Sus scrofa]
Pig.22847	TRMT6-201	ankyrin repeat domain-containing protein 26 [Sus scrofa]	1	0	1	1	no	no_change	1	0	1	1	no	no_change	1	0	1	1	no	no_change	1	0	1	1	no	no_change	1	0	1	1	no	no_change	1	0	1	1	no	no_change	XP_020937125.1	ankyrin repeat domain-containing protein 26 [Sus scrofa]								COG0666	S:Function unknown
Pig.22846	ZNF184	LOW QUALITY PROTEIN: zinc finger protein 883 [Sus scrofa]	1.3999	0.485327	0.803717	1	no	up	3.2884	1.71739	0.355634	0.44653	no	up	0.378128	-1.40305	0.491248	0.588269	no	down	2.34902	1.23206	0.508949	1	no	up	0.27011	-1.88838	0.355561	1	no	down	0.114988	-3.12044	0.110439	1	no	down	XP_020923256.1	LOW QUALITY PROTEIN: zinc finger protein 883 [Sus scrofa]	GO:0006355;GO:0046872;GO:0003676	biological_process;molecular_function;molecular_function	regulation of transcription, DNA-templated;metal ion binding;nucleic acid binding
Pig.22845	Olfr773	olfactory receptor 6C2-like [Sus scrofa]	1	0	1	1	no	no_change	1	0	1	1	no	no_change	2.71597	1.44147	0.842641	1	no	up	1	0	1	1	no	no_change	1.89743	0.924049	0.898736	1	no	up	1.22552	0.293399	0.967769	1	no	up	XP_020948774.1	olfactory receptor 6C2-like [Sus scrofa]	GO:0004930;GO:0005886;GO:0016021;GO:0004984	molecular_function;cellular_component;cellular_component;molecular_function	G-protein coupled receptor activity;plasma membrane;integral component of membrane;olfactory receptor activity					ENOG4111A9E	S:Function unknown
Pig.22841	LOC101140233	LOW QUALITY PROTEIN: receptor-transporting protein 5 [Sus scrofa]	1	0	1	1	no	no_change	8.33087	3.05847	0.67248	1	no	up	1	0	1	1	no	no_change	5.82012	2.54105	0.725417	1	no	up	1	0	1	1	no	no_change	0.167383	-2.57877	0.721509	1	no	down	XP_020930403.1	LOW QUALITY PROTEIN: receptor-transporting protein 5 [Sus scrofa]	GO:0016021	cellular_component	integral component of membrane					ENOG41114I2	S:Function unknown
Pig.22840	FAM240A-201	hypothetical protein M91_12507, partial [Bos mutus]	0.115599	-3.1128	0.314145	1	no	down	0.178979	-2.48214	0.422188	0.513197	no	down	0.112615	-3.15052	0.308316	0.406293	no	down	1	0	1	1	no	no_change	1	0	1	1	no	no_change	1	0	1	1	no	no_change	ELR52268.1	hypothetical protein M91_12507, partial [Bos mutus]								ENOG4110T5D	S:Function unknown
Pig.22839	TRMT6-201	ankyrin repeat domain-containing protein 26 [Sus scrofa]	1	0	1	1	no	no_change	1	0	1	1	no	no_change	1	0	1	1	no	no_change	1	0	1	1	no	no_change	1	0	1	1	no	no_change	1	0	1	1	no	no_change	XP_020937125.1	ankyrin repeat domain-containing protein 26 [Sus scrofa]								COG0666	S:Function unknown
Pig.22836	CROCC2-201	PREDICTED: putative ciliary rootlet coiled-coil protein 2 isoform X2 [Equus asinus]	0.156378	-2.67689	0.70981	1	no	down	0.242114	-2.04624	0.776069	1	no	down	0.152342	-2.71461	0.705909	1	no	down	1	0	1	1	no	no_change	1	0	1	1	no	no_change	1	0	1	1	no	no_change	XP_020931366.1	putative ciliary rootlet coiled-coil protein 2 isoform X4 [Sus scrofa]								ENOG410XPG3	S:Function unknown
Pig.22834	MAB21L4	LOW QUALITY PROTEIN: uncharacterized protein C2orf54 homolog [Sus scrofa]	2.78792	1.47919	0.838579	1	no	up	1	0	1	1	no	no_change	7.46338	2.89983	0.687707	1	no	up	0.794918	-0.331122	0.963628	1	no	down	2.67704	1.42064	0.843886	1	no	up	3.36769	1.75176	0.808141	1	no	up	XP_020931374.1	LOW QUALITY PROTEIN: uncharacterized protein C2orf54 homolog [Sus scrofa]								ENOG410YC9H	S:Function unknown
Pig.22833	ARHGAP23-201	PREDICTED: translation initiation factor IF-2-like isoform X2, partial [Rattus norvegicus]	0.0268127	-5.22094	0.00121651	0.0030821	yes	down	0.0415135	-4.59028	0.00445217	0.00961021	yes	down	0.187758	-2.41306	0.0674953	0.11262	no	down	1	0	1	1	no	no_change	7.00257	2.80789	0.108382	0.237571	no	up	4.52281	2.17722	0.213167	0.429963	no	up	XP_025714974.1	rho GTPase-activating protein 23 [Callorhinus ursinus]	GO:0007165	biological_process	signal transduction	K20315	ARHGAP21_23
Pig.22832	ARHGAP23-201	LOW QUALITY PROTEIN: rho GTPase-activating protein 23 [Sus scrofa]	0.10186	-3.29535	1.02466e-28	2.31783e-27	yes	down	0.117718	-3.08659	1.06249e-24	1.92517e-23	yes	down	0.119712	-3.06236	2.20338e-25	4.05199e-24	yes	down	1.15569	0.208752	0.504294	0.692999	no	up	1.17527	0.232988	0.446705	0.639811	no	up	1.01694	0.0242359	0.937781	0.984584	no	up	XP_020922736.1	LOW QUALITY PROTEIN: rho GTPase-activating protein 23 [Sus scrofa]	GO:0005096;GO:0007165	molecular_function;biological_process	GTPase activator activity;signal transduction	K20315	ARHGAP21_23			ENOG410YY7B	T:Signal transduction mechanisms
Pig.22829	CSTA-201	cystatin-A1 [Sus scrofa]	1	0	1	1	no	no_change	1	0	1	1	no	no_change	1	0	1	1	no	no_change	1	0	1	1	no	no_change	1	0	1	1	no	no_change	1	0	1	1	no	no_change	NP_999024.1	cystatin-A1 [Sus scrofa]	GO:0018149;GO:0005615;GO:0030216;GO:0098609;GO:0005829;GO:0002020;GO:0004869;GO:0005634;GO:0001533	biological_process;cellular_component;biological_process;biological_process;cellular_component;molecular_function;molecular_function;cellular_component;cellular_component	peptide cross-linking;extracellular space;keratinocyte differentiation;cell-cell adhesion;cytosol;protease binding;cysteine-type endopeptidase inhibitor activity;nucleus;cornified envelope	K13907	CSTA_B			ENOG41121QW	S:Function unknown
Pig.22828	CSTA-201	stefin A8 [Sus scrofa]	1	0	1	1	no	no_change	1	0	1	1	no	no_change	1	0	1	1	no	no_change	1	0	1	1	no	no_change	1	0	1	1	no	no_change	1	0	1	1	no	no_change	NP_999025.1	stefin A8 [Sus scrofa]	GO:0018149;GO:0005615;GO:0030216;GO:0098609;GO:0005829;GO:0002020;GO:0004869;GO:0005634;GO:0001533	biological_process;cellular_component;biological_process;biological_process;cellular_component;molecular_function;molecular_function;cellular_component;cellular_component	peptide cross-linking;extracellular space;keratinocyte differentiation;cell-cell adhesion;cytosol;protease binding;cysteine-type endopeptidase inhibitor activity;nucleus;cornified envelope	K13907	CSTA_B			ENOG41121QW	S:Function unknown
Pig.22824	SYNJ1-201	uncharacterized protein LOC110260611 isoform X2 [Sus scrofa]	0.712112	-0.489825	0.18328	0.259517	no	down	1.07946	0.110304	0.764797	0.822767	no	up	0.209594	-2.25433	1.30591e-07	6.14284e-07	yes	down	1.51585	0.600129	0.116437	0.271286	no	up	0.294327	-1.76451	5.8133e-05	0.000504081	yes	down	0.194166	-2.36464	7.38514e-08	2.45988e-06	yes	down	XP_020947039.1	uncharacterized protein LOC110260611 isoform X2 [Sus scrofa]	GO:0005581	cellular_component	collagen trimer
Pig.22823	CFAP54	uncharacterized protein LOC110260612 [Sus scrofa]	2.57005	1.36179	0.161303	0.23273	no	up	1.50215	0.58703	0.577006	0.659579	no	up	0.817181	-0.291273	0.78579	0.845928	no	down	0.584484	-0.774764	0.445059	0.643145	no	down	0.317964	-1.65307	0.110045	0.24019	no	down	0.544007	-0.878302	0.428884	0.650982	no	down	XP_020947042.1	uncharacterized protein LOC110260612 [Sus scrofa]
Pig.22822	Pig.22822	PREDICTED: LOW QUALITY PROTEIN: proline-rich protein 34 [Octodon degus]	0.623871	-0.68068	0.696929	1	no	down	0.267877	-1.90036	0.336212	0.42649	no	down	0.0865369	-3.53054	0.0739971	0.122094	no	down	0.429378	-1.21968	0.552114	1	no	down	0.13871	-2.84986	0.164738	1	no	down	0.323047	-1.63018	0.468553	1	no	down	XP_020143305.1	proline-rich protein 34 [Microcebus murinus]								ENOG4110RAD	S:Function unknown
Pig.22821	LPL-203	lipoprotein lipase [Sus scrofa]	0.0237609	-5.39526	0.00824099	0.0173187	yes	down	0.0367885	-4.7646	0.0196376	0.0366156	yes	down	0.0231477	-5.43299	0.00780233	0.0167208	yes	down	1	0	1	1	no	no_change	1	0	1	1	no	no_change	1	0	1	1	no	no_change	AAT29037.1	lipoprotein lipase [Sus scrofa]	GO:0006633;GO:0034375;GO:0034372;GO:0034371;GO:1904209;GO:0055096;GO:0042627;GO:0005615;GO:0031670;GO:0009617;GO:0016042;GO:0010890;GO:0004465;GO:0045600;GO:0005509;GO:0010744;GO:0046872;GO:0042803;GO:0034361;GO:0071398;GO:0070328;GO:0009986;GO:1904469;GO:0043395;GO:0050729;GO:0005886;GO:0042632;GO:0034185;GO:0071813;GO:0008201;GO:0050718;GO:0005102;GO:0009749;GO:0010886;GO:0019433;GO:2000778;GO:…	biological_process;biological_process;biological_process;biological_process;biological_process;biological_process;cellular_component;cellular_component;biological_process;biological_process;biological_process;biological_process;molecular_function;biological_process;molecular_function;biological_process;molecular_function;molecular_function;cellular_component;biological_process;biological_process;…	fatty acid biosynthetic process;high-density lipoprotein particle remodeling;very-low-density lipoprotein particle remodeling;chylomicron remodeling;positive regulation of chemokine (C-C motif;low-density lipoprotein particle mediated signaling;chylomicron;extracellular space;cellular response to nutrient;response to bacterium;lipid catabolic process;positive regulation of sequestering of triglyc…	K01059	LPL	map05010	Alzheimer disease	ENOG4111GMM	S:Function unknown
Pig.22820	FTL-201	PREDICTED: ferritin light chain [Vicugna pacos]	1	0	1	1	no	no_change	4.31643	2.10984	0.771386	1	no	up	5.3034	2.40692	0.739342	1	no	up	3.01555	1.59242	0.826412	1	no	up	3.70506	1.8895	0.793939	1	no	up	1.22865	0.297078	0.967242	1	no	up	EPY78246.1	ferritin light chain [Camelus ferus]	GO:0008199;GO:0006879;GO:0005623;GO:0006826	molecular_function;biological_process;cellular_component;biological_process	ferric iron binding;cellular iron ion homeostasis;cell;iron ion transport	K13625	FTL	map04978	Mineral absorption	COG1528	P:Inorganic ion transport and metabolism
Pig.22816	Olfr1231	olfactory receptor 140-like [Sus scrofa]	1	0	1	1	no	no_change	1	0	1	1	no	no_change	1	0	1	1	no	no_change	1	0	1	1	no	no_change	1	0	1	1	no	no_change	1	0	1	1	no	no_change	XP_020938028.1	olfactory receptor 140-like [Sus scrofa]	GO:0004930;GO:0005886;GO:0016021;GO:0004984	molecular_function;cellular_component;cellular_component;molecular_function	G-protein coupled receptor activity;plasma membrane;integral component of membrane;olfactory receptor activity	K04257	OLFR	map04740	Olfactory transduction	ENOG41119TV	U:Intracellular trafficking, secretion, and vesicular transport
Pig.22812	Cyp2c23	cytochrome P450 2C33 isoform X1 [Sus scrofa]	2861.6	11.4826	5.66344e-71	4.56156e-69	yes	up	1727.92	10.7548	1.76676e-62	1.12354e-60	yes	up	2431.19	11.2474	3.59745e-68	2.53286e-66	yes	up	0.603829	-0.727788	0.209715	0.400865	no	down	0.849591	-0.235159	0.685233	0.827628	no	down	1.40701	0.492629	0.395857	0.622411	no	up	NP_001302663.1	cytochrome P450 2C23-like [Sus scrofa]	GO:0005737;GO:0004497;GO:0019825;GO:0006082;GO:0020037;GO:0042738;GO:0016021;GO:0016705;GO:0016712;GO:0006805;GO:0005506;GO:0008395;GO:0008392;GO:0019373;GO:0055114;GO:0043231	cellular_component;molecular_function;molecular_function;biological_process;molecular_function;biological_process;cellular_component;molecular_function;molecular_function;biological_process;molecular_function;molecular_function;molecular_function;biological_process;biological_process;cellular_component	cytoplasm;monooxygenase activity;oxygen binding;organic acid metabolic process;heme binding;exogenous drug catabolic process;integral component of membrane;oxidoreductase activity, acting on paired donors, with incorporation or reduction of molecular oxygen;oxidoreductase activity, acting on paired donors, with incorporation or reduction of molecular oxygen, reduced flavin or flavoprotein as one …	K07413	CYP2C	map05204	Chemical carcinogenesis	COG2124	Q:Secondary metabolites biosynthesis, transport and catabolism
Pig.22811	Cyp2c23	cytochrome P450 2C33 [Sus scrofa]	0.422097	-1.24435	0.843408	0.884726	no	down	5.12065	2.35633	0.704977	0.771507	no	up	4.22777	2.0799	0.738125	0.807025	no	up	12.1314	3.60068	0.566705	1	no	up	10.0161	3.32425	0.596702	0.765928	no	up	0.825632	-0.276429	0.964474	1	no	down	NP_999579.1	cytochrome P450 2C33 [Sus scrofa]	GO:0004497;GO:0019825;GO:0020037;GO:0016021;GO:0016705;GO:0005506	molecular_function;molecular_function;molecular_function;cellular_component;molecular_function;molecular_function	monooxygenase activity;oxygen binding;heme binding;integral component of membrane;oxidoreductase activity, acting on paired donors, with incorporation or reduction of molecular oxygen;iron ion binding	K07413	CYP2C	map05204	Chemical carcinogenesis	COG2124	Q:Secondary metabolites biosynthesis, transport and catabolism
Pig.22810	ERICH5	glutamate-rich protein 5 isoform X2 [Sus scrofa]	201.295	7.65317	2.54677e-08	1.3439e-07	yes	up	367.037	8.51978	5.38576e-10	3.2629e-09	yes	up	141.841	7.14813	2.12129e-07	9.73896e-07	yes	up	1.82338	0.866612	0.230814	0.427214	no	up	0.704641	-0.505039	0.490853	0.679516	no	down	0.386449	-1.37165	0.0603485	0.18933	no	down	XP_005655411.1	glutamate-rich protein 5 isoform X2 [Sus scrofa]								ENOG410YP4B	S:Function unknown
Pig.22809	POP1-201	ribonucleases P/MRP protein subunit POP1 [Sus scrofa]	0.735263	-0.443668	0.729245	0.793643	no	down	0.984136	-0.0230709	0.985675	0.993741	no	down	0.120761	-3.04977	0.026786	0.0502292	no	down	1.33848	0.420598	0.74527	0.867996	no	up	0.164242	-2.6061	0.0600928	0.1534	no	down	0.122708	-3.0267	0.0293331	0.115234	no	down	XP_003481423.1	ribonucleases P/MRP protein subunit POP1 [Sus scrofa]	GO:0000171;GO:0000172;GO:0033204;GO:0001682;GO:0016078;GO:0004526;GO:0005655	molecular_function;cellular_component;molecular_function;biological_process;biological_process;molecular_function;cellular_component	ribonuclease MRP activity;ribonuclease MRP complex;ribonuclease P RNA binding;tRNA 5'-leader removal;tRNA catabolic process;ribonuclease P activity;nucleolar ribonuclease P complex	K01164	POP1	map03008	Ribosome biogenesis in eukaryotes	ENOG410XT8N	J:Translation, ribosomal structure and biogenesis
Pig.22808	OSBPL2-205	oxysterol-binding protein-related protein 2 isoform X1 [Sus scrofa]	0.879478	-0.18528	0.334856	0.428048	no	down	0.714523	-0.484948	0.0142333	0.027469	no	down	0.835987	-0.258447	0.178917	0.259107	no	down	0.812439	-0.299668	0.134451	0.298163	no	down	0.950549	-0.0731673	0.70711	0.842259	no	down	1.16999	0.226501	0.258283	0.482478	no	up	XP_020933873.1	oxysterol-binding protein-related protein 2 isoform X1 [Sus scrofa]	GO:0006869	biological_process	lipid transport	K20174	OSBPL1_2, ORP1_2			ENOG410XP9E	S:Function unknown
Pig.22807	TAF4-201	LOW QUALITY PROTEIN: transcription initiation factor TFIID subunit 4 [Sus scrofa]	0.583741	-0.776598	0.000517284	0.00141044	no	down	0.661837	-0.595451	0.00884065	0.0178336	no	down	1.04327	0.0611063	0.780189	0.841576	no	up	1.13379	0.181147	0.437579	0.636977	no	up	1.7872	0.837705	0.000198111	0.00145103	no	up	1.57632	0.656557	0.00411273	0.0272432	no	up	ELR45340.1	Transcription initiation factor TFIID subunit 4, partial [Bos mutus]	GO:0003700;GO:0005669;GO:0046982;GO:0006352;GO:0003743	molecular_function;cellular_component;molecular_function;biological_process;molecular_function	transcription factor activity, sequence-specific DNA binding;transcription factor TFIID complex;protein heterodimerization activity;DNA-templated transcription, initiation;translation initiation factor activity	K03129	TAF4	map03022	Basal transcription factors	ENOG410XQS6	O:Posttranslational modification, protein turnover, chaperones
Pig.22806	Tet1	uncharacterized protein LOC110258210 [Sus scrofa]	1	0	1	1	no	no_change	1	0	1	1	no	no_change	1	0	1	1	no	no_change	1	0	1	1	no	no_change	1	0	1	1	no	no_change	1	0	1	1	no	no_change	XP_020937059.1	uncharacterized protein LOC110258210 [Sus scrofa]
Pig.22805	Olfr1279	PREDICTED: olfactory receptor 4F21-like [Camelus bactrianus]	1	0	1	1	no	no_change	1	0	1	1	no	no_change	1	0	1	1	no	no_change	1	0	1	1	no	no_change	1	0	1	1	no	no_change	1	0	1	1	no	no_change	XP_010962460.1	PREDICTED: olfactory receptor 4F21-like [Camelus bactrianus]	GO:0004930;GO:0005886;GO:0007186;GO:0016021;GO:0004984	molecular_function;cellular_component;biological_process;cellular_component;molecular_function	G-protein coupled receptor activity;plasma membrane;G-protein coupled receptor signaling pathway;integral component of membrane;olfactory receptor activity	K04257	OLFR	map04740	Olfactory transduction	ENOG411142B	S:Function unknown
Pig.22802	CCNE1	G1/S-specific cyclin-E1 [Sus scrofa]	0.406223	-1.29965	0.000233154	0.000679107	yes	down	0.748308	-0.418296	0.230112	0.311055	no	down	0.311515	-1.68263	3.11114e-06	1.22177e-05	yes	down	1.84211	0.881359	0.0168432	0.067845	no	up	0.766857	-0.382971	0.314002	0.506413	no	down	0.416293	-1.26433	0.000774572	0.00725018	yes	down	XP_005653322.2	G1/S-specific cyclin-E1 [Sus scrofa]	GO:0005634;GO:0000082;GO:0051726	cellular_component;biological_process;biological_process	nucleus;G1/S transition of mitotic cell cycle;regulation of cell cycle	K06626	CCNE	map04110	Cell cycle	ENOG410XS2J	S:Function unknown
Pig.22801	NDUFA9-201	NADH dehydrogenase [ubiquinone]	0.840516	-0.250652	0.169305	0.242676	no	down	0.780646	-0.35726	0.0524261	0.087331	no	down	0.874326	-0.193757	0.287567	0.383488	no	down	0.928769	-0.106608	0.565091	0.743455	no	down	1.04022	0.0568952	0.756291	0.873699	no	up	1.12	0.163503	0.377159	0.605789	no	up	XP_003126608.2	NADH dehydrogenase [ubiquinone] 1 alpha subcomplex subunit 9, mitochondrial [Sus scrofa]	GO:0050662;GO:0007623;GO:0032981;GO:1901006;GO:0005654;GO:0003824;GO:0044877;GO:0005747;GO:0005759;GO:0003954	molecular_function;biological_process;biological_process;biological_process;cellular_component;molecular_function;molecular_function;cellular_component;cellular_component;molecular_function	coenzyme binding;circadian rhythm;mitochondrial respiratory chain complex I assembly;ubiquinone-6 biosynthetic process;nucleoplasm;catalytic activity;macromolecular complex binding;mitochondrial respiratory chain complex I;mitochondrial matrix;NADH dehydrogenase activity	K03953	NDUFA9	map00190	Oxidative phosphorylation	COG0702	G:Carbohydrate transport and metabolism
Pig.22800	ZNF836	zinc finger protein 160-like [Sus scrofa]	1	0	1	1	no	no_change	1	0	1	1	no	no_change	1	0	1	1	no	no_change	1	0	1	1	no	no_change	1	0	1	1	no	no_change	1	0	1	1	no	no_change	XP_020952916.1	zinc finger protein 160-like [Sus scrofa]	GO:0006355;GO:0046872;GO:0003676;GO:0003677	biological_process;molecular_function;molecular_function;molecular_function	regulation of transcription, DNA-templated;metal ion binding;nucleic acid binding;DNA binding	K09228	KRAB			COG5048	E:Amino acid transport and metabolism
Pig.22799	ZNF665	LOW QUALITY PROTEIN: zinc finger protein 160-like [Sus scrofa]	1	0	1	1	no	no_change	1	0	1	1	no	no_change	1	0	1	1	no	no_change	1	0	1	1	no	no_change	1	0	1	1	no	no_change	1	0	1	1	no	no_change	XP_020952915.1	LOW QUALITY PROTEIN: zinc finger protein 160-like [Sus scrofa]	GO:0006355;GO:0046872;GO:0003676	biological_process;molecular_function;molecular_function	regulation of transcription, DNA-templated;metal ion binding;nucleic acid binding	K09228	KRAB
Pig.22798	YIF1B-201	protein YIF1B isoform X1 [Sus scrofa]	0.549377	-0.864132	0.00506222	0.0112193	no	down	0.517317	-0.950878	0.00274541	0.00618619	no	down	0.484779	-1.0446	0.000746376	0.0019761	yes	down	0.941644	-0.086747	0.790209	0.896933	no	down	0.882417	-0.180468	0.571055	0.747452	no	down	0.937103	-0.0937212	0.774744	0.896034	no	down	XP_005664593.2	protein YIF1B isoform X1 [Sus scrofa]	GO:0016021;GO:0006888;GO:0005789	cellular_component;biological_process;cellular_component	integral component of membrane;ER to Golgi vesicle-mediated transport;endoplasmic reticulum membrane	K20362	YIF1			COG5197	S:Function unknown
Pig.22797	C19orf33	immortalization up-regulated protein [Sus scrofa]	1.90067	0.926508	0.0102569	0.0210532	no	up	0.669152	-0.579594	0.136822	0.200619	no	down	0.686448	-0.542778	0.148342	0.221165	no	down	0.352061	-1.5061	9.9118e-05	0.00118601	yes	down	0.361161	-1.46929	8.08316e-05	0.000669539	yes	down	1.02585	0.0368159	0.926767	0.979148	no	up	XP_003127155.2	immortalization up-regulated protein [Sus scrofa]	GO:0005634;GO:0005730	cellular_component;cellular_component	nucleus;nucleolus
[truncated: 21,072 more rows]
[truncated: 5 more columns]
