# Supplementary material for: Insight into Liver lncRNA and mRNA Profiling at Four Developmental Stages in Ningxiang Pig
Source: Biology (Basel). 2021 Apr 8;10(4):310. doi: 10.3390/biology10040310 (PMC8068270; doi:10.3390/biology10040310)
Supplement: Supplementary file 1 [file biology-10-00310-s001.zip › supplement information/Table S5. Enriched Gene Ontology functions of the common DEmRNAs.xls]

## Sheet: GO富集分析统计表
Number	GO id	Term type	Description	Ratio_in_study	Ratio_in_pop	pvalue	padjust
6	GO:0006986	BP	response to unfolded protein	6/119	51/22080	3.18887e-07	0.00604259
6	GO:0035966	BP	response to topologically incorrect protein	6/119	59/22080	7.70309e-07	0.0145966
6	GO:0061077	BP	chaperone-mediated protein folding	6/119	78/22080	4.04034e-06	0.0765605
9	GO:0006457	BP	protein folding	9/119	228/22080	4.12076e-06	0.0780842
2	GO:1904764	BP	chaperone-mediated autophagy translocation complex disassembly	2/119	2/22080	2.88038e-05	0.545804
2	GO:1990832	BP	slow axonal transport	2/119	2/22080	2.88038e-05	0.545804
2	GO:1905258	BP	regulation of nitrosative stress-induced intrinsic apoptotic signaling pathway	2/119	2/22080	2.88038e-05	0.545804
2	GO:1905259	BP	negative regulation of nitrosative stress-induced intrinsic apoptotic signaling pathway	2/119	2/22080	2.88038e-05	0.545804
2	GO:0061740	BP	protein targeting to lysosome involved in chaperone-mediated autophagy	2/119	2/22080	2.88038e-05	0.545804
2	GO:0061741	BP	chaperone-mediated protein transport involved in chaperone-mediated autophagy	2/119	2/22080	2.88038e-05	0.545804
2	GO:1903748	BP	negative regulation of establishment of protein localization to mitochondrion	2/119	3/22080	8.61063e-05	1
2	GO:0036022	BP	limb joint morphogenesis	2/119	3/22080	8.61063e-05	1
2	GO:0071211	BP	protein targeting to vacuole involved in autophagy	2/119	3/22080	8.61063e-05	1
5	GO:0009408	BP	response to heat	5/119	85/22080	9.71732e-05	1
4	GO:0030500	BP	regulation of bone mineralization	4/119	50/22080	0.000152518	1
4	GO:0070167	BP	regulation of biomineral tissue development	4/119	65/22080	0.000421349	1
2	GO:0061738	BP	late endosomal microautophagy	2/119	6/22080	0.000425988	1
5	GO:0009266	BP	response to temperature stimulus	5/119	127/22080	0.000629419	1
3	GO:0034620	BP	cellular response to unfolded protein	3/119	33/22080	0.000740079	1
2	GO:0043508	BP	negative regulation of JUN kinase activity	2/119	8/22080	0.000789579	1
3	GO:0042733	BP	embryonic digit morphogenesis	3/119	38/22080	0.0011221	1
3	GO:1903524	BP	positive regulation of blood circulation	3/119	38/22080	0.0011221	1
3	GO:0035967	BP	cellular response to topologically incorrect protein	3/119	39/22080	0.00121085	1
2	GO:0031639	BP	plasminogen activation	2/119	10/22080	0.00126004	1
3	GO:0042026	BP	protein refolding	3/119	42/22080	0.00150326	1
2	GO:0072321	BP	chaperone-mediated protein transport	2/119	11/22080	0.00153463	1
5	GO:1903522	BP	regulation of blood circulation	5/119	157/22080	0.00162415	1
6	GO:0007267	BP	cell-cell signaling	6/119	239/22080	0.00189523	1
3	GO:0051085	BP	chaperone cofactor-dependent protein refolding	3/119	46/22080	0.00195691	1
9	GO:0007155	BP	cell adhesion	9/119	522/22080	0.00209198	1
9	GO:0022610	BP	biological adhesion	9/119	532/22080	0.00237648	1
2	GO:0045907	BP	positive regulation of vasoconstriction	2/119	14/22080	0.0025124	1
3	GO:0051084	BP	'de novo' posttranslational protein folding	3/119	51/22080	0.00263269	1
2	GO:0002070	BP	epithelial cell maturation	2/119	15/22080	0.00288873	1
4	GO:0046034	BP	ATP metabolic process	4/119	114/22080	0.00339287	1
3	GO:0006458	BP	'de novo' protein folding	3/119	57/22080	0.00361345	1
2	GO:0006622	BP	protein targeting to lysosome	2/119	17/22080	0.00371535	1
6	GO:0048598	BP	embryonic morphogenesis	6/119	278/22080	0.00400089	1
2	GO:0006584	BP	catecholamine metabolic process	2/119	18/22080	0.0041651	1
2	GO:1902042	BP	negative regulation of extrinsic apoptotic signaling pathway via death domain receptors	2/119	18/22080	0.0041651	1
2	GO:0009712	BP	catechol-containing compound metabolic process	2/119	18/22080	0.0041651	1
2	GO:0003382	BP	epithelial cell morphogenesis	2/119	18/22080	0.0041651	1
6	GO:0023052	BP	signaling	6/119	287/22080	0.00466712	1
1	GO:0014846	BP	esophagus smooth muscle contraction	1/119	1/22080	0.00538949	1
1	GO:0061034	BP	olfactory bulb mitral cell layer development	1/119	1/22080	0.00538949	1
1	GO:2001247	BP	positive regulation of phosphatidylcholine biosynthetic process	1/119	1/22080	0.00538949	1
1	GO:0071694	BP	maintenance of protein location in extracellular region	1/119	1/22080	0.00538949	1
1	GO:0009229	BP	thiamine diphosphate biosynthetic process	1/119	1/22080	0.00538949	1
1	GO:0006463	BP	steroid hormone receptor complex assembly	1/119	1/22080	0.00538949	1
1	GO:0060764	BP	cell-cell signaling involved in mammary gland development	1/119	1/22080	0.00538949	1
1	GO:0014831	BP	gastro-intestinal system smooth muscle contraction	1/119	1/22080	0.00538949	1
1	GO:0070221	BP	sulfide oxidation, using sulfide:quinone oxidoreductase	1/119	1/22080	0.00538949	1
1	GO:0035583	BP	sequestering of TGFbeta in extracellular matrix	1/119	1/22080	0.00538949	1
1	GO:0060156	BP	milk ejection reflex	1/119	1/22080	0.00538949	1
1	GO:0019418	BP	sulfide oxidation	1/119	1/22080	0.00538949	1
1	GO:1903403	BP	negative regulation of renal phosphate excretion	1/119	1/22080	0.00538949	1
1	GO:1903402	BP	regulation of renal phosphate excretion	1/119	1/22080	0.00538949	1
1	GO:0010643	BP	cell communication by chemical coupling	1/119	1/22080	0.00538949	1
1	GO:0003421	BP	growth plate cartilage axis specification	1/119	1/22080	0.00538949	1
4	GO:0030278	BP	regulation of ossification	4/119	130/22080	0.0054085	1
2	GO:0000413	BP	protein peptidyl-prolyl isomerization	2/119	21/22080	0.00565684	1
3	GO:0071901	BP	negative regulation of protein serine/threonine kinase activity	3/119	71/22080	0.00668401	1
2	GO:0046329	BP	negative regulation of JNK cascade	2/119	23/22080	0.00676747	1
4	GO:2001234	BP	negative regulation of apoptotic signaling pathway	4/119	139/22080	0.00683404	1
3	GO:0070585	BP	protein localization to mitochondrion	3/119	72/22080	0.00694758	1
2	GO:0002088	BP	lens development in camera-type eye	2/119	25/22080	0.00796857	1
3	GO:0071695	BP	anatomical structure maturation	3/119	76/22080	0.00806319	1
7	GO:0007154	BP	cell communication	7/119	425/22080	0.00826039	1
2	GO:0006623	BP	protein targeting to vacuole	2/119	27/22080	0.0092581	1
9	GO:0009628	BP	response to abiotic stimulus	9/119	660/22080	0.00948613	1
2	GO:0060348	BP	bone development	2/119	29/22080	0.0106341	1
2	GO:0070303	BP	negative regulation of stress-activated protein kinase signaling cascade	2/119	29/22080	0.0106341	1
2	GO:0032873	BP	negative regulation of stress-activated MAPK cascade	2/119	29/22080	0.0106341	1
1	GO:1901529	BP	positive regulation of anion channel activity	1/119	2/22080	0.0107502	1
1	GO:0060574	BP	intestinal epithelial cell maturation	1/119	2/22080	0.0107502	1
1	GO:0060686	BP	negative regulation of prostatic bud formation	1/119	2/22080	0.0107502	1
1	GO:0051610	BP	serotonin uptake	1/119	2/22080	0.0107502	1
1	GO:1900158	BP	negative regulation of bone mineralization involved in bone maturation	1/119	2/22080	0.0107502	1
1	GO:0035581	BP	sequestering of extracellular ligand from receptor	1/119	2/22080	0.0107502	1
1	GO:0060435	BP	bronchiole development	1/119	2/22080	0.0107502	1
1	GO:0090067	BP	regulation of thalamus size	1/119	2/22080	0.0107502	1
1	GO:0036023	BP	embryonic skeletal limb joint morphogenesis	1/119	2/22080	0.0107502	1
1	GO:0003294	BP	atrial ventricular junction remodeling	1/119	2/22080	0.0107502	1
1	GO:0060638	BP	mesenchymal-epithelial cell signaling	1/119	2/22080	0.0107502	1
1	GO:1903445	BP	protein transport from ciliary membrane to plasma membrane	1/119	2/22080	0.0107502	1
1	GO:1905198	BP	manchette assembly	1/119	2/22080	0.0107502	1
3	GO:0048705	BP	skeletal system morphogenesis	3/119	85/22080	0.0109402	1
3	GO:0045995	BP	regulation of embryonic development	3/119	85/22080	0.0109402	1
3	GO:0048562	BP	embryonic organ morphogenesis	3/119	86/22080	0.0112919	1
2	GO:0030501	BP	positive regulation of bone mineralization	2/119	30/22080	0.0113538	1
2	GO:0031638	BP	zymogen activation	2/119	30/22080	0.0113538	1
2	GO:0030168	BP	platelet activation	2/119	31/22080	0.0120945	1
2	GO:1902041	BP	regulation of extrinsic apoptotic signaling pathway via death domain receptors	2/119	31/22080	0.0120945	1
2	GO:0045070	BP	positive regulation of viral genome replication	2/119	32/22080	0.0128557	1
2	GO:0061462	BP	protein localization to lysosome	2/119	32/22080	0.0128557	1
3	GO:0010508	BP	positive regulation of autophagy	3/119	96/22080	0.0151671	1
2	GO:0042108	BP	positive regulation of cytokine biosynthetic process	2/119	35/22080	0.0152609	1
3	GO:0048469	BP	cell maturation	3/119	98/22080	0.0160213	1
1	GO:0071492	BP	cellular response to UV-A	1/119	3/22080	0.0160822	1
1	GO:0099191	BP	trans-synaptic signaling by BDNF	1/119	3/22080	0.0160822	1
1	GO:0071673	BP	positive regulation of smooth muscle cell chemotaxis	1/119	3/22080	0.0160822	1
1	GO:0030323	BP	respiratory tube development	1/119	3/22080	0.0160822	1
1	GO:1903961	BP	positive regulation of anion transmembrane transport	1/119	3/22080	0.0160822	1
1	GO:1902474	BP	positive regulation of protein localization to synapse	1/119	3/22080	0.0160822	1
1	GO:0035860	BP	glial cell-derived neurotrophic factor receptor signaling pathway	1/119	3/22080	0.0160822	1
1	GO:1900116	BP	extracellular negative regulation of signal transduction	1/119	3/22080	0.0160822	1
1	GO:1900115	BP	extracellular regulation of signal transduction	1/119	3/22080	0.0160822	1
1	GO:0060685	BP	regulation of prostatic bud formation	1/119	3/22080	0.0160822	1
1	GO:0060535	BP	trachea cartilage morphogenesis	1/119	3/22080	0.0160822	1
1	GO:0014916	BP	regulation of lung blood pressure	1/119	3/22080	0.0160822	1
1	GO:0046661	BP	male sex differentiation	1/119	3/22080	0.0160822	1
1	GO:0060480	BP	lung goblet cell differentiation	1/119	3/22080	0.0160822	1
1	GO:0099183	BP	trans-synaptic signaling by BDNF, modulating synaptic transmission	1/119	3/22080	0.0160822	1
1	GO:0010359	BP	regulation of anion channel activity	1/119	3/22080	0.0160822	1
1	GO:0061182	BP	negative regulation of chondrocyte development	1/119	3/22080	0.0160822	1
1	GO:0060800	BP	regulation of cell differentiation involved in embryonic placenta development	1/119	3/22080	0.0160822	1
1	GO:0042357	BP	thiamine diphosphate metabolic process	1/119	3/22080	0.0160822	1
1	GO:0035795	BP	negative regulation of mitochondrial membrane permeability	1/119	3/22080	0.0160822	1
1	GO:0060018	BP	astrocyte fate commitment	1/119	3/22080	0.0160822	1
1	GO:2000299	BP	negative regulation of Rho-dependent protein serine/threonine kinase activity	1/119	3/22080	0.0160822	1
2	GO:0019229	BP	regulation of vasoconstriction	2/119	36/22080	0.0161023	1
2	GO:0072666	BP	establishment of protein localization to vacuole	2/119	36/22080	0.0161023	1
2	GO:0018208	BP	peptidyl-proline modification	2/119	37/22080	0.0169632	1
3	GO:2000377	BP	regulation of reactive oxygen species metabolic process	3/119	102/22080	0.0178095	1
2	GO:1903747	BP	regulation of establishment of protein localization to mitochondrion	2/119	38/22080	0.0178432	1
2	GO:0046324	BP	regulation of glucose import	2/119	39/22080	0.0187423	1
11	GO:0009653	BP	anatomical structure morphogenesis	11/119	948/22080	0.0187739	1
2	GO:0070169	BP	positive regulation of biomineral tissue development	2/119	40/22080	0.0196601	1
5	GO:0098609	BP	cell-cell adhesion	5/119	288/22080	0.019991	1
1	GO:0046654	BP	tetrahydrofolate biosynthetic process	1/119	4/22080	0.0213858	1
1	GO:0021781	BP	glial cell fate commitment	1/119	4/22080	0.0213858	1
1	GO:0071671	BP	regulation of smooth muscle cell chemotaxis	1/119	4/22080	0.0213858	1
1	GO:0072378	BP	blood coagulation, fibrin clot formation	1/119	4/22080	0.0213858	1
1	GO:1905335	BP	regulation of aggrephagy	1/119	4/22080	0.0213858	1
1	GO:1905337	BP	positive regulation of aggrephagy	1/119	4/22080	0.0213858	1
1	GO:0003337	BP	mesenchymal to epithelial transition involved in metanephros morphogenesis	1/119	4/22080	0.0213858	1
1	GO:0045410	BP	positive regulation of interleukin-6 biosynthetic process	1/119	4/22080	0.0213858	1
1	GO:0033687	BP	osteoblast proliferation	1/119	4/22080	0.0213858	1
1	GO:0042415	BP	norepinephrine metabolic process	1/119	4/22080	0.0213858	1
1	GO:0060484	BP	lung-associated mesenchyme development	1/119	4/22080	0.0213858	1
1	GO:0071073	BP	positive regulation of phospholipid biosynthetic process	1/119	4/22080	0.0213858	1
1	GO:0045357	BP	regulation of interferon-beta biosynthetic process	1/119	4/22080	0.0213858	1
1	GO:0045359	BP	positive regulation of interferon-beta biosynthetic process	1/119	4/22080	0.0213858	1
1	GO:0060371	BP	regulation of atrial cardiac muscle cell membrane depolarization	1/119	4/22080	0.0213858	1
1	GO:0032836	BP	glomerular basement membrane development	1/119	4/22080	0.0213858	1
1	GO:0006772	BP	thiamine metabolic process	1/119	4/22080	0.0213858	1
1	GO:0032594	BP	protein transport within lipid bilayer	1/119	4/22080	0.0213858	1
1	GO:0042723	BP	thiamine-containing compound metabolic process	1/119	4/22080	0.0213858	1
1	GO:0034379	BP	very-low-density lipoprotein particle assembly	1/119	4/22080	0.0213858	1
1	GO:0061181	BP	regulation of chondrocyte development	1/119	4/22080	0.0213858	1
1	GO:0006837	BP	serotonin transport	1/119	4/22080	0.0213858	1
1	GO:0140052	BP	cellular response to oxidised low-density lipoprotein particle stimulus	1/119	4/22080	0.0213858	1
1	GO:0042998	BP	positive regulation of Golgi to plasma membrane protein transport	1/119	4/22080	0.0213858	1
1	GO:2000298	BP	regulation of Rho-dependent protein serine/threonine kinase activity	1/119	4/22080	0.0213858	1
2	GO:0043407	BP	negative regulation of MAP kinase activity	2/119	42/22080	0.0215511	1
3	GO:0007156	BP	homophilic cell adhesion via plasma membrane adhesion molecules	3/119	111/22080	0.022224	1
2	GO:0043506	BP	regulation of JUN kinase activity	2/119	43/22080	0.0225238	1
2	GO:0043624	BP	cellular protein complex disassembly	2/119	43/22080	0.0225238	1
5	GO:0043902	BP	positive regulation of multi-organism process	5/119	301/22080	0.0236457	1
2	GO:0061572	BP	actin filament bundle organization	2/119	45/22080	0.0245227	1
33	GO:0048518	BP	positive regulation of biological process	33/119	4224/22080	0.0255169	1
2	GO:0051258	BP	protein polymerization	2/119	46/22080	0.0255485	1
2	GO:0018958	BP	phenol-containing compound metabolic process	2/119	47/22080	0.0265914	1
1	GO:0030850	BP	prostate gland development	1/119	5/22080	0.0266609	1
1	GO:0045073	BP	regulation of chemokine biosynthetic process	1/119	5/22080	0.0266609	1
1	GO:0010756	BP	positive regulation of plasminogen activation	1/119	5/22080	0.0266609	1
1	GO:1905709	BP	negative regulation of membrane permeability	1/119	5/22080	0.0266609	1
1	GO:0001823	BP	mesonephros development	1/119	5/22080	0.0266609	1
1	GO:0072319	BP	vesicle uncoating	1/119	5/22080	0.0266609	1
1	GO:0072318	BP	clathrin coat disassembly	1/119	5/22080	0.0266609	1
1	GO:1900157	BP	regulation of bone mineralization involved in bone maturation	1/119	5/22080	0.0266609	1
1	GO:0009396	BP	folic acid-containing compound biosynthetic process	1/119	5/22080	0.0266609	1
1	GO:0002115	BP	store-operated calcium entry	1/119	5/22080	0.0266609	1
1	GO:0042416	BP	dopamine biosynthetic process	1/119	5/22080	0.0266609	1
1	GO:0070141	BP	response to UV-A	1/119	5/22080	0.0266609	1
1	GO:0045080	BP	positive regulation of chemokine biosynthetic process	1/119	5/22080	0.0266609	1
1	GO:0002069	BP	columnar/cuboidal epithelial cell maturation	1/119	5/22080	0.0266609	1
2	GO:0072665	BP	protein localization to vacuole	2/119	48/22080	0.0276514	1
3	GO:0099111	BP	microtubule-based transport	3/119	121/22080	0.0277662	1
5	GO:0009887	BP	animal organ morphogenesis	5/119	317/22080	0.0287045	1
3	GO:0006469	BP	negative regulation of protein kinase activity	3/119	123/22080	0.0289549	1
2	GO:0002224	BP	toll-like receptor signaling pathway	2/119	51/22080	0.0309312	1
2	GO:0071806	BP	protein transmembrane transport	2/119	51/22080	0.0309312	1
3	GO:0035023	BP	regulation of Rho protein signal transduction	3/119	127/22080	0.0314124	1
1	GO:0072656	BP	maintenance of protein location in mitochondrion	1/119	6/22080	0.0319079	1
1	GO:1905331	BP	negative regulation of morphogenesis of an epithelium	1/119	6/22080	0.0319079	1
1	GO:0043616	BP	keratinocyte proliferation	1/119	6/22080	0.0319079	1
1	GO:0042473	BP	outer ear morphogenesis	1/119	6/22080	0.0319079	1
1	GO:0002281	BP	macrophage activation involved in immune response	1/119	6/22080	0.0319079	1
1	GO:1903011	BP	negative regulation of bone development	1/119	6/22080	0.0319079	1
1	GO:0060373	BP	regulation of ventricular cardiac muscle cell membrane depolarization	1/119	6/22080	0.0319079	1
1	GO:0098810	BP	neurotransmitter reuptake	1/119	6/22080	0.0319079	1
1	GO:0002735	BP	positive regulation of myeloid dendritic cell cytokine production	1/119	6/22080	0.0319079	1
1	GO:0002732	BP	positive regulation of dendritic cell cytokine production	1/119	6/22080	0.0319079	1
1	GO:0002733	BP	regulation of myeloid dendritic cell cytokine production	1/119	6/22080	0.0319079	1
1	GO:0042996	BP	regulation of Golgi to plasma membrane protein transport	1/119	6/22080	0.0319079	1
2	GO:0042035	BP	regulation of cytokine biosynthetic process	2/119	52/22080	0.0320572	1
6	GO:0051223	BP	regulation of protein transport	6/119	442/22080	0.0326467	1
3	GO:0008016	BP	regulation of heart contraction	3/119	129/22080	0.032681	1
3	GO:0021700	BP	developmental maturation	3/119	129/22080	0.032681	1
2	GO:2001237	BP	negative regulation of extrinsic apoptotic signaling pathway	2/119	53/22080	0.0331991	1
12	GO:0051240	BP	positive regulation of multicellular organismal process	12/119	1145/22080	0.0338199	1
4	GO:0007018	BP	microtubule-based movement	4/119	226/22080	0.0341131	1
2	GO:1903902	BP	positive regulation of viral life cycle	2/119	54/22080	0.0343568	1
2	GO:0010827	BP	regulation of glucose transmembrane transport	2/119	56/22080	0.0367187	1
2	GO:0032755	BP	positive regulation of interleukin-6 production	2/119	56/22080	0.0367187	1
5	GO:0097435	BP	supramolecular fiber organization	5/119	340/22080	0.0371025	1
1	GO:0007625	BP	grooming behavior	1/119	7/22080	0.0371269	1
1	GO:0010739	BP	positive regulation of protein kinase A signaling	1/119	7/22080	0.0371269	1
1	GO:2000121	BP	regulation of removal of superoxide radicals	1/119	7/22080	0.0371269	1
1	GO:2001245	BP	regulation of phosphatidylcholine biosynthetic process	1/119	7/22080	0.0371269	1
1	GO:0007548	BP	sex differentiation	1/119	7/22080	0.0371269	1
1	GO:0042730	BP	fibrinolysis	1/119	7/22080	0.0371269	1
1	GO:0034116	BP	positive regulation of heterotypic cell-cell adhesion	1/119	7/22080	0.0371269	1
1	GO:0001886	BP	endothelial cell morphogenesis	1/119	7/22080	0.0371269	1
1	GO:0035988	BP	chondrocyte proliferation	1/119	7/22080	0.0371269	1
1	GO:0060231	BP	mesenchymal to epithelial transition	1/119	7/22080	0.0371269	1
1	GO:0035850	BP	epithelial cell differentiation involved in kidney development	1/119	7/22080	0.0371269	1
1	GO:0032941	BP	secretion by tissue	1/119	7/22080	0.0371269	1
1	GO:0002730	BP	regulation of dendritic cell cytokine production	1/119	7/22080	0.0371269	1
2	GO:0008088	BP	axo-dendritic transport	2/119	57/22080	0.0379225	1
2	GO:0002718	BP	regulation of cytokine production involved in immune response	2/119	57/22080	0.0379225	1
5	GO:0044057	BP	regulation of system process	5/119	343/22080	0.0382981	1
3	GO:0033673	BP	negative regulation of kinase activity	3/119	138/22080	0.038716	1
6	GO:0090087	BP	regulation of peptide transport	6/119	464/22080	0.0398589	1
2	GO:0044070	BP	regulation of anion transport	2/119	59/22080	0.0403749	1
18	GO:0051239	BP	regulation of multicellular organismal process	18/119	2099/22080	0.0415774	1
2	GO:0002221	BP	pattern recognition receptor signaling pathway	2/119	60/22080	0.0416231	1
2	GO:0034605	BP	cellular response to heat	2/119	60/22080	0.0416231	1
1	GO:0006729	BP	tetrahydrobiopterin biosynthetic process	1/119	8/22080	0.0423179	1
1	GO:0072376	BP	protein activation cascade	1/119	8/22080	0.0423179	1
1	GO:0046146	BP	tetrahydrobiopterin metabolic process	1/119	8/22080	0.0423179	1
1	GO:0060670	BP	branching involved in labyrinthine layer morphogenesis	1/119	8/22080	0.0423179	1
1	GO:0035666	BP	TRIF-dependent toll-like receptor signaling pathway	1/119	8/22080	0.0423179	1
1	GO:0051151	BP	negative regulation of smooth muscle cell differentiation	1/119	8/22080	0.0423179	1
1	GO:0044829	BP	positive regulation by host of viral genome replication	1/119	8/22080	0.0423179	1
1	GO:0061029	BP	eyelid development in camera-type eye	1/119	8/22080	0.0423179	1
2	GO:0048704	BP	embryonic skeletal system morphogenesis	2/119	61/22080	0.0428857	1
2	GO:0030326	BP	embryonic limb morphogenesis	2/119	62/22080	0.0441626	1
2	GO:0035113	BP	embryonic appendage morphogenesis	2/119	62/22080	0.0441626	1
2	GO:0031397	BP	negative regulation of protein ubiquitination	2/119	62/22080	0.0441626	1
2	GO:0045069	BP	regulation of viral genome replication	2/119	62/22080	0.0441626	1
6	GO:0070201	BP	regulation of establishment of protein localization	6/119	477/22080	0.0445627	1
2	GO:0001822	BP	kidney development	2/119	63/22080	0.0454535	1
4	GO:0051222	BP	positive regulation of protein transport	4/119	249/22080	0.0459409	1
6	GO:0043900	BP	regulation of multi-organism process	6/119	481/22080	0.0460772	1
5	GO:0009888	BP	tissue development	5/119	362/22080	0.0464179	1
2	GO:0001649	BP	osteoblast differentiation	2/119	64/22080	0.0467582	1
2	GO:0045778	BP	positive regulation of ossification	2/119	64/22080	0.0467582	1
1	GO:0060346	BP	bone trabecula formation	1/119	9/22080	0.0474812	1
1	GO:1902473	BP	regulation of protein localization to synapse	1/119	9/22080	0.0474812	1
1	GO:0050884	BP	neuromuscular process controlling posture	1/119	9/22080	0.0474812	1
1	GO:0033539	BP	fatty acid beta-oxidation using acyl-CoA dehydrogenase	1/119	9/22080	0.0474812	1
1	GO:0060272	BP	embryonic skeletal joint morphogenesis	1/119	9/22080	0.0474812	1
1	GO:0019432	BP	triglyceride biosynthetic process	1/119	9/22080	0.0474812	1
1	GO:0015701	BP	bicarbonate transport	1/119	9/22080	0.0474812	1
1	GO:0061140	BP	lung secretory cell differentiation	1/119	9/22080	0.0474812	1
1	GO:0099550	BP	trans-synaptic signaling, modulating synaptic transmission	1/119	9/22080	0.0474812	1
1	GO:0014909	BP	smooth muscle cell migration	1/119	9/22080	0.0474812	1
1	GO:0060441	BP	epithelial tube branching involved in lung morphogenesis	1/119	9/22080	0.0474812	1
1	GO:0090382	BP	phagosome maturation	1/119	9/22080	0.0474812	1
1	GO:0006069	BP	ethanol oxidation	1/119	9/22080	0.0474812	1
3	GO:0048732	BP	gland development	3/119	151/22080	0.0483607	1
3	GO:0045089	BP	positive regulation of innate immune response	3/119	152/22080	0.0491471	1
2	GO:0009062	BP	fatty acid catabolic process	2/119	66/22080	0.0494085	1
24	GO:0044421	CC	extracellular region part	24/119	1648/22080	6.50958e-06	0.12335
2	GO:0005577	CC	fibrinogen complex	2/119	6/22080	0.000425988	1
2	GO:0032279	CC	asymmetric synapse	2/119	7/22080	0.00059428	1
3	GO:0101031	CC	chaperone complex	3/119	34/22080	0.000808523	1
14	GO:0005615	CC	extracellular space	14/119	982/22080	0.000830211	1
2	GO:0099523	CC	presynaptic cytosol	2/119	9/22080	0.0010116	1
2	GO:0099524	CC	postsynaptic cytosol	2/119	12/22080	0.00183507	1
2	GO:0099522	CC	region of cytosol	2/119	18/22080	0.0041651	1
3	GO:0005793	CC	endoplasmic reticulum-Golgi intermediate compartment	3/119	60/22080	0.00417686	1
3	GO:0005776	CC	autophagosome	3/119	67/22080	0.00569006	1
15	GO:0031982	CC	vesicle	15/119	1336/22080	0.00605202	1
6	GO:0009986	CC	cell surface	6/119	318/22080	0.00759511	1
2	GO:0098554	CC	cytoplasmic side of endoplasmic reticulum membrane	2/119	29/22080	0.0106341	1
2	GO:0098984	CC	neuron to neuron synapse	2/119	30/22080	0.0113538	1
9	GO:0005783	CC	endoplasmic reticulum	9/119	700/22080	0.0135332	1
2	GO:0043195	CC	terminal bouton	2/119	34/22080	0.0144392	1
6	GO:0048471	CC	perinuclear region of cytoplasm	6/119	388/22080	0.0187178	1
3	GO:0015630	CC	microtubule cytoskeleton	3/119	106/22080	0.0197045	1
4	GO:0045121	CC	membrane raft	4/119	191/22080	0.0199494	1
4	GO:0098857	CC	membrane microdomain	4/119	191/22080	0.0199494	1
8	GO:0005794	CC	Golgi apparatus	8/119	628/22080	0.0204693	1
1	GO:0098690	CC	glycinergic synapse	1/119	4/22080	0.0213858	1
7	GO:0070062	CC	extracellular exosome	7/119	524/22080	0.0234821	1
4	GO:0098589	CC	membrane region	4/119	201/22080	0.0235327	1
7	GO:1903561	CC	extracellular vesicle	7/119	527/22080	0.0241295	1
7	GO:0043230	CC	extracellular organelle	7/119	529/22080	0.0245679	1
1	GO:0097342	CC	ripoptosome	1/119	5/22080	0.0266609	1
1	GO:0044613	CC	nuclear pore central transport channel	1/119	5/22080	0.0266609	1
1	GO:0098684	CC	photoreceptor ribbon synapse	1/119	6/22080	0.0319079	1
1	GO:0046696	CC	lipopolysaccharide receptor complex	1/119	6/22080	0.0319079	1
1	GO:0001652	CC	granular component	1/119	6/22080	0.0319079	1
1	GO:0001527	CC	microfibril	1/119	6/22080	0.0319079	1
1	GO:0031091	CC	platelet alpha granule	1/119	7/22080	0.0371269	1
1	GO:0032153	CC	cell division site	1/119	7/22080	0.0371269	1
3	GO:0098793	CC	presynapse	3/119	138/22080	0.038716	1
1	GO:0097470	CC	ribbon synapse	1/119	8/22080	0.0423179	1
1	GO:0010369	CC	chromocenter	1/119	8/22080	0.0423179	1
4	GO:0005773	CC	vacuole	4/119	246/22080	0.0442835	1
4	GO:0055131	MF	C3HC4-type RING finger domain binding	4/119	7/22080	2.77219e-08	0.000525301
8	GO:0031072	MF	heat shock protein binding	8/119	115/22080	2.05338e-07	0.00389095
7	GO:0051082	MF	unfolded protein binding	7/119	141/22080	1.15134e-05	0.218168
2	GO:1990833	MF	clathrin-uncoating ATPase activity	2/119	2/22080	2.88038e-05	0.545804
2	GO:0031686	MF	A1 adenosine receptor binding	2/119	2/22080	2.88038e-05	0.545804
2	GO:0031685	MF	adenosine receptor binding	2/119	4/22080	0.000171604	1
84	GO:0005488	MF	binding	84/119	12158/22080	0.000589351	1
34	GO:0043169	MF	cation binding	34/119	3583/22080	0.000655885	1
16	GO:0005102	MF	signaling receptor binding	16/119	1214/22080	0.000811092	1
16	GO:0046914	MF	transition metal ion binding	16/119	1215/22080	0.000818213	1
3	GO:0043531	MF	ADP binding	3/119	35/22080	0.000880862	1
33	GO:0046872	MF	metal ion binding	33/119	3508/22080	0.000947729	1
4	GO:0051087	MF	chaperone binding	4/119	84/22080	0.00111009	1
3	GO:0030544	MF	Hsp70 protein binding	3/119	39/22080	0.00121085	1
2	GO:0030957	MF	Tat protein binding	2/119	12/22080	0.00183507	1
5	GO:0004497	MF	monooxygenase activity	5/119	166/22080	0.00207296	1
5	GO:0020037	MF	heme binding	5/119	189/22080	0.00362438	1
11	GO:0008270	MF	zinc ion binding	11/119	804/22080	0.00414707	1
5	GO:0046906	MF	tetrapyrrole binding	5/119	196/22080	0.00422831	1
46	GO:0043167	MF	ion binding	46/119	5900/22080	0.00478387	1
1	GO:0003934	MF	GTP cyclohydrolase I activity	1/119	1/22080	0.00538949	1
1	GO:0003933	MF	GTP cyclohydrolase activity	1/119	1/22080	0.00538949	1
1	GO:0004788	MF	thiamine diphosphokinase activity	1/119	1/22080	0.00538949	1
1	GO:0070224	MF	sulfide:quinone oxidoreductase activity	1/119	1/22080	0.00538949	1
1	GO:0036143	MF	kringle domain binding	1/119	1/22080	0.00538949	1
1	GO:0008887	MF	glycerate kinase activity	1/119	1/22080	0.00538949	1
1	GO:0097655	MF	serpin family protein binding	1/119	1/22080	0.00538949	1
1	GO:0030975	MF	thiamine binding	1/119	1/22080	0.00538949	1
5	GO:0016705	MF	oxidoreductase activity, acting on paired donors, with incorporation or reduction of molecular oxygen	5/119	217/22080	0.00646856	1
2	GO:0050750	MF	low-density lipoprotein particle receptor binding	2/119	23/22080	0.00676747	1
5	GO:0005506	MF	iron ion binding	5/119	232/22080	0.00850706	1
2	GO:0001671	MF	ATPase activator activity	2/119	26/22080	0.0086024	1
3	GO:0005089	MF	Rho guanyl-nucleotide exchange factor activity	3/119	78/22080	0.00865824	1
2	GO:0005328	MF	neurotransmitter:sodium symporter activity	2/119	27/22080	0.0092581	1
1	GO:0004067	MF	asparaginase activity	1/119	2/22080	0.0107502	1
1	GO:0008865	MF	fructokinase activity	1/119	2/22080	0.0107502	1
1	GO:0015184	MF	L-cystine transmembrane transporter activity	1/119	2/22080	0.0107502	1
1	GO:0043783	MF	oxidoreductase activity, oxidizing metal ions with flavin as acceptor	1/119	2/22080	0.0107502	1
1	GO:0008449	MF	N-acetylglucosamine-6-sulfatase activity	1/119	2/22080	0.0107502	1
1	GO:0004340	MF	glucokinase activity	1/119	2/22080	0.0107502	1
1	GO:0019158	MF	mannokinase activity	1/119	2/22080	0.0107502	1
2	GO:0051787	MF	misfolded protein binding	2/119	31/22080	0.0120945	1
2	GO:0051879	MF	Hsp90 protein binding	2/119	31/22080	0.0120945	1
2	GO:0070325	MF	lipoprotein particle receptor binding	2/119	31/22080	0.0120945	1
2	GO:0044183	MF	protein folding chaperone	2/119	31/22080	0.0120945	1
1	GO:0005335	MF	serotonin:sodium symporter activity	1/119	3/22080	0.0160822	1
1	GO:0055077	MF	gap junction hemi-channel activity	1/119	3/22080	0.0160822	1
1	GO:0004969	MF	histamine receptor activity	1/119	3/22080	0.0160822	1
1	GO:0003828	MF	alpha-N-acetylneuraminate alpha-2,8-sialyltransferase activity	1/119	3/22080	0.0160822	1
2	GO:0060590	MF	ATPase regulator activity	2/119	40/22080	0.0196601	1
7	GO:0008134	MF	transcription factor binding	7/119	511/22080	0.0208156	1
43	GO:0005515	MF	protein binding	43/119	5813/22080	0.0210905	1
1	GO:1903763	MF	gap junction channel activity involved in cell communication by electrical coupling	1/119	4/22080	0.0213858	1
1	GO:0004065	MF	arylsulfatase activity	1/119	4/22080	0.0213858	1
1	GO:0000099	MF	sulfur amino acid transmembrane transporter activity	1/119	4/22080	0.0213858	1
1	GO:0016672	MF	oxidoreductase activity, acting on a sulfur group of donors, quinone or similar compound as acceptor	1/119	4/22080	0.0213858	1
1	GO:0019238	MF	cyclohydrolase activity	1/119	4/22080	0.0213858	1
3	GO:0005088	MF	Ras guanyl-nucleotide exchange factor activity	3/119	110/22080	0.0217067	1
2	GO:0005326	MF	neurotransmitter transmembrane transporter activity	2/119	45/22080	0.0245227	1
2	GO:0004879	MF	nuclear receptor activity	2/119	47/22080	0.0265914	1
2	GO:0098531	MF	ligand-activated transcription factor activity	2/119	47/22080	0.0265914	1
1	GO:0035276	MF	ethanol binding	1/119	5/22080	0.0266609	1
4	GO:0061629	MF	RNA polymerase II-specific DNA-binding transcription factor binding	4/119	209/22080	0.0266637	1
5	GO:0031267	MF	small GTPase binding	5/119	323/22080	0.0307654	1
8	GO:0005509	MF	calcium ion binding	8/119	683/22080	0.031608	1
4	GO:0001664	MF	G protein-coupled receptor binding	4/119	221/22080	0.0318087	1
1	GO:0005381	MF	iron ion transmembrane transporter activity	1/119	6/22080	0.0319079	1
1	GO:0004174	MF	electron-transferring-flavoprotein dehydrogenase activity	1/119	6/22080	0.0319079	1
1	GO:0016649	MF	oxidoreductase activity, acting on the CH-NH group of donors, quinone or similar compound as acceptor	1/119	6/22080	0.0319079	1
10	GO:0016491	MF	oxidoreductase activity	10/119	925/22080	0.0339651	1
1	GO:0048039	MF	ubiquinone binding	1/119	7/22080	0.0371269	1
1	GO:0008504	MF	monoamine transmembrane transporter activity	1/119	7/22080	0.0371269	1
1	GO:0016778	MF	diphosphotransferase activity	1/119	7/22080	0.0371269	1
1	GO:0005347	MF	ATP transmembrane transporter activity	1/119	7/22080	0.0371269	1
1	GO:0015378	MF	sodium:chloride symporter activity	1/119	7/22080	0.0371269	1
1	GO:0080030	MF	methyl indole-3-acetate esterase activity	1/119	7/22080	0.0371269	1
2	GO:0015370	MF	solute:sodium symporter activity	2/119	57/22080	0.0379225	1
3	GO:0004222	MF	metalloendopeptidase activity	3/119	137/22080	0.0380193	1
1	GO:0004024	MF	alcohol dehydrogenase activity, zinc-dependent	1/119	8/22080	0.0423179	1
1	GO:0004396	MF	hexokinase activity	1/119	8/22080	0.0423179	1
2	GO:0003755	MF	peptidyl-prolyl cis-trans isomerase activity	2/119	62/22080	0.0441626	1
7	GO:0048037	MF	cofactor binding	7/119	603/22080	0.04485	1
2	GO:0016859	MF	cis-trans isomerase activity	2/119	64/22080	0.0467582	1
1	GO:0004771	MF	sterol esterase activity	1/119	9/22080	0.0474812	1
1	GO:0031005	MF	filamin binding	1/119	9/22080	0.0474812	1
1	GO:0015373	MF	anion:sodium symporter activity	1/119	9/22080	0.0474812	1
4	GO:0140297	MF	DNA-binding transcription factor binding	4/119	252/22080	0.0476327	1
2	GO:0003707	MF	steroid hormone receptor activity	2/119	65/22080	0.0480766	1
3	GO:0017048	MF	Rho GTPase binding	3/119	152/22080	0.0491471	1
