# Supplementary material for: Insight into Liver lncRNA and mRNA Profiling at Four Developmental Stages in Ningxiang Pig
Source: Biology (Basel). 2021 Apr 8;10(4):310. doi: 10.3390/biology10040310 (PMC8068270; doi:10.3390/biology10040310)
Supplement: Supplementary file 1 [file biology-10-00310-s001.zip › supplement information/Table S7. GO enrichment in lncRNAs module profile 4 of STEM.xls]

id	enrichment	description	ratio_in_study	ratio_in_pop	p_uncorrected	p_bonferroni	type	diff_genes
GO:0070836	e	caveola assembly	2/52	4/21660	3.38e-05	0.0424	biological_process	Pig.01378;Pig.14027
GO:0044854	e	plasma membrane raft assembly	2/52	5/21660	5.63e-05	0.0706	biological_process	Pig.01378;Pig.14027
GO:0044857	e	plasma membrane raft organization	2/52	5/21660	5.63e-05	0.0706	biological_process	Pig.01378;Pig.14027
GO:0001765	e	membrane raft assembly	2/52	8/21660	0.000157	0.197	biological_process	Pig.01378;Pig.14027
GO:0001525	e	angiogenesis	4/52	161/21660	0.000603	0.757	biological_process	Pig.01378;Pig.01787;Pig.03204;Pig.13414
GO:0031579	e	membrane raft organization	2/52	16/21660	0.000664	0.833	biological_process	Pig.01378;Pig.14027
GO:0071709	e	membrane assembly	2/52	24/21660	0.00151	1	biological_process	Pig.01378;Pig.14027
GO:0030496	e	midbody	3/52	101/21660	0.00184	1	cellular_component	Pig.03204;Pig.08952;Pig.12829
GO:0042802	e	identical protein binding	9/52	1222/21660	0.0023	1	molecular_function	MSTRG.12387;Pig.01378;Pig.01787;Pig.06996;Pig.12829;Pig.14027;Pig.15955;Pig.16012;Pig.18592
GO:0072584	e	caveolin-mediated endocytosis	1/52	1/21660	0.0024	1	biological_process	Pig.14027
GO:0009229	e	thiamine diphosphate biosynthetic process	1/52	1/21660	0.0024	1	biological_process	Pig.04619
GO:0004788	e	thiamine diphosphokinase activity	1/52	1/21660	0.0024	1	molecular_function	Pig.04619
GO:0046745	e	viral capsid secondary envelopment	1/52	1/21660	0.0024	1	biological_process	Pig.12829
GO:1903661	e	positive regulation of complement-dependent cytotoxicity	1/52	1/21660	0.0024	1	biological_process	Pig.03456
GO:0030975	e	thiamine binding	1/52	1/21660	0.0024	1	molecular_function	Pig.04619
GO:0042051	e	compound eye photoreceptor development	1/52	1/21660	0.0024	1	biological_process	Pig.03204
GO:0090541	e	MIT domain binding	1/52	1/21660	0.0024	1	molecular_function	Pig.12829
GO:0070320	e	inward rectifier potassium channel inhibitor activity	1/52	1/21660	0.0024	1	molecular_function	Pig.01378
GO:0015909	e	long-chain fatty acid transport	2/52	38/21660	0.00376	1	biological_process	MSTRG.12387;Pig.20360
GO:0055038	e	recycling endosome membrane	2/52	40/21660	0.00416	1	cellular_component	Pig.13327;Pig.14027
GO:0002274	e	myeloid leukocyte activation	3/52	135/21660	0.00419	1	biological_process	Pig.08834;Pig.12829;Pig.13327
GO:0070161	e	anchoring junction	5/52	456/21660	0.00466	1	cellular_component	Pig.03204;Pig.13327;Pig.14027;Pig.14130;Pig.21437
GO:1904903	e	ESCRT III complex disassembly	1/52	2/21660	0.0048	1	biological_process	Pig.12829
GO:0016416	e	O-palmitoyltransferase activity	1/52	2/21660	0.0048	1	molecular_function	Pig.20360
GO:0043497	e	regulation of protein heterodimerization activity	1/52	2/21660	0.0048	1	biological_process	Pig.03204
GO:0035947	e	obsolete regulation of gluconeogenesis by regulation of transcription from RNA polymerase II promoter	1/52	2/21660	0.0048	1	biological_process	Pig.03456
GO:0033596	e	TSC1-TSC2 complex	1/52	2/21660	0.0048	1	cellular_component	Pig.10293
GO:0005859	e	muscle myosin complex	1/52	2/21660	0.0048	1	cellular_component	Pig.14130
GO:0004095	e	carnitine O-palmitoyltransferase activity	1/52	2/21660	0.0048	1	molecular_function	Pig.20360
GO:0086098	e	angiotensin-activated signaling pathway involved in heart process	1/52	2/21660	0.0048	1	biological_process	Pig.01378
GO:1904178	e	negative regulation of adipose tissue development	1/52	2/21660	0.0048	1	biological_process	Pig.11708
GO:1904896	e	ESCRT complex disassembly	1/52	2/21660	0.0048	1	biological_process	Pig.12829
GO:0005911	e	cell-cell junction	4/52	285/21660	0.00484	1	cellular_component	Pig.03204;Pig.13327;Pig.14027;Pig.14130
GO:0048858	e	cell projection morphogenesis	3/52	145/21660	0.00511	1	biological_process	Pig.03204;Pig.11708;Pig.14027
GO:0006635	e	fatty acid beta-oxidation	2/52	45/21660	0.00524	1	biological_process	MSTRG.12387;Pig.20360
GO:0005901	e	caveola	2/52	46/21660	0.00547	1	cellular_component	Pig.01378;Pig.14027
GO:0042127	e	regulation of cell population proliferation	7/52	934/21660	0.00667	1	biological_process	Pig.01378;Pig.01787;Pig.03204;Pig.03456;Pig.13327;Pig.18947;Pig.21437
GO:0032989	e	cellular component morphogenesis	3/52	160/21660	0.00671	1	biological_process	Pig.03204;Pig.11708;Pig.14027
GO:0032990	e	cell part morphogenesis	3/52	160/21660	0.00671	1	biological_process	Pig.03204;Pig.11708;Pig.14027
GO:0015908	e	fatty acid transport	2/52	52/21660	0.00694	1	biological_process	MSTRG.12387;Pig.20360
GO:0071455	e	cellular response to hyperoxia	1/52	3/21660	0.00719	1	biological_process	Pig.03456
GO:0042357	e	thiamine diphosphate metabolic process	1/52	3/21660	0.00719	1	biological_process	Pig.04619
GO:0060501	e	positive regulation of epithelial cell proliferation involved in lung morphogenesis	1/52	3/21660	0.00719	1	biological_process	Pig.03204
GO:0015910	e	long-chain fatty acid import into peroxisome	1/52	3/21660	0.00719	1	biological_process	MSTRG.12387
GO:0032918	e	spermidine acetylation	1/52	3/21660	0.00719	1	biological_process	Pig.01787
GO:0004145	e	diamine N-acetyltransferase activity	1/52	3/21660	0.00719	1	molecular_function	Pig.01787
GO:0032917	e	polyamine acetylation	1/52	3/21660	0.00719	1	biological_process	Pig.01787
GO:0016406	e	carnitine O-acyltransferase activity	1/52	3/21660	0.00719	1	molecular_function	Pig.20360
GO:0034191	e	apolipoprotein A-I receptor binding	1/52	3/21660	0.00719	1	molecular_function	Pig.03204
GO:0009447	e	putrescine catabolic process	1/52	3/21660	0.00719	1	biological_process	Pig.01787
GO:0000322	e	storage vacuole	1/52	3/21660	0.00719	1	cellular_component	Pig.03204
GO:0032427	e	GBD domain binding	1/52	3/21660	0.00719	1	molecular_function	Pig.03204
GO:0003161	e	cardiac conduction system development	1/52	3/21660	0.00719	1	biological_process	Pig.03204
GO:0019809	e	spermidine binding	1/52	3/21660	0.00719	1	molecular_function	Pig.01787
GO:0019395	e	fatty acid oxidation	2/52	55/21660	0.00774	1	biological_process	MSTRG.12387;Pig.20360
GO:0034440	e	lipid oxidation	2/52	57/21660	0.00829	1	biological_process	MSTRG.12387;Pig.20360
GO:0044853	e	plasma membrane raft	2/52	61/21660	0.00945	1	cellular_component	Pig.01378;Pig.14027
GO:0001822	e	kidney development	2/52	61/21660	0.00945	1	biological_process	Pig.03204;Pig.21437
GO:0032488	e	Cdc42 protein signal transduction	1/52	4/21660	0.00957	1	biological_process	Pig.03204
GO:0055093	e	response to hyperoxia	1/52	4/21660	0.00957	1	biological_process	Pig.03456
GO:0006598	e	polyamine catabolic process	1/52	4/21660	0.00957	1	biological_process	Pig.01787
GO:0006772	e	thiamine metabolic process	1/52	4/21660	0.00957	1	biological_process	Pig.04619
GO:1902001	e	fatty acid transmembrane transport	1/52	4/21660	0.00957	1	biological_process	MSTRG.12387
GO:0046847	e	filopodium assembly	1/52	4/21660	0.00957	1	biological_process	Pig.03204
GO:2000794	e	regulation of epithelial cell proliferation involved in lung morphogenesis	1/52	4/21660	0.00957	1	biological_process	Pig.03204
GO:0042723	e	thiamine-containing compound metabolic process	1/52	4/21660	0.00957	1	biological_process	Pig.04619
GO:0007009	e	plasma membrane organization	2/52	62/21660	0.00975	1	biological_process	Pig.13327;Pig.14027
GO:0009062	e	fatty acid catabolic process	2/52	62/21660	0.00975	1	biological_process	MSTRG.12387;Pig.20360
GO:0071453	e	cellular response to oxygen levels	2/52	66/21660	0.011	1	biological_process	Pig.03456;Pig.13327
GO:0098805	e	whole membrane	5/52	563/21660	0.0111	1	cellular_component	MSTRG.12387;Pig.01378;Pig.13327;Pig.14027;Pig.20360
GO:0051117	e	ATPase binding	2/52	67/21660	0.0113	1	molecular_function	Pig.01378;Pig.08952
GO:0017111	e	nucleoside-triphosphatase activity	6/52	792/21660	0.0114	1	molecular_function	MSTRG.12387;Pig.03204;Pig.08952;Pig.11547;Pig.14130;Pig.19810
GO:0061303	e	cornea development in camera-type eye	1/52	5/21660	0.0119	1	biological_process	Pig.18947
GO:0034190	e	apolipoprotein receptor binding	1/52	5/21660	0.0119	1	molecular_function	Pig.03204
GO:0030578	e	PML body organization	1/52	5/21660	0.0119	1	biological_process	Pig.06996
GO:0032287	e	peripheral nervous system myelin maintenance	1/52	5/21660	0.0119	1	biological_process	Pig.13327
GO:1904177	e	regulation of adipose tissue development	1/52	5/21660	0.0119	1	biological_process	Pig.11708
GO:0061179	e	negative regulation of insulin secretion involved in cellular response to glucose stimulus	1/52	5/21660	0.0119	1	biological_process	Pig.11708
GO:0002115	e	store-operated calcium entry	1/52	5/21660	0.0119	1	biological_process	Pig.09185
GO:0019870	e	potassium channel inhibitor activity	1/52	5/21660	0.0119	1	molecular_function	Pig.01378
GO:0019076	e	viral release from host cell	1/52	5/21660	0.0119	1	biological_process	Pig.12829
GO:0009445	e	putrescine metabolic process	1/52	5/21660	0.0119	1	biological_process	Pig.01787
GO:0035890	e	exit from host	1/52	5/21660	0.0119	1	biological_process	Pig.12829
GO:0005324	e	long-chain fatty acid transporter activity	1/52	5/21660	0.0119	1	molecular_function	MSTRG.12387
GO:0045722	e	positive regulation of gluconeogenesis	1/52	5/21660	0.0119	1	biological_process	Pig.03456
GO:0042760	e	very long-chain fatty acid catabolic process	1/52	5/21660	0.0119	1	biological_process	MSTRG.12387
GO:0019808	e	polyamine binding	1/52	5/21660	0.0119	1	molecular_function	Pig.01787
GO:0009838	e	abscission	1/52	5/21660	0.0119	1	biological_process	Pig.12829
GO:0035891	e	exit from host cell	1/52	5/21660	0.0119	1	biological_process	Pig.12829
GO:0048664	e	neuron fate determination	1/52	5/21660	0.0119	1	biological_process	Pig.03204
GO:0016460	e	myosin II complex	1/52	5/21660	0.0119	1	cellular_component	Pig.14130
GO:0006897	e	endocytosis	3/52	202/21660	0.0126	1	biological_process	Pig.01378;Pig.03204;Pig.14027
GO:0061024	e	membrane organization	4/52	381/21660	0.0131	1	biological_process	Pig.01378;Pig.03204;Pig.13327;Pig.14027
GO:0072329	e	monocarboxylic acid catabolic process	2/52	74/21660	0.0137	1	biological_process	MSTRG.12387;Pig.20360
GO:0050678	e	regulation of epithelial cell proliferation	3/52	210/21660	0.014	1	biological_process	Pig.01378;Pig.03204;Pig.18947
GO:0048871	e	multicellular organismal homeostasis	2/52	75/21660	0.014	1	biological_process	Pig.08834;Pig.21437
GO:1904996	e	positive regulation of leukocyte adhesion to vascular endothelial cell	1/52	6/21660	0.0143	1	biological_process	Pig.06996
GO:1902170	e	cellular response to reactive nitrogen species	1/52	6/21660	0.0143	1	biological_process	Pig.03456
GO:0038166	e	angiotensin-activated signaling pathway	1/52	6/21660	0.0143	1	biological_process	Pig.01378
GO:0086103	e	G protein-coupled receptor signaling pathway involved in heart process	1/52	6/21660	0.0143	1	biological_process	Pig.01378
GO:0036010	e	protein localization to endosome	1/52	6/21660	0.0143	1	biological_process	Pig.14027
GO:0061614	e	pri-miRNA transcription by RNA polymerase II	1/52	6/21660	0.0143	1	biological_process	Pig.06996
GO:0043217	e	myelin maintenance	1/52	6/21660	0.0143	1	biological_process	Pig.13327
GO:0030132	e	clathrin coat of coated pit	1/52	6/21660	0.0143	1	cellular_component	Pig.06397
GO:0071732	e	cellular response to nitric oxide	1/52	6/21660	0.0143	1	biological_process	Pig.03456
GO:0016462	e	pyrophosphatase activity	6/52	833/21660	0.0144	1	molecular_function	MSTRG.12387;Pig.03204;Pig.08952;Pig.11547;Pig.14130;Pig.19810
GO:0016818	e	hydrolase activity, acting on acid anhydrides, in phosphorus-containing anhydrides	6/52	836/21660	0.0146	1	molecular_function	MSTRG.12387;Pig.03204;Pig.08952;Pig.11547;Pig.14130;Pig.19810
GO:0016817	e	hydrolase activity, acting on acid anhydrides	6/52	837/21660	0.0147	1	molecular_function	MSTRG.12387;Pig.03204;Pig.08952;Pig.11547;Pig.14130;Pig.19810
GO:0045595	e	regulation of cell differentiation	7/52	1094/21660	0.0151	1	biological_process	Pig.03204;Pig.03456;Pig.06996;Pig.11708;Pig.12829;Pig.13414;Pig.18947
GO:0008285	e	negative regulation of cell population proliferation	4/52	408/21660	0.0165	1	biological_process	Pig.01378;Pig.13327;Pig.18947;Pig.21437
GO:0016778	e	diphosphotransferase activity	1/52	7/21660	0.0167	1	molecular_function	Pig.04619
GO:0036336	e	dendritic cell migration	1/52	7/21660	0.0167	1	biological_process	Pig.03204
GO:0008298	e	intracellular mRNA localization	1/52	7/21660	0.0167	1	biological_process	Pig.18592
GO:0045198	e	establishment of epithelial cell apical/basal polarity	1/52	7/21660	0.0167	1	biological_process	Pig.03204
GO:0031672	e	A band	1/52	7/21660	0.0167	1	cellular_component	Pig.14130
GO:1903659	e	regulation of complement-dependent cytotoxicity	1/52	7/21660	0.0167	1	biological_process	Pig.03456
GO:0036258	e	multivesicular body assembly	1/52	7/21660	0.0167	1	biological_process	Pig.12829
GO:0015718	e	monocarboxylic acid transport	2/52	83/21660	0.017	1	biological_process	MSTRG.12387;Pig.20360
GO:0016042	e	lipid catabolic process	3/52	226/21660	0.017	1	biological_process	MSTRG.12387;Pig.03912;Pig.20360
GO:0030856	e	regulation of epithelial cell differentiation	2/52	86/21660	0.0182	1	biological_process	Pig.11708;Pig.13414
GO:0005938	e	cell cortex	2/52	88/21660	0.019	1	cellular_component	Pig.01378;Pig.03204
GO:0010838	e	positive regulation of keratinocyte proliferation	1/52	8/21660	0.019	1	biological_process	Pig.18947
GO:0005858	e	axonemal dynein complex	1/52	8/21660	0.019	1	cellular_component	Pig.07581
GO:0099563	e	modification of synaptic structure	1/52	8/21660	0.019	1	biological_process	Pig.03204
GO:0036257	e	multivesicular body organization	1/52	8/21660	0.019	1	biological_process	Pig.12829
GO:0071731	e	response to nitric oxide	1/52	8/21660	0.019	1	biological_process	Pig.03456
GO:0045785	e	positive regulation of cell adhesion	3/52	237/21660	0.0193	1	biological_process	Pig.01378;Pig.03204;Pig.06996
GO:0010508	e	positive regulation of autophagy	2/52	89/21660	0.0194	1	biological_process	Pig.03456;Pig.08952
GO:0003700	e	DNA-binding transcription factor activity	6/52	895/21660	0.0198	1	molecular_function	Pig.03205;Pig.03456;Pig.06996;Pig.11708;Pig.13414;Pig.18947
GO:0031625	e	ubiquitin protein ligase binding	3/52	240/21660	0.0199	1	molecular_function	Pig.03456;Pig.08952;Pig.18592
GO:0010770	e	positive regulation of cell morphogenesis involved in differentiation	2/52	93/21660	0.021	1	biological_process	Pig.03204;Pig.12829
GO:0051098	e	regulation of binding	3/52	246/21660	0.0213	1	biological_process	Pig.03204;Pig.08952;Pig.18947
GO:2000786	e	positive regulation of autophagosome assembly	1/52	9/21660	0.0214	1	biological_process	Pig.08952
GO:0090162	e	establishment of epithelial cell polarity	1/52	9/21660	0.0214	1	biological_process	Pig.03204
GO:0030859	e	polarized epithelial cell differentiation	1/52	9/21660	0.0214	1	biological_process	Pig.03204
GO:0070300	e	phosphatidic acid binding	1/52	9/21660	0.0214	1	molecular_function	Pig.14027
GO:0009437	e	carnitine metabolic process	1/52	9/21660	0.0214	1	biological_process	Pig.20360
GO:0044389	e	ubiquitin-like protein ligase binding	3/52	255/21660	0.0233	1	molecular_function	Pig.03456;Pig.08952;Pig.18592
GO:0042074	e	cell migration involved in gastrulation	1/52	10/21660	0.0238	1	biological_process	Pig.03204
GO:0031907	e	microbody lumen	1/52	10/21660	0.0238	1	cellular_component	MSTRG.12387
GO:0051988	e	regulation of attachment of spindle microtubules to kinetochore	1/52	10/21660	0.0238	1	biological_process	Pig.03204
GO:0008216	e	spermidine metabolic process	1/52	10/21660	0.0238	1	biological_process	Pig.01787
GO:0032982	e	myosin filament	1/52	10/21660	0.0238	1	cellular_component	Pig.14130
GO:0005782	e	peroxisomal matrix	1/52	10/21660	0.0238	1	cellular_component	MSTRG.12387
GO:0044090	e	positive regulation of vacuole organization	1/52	10/21660	0.0238	1	biological_process	Pig.08952
GO:0090543	e	Flemming body	1/52	10/21660	0.0238	1	cellular_component	Pig.12829
GO:0060047	e	heart contraction	1/52	10/21660	0.0238	1	biological_process	Pig.03204
GO:0035089	e	establishment of apical/basal cell polarity	1/52	10/21660	0.0238	1	biological_process	Pig.03204
GO:0005488	e	binding	34/52	10698/21660	0.0256	1	molecular_function	MSTRG.12387;Pig.01378;Pig.01787;Pig.03204;Pig.03456;Pig.03866;Pig.03912;Pig.04619;Pig.06337;Pig.06397;Pig.06996;Pig.07225;Pig.07527;Pig.08952;Pig.11547;Pig.11708;Pig.12169;Pig.12829;Pig.13327;Pig.13414;Pig.13847;Pig.14027;Pig.14130;Pig.14419;Pig.15012;Pig.15578;Pig.15955;Pig.16012;Pig.18592;Pig.18947;Pig.19606;Pig.19810;Pig.21437;Pig.21726
GO:0009267	e	cellular response to starvation	2/52	104/21660	0.0259	1	biological_process	Pig.03456;Pig.08952
GO:0045576	e	mast cell activation	1/52	11/21660	0.0261	1	biological_process	Pig.13327
GO:0071360	e	cellular response to exogenous dsRNA	1/52	11/21660	0.0261	1	biological_process	Pig.08952
GO:0050995	e	negative regulation of lipid catabolic process	1/52	11/21660	0.0261	1	biological_process	Pig.08834
GO:0014850	e	response to muscle activity	1/52	11/21660	0.0261	1	biological_process	Pig.21437
GO:0061162	e	establishment of monopolar cell polarity	1/52	11/21660	0.0261	1	biological_process	Pig.03204
GO:0071012	e	catalytic step 1 spliceosome	1/52	11/21660	0.0261	1	cellular_component	Pig.18592
GO:0048672	e	positive regulation of collateral sprouting	1/52	11/21660	0.0261	1	biological_process	Pig.12829
GO:0036295	e	cellular response to increased oxygen levels	1/52	11/21660	0.0261	1	biological_process	Pig.03456
GO:0045603	e	positive regulation of endothelial cell differentiation	1/52	11/21660	0.0261	1	biological_process	Pig.13414
GO:0061339	e	establishment or maintenance of monopolar cell polarity	1/52	11/21660	0.0261	1	biological_process	Pig.03204
GO:0071006	e	U2-type catalytic step 1 spliceosome	1/52	11/21660	0.0261	1	cellular_component	Pig.18592
GO:0045296	e	cadherin binding	2/52	107/21660	0.0273	1	molecular_function	Pig.12829;Pig.13327
GO:0048646	e	anatomical structure formation involved in morphogenesis	4/52	479/21660	0.0278	1	biological_process	Pig.01378;Pig.01787;Pig.03204;Pig.13414
GO:0045766	e	positive regulation of angiogenesis	2/52	108/21660	0.0278	1	biological_process	Pig.06996;Pig.16012
GO:1904994	e	regulation of leukocyte adhesion to vascular endothelial cell	1/52	12/21660	0.0284	1	biological_process	Pig.06996
GO:0060997	e	dendritic spine morphogenesis	1/52	12/21660	0.0284	1	biological_process	Pig.03204
GO:0030118	e	clathrin coat	1/52	12/21660	0.0284	1	cellular_component	Pig.06397
GO:0032402	e	melanosome transport	1/52	12/21660	0.0284	1	biological_process	Pig.03204
GO:0032400	e	melanosome localization	1/52	12/21660	0.0284	1	biological_process	Pig.03204
GO:0051875	e	pigment granule localization	1/52	12/21660	0.0284	1	biological_process	Pig.03204
GO:0036296	e	response to increased oxygen levels	1/52	12/21660	0.0284	1	biological_process	Pig.03456
GO:0015279	e	store-operated calcium channel activity	1/52	12/21660	0.0284	1	molecular_function	Pig.09185
GO:0051904	e	pigment granule transport	1/52	12/21660	0.0284	1	biological_process	Pig.03204
GO:0042593	e	glucose homeostasis	2/52	110/21660	0.0287	1	biological_process	Pig.03456;Pig.11708
GO:0051100	e	negative regulation of binding	2/52	110/21660	0.0287	1	biological_process	Pig.08952;Pig.18947
GO:0033500	e	carbohydrate homeostasis	2/52	110/21660	0.0287	1	biological_process	Pig.03456;Pig.11708
GO:2000026	e	regulation of multicellular organismal development	7/52	1249/21660	0.0289	1	biological_process	Pig.03204;Pig.06996;Pig.11708;Pig.12829;Pig.13414;Pig.16012;Pig.18947
GO:0005319	e	lipid transporter activity	2/52	112/21660	0.0297	1	molecular_function	MSTRG.12387;Pig.13847
GO:0002376	e	immune system process	6/52	985/21660	0.0299	1	biological_process	Pig.01378;Pig.03204;Pig.03866;Pig.08834;Pig.12829;Pig.13327
GO:1904018	e	positive regulation of vasculature development	2/52	113/21660	0.0302	1	biological_process	Pig.06996;Pig.16012
GO:0050679	e	positive regulation of epithelial cell proliferation	2/52	113/21660	0.0302	1	biological_process	Pig.03204;Pig.18947
GO:0006816	e	calcium ion transport	2/52	114/21660	0.0307	1	biological_process	Pig.01378;Pig.09185
GO:0048585	e	negative regulation of response to stimulus	6/52	991/21660	0.0307	1	biological_process	Pig.01378;Pig.03456;Pig.06996;Pig.08834;Pig.10293;Pig.11708
GO:0009310	e	amine catabolic process	1/52	13/21660	0.0308	1	biological_process	Pig.01787
GO:0006577	e	amino-acid betaine metabolic process	1/52	13/21660	0.0308	1	biological_process	Pig.20360
GO:2000757	e	negative regulation of peptidyl-lysine acetylation	1/52	13/21660	0.0308	1	biological_process	Pig.03912
GO:0042402	e	cellular biogenic amine catabolic process	1/52	13/21660	0.0308	1	biological_process	Pig.01787
GO:0003015	e	heart process	1/52	13/21660	0.0308	1	biological_process	Pig.03204
GO:0003352	e	regulation of cilium movement	1/52	13/21660	0.0308	1	biological_process	Pig.07581
GO:0043552	e	positive regulation of phosphatidylinositol 3-kinase activity	1/52	13/21660	0.0308	1	biological_process	Pig.03204
GO:0097367	e	carbohydrate derivative binding	10/52	2121/21660	0.0323	1	molecular_function	MSTRG.12387;Pig.03204;Pig.04619;Pig.07527;Pig.08952;Pig.11547;Pig.12169;Pig.13847;Pig.14130;Pig.19606
GO:1903039	e	positive regulation of leukocyte cell-cell adhesion	2/52	118/21660	0.0327	1	biological_process	Pig.01378;Pig.06996
GO:0032793	e	positive regulation of CREB transcription factor activity	1/52	14/21660	0.0331	1	biological_process	Pig.08834
GO:0031258	e	lamellipodium membrane	1/52	14/21660	0.0331	1	cellular_component	Pig.03204
GO:0030575	e	nuclear body organization	1/52	14/21660	0.0331	1	biological_process	Pig.06996
GO:0042116	e	macrophage activation	1/52	14/21660	0.0331	1	biological_process	Pig.08834
GO:1901984	e	negative regulation of protein acetylation	1/52	14/21660	0.0331	1	biological_process	Pig.03912
GO:0034458	e	3'-5' RNA helicase activity	1/52	14/21660	0.0331	1	molecular_function	Pig.11547
GO:0071359	e	cellular response to dsRNA	1/52	14/21660	0.0331	1	biological_process	Pig.08952
GO:0042594	e	response to starvation	2/52	119/21660	0.0332	1	biological_process	Pig.03456;Pig.08952
GO:0031669	e	cellular response to nutrient levels	2/52	121/21660	0.0342	1	biological_process	Pig.03456;Pig.08952
GO:0000166	e	nucleotide binding	10/52	2164/21660	0.0353	1	molecular_function	MSTRG.12387;Pig.03204;Pig.03912;Pig.04619;Pig.07527;Pig.08952;Pig.11547;Pig.13847;Pig.14130;Pig.19606
GO:1901265	e	nucleoside phosphate binding	10/52	2164/21660	0.0353	1	molecular_function	MSTRG.12387;Pig.03204;Pig.03912;Pig.04619;Pig.07527;Pig.08952;Pig.11547;Pig.13847;Pig.14130;Pig.19606
GO:0097320	e	plasma membrane tubulation	1/52	15/21660	0.0354	1	biological_process	Pig.14027
GO:0002080	e	acrosomal membrane	1/52	15/21660	0.0354	1	cellular_component	Pig.01378
GO:0061099	e	negative regulation of protein tyrosine kinase activity	1/52	15/21660	0.0354	1	biological_process	Pig.01378
GO:0032401	e	establishment of melanosome localization	1/52	15/21660	0.0354	1	biological_process	Pig.03204
GO:0097150	e	neuronal stem cell population maintenance	1/52	15/21660	0.0354	1	biological_process	Pig.03456
GO:0035578	e	azurophil granule lumen	1/52	15/21660	0.0354	1	cellular_component	Pig.12829
GO:0097061	e	dendritic spine organization	1/52	15/21660	0.0354	1	biological_process	Pig.03204
GO:0051905	e	establishment of pigment granule localization	1/52	15/21660	0.0354	1	biological_process	Pig.03204
GO:0004222	e	metalloendopeptidase activity	2/52	125/21660	0.0363	1	molecular_function	Pig.12169;Pig.21726
GO:0099173	e	postsynapse organization	1/52	16/21660	0.0377	1	biological_process	Pig.03204
GO:0048670	e	regulation of collateral sprouting	1/52	16/21660	0.0377	1	biological_process	Pig.12829
GO:0030742	e	GTP-dependent protein binding	1/52	16/21660	0.0377	1	molecular_function	Pig.03204
GO:0015919	e	peroxisomal membrane transport	1/52	16/21660	0.0377	1	biological_process	MSTRG.12387
GO:0003785	e	actin monomer binding	1/52	16/21660	0.0377	1	molecular_function	Pig.14419
GO:0051721	e	protein phosphatase 2A binding	1/52	16/21660	0.0377	1	molecular_function	Pig.03456
GO:0106027	e	neuron projection organization	1/52	16/21660	0.0377	1	biological_process	Pig.03204
GO:0043393	e	regulation of protein binding	2/52	128/21660	0.0379	1	biological_process	Pig.03204;Pig.08952
GO:0070482	e	response to oxygen levels	2/52	131/21660	0.0395	1	biological_process	Pig.03456;Pig.13327
GO:0043951	e	negative regulation of cAMP-mediated signaling	1/52	17/21660	0.0401	1	biological_process	Pig.08834
GO:0090218	e	positive regulation of lipid kinase activity	1/52	17/21660	0.0401	1	biological_process	Pig.03204
GO:0005212	e	structural constituent of eye lens	1/52	17/21660	0.0401	1	molecular_function	Pig.16012
GO:0045601	e	regulation of endothelial cell differentiation	1/52	17/21660	0.0401	1	biological_process	Pig.13414
GO:0007097	e	nuclear migration	1/52	17/21660	0.0401	1	biological_process	Pig.03204
GO:0035639	e	purine ribonucleoside triphosphate binding	9/52	1854/21660	0.0405	1	molecular_function	MSTRG.12387;Pig.03204;Pig.04619;Pig.07527;Pig.08952;Pig.11547;Pig.13847;Pig.14130;Pig.19606
GO:0022409	e	positive regulation of cell-cell adhesion	2/52	133/21660	0.0406	1	biological_process	Pig.01378;Pig.06996
GO:0008092	e	cytoskeletal protein binding	5/52	799/21660	0.0421	1	molecular_function	Pig.13327;Pig.14027;Pig.14130;Pig.14419;Pig.15955
GO:0033202	e	DNA helicase complex	1/52	18/21660	0.0424	1	cellular_component	Pig.12163
GO:0048813	e	dendrite morphogenesis	1/52	18/21660	0.0424	1	biological_process	Pig.11708
GO:0035145	e	exon-exon junction complex	1/52	18/21660	0.0424	1	cellular_component	Pig.18592
GO:0045494	e	photoreceptor cell maintenance	1/52	18/21660	0.0424	1	biological_process	Pig.03204
GO:0031011	e	Ino80 complex	1/52	18/21660	0.0424	1	cellular_component	Pig.12163
GO:0050145	e	nucleoside monophosphate kinase activity	1/52	18/21660	0.0424	1	molecular_function	Pig.09028
GO:0032365	e	intracellular lipid transport	1/52	18/21660	0.0424	1	biological_process	MSTRG.12387
GO:0060632	e	regulation of microtubule-based movement	1/52	18/21660	0.0424	1	biological_process	Pig.07581
GO:0032555	e	purine ribonucleotide binding	9/52	1893/21660	0.0434	1	molecular_function	MSTRG.12387;Pig.03204;Pig.04619;Pig.07527;Pig.08952;Pig.11547;Pig.13847;Pig.14130;Pig.19606
GO:0031668	e	cellular response to extracellular stimulus	2/52	138/21660	0.0434	1	biological_process	Pig.03456;Pig.08952
GO:0048812	e	neuron projection morphogenesis	2/52	139/21660	0.044	1	biological_process	Pig.03204;Pig.11708
GO:0017076	e	purine nucleotide binding	9/52	1906/21660	0.0444	1	molecular_function	MSTRG.12387;Pig.03204;Pig.04619;Pig.07527;Pig.08952;Pig.11547;Pig.13847;Pig.14130;Pig.19606
GO:0070838	e	divalent metal ion transport	2/52	140/21660	0.0446	1	biological_process	Pig.01378;Pig.09185
GO:0032553	e	ribonucleotide binding	9/52	1909/21660	0.0447	1	molecular_function	MSTRG.12387;Pig.03204;Pig.04619;Pig.07527;Pig.08952;Pig.11547;Pig.13847;Pig.14130;Pig.19606
GO:0051491	e	positive regulation of filopodium assembly	1/52	19/21660	0.0447	1	biological_process	Pig.03204
GO:0010907	e	positive regulation of glucose metabolic process	1/52	19/21660	0.0447	1	biological_process	Pig.03456
GO:0031295	e	T cell costimulation	1/52	19/21660	0.0447	1	biological_process	Pig.01378
GO:0031294	e	lymphocyte costimulation	1/52	19/21660	0.0447	1	biological_process	Pig.01378
GO:0044242	e	cellular lipid catabolic process	2/52	141/21660	0.0451	1	biological_process	MSTRG.12387;Pig.20360
GO:0120039	e	plasma membrane bounded cell projection morphogenesis	2/52	142/21660	0.0457	1	biological_process	Pig.03204;Pig.11708
GO:0072511	e	divalent inorganic cation transport	2/52	142/21660	0.0457	1	biological_process	Pig.01378;Pig.09185
GO:0010648	e	negative regulation of cell communication	5/52	820/21660	0.0462	1	biological_process	Pig.01378;Pig.03456;Pig.08834;Pig.10293;Pig.11708
GO:0030258	e	lipid modification	2/52	143/21660	0.0463	1	biological_process	MSTRG.12387;Pig.20360
GO:0045321	e	leukocyte activation	3/52	335/21660	0.0465	1	biological_process	Pig.08834;Pig.12829;Pig.13327
GO:0023057	e	negative regulation of signaling	5/52	823/21660	0.0468	1	biological_process	Pig.01378;Pig.03456;Pig.08834;Pig.10293;Pig.11708
GO:0045637	e	regulation of myeloid cell differentiation	2/52	144/21660	0.0469	1	biological_process	Pig.06996;Pig.18947
GO:0006595	e	polyamine metabolic process	1/52	20/21660	0.047	1	biological_process	Pig.01787
GO:0045806	e	negative regulation of endocytosis	1/52	20/21660	0.047	1	biological_process	Pig.14027
GO:0060325	e	face morphogenesis	1/52	20/21660	0.047	1	biological_process	Pig.18947
GO:0052126	e	movement in host environment	1/52	20/21660	0.047	1	biological_process	Pig.12829
GO:0051647	e	nucleus localization	1/52	20/21660	0.047	1	biological_process	Pig.03204
GO:0045197	e	establishment or maintenance of epithelial cell apical/basal polarity	1/52	20/21660	0.047	1	biological_process	Pig.03204
GO:1903727	e	positive regulation of phospholipid metabolic process	1/52	20/21660	0.047	1	biological_process	Pig.03204
GO:0043551	e	regulation of phosphatidylinositol 3-kinase activity	1/52	20/21660	0.047	1	biological_process	Pig.03204
GO:0000981	e	DNA-binding transcription factor activity, RNA polymerase II-specific	4/52	575/21660	0.0489	1	molecular_function	Pig.03456;Pig.06996;Pig.11708;Pig.13414
GO:0070286	e	axonemal dynein complex assembly	1/52	21/21660	0.0492	1	biological_process	Pig.07581
GO:0006911	e	phagocytosis, engulfment	1/52	21/21660	0.0492	1	biological_process	Pig.03204
GO:0140326	e	ATPase-coupled intramembrane lipid transporter activity	1/52	21/21660	0.0492	1	molecular_function	Pig.13847
GO:0014823	e	response to activity	1/52	21/21660	0.0492	1	biological_process	Pig.21437
GO:0002040	e	sprouting angiogenesis	1/52	21/21660	0.0492	1	biological_process	Pig.03204
GO:0032467	e	positive regulation of cytokinesis	1/52	21/21660	0.0492	1	biological_process	Pig.03204
GO:1902532	e	negative regulation of intracellular signal transduction	3/52	345/21660	0.0499	1	biological_process	Pig.03456;Pig.08834;Pig.10293
