# Supplementary material for: Insight into Liver lncRNA and mRNA Profiling at Four Developmental Stages in Ningxiang Pig
Source: Biology (Basel). 2021 Apr 8;10(4):310. doi: 10.3390/biology10040310 (PMC8068270; doi:10.3390/biology10040310)
Supplement: Supplementary file 1 [file biology-10-00310-s001.zip › supplement information/Table S6. GO enrichment in mRNAs module profile 4 of STEM.xls]

id	enrichment	description	ratio_in_study	ratio_in_pop	p_uncorrected	p_bonferroni	type	diff_genes
GO:0030199	e	collagen fibril organization	25/4757	39/21660	6.14e-07	0.00752	biological_process	MSTRG.24540;MSTRG.25783;MSTRG.37007;MSTRG.44627;MSTRG.44991;Pig.00099;Pig.00422;Pig.02243;Pig.02595;Pig.04101;Pig.04935;Pig.05695;Pig.06728;Pig.07278;Pig.08378;Pig.08890;Pig.11154;Pig.11473;Pig.11518;Pig.14500;Pig.15498;Pig.19079;Pig.19393;Pig.21501;Pig.23693
GO:0001570	e	vasculogenesis	26/4757	47/21660	6.48e-07	0.00794	biological_process	MSTRG.25389;MSTRG.3307;MSTRG.5352;Pig.00364;Pig.01317;Pig.02190;Pig.02250;Pig.02450;Pig.03986;Pig.04896;Pig.05214;Pig.08103;Pig.08104;Pig.08105;Pig.08164;Pig.11563;Pig.11676;Pig.13397;Pig.16085;Pig.18018;Pig.19045;Pig.20044;Pig.20064;Pig.20558;Pig.21104;Pig.22781
GO:0005201	e	extracellular matrix structural constituent	29/4757	50/21660	7.56e-07	0.00927	molecular_function	MSTRG.14611;MSTRG.24540;MSTRG.27259;MSTRG.29689;MSTRG.33300;MSTRG.37007;MSTRG.37743;MSTRG.44627;MSTRG.7156;Pig.00099;Pig.00422;Pig.00888;Pig.01670;Pig.02428;Pig.02941;Pig.03534;Pig.04100;Pig.08303;Pig.08697;Pig.08698;Pig.08699;Pig.12399;Pig.13928;Pig.14500;Pig.16435;Pig.17344;Pig.17389;Pig.20214;Pig.23693
GO:0005581	e	collagen trimer	47/4757	93/21660	8.36e-07	0.0102	cellular_component	MSTRG.185;MSTRG.24540;MSTRG.27259;MSTRG.29689;MSTRG.33300;MSTRG.37007;MSTRG.37743;MSTRG.42756;MSTRG.42786;MSTRG.44627;MSTRG.7156;Pig.00099;Pig.00422;Pig.00888;Pig.01670;Pig.02428;Pig.02941;Pig.02998;Pig.03066;Pig.03534;Pig.03653;Pig.03736;Pig.03860;Pig.04101;Pig.05335;Pig.06647;Pig.06857;Pig.07278;Pig.07298;Pig.07299;Pig.08697;Pig.08698;Pig.08699;Pig.10046;Pig.10391;Pig.13928;Pig.14500;Pig.16083;…
GO:0033673	e	negative regulation of kinase activity	56/4757	132/21660	1.26e-06	0.0154	biological_process	MSTRG.11588;Pig.00286;Pig.01018;Pig.01378;Pig.01460;Pig.01475;Pig.02060;Pig.02190;Pig.02639;Pig.02906;Pig.03140;Pig.03198;Pig.03228;Pig.03541;Pig.03739;Pig.04512;Pig.04829;Pig.05780;Pig.05824;Pig.06451;Pig.06860;Pig.06874;Pig.07151;Pig.07437;Pig.07458;Pig.07555;Pig.07928;Pig.08378;Pig.09035;Pig.10013;Pig.10040;Pig.10360;Pig.10515;Pig.10730;Pig.10826;Pig.10831;Pig.11361;Pig.12464;Pig.13247;Pig.135…
GO:0005604	e	basement membrane	24/4757	43/21660	1.4e-06	0.0172	cellular_component	MSTRG.185;MSTRG.32595;MSTRG.44627;Pig.00728;Pig.01262;Pig.02093;Pig.02243;Pig.02487;Pig.02941;Pig.03539;Pig.03860;Pig.05623;Pig.06005;Pig.07920;Pig.08697;Pig.08698;Pig.12537;Pig.13892;Pig.14666;Pig.14667;Pig.15862;Pig.16435;Pig.22155;Pig.23693
GO:0062023	e	collagen-containing extracellular matrix	58/4757	123/21660	1.57e-06	0.0192	cellular_component	MSTRG.14611;MSTRG.185;MSTRG.32595;MSTRG.33300;MSTRG.37743;MSTRG.44627;MSTRG.8403;Pig.00728;Pig.01211;Pig.01262;Pig.01362;Pig.01702;Pig.01732;Pig.02093;Pig.02243;Pig.02487;Pig.02594;Pig.02595;Pig.02941;Pig.03401;Pig.03465;Pig.03466;Pig.03539;Pig.03860;Pig.04100;Pig.04101;Pig.04476;Pig.05367;Pig.05623;Pig.06005;Pig.07920;Pig.08240;Pig.08378;Pig.08697;Pig.08698;Pig.09576;Pig.11154;Pig.11473;Pig.1208…
GO:0005901	e	caveola	25/4757	46/21660	1.65e-06	0.0203	cellular_component	MSTRG.17732;MSTRG.18039;MSTRG.2479;Pig.00073;Pig.00751;Pig.00780;Pig.01317;Pig.01368;Pig.01378;Pig.01379;Pig.04576;Pig.05623;Pig.06451;Pig.07070;Pig.07226;Pig.09951;Pig.11410;Pig.11844;Pig.13247;Pig.13644;Pig.14027;Pig.14987;Pig.17201;Pig.19058;Pig.21307
GO:0001667	e	ameboidal-type cell migration	45/4757	102/21660	1.68e-06	0.0206	biological_process	MSTRG.43551;MSTRG.44991;Pig.00229;Pig.00325;Pig.00331;Pig.00332;Pig.00369;Pig.01317;Pig.02450;Pig.03115;Pig.03204;Pig.04112;Pig.04896;Pig.05824;Pig.06728;Pig.07226;Pig.07288;Pig.09431;Pig.09684;Pig.10476;Pig.11523;Pig.11783;Pig.12056;Pig.12547;Pig.12628;Pig.13892;Pig.14390;Pig.15790;Pig.15840;Pig.15844;Pig.16201;Pig.16544;Pig.17020;Pig.17054;Pig.17551;Pig.17871;Pig.18327;Pig.19002;Pig.19306;Pig.1…
GO:0006469	e	negative regulation of protein kinase activity	55/4757	118/21660	1.76e-06	0.0215	biological_process	MSTRG.11588;Pig.00286;Pig.01018;Pig.01378;Pig.01460;Pig.01475;Pig.02060;Pig.02190;Pig.02639;Pig.02906;Pig.03140;Pig.03198;Pig.03228;Pig.03541;Pig.03739;Pig.04512;Pig.04829;Pig.05780;Pig.05824;Pig.06451;Pig.06860;Pig.06874;Pig.07151;Pig.07437;Pig.07458;Pig.07555;Pig.07928;Pig.08378;Pig.09035;Pig.10013;Pig.10040;Pig.10360;Pig.10515;Pig.10730;Pig.10826;Pig.10831;Pig.11361;Pig.12464;Pig.13247;Pig.135…
GO:0030198	e	extracellular matrix organization	76/4757	141/21660	1.83e-06	0.0224	biological_process	MSTRG.18567;MSTRG.24540;MSTRG.25783;MSTRG.31888;MSTRG.32595;MSTRG.33300;MSTRG.37007;MSTRG.37743;MSTRG.44627;MSTRG.44991;MSTRG.9762;MSTRG.9964;Pig.00099;Pig.00422;Pig.00888;Pig.00998;Pig.01427;Pig.01501;Pig.02093;Pig.02243;Pig.02250;Pig.02595;Pig.02941;Pig.03465;Pig.03466;Pig.03534;Pig.04077;Pig.04101;Pig.04935;Pig.04981;Pig.05695;Pig.06000;Pig.06005;Pig.06728;Pig.07278;Pig.08378;Pig.08872;Pig.088…
GO:1901342	e	regulation of vasculature development	83/4757	202/21660	1.99e-06	0.0244	biological_process	MSTRG.14611;MSTRG.15767;MSTRG.18422;MSTRG.24397;MSTRG.26918;MSTRG.27259;MSTRG.28565;MSTRG.30168;MSTRG.31383;MSTRG.400;Pig.00364;Pig.00383;Pig.01014;Pig.01064;Pig.01367;Pig.01427;Pig.01467;Pig.01702;Pig.02339;Pig.02450;Pig.02487;Pig.03065;Pig.03539;Pig.03575;Pig.03986;Pig.04100;Pig.04179;Pig.04512;Pig.05027;Pig.05436;Pig.05991;Pig.06031;Pig.06398;Pig.06728;Pig.07051;Pig.07070;Pig.07335;Pig.07406;P…
GO:0006897	e	endocytosis	79/4757	202/21660	1.99e-06	0.0244	biological_process	MSTRG.14047;MSTRG.24253;MSTRG.28565;MSTRG.34248;MSTRG.36227;MSTRG.39225;MSTRG.7940;Pig.00287;Pig.00322;Pig.01378;Pig.01379;Pig.02220;Pig.02223;Pig.02250;Pig.02269;Pig.02548;Pig.02946;Pig.03115;Pig.03158;Pig.03204;Pig.03302;Pig.03691;Pig.04247;Pig.04528;Pig.04849;Pig.05045;Pig.05218;Pig.05267;Pig.05436;Pig.05610;Pig.05809;Pig.06360;Pig.07198;Pig.07733;Pig.08102;Pig.08267;Pig.08287;Pig.08326;Pig.09…
GO:0030695	e	GTPase regulator activity	77/4757	188/21660	2e-06	0.0245	molecular_function	MSTRG.10349;MSTRG.28404;MSTRG.8853;MSTRG.9469;Pig.00159;Pig.00559;Pig.01058;Pig.01089;Pig.01655;Pig.01927;Pig.02133;Pig.02606;Pig.04179;Pig.04349;Pig.04350;Pig.04841;Pig.05457;Pig.05531;Pig.05714;Pig.05842;Pig.06011;Pig.06301;Pig.06451;Pig.06787;Pig.06860;Pig.07402;Pig.08443;Pig.08703;Pig.08731;Pig.09034;Pig.09035;Pig.09189;Pig.09380;Pig.09684;Pig.10254;Pig.10293;Pig.11551;Pig.11779;Pig.11782;Pig…
GO:0043062	e	extracellular structure organization	76/4757	142/21660	2.1e-06	0.0257	biological_process	MSTRG.18567;MSTRG.24540;MSTRG.25783;MSTRG.31888;MSTRG.32595;MSTRG.33300;MSTRG.37007;MSTRG.37743;MSTRG.44627;MSTRG.44991;MSTRG.9762;MSTRG.9964;Pig.00099;Pig.00422;Pig.00888;Pig.00998;Pig.01427;Pig.01501;Pig.02093;Pig.02243;Pig.02250;Pig.02595;Pig.02941;Pig.03465;Pig.03466;Pig.03534;Pig.04077;Pig.04101;Pig.04935;Pig.04981;Pig.05695;Pig.06000;Pig.06005;Pig.06728;Pig.07278;Pig.08378;Pig.08872;Pig.088…
GO:0001933	e	negative regulation of protein phosphorylation	88/4757	234/21660	2.21e-06	0.0271	biological_process	MSTRG.11588;MSTRG.28861;Pig.00286;Pig.00369;Pig.01018;Pig.01378;Pig.01460;Pig.01475;Pig.02060;Pig.02190;Pig.02639;Pig.02906;Pig.02935;Pig.03140;Pig.03198;Pig.03228;Pig.03456;Pig.03541;Pig.03739;Pig.04013;Pig.04512;Pig.04829;Pig.05045;Pig.05390;Pig.05504;Pig.05780;Pig.05824;Pig.06281;Pig.06334;Pig.06451;Pig.06860;Pig.06874;Pig.07151;Pig.07166;Pig.07297;Pig.07437;Pig.07458;Pig.07555;Pig.07928;Pig.0…
GO:0045765	e	regulation of angiogenesis	76/4757	189/21660	2.21e-06	0.0271	biological_process	MSTRG.14611;MSTRG.15767;MSTRG.18422;MSTRG.24397;MSTRG.26918;MSTRG.27259;MSTRG.28565;MSTRG.30168;MSTRG.31383;MSTRG.400;Pig.00364;Pig.00383;Pig.01014;Pig.01064;Pig.01367;Pig.01427;Pig.01702;Pig.02339;Pig.02450;Pig.02487;Pig.03065;Pig.03575;Pig.04100;Pig.04512;Pig.05027;Pig.05436;Pig.05991;Pig.06031;Pig.06398;Pig.06728;Pig.07051;Pig.07070;Pig.07335;Pig.07406;Pig.07676;Pig.07704;Pig.08048;Pig.08326;P…
GO:0009887	e	animal organ morphogenesis	106/4757	302/21660	2.26e-06	0.0277	biological_process	MSTRG.24120;MSTRG.24540;MSTRG.24836;MSTRG.29907;MSTRG.33300;MSTRG.37743;MSTRG.39950;MSTRG.41711;MSTRG.42408;MSTRG.44627;Pig.00099;Pig.00145;Pig.00148;Pig.00369;Pig.00422;Pig.00888;Pig.01262;Pig.01317;Pig.01501;Pig.01782;Pig.02215;Pig.02248;Pig.02284;Pig.02998;Pig.03198;Pig.03422;Pig.03547;Pig.04077;Pig.04167;Pig.04671;Pig.04875;Pig.04887;Pig.04917;Pig.05067;Pig.05214;Pig.05406;Pig.05407;Pig.05780…
GO:0007156	e	homophilic cell adhesion via plasma membrane adhesion molecules	46/4757	105/21660	2.27e-06	0.0278	biological_process	MSTRG.15767;MSTRG.18422;Pig.01022;Pig.02323;Pig.02336;Pig.03358;Pig.06105;Pig.06626;Pig.06960;Pig.07232;Pig.07349;Pig.07924;Pig.08115;Pig.08377;Pig.08638;Pig.09761;Pig.10682;Pig.12771;Pig.14212;Pig.15135;Pig.15459;Pig.15854;Pig.16916;Pig.16918;Pig.16919;Pig.16920;Pig.16921;Pig.16923;Pig.16924;Pig.16925;Pig.16930;Pig.16931;Pig.16933;Pig.16934;Pig.16935;Pig.16937;Pig.16938;Pig.16939;Pig.16940;Pig.1…
GO:0017016	e	Ras GTPase binding	117/4757	294/21660	2.36e-06	0.0289	molecular_function	MSTRG.11563;MSTRG.20313;MSTRG.28404;MSTRG.29120;MSTRG.35001;MSTRG.42587;MSTRG.5195;MSTRG.5788;Pig.01058;Pig.01291;Pig.01894;Pig.02133;Pig.02243;Pig.02284;Pig.02340;Pig.02479;Pig.02606;Pig.02628;Pig.02776;Pig.03916;Pig.03928;Pig.04179;Pig.04284;Pig.04386;Pig.05045;Pig.05141;Pig.05413;Pig.05457;Pig.05670;Pig.05714;Pig.05824;Pig.05834;Pig.06498;Pig.06725;Pig.06787;Pig.06841;Pig.07605;Pig.07816;Pig.0…
GO:0045936	e	negative regulation of phosphate metabolic process	110/4757	313/21660	2.43e-06	0.0298	biological_process	MSTRG.11588;MSTRG.28861;MSTRG.29860;MSTRG.30839;Pig.00286;Pig.00369;Pig.01018;Pig.01378;Pig.01460;Pig.01475;Pig.02060;Pig.02190;Pig.02323;Pig.02639;Pig.02906;Pig.02935;Pig.03140;Pig.03198;Pig.03228;Pig.03456;Pig.03541;Pig.03739;Pig.04013;Pig.04291;Pig.04353;Pig.04512;Pig.04829;Pig.05045;Pig.05367;Pig.05390;Pig.05504;Pig.05780;Pig.05824;Pig.06281;Pig.06334;Pig.06335;Pig.06451;Pig.06860;Pig.06874;P…
GO:0010563	e	negative regulation of phosphorus metabolic process	110/4757	313/21660	2.43e-06	0.0298	biological_process	MSTRG.11588;MSTRG.28861;MSTRG.29860;MSTRG.30839;Pig.00286;Pig.00369;Pig.01018;Pig.01378;Pig.01460;Pig.01475;Pig.02060;Pig.02190;Pig.02323;Pig.02639;Pig.02906;Pig.02935;Pig.03140;Pig.03198;Pig.03228;Pig.03456;Pig.03541;Pig.03739;Pig.04013;Pig.04291;Pig.04353;Pig.04512;Pig.04829;Pig.05045;Pig.05367;Pig.05390;Pig.05504;Pig.05780;Pig.05824;Pig.06281;Pig.06334;Pig.06335;Pig.06451;Pig.06860;Pig.06874;P…
GO:0032970	e	regulation of actin filament-based process	90/4757	244/21660	2.44e-06	0.0299	biological_process	MSTRG.11769;MSTRG.28404;MSTRG.30168;MSTRG.36227;MSTRG.43256;MSTRG.7356;MSTRG.8216;MSTRG.9020;Pig.00389;Pig.00948;Pig.01254;Pig.02293;Pig.03115;Pig.03152;Pig.03204;Pig.03422;Pig.03434;Pig.03926;Pig.04293;Pig.05045;Pig.05113;Pig.05217;Pig.05331;Pig.05436;Pig.05623;Pig.05713;Pig.05780;Pig.06000;Pig.06349;Pig.06725;Pig.06814;Pig.07198;Pig.07335;Pig.07620;Pig.07724;Pig.08287;Pig.08560;Pig.08594;Pig.08…
GO:0045121	e	membrane raft	78/4757	184/21660	2.5e-06	0.0306	cellular_component	MSTRG.12911;MSTRG.17732;MSTRG.18039;MSTRG.24253;MSTRG.2479;MSTRG.25541;MSTRG.25783;MSTRG.28867;MSTRG.29120;MSTRG.30839;MSTRG.35001;MSTRG.39950;MSTRG.43001;Pig.00073;Pig.00320;Pig.00322;Pig.00732;Pig.00751;Pig.00780;Pig.01317;Pig.01368;Pig.01378;Pig.01379;Pig.01427;Pig.02060;Pig.02946;Pig.03123;Pig.04576;Pig.04729;Pig.04735;Pig.05113;Pig.05623;Pig.06000;Pig.06072;Pig.06451;Pig.06860;Pig.07070;Pig.…
GO:0098857	e	membrane microdomain	78/4757	184/21660	2.5e-06	0.0306	cellular_component	MSTRG.12911;MSTRG.17732;MSTRG.18039;MSTRG.24253;MSTRG.2479;MSTRG.25541;MSTRG.25783;MSTRG.28867;MSTRG.29120;MSTRG.30839;MSTRG.35001;MSTRG.39950;MSTRG.43001;Pig.00073;Pig.00320;Pig.00322;Pig.00732;Pig.00751;Pig.00780;Pig.01317;Pig.01368;Pig.01378;Pig.01379;Pig.01427;Pig.02060;Pig.02946;Pig.03123;Pig.04576;Pig.04729;Pig.04735;Pig.05113;Pig.05623;Pig.06000;Pig.06072;Pig.06451;Pig.06860;Pig.07070;Pig.…
GO:0097435	e	supramolecular fiber organization	115/4757	314/21660	2.55e-06	0.0313	biological_process	MSTRG.11563;MSTRG.11769;MSTRG.19651;MSTRG.24253;MSTRG.24540;MSTRG.25783;MSTRG.26878;MSTRG.32928;MSTRG.37007;MSTRG.42587;MSTRG.43256;MSTRG.44627;MSTRG.44991;MSTRG.9020;MSTRG.9762;Pig.00099;Pig.00322;Pig.00422;Pig.00750;Pig.01771;Pig.01823;Pig.02243;Pig.02293;Pig.02573;Pig.02580;Pig.02595;Pig.03152;Pig.03204;Pig.03312;Pig.03372;Pig.03503;Pig.04101;Pig.04841;Pig.04935;Pig.05113;Pig.05436;Pig.05695;P…
GO:0098589	e	membrane region	78/4757	192/21660	2.57e-06	0.0315	cellular_component	MSTRG.12911;MSTRG.17732;MSTRG.18039;MSTRG.24253;MSTRG.2479;MSTRG.25541;MSTRG.25783;MSTRG.28867;MSTRG.29120;MSTRG.30839;MSTRG.35001;MSTRG.39950;MSTRG.43001;Pig.00073;Pig.00320;Pig.00322;Pig.00732;Pig.00751;Pig.00780;Pig.01317;Pig.01368;Pig.01378;Pig.01379;Pig.01427;Pig.02060;Pig.02946;Pig.03123;Pig.04576;Pig.04729;Pig.04735;Pig.05113;Pig.05623;Pig.06000;Pig.06072;Pig.06451;Pig.06860;Pig.07070;Pig.…
GO:0017137	e	Rab GTPase binding	47/4757	96/21660	2.59e-06	0.0317	molecular_function	MSTRG.5195;Pig.01058;Pig.02133;Pig.02243;Pig.02284;Pig.02340;Pig.02606;Pig.03916;Pig.03928;Pig.04386;Pig.05045;Pig.06787;Pig.06841;Pig.07816;Pig.08731;Pig.09720;Pig.10040;Pig.10900;Pig.11687;Pig.11864;Pig.11951;Pig.12427;Pig.13327;Pig.13517;Pig.14520;Pig.14707;Pig.16082;Pig.16404;Pig.17023;Pig.17329;Pig.17874;Pig.17915;Pig.18075;Pig.18437;Pig.18618;Pig.18627;Pig.18809;Pig.19401;Pig.19406;Pig.1954…
GO:0090287	e	regulation of cellular response to growth factor stimulus	67/4757	165/21660	2.63e-06	0.0322	biological_process	MSTRG.14611;MSTRG.24120;MSTRG.25389;MSTRG.26918;MSTRG.28565;MSTRG.29120;MSTRG.43551;MSTRG.9364;Pig.00499;Pig.01018;Pig.01321;Pig.01378;Pig.01379;Pig.01427;Pig.01911;Pig.02215;Pig.02269;Pig.02926;Pig.02935;Pig.03422;Pig.03539;Pig.04100;Pig.04275;Pig.04476;Pig.04512;Pig.05027;Pig.05214;Pig.06334;Pig.07051;Pig.07278;Pig.07297;Pig.08378;Pig.08934;Pig.08963;Pig.09027;Pig.09081;Pig.10020;Pig.10357;Pig.…
GO:0005096	e	GTPase activator activity	71/4757	172/21660	2.7e-06	0.0331	molecular_function	MSTRG.10349;MSTRG.28404;MSTRG.8853;MSTRG.9469;Pig.00159;Pig.00559;Pig.01058;Pig.01089;Pig.01927;Pig.02133;Pig.02606;Pig.04179;Pig.04349;Pig.04350;Pig.04841;Pig.05457;Pig.05531;Pig.05714;Pig.05842;Pig.06011;Pig.06301;Pig.06451;Pig.06787;Pig.06860;Pig.07402;Pig.08443;Pig.08703;Pig.09034;Pig.09189;Pig.09380;Pig.09684;Pig.10254;Pig.10293;Pig.11551;Pig.11779;Pig.11782;Pig.11857;Pig.11951;Pig.12851;Pig…
GO:1902903	e	regulation of supramolecular fiber organization	84/4757	230/21660	2.71e-06	0.0332	biological_process	MSTRG.11563;MSTRG.11769;MSTRG.14611;MSTRG.36227;MSTRG.43256;MSTRG.7356;MSTRG.8216;MSTRG.9020;Pig.00389;Pig.01254;Pig.02293;Pig.03115;Pig.03152;Pig.03422;Pig.03434;Pig.03926;Pig.04100;Pig.04293;Pig.04868;Pig.05045;Pig.05113;Pig.05713;Pig.05780;Pig.05786;Pig.06013;Pig.06349;Pig.06361;Pig.06363;Pig.06725;Pig.06814;Pig.07189;Pig.07198;Pig.07335;Pig.07620;Pig.08560;Pig.08831;Pig.08934;Pig.09035;Pig.09…
GO:0031012	e	extracellular matrix	94/4757	223/21660	2.84e-06	0.0348	cellular_component	MSTRG.14611;MSTRG.185;MSTRG.24540;MSTRG.28282;MSTRG.31888;MSTRG.32595;MSTRG.33300;MSTRG.37007;MSTRG.37743;MSTRG.44627;MSTRG.8403;MSTRG.9964;Pig.00099;Pig.00422;Pig.00728;Pig.00888;Pig.00998;Pig.01211;Pig.01262;Pig.01362;Pig.01501;Pig.01702;Pig.01732;Pig.02093;Pig.02243;Pig.02487;Pig.02594;Pig.02595;Pig.02941;Pig.03401;Pig.03465;Pig.03466;Pig.03534;Pig.03539;Pig.03860;Pig.04100;Pig.04101;Pig.04476…
GO:1900746	e	regulation of vascular endothelial growth factor signaling pathway	12/4757	15/21660	2.88e-06	0.0353	biological_process	MSTRG.14611;MSTRG.26918;MSTRG.29120;MSTRG.43551;Pig.04100;Pig.04512;Pig.05027;Pig.14390;Pig.14666;Pig.14675;Pig.18623;Pig.18994
GO:1902547	e	regulation of cellular response to vascular endothelial growth factor stimulus	12/4757	15/21660	2.88e-06	0.0353	biological_process	MSTRG.14611;MSTRG.26918;MSTRG.29120;MSTRG.43551;Pig.04100;Pig.04512;Pig.05027;Pig.14390;Pig.14666;Pig.14675;Pig.18623;Pig.18994
GO:0031400	e	negative regulation of protein modification process	128/4757	356/21660	2.97e-06	0.0364	biological_process	MSTRG.11588;MSTRG.18039;MSTRG.28861;MSTRG.29860;MSTRG.30564;MSTRG.30839;Pig.00286;Pig.00369;Pig.00732;Pig.01018;Pig.01378;Pig.01460;Pig.01475;Pig.01665;Pig.02060;Pig.02190;Pig.02639;Pig.02906;Pig.02935;Pig.03140;Pig.03198;Pig.03228;Pig.03456;Pig.03541;Pig.03739;Pig.04013;Pig.04512;Pig.04829;Pig.05045;Pig.05367;Pig.05390;Pig.05504;Pig.05696;Pig.05780;Pig.05824;Pig.06281;Pig.06334;Pig.06451;Pig.067…
GO:0061024	e	membrane organization	126/4757	381/21660	3.34e-06	0.041	biological_process	MSTRG.10736;MSTRG.14047;MSTRG.25389;MSTRG.29975;MSTRG.29976;MSTRG.31443;MSTRG.31444;MSTRG.34248;MSTRG.34906;MSTRG.36227;MSTRG.8216;Pig.00073;Pig.00102;Pig.00485;Pig.01378;Pig.01379;Pig.01755;Pig.01788;Pig.02243;Pig.02298;Pig.02340;Pig.02548;Pig.02822;Pig.02928;Pig.02946;Pig.03198;Pig.03204;Pig.03693;Pig.04314;Pig.04700;Pig.04779;Pig.04841;Pig.04849;Pig.04893;Pig.05197;Pig.05224;Pig.05612;Pig.0567…
GO:0031267	e	small GTPase binding	120/4757	303/21660	3.38e-06	0.0414	molecular_function	MSTRG.11563;MSTRG.20313;MSTRG.28404;MSTRG.29120;MSTRG.35001;MSTRG.42587;MSTRG.5195;MSTRG.5788;Pig.01058;Pig.01291;Pig.01894;Pig.02133;Pig.02243;Pig.02284;Pig.02340;Pig.02479;Pig.02606;Pig.02628;Pig.02776;Pig.03916;Pig.03928;Pig.04179;Pig.04284;Pig.04386;Pig.05045;Pig.05141;Pig.05413;Pig.05457;Pig.05670;Pig.05714;Pig.05824;Pig.05834;Pig.06498;Pig.06725;Pig.06787;Pig.06841;Pig.07210;Pig.07212;Pig.0…
GO:0032956	e	regulation of actin cytoskeleton organization	82/4757	226/21660	3.39e-06	0.0415	biological_process	MSTRG.11769;MSTRG.28404;MSTRG.36227;MSTRG.43256;MSTRG.7356;MSTRG.8216;MSTRG.9020;Pig.00389;Pig.00948;Pig.01254;Pig.02293;Pig.03115;Pig.03152;Pig.03204;Pig.03422;Pig.03434;Pig.03926;Pig.04293;Pig.05045;Pig.05113;Pig.05331;Pig.05436;Pig.05623;Pig.05713;Pig.05780;Pig.06000;Pig.06349;Pig.06725;Pig.06814;Pig.07198;Pig.07335;Pig.07620;Pig.08287;Pig.08560;Pig.08831;Pig.08934;Pig.09035;Pig.09084;Pig.0920…
GO:0051493	e	regulation of cytoskeleton organization	121/4757	352/21660	3.48e-06	0.0427	biological_process	MSTRG.11563;MSTRG.11769;MSTRG.15463;MSTRG.19651;MSTRG.28404;MSTRG.36227;MSTRG.43256;MSTRG.7356;MSTRG.8216;MSTRG.9020;Pig.00320;Pig.00389;Pig.00948;Pig.01254;Pig.01655;Pig.02293;Pig.02441;Pig.03115;Pig.03140;Pig.03152;Pig.03204;Pig.03422;Pig.03434;Pig.03926;Pig.04144;Pig.04293;Pig.04868;Pig.05045;Pig.05113;Pig.05331;Pig.05436;Pig.05483;Pig.05623;Pig.05713;Pig.05780;Pig.05786;Pig.06000;Pig.06013;Pi…
GO:0042326	e	negative regulation of phosphorylation	91/4757	260/21660	3.51e-06	0.043	biological_process	MSTRG.11588;MSTRG.28861;Pig.00286;Pig.00369;Pig.01018;Pig.01378;Pig.01460;Pig.01475;Pig.02060;Pig.02190;Pig.02639;Pig.02906;Pig.02935;Pig.03140;Pig.03198;Pig.03228;Pig.03456;Pig.03541;Pig.03739;Pig.04013;Pig.04512;Pig.04829;Pig.05045;Pig.05390;Pig.05504;Pig.05780;Pig.05824;Pig.06281;Pig.06334;Pig.06451;Pig.06860;Pig.06874;Pig.07151;Pig.07166;Pig.07297;Pig.07437;Pig.07458;Pig.07555;Pig.07928;Pig.0…
GO:0030334	e	regulation of cell migration	181/4757	531/21660	3.56e-06	0.0436	biological_process	MSTRG.11563;MSTRG.14047;MSTRG.14611;MSTRG.15463;MSTRG.15767;MSTRG.18689;MSTRG.24397;MSTRG.26918;MSTRG.28404;MSTRG.2866;MSTRG.29120;MSTRG.30168;MSTRG.30839;MSTRG.31383;MSTRG.32304;MSTRG.35001;MSTRG.35241;MSTRG.37007;MSTRG.400;MSTRG.41711;MSTRG.42587;Pig.00205;Pig.00253;Pig.00325;Pig.00331;Pig.00332;Pig.00383;Pig.00604;Pig.00728;Pig.01014;Pig.01254;Pig.01317;Pig.01427;Pig.02217;Pig.02225;Pig.02339;…
GO:2000145	e	regulation of cell motility	190/4757	557/21660	3.59e-06	0.0439	biological_process	MSTRG.11563;MSTRG.14047;MSTRG.14611;MSTRG.15463;MSTRG.15767;MSTRG.18689;MSTRG.24397;MSTRG.26918;MSTRG.28404;MSTRG.2866;MSTRG.29120;MSTRG.30168;MSTRG.30839;MSTRG.31383;MSTRG.32304;MSTRG.35001;MSTRG.35241;MSTRG.37007;MSTRG.400;MSTRG.41711;MSTRG.42587;Pig.00205;Pig.00253;Pig.00325;Pig.00331;Pig.00332;Pig.00369;Pig.00383;Pig.00604;Pig.00728;Pig.01002;Pig.01014;Pig.01254;Pig.01317;Pig.01427;Pig.02217;…
GO:0022610	e	biological adhesion	186/4757	496/21660	3.65e-06	0.0447	biological_process	MSTRG.13408;MSTRG.14047;MSTRG.15767;MSTRG.16697;MSTRG.17625;MSTRG.18422;MSTRG.185;MSTRG.22575;MSTRG.22576;MSTRG.24253;MSTRG.25389;MSTRG.259;MSTRG.283;MSTRG.2866;MSTRG.30168;MSTRG.33300;MSTRG.34046;MSTRG.35001;MSTRG.37007;MSTRG.37743;MSTRG.39225;MSTRG.39950;MSTRG.41235;MSTRG.41711;MSTRG.44627;MSTRG.970;Pig.00145;Pig.00172;Pig.00229;Pig.00322;Pig.00364;Pig.00728;Pig.00780;Pig.00987;Pig.01022;Pig.01…
GO:0040012	e	regulation of locomotion	197/4757	584/21660	3.67e-06	0.045	biological_process	MSTRG.11563;MSTRG.14047;MSTRG.14611;MSTRG.15463;MSTRG.15767;MSTRG.18689;MSTRG.24397;MSTRG.26918;MSTRG.28404;MSTRG.2866;MSTRG.29120;MSTRG.30168;MSTRG.30839;MSTRG.31383;MSTRG.32304;MSTRG.35001;MSTRG.35241;MSTRG.37007;MSTRG.400;MSTRG.41711;MSTRG.42587;Pig.00205;Pig.00253;Pig.00325;Pig.00331;Pig.00332;Pig.00369;Pig.00383;Pig.00604;Pig.00728;Pig.00780;Pig.01002;Pig.01014;Pig.01254;Pig.01317;Pig.01427;…
GO:0051020	e	GTPase binding	151/4757	397/21660	3.92e-06	0.0481	molecular_function	MSTRG.11563;MSTRG.16794;MSTRG.20313;MSTRG.25541;MSTRG.28404;MSTRG.29120;MSTRG.35001;MSTRG.42587;MSTRG.45250;MSTRG.5195;MSTRG.5788;MSTRG.8216;Pig.00170;Pig.00825;Pig.01058;Pig.01291;Pig.01894;Pig.01959;Pig.02133;Pig.02243;Pig.02284;Pig.02340;Pig.02479;Pig.02606;Pig.02628;Pig.02776;Pig.03916;Pig.03928;Pig.04179;Pig.04284;Pig.04386;Pig.04387;Pig.05045;Pig.05141;Pig.05227;Pig.05413;Pig.05457;Pig.0567…
GO:0009968	e	negative regulation of signal transduction	233/4757	758/21660	3.96e-06	0.0485	biological_process	MSTRG.11588;MSTRG.14611;MSTRG.17387;MSTRG.19912;MSTRG.24120;MSTRG.28565;MSTRG.28861;MSTRG.30839;MSTRG.31383;MSTRG.32304;MSTRG.35022;MSTRG.35241;MSTRG.5192;MSTRG.6429;MSTRG.9364;MSTRG.9469;Pig.00369;Pig.00485;Pig.00653;Pig.00756;Pig.01018;Pig.01112;Pig.01218;Pig.01310;Pig.01378;Pig.01379;Pig.01427;Pig.01467;Pig.01911;Pig.02060;Pig.02190;Pig.02215;Pig.02269;Pig.02639;Pig.02926;Pig.02935;Pig.02957;P…
GO:0005509	e	calcium ion binding	216/4757	629/21660	4.04e-06	0.0494	molecular_function	MSTRG.11433;MSTRG.15730;MSTRG.16394;MSTRG.16809;MSTRG.17355;MSTRG.17866;MSTRG.18422;MSTRG.21692;MSTRG.21693;MSTRG.34046;MSTRG.37911;MSTRG.400;MSTRG.43256;MSTRG.44991;MSTRG.7356;MSTRG.8403;Pig.00257;Pig.00293;Pig.00389;Pig.00578;Pig.01002;Pig.01022;Pig.01057;Pig.01058;Pig.01262;Pig.01427;Pig.01568;Pig.01844;Pig.01908;Pig.02060;Pig.02144;Pig.02190;Pig.02243;Pig.02284;Pig.02323;Pig.02336;Pig.02468;P…
GO:0007155	e	cell adhesion	183/4757	489/21660	4.08e-06	0.0499	biological_process	MSTRG.13408;MSTRG.14047;MSTRG.15767;MSTRG.16697;MSTRG.17625;MSTRG.18422;MSTRG.185;MSTRG.22575;MSTRG.22576;MSTRG.24253;MSTRG.25389;MSTRG.259;MSTRG.283;MSTRG.2866;MSTRG.30168;MSTRG.33300;MSTRG.34046;MSTRG.35001;MSTRG.37007;MSTRG.37743;MSTRG.39225;MSTRG.39950;MSTRG.41711;MSTRG.44627;MSTRG.970;Pig.00145;Pig.00172;Pig.00229;Pig.00322;Pig.00364;Pig.00728;Pig.00780;Pig.00987;Pig.01022;Pig.01201;Pig.0126…
GO:0007010	e	cytoskeleton organization	187/4757	576/21660	4.11e-06	0.0503	biological_process	MSTRG.11433;MSTRG.11563;MSTRG.11769;MSTRG.12911;MSTRG.14981;MSTRG.19651;MSTRG.26878;MSTRG.31613;MSTRG.35947;MSTRG.36227;MSTRG.36843;MSTRG.400;MSTRG.42587;MSTRG.7099;MSTRG.9762;Pig.01018;Pig.01064;Pig.01115;Pig.01211;Pig.01655;Pig.01946;Pig.02293;Pig.02441;Pig.02450;Pig.02621;Pig.02843;Pig.02927;Pig.02971;Pig.02996;Pig.03115;Pig.03152;Pig.03204;Pig.03312;Pig.03434;Pig.03503;Pig.03919;Pig.03926;Pig…
GO:0005856	e	cytoskeleton	146/4757	443/21660	4.13e-06	0.0506	cellular_component	MSTRG.12911;MSTRG.2332;MSTRG.283;MSTRG.28372;MSTRG.30168;MSTRG.35001;MSTRG.36227;MSTRG.41711;MSTRG.42587;MSTRG.43256;MSTRG.7071;MSTRG.7099;MSTRG.7356;MSTRG.8216;MSTRG.8990;MSTRG.970;Pig.00073;Pig.00563;Pig.01534;Pig.01946;Pig.02179;Pig.02180;Pig.02233;Pig.02807;Pig.02903;Pig.02996;Pig.03115;Pig.03224;Pig.03303;Pig.03538;Pig.03733;Pig.03888;Pig.03919;Pig.04112;Pig.04293;Pig.04311;Pig.04512;Pig.049…
GO:0051093	e	negative regulation of developmental process	190/4757	605/21660	4.23e-06	0.0519	biological_process	MSTRG.11563;MSTRG.11793;MSTRG.14611;MSTRG.15767;MSTRG.24397;MSTRG.25157;MSTRG.26878;MSTRG.27259;MSTRG.28565;MSTRG.28861;MSTRG.30062;MSTRG.30131;MSTRG.31383;MSTRG.33338;MSTRG.37007;MSTRG.39950;MSTRG.400;MSTRG.44627;MSTRG.44771;MSTRG.44991;Pig.00099;Pig.00253;Pig.00325;Pig.00331;Pig.00332;Pig.00369;Pig.00383;Pig.00431;Pig.01317;Pig.01427;Pig.01467;Pig.01911;Pig.02215;Pig.02243;Pig.02450;Pig.02487;P…
GO:0051640	e	organelle localization	99/4757	291/21660	4.24e-06	0.0519	biological_process	MSTRG.10736;MSTRG.11563;MSTRG.13405;MSTRG.19651;MSTRG.25541;MSTRG.28970;MSTRG.29120;MSTRG.31613;MSTRG.36227;MSTRG.40404;MSTRG.7099;Pig.00411;Pig.00780;Pig.01018;Pig.01046;Pig.01115;Pig.01167;Pig.01291;Pig.01300;Pig.01379;Pig.01655;Pig.02284;Pig.02340;Pig.02621;Pig.02843;Pig.03144;Pig.03204;Pig.04126;Pig.04231;Pig.04512;Pig.04868;Pig.04876;Pig.04920;Pig.05197;Pig.05610;Pig.05673;Pig.06090;Pig.0633…
GO:0070161	e	anchoring junction	145/4757	456/21660	4.34e-06	0.0532	cellular_component	MSTRG.10736;MSTRG.15767;MSTRG.16895;MSTRG.18039;MSTRG.18422;MSTRG.25389;MSTRG.26918;MSTRG.283;MSTRG.30168;MSTRG.32928;MSTRG.35001;MSTRG.41711;MSTRG.42408;MSTRG.42587;MSTRG.970;Pig.00319;Pig.00578;Pig.00780;Pig.01379;Pig.01946;Pig.02190;Pig.02233;Pig.02250;Pig.02450;Pig.03115;Pig.03204;Pig.03312;Pig.03358;Pig.03415;Pig.03433;Pig.03434;Pig.03569;Pig.03693;Pig.03733;Pig.03919;Pig.04179;Pig.04735;Pig…
GO:0016773	e	phosphotransferase activity, alcohol group as acceptor	213/4757	690/21660	4.39e-06	0.0538	molecular_function	MSTRG.10020;MSTRG.11755;MSTRG.14301;MSTRG.14981;MSTRG.16198;MSTRG.20313;MSTRG.20797;MSTRG.21068;MSTRG.259;MSTRG.26595;MSTRG.29052;MSTRG.36454;MSTRG.36843;MSTRG.42560;MSTRG.43001;MSTRG.5788;MSTRG.6429;MSTRG.8963;Pig.00020;Pig.00171;Pig.00205;Pig.00253;Pig.00287;Pig.00431;Pig.00445;Pig.00474;Pig.00494;Pig.00499;Pig.00654;Pig.00655;Pig.00732;Pig.00943;Pig.00948;Pig.01218;Pig.01732;Pig.01733;Pig.0222…
GO:0051241	e	negative regulation of multicellular organismal process	234/4757	766/21660	4.44e-06	0.0544	biological_process	MSTRG.11563;MSTRG.11588;MSTRG.11793;MSTRG.14047;MSTRG.14611;MSTRG.15767;MSTRG.24397;MSTRG.25157;MSTRG.26878;MSTRG.27259;MSTRG.28543;MSTRG.28565;MSTRG.30131;MSTRG.30168;MSTRG.30839;MSTRG.31383;MSTRG.32304;MSTRG.33338;MSTRG.35663;MSTRG.36227;MSTRG.37007;MSTRG.39950;MSTRG.400;MSTRG.44627;MSTRG.44771;MSTRG.44991;MSTRG.8403;Pig.00099;Pig.00205;Pig.00253;Pig.00325;Pig.00331;Pig.00332;Pig.00369;Pig.0038…
GO:0090596	e	sensory organ morphogenesis	21/4757	37/21660	4.46e-06	0.0546	biological_process	MSTRG.44627;Pig.00099;Pig.00888;Pig.02998;Pig.03198;Pig.03547;Pig.04875;Pig.05214;Pig.06072;Pig.07070;Pig.08240;Pig.08572;Pig.08626;Pig.10013;Pig.11196;Pig.12399;Pig.13247;Pig.13364;Pig.15553;Pig.18995;Pig.23693
GO:0022603	e	regulation of anatomical structure morphogenesis	209/4757	636/21660	4.54e-06	0.0557	biological_process	MSTRG.14611;MSTRG.15767;MSTRG.18422;MSTRG.19912;MSTRG.24397;MSTRG.25389;MSTRG.26918;MSTRG.27259;MSTRG.28404;MSTRG.28565;MSTRG.30062;MSTRG.30168;MSTRG.31383;MSTRG.35241;MSTRG.35947;MSTRG.400;MSTRG.41711;MSTRG.42587;MSTRG.44627;MSTRG.970;Pig.00099;Pig.00325;Pig.00331;Pig.00332;Pig.00364;Pig.00369;Pig.00383;Pig.00666;Pig.00732;Pig.00780;Pig.01014;Pig.01018;Pig.01064;Pig.01317;Pig.01367;Pig.01427;Pig…
GO:0008092	e	cytoskeletal protein binding	244/4757	799/21660	4.55e-06	0.0557	molecular_function	MSTRG.11282;MSTRG.11563;MSTRG.11769;MSTRG.12783;MSTRG.15463;MSTRG.16631;MSTRG.16794;MSTRG.17866;MSTRG.18422;MSTRG.283;MSTRG.28966;MSTRG.29120;MSTRG.29251;MSTRG.30723;MSTRG.31383;MSTRG.34248;MSTRG.35001;MSTRG.36227;MSTRG.39950;MSTRG.40463;MSTRG.41711;MSTRG.42587;MSTRG.43256;MSTRG.4623;MSTRG.7356;MSTRG.8216;MSTRG.9020;MSTRG.970;MSTRG.9762;Pig.00161;Pig.00389;Pig.00411;Pig.00578;Pig.00604;Pig.00732;…
GO:0044087	e	regulation of cellular component biogenesis	193/4757	609/21660	4.56e-06	0.0559	biological_process	MSTRG.11563;MSTRG.11588;MSTRG.11769;MSTRG.18567;MSTRG.19651;MSTRG.24253;MSTRG.29120;MSTRG.29900;MSTRG.29907;MSTRG.32304;MSTRG.34248;MSTRG.35022;MSTRG.36227;MSTRG.41235;MSTRG.41711;MSTRG.43256;MSTRG.7356;MSTRG.8216;MSTRG.9020;MSTRG.9364;Pig.00322;Pig.00389;Pig.00948;Pig.01254;Pig.01655;Pig.01755;Pig.02293;Pig.02339;Pig.02371;Pig.02935;Pig.03065;Pig.03115;Pig.03152;Pig.03198;Pig.03204;Pig.03224;Pig…
GO:0016301	e	kinase activity	270/4757	899/21660	4.68e-06	0.0574	molecular_function	MSTRG.10020;MSTRG.11755;MSTRG.14301;MSTRG.14981;MSTRG.16198;MSTRG.20313;MSTRG.20797;MSTRG.21068;MSTRG.21760;MSTRG.259;MSTRG.26595;MSTRG.29052;MSTRG.3146;MSTRG.36454;MSTRG.36843;MSTRG.42560;MSTRG.43001;MSTRG.5788;MSTRG.6429;MSTRG.7393;MSTRG.8675;MSTRG.8963;Pig.00020;Pig.00171;Pig.00205;Pig.00253;Pig.00286;Pig.00287;Pig.00319;Pig.00431;Pig.00445;Pig.00474;Pig.00494;Pig.00499;Pig.00508;Pig.00654;Pig…
GO:0051270	e	regulation of cellular component movement	203/4757	598/21660	4.76e-06	0.0583	biological_process	MSTRG.11563;MSTRG.14047;MSTRG.14611;MSTRG.15463;MSTRG.15767;MSTRG.18689;MSTRG.24397;MSTRG.26918;MSTRG.28404;MSTRG.2866;MSTRG.29120;MSTRG.30168;MSTRG.30839;MSTRG.31383;MSTRG.32304;MSTRG.35001;MSTRG.35241;MSTRG.36227;MSTRG.37007;MSTRG.400;MSTRG.41711;MSTRG.42587;Pig.00205;Pig.00253;Pig.00325;Pig.00331;Pig.00332;Pig.00369;Pig.00383;Pig.00604;Pig.00728;Pig.01002;Pig.01014;Pig.01254;Pig.01317;Pig.0142…
GO:0009967	e	positive regulation of signal transduction	278/4757	952/21660	4.77e-06	0.0585	biological_process	MSTRG.10736;MSTRG.11563;MSTRG.14611;MSTRG.14951;MSTRG.18520;MSTRG.18688;MSTRG.18689;MSTRG.19912;MSTRG.24120;MSTRG.24253;MSTRG.25389;MSTRG.25541;MSTRG.26918;MSTRG.28543;MSTRG.28565;MSTRG.28861;MSTRG.29120;MSTRG.29975;MSTRG.29976;MSTRG.30168;MSTRG.30839;MSTRG.31295;MSTRG.3146;MSTRG.3397;MSTRG.34906;MSTRG.35947;MSTRG.36843;MSTRG.37007;MSTRG.39950;MSTRG.42587;MSTRG.43551;MSTRG.5192;MSTRG.9362;Pig.002…
GO:0016192	e	vesicle-mediated transport	246/4757	804/21660	4.87e-06	0.0596	biological_process	MSTRG.13405;MSTRG.14047;MSTRG.16697;MSTRG.19651;MSTRG.23134;MSTRG.2332;MSTRG.24253;MSTRG.25541;MSTRG.28565;MSTRG.28794;MSTRG.30157;MSTRG.30168;MSTRG.34248;MSTRG.35508;MSTRG.36227;MSTRG.39225;MSTRG.400;MSTRG.40404;MSTRG.44779;MSTRG.5195;MSTRG.7099;MSTRG.7356;MSTRG.7940;MSTRG.8216;Pig.00287;Pig.00322;Pig.00485;Pig.00698;Pig.00780;Pig.00943;Pig.01020;Pig.01281;Pig.01300;Pig.01340;Pig.01378;Pig.01379…
GO:0010648	e	negative regulation of cell communication	249/4757	820/21660	4.87e-06	0.0597	biological_process	MSTRG.11588;MSTRG.14611;MSTRG.17387;MSTRG.19912;MSTRG.24120;MSTRG.28565;MSTRG.28861;MSTRG.30839;MSTRG.31383;MSTRG.32304;MSTRG.35022;MSTRG.35241;MSTRG.5192;MSTRG.6429;MSTRG.9364;MSTRG.9469;Pig.00253;Pig.00320;Pig.00369;Pig.00485;Pig.00653;Pig.00658;Pig.00756;Pig.01002;Pig.01018;Pig.01112;Pig.01218;Pig.01254;Pig.01310;Pig.01378;Pig.01379;Pig.01427;Pig.01467;Pig.01911;Pig.01965;Pig.02060;Pig.02190;P…
GO:0001568	e	blood vessel development	38/4757	86/21660	4.88e-06	0.0598	biological_process	MSTRG.24540;MSTRG.44627;MSTRG.5352;MSTRG.7940;Pig.00422;Pig.00578;Pig.00728;Pig.01148;Pig.01467;Pig.03019;Pig.03415;Pig.03456;Pig.03986;Pig.04179;Pig.04476;Pig.04845;Pig.06458;Pig.07070;Pig.07126;Pig.07127;Pig.07535;Pig.07787;Pig.09306;Pig.09362;Pig.11241;Pig.12449;Pig.14500;Pig.15553;Pig.15920;Pig.16201;Pig.18028;Pig.18302;Pig.19139;Pig.21104;Pig.21432;Pig.21491;Pig.21646;Pig.23693
GO:0009653	e	anatomical structure morphogenesis	277/4757	871/21660	5.01e-06	0.0613	biological_process	MSTRG.11563;MSTRG.16697;MSTRG.18422;MSTRG.24120;MSTRG.24540;MSTRG.24836;MSTRG.25157;MSTRG.25389;MSTRG.29116;MSTRG.29907;MSTRG.33300;MSTRG.34248;MSTRG.34737;MSTRG.35001;MSTRG.36454;MSTRG.36843;MSTRG.37007;MSTRG.37743;MSTRG.39950;MSTRG.41711;MSTRG.42408;MSTRG.44627;MSTRG.970;Pig.00099;Pig.00145;Pig.00148;Pig.00325;Pig.00369;Pig.00422;Pig.00578;Pig.00666;Pig.00732;Pig.00765;Pig.00780;Pig.00888;Pig.0…
GO:0023057	e	negative regulation of signaling	249/4757	823/21660	5.07e-06	0.0622	biological_process	MSTRG.11588;MSTRG.14611;MSTRG.17387;MSTRG.19912;MSTRG.24120;MSTRG.28565;MSTRG.28861;MSTRG.30839;MSTRG.31383;MSTRG.32304;MSTRG.35022;MSTRG.35241;MSTRG.5192;MSTRG.6429;MSTRG.9364;MSTRG.9469;Pig.00253;Pig.00320;Pig.00369;Pig.00485;Pig.00653;Pig.00658;Pig.00756;Pig.01002;Pig.01018;Pig.01112;Pig.01218;Pig.01254;Pig.01310;Pig.01378;Pig.01379;Pig.01427;Pig.01467;Pig.01911;Pig.01965;Pig.02060;Pig.02190;P…
GO:0098588	e	bounding membrane of organelle	248/4757	856/21660	5.09e-06	0.0623	cellular_component	MSTRG.11588;MSTRG.13405;MSTRG.16794;MSTRG.25389;MSTRG.25541;MSTRG.27826;MSTRG.28323;MSTRG.33300;MSTRG.35022;MSTRG.37477;MSTRG.39950;MSTRG.400;MSTRG.40094;MSTRG.40404;MSTRG.41711;MSTRG.44779;MSTRG.6416;MSTRG.7071;MSTRG.7940;MSTRG.8403;Pig.00180;Pig.00256;Pig.00320;Pig.00396;Pig.00485;Pig.00578;Pig.00666;Pig.00718;Pig.01300;Pig.01317;Pig.01378;Pig.01379;Pig.01788;Pig.01878;Pig.02223;Pig.02548;Pig.0…
GO:0033866	e	nucleoside bisphosphate biosynthetic process	19/4757	32/21660	5.13e-06	0.0628	biological_process	MSTRG.23174;MSTRG.30157;MSTRG.31024;MSTRG.39445;Pig.00654;Pig.00655;Pig.01769;Pig.02181;Pig.04946;Pig.09502;Pig.09514;Pig.10892;Pig.11874;Pig.12676;Pig.14649;Pig.17800;Pig.18026;Pig.19310;Pig.20353
GO:0034033	e	purine nucleoside bisphosphate biosynthetic process	19/4757	32/21660	5.13e-06	0.0628	biological_process	MSTRG.23174;MSTRG.30157;MSTRG.31024;MSTRG.39445;Pig.00654;Pig.00655;Pig.01769;Pig.02181;Pig.04946;Pig.09502;Pig.09514;Pig.10892;Pig.11874;Pig.12676;Pig.14649;Pig.17800;Pig.18026;Pig.19310;Pig.20353
GO:0034030	e	ribonucleoside bisphosphate biosynthetic process	19/4757	32/21660	5.13e-06	0.0628	biological_process	MSTRG.23174;MSTRG.30157;MSTRG.31024;MSTRG.39445;Pig.00654;Pig.00655;Pig.01769;Pig.02181;Pig.04946;Pig.09502;Pig.09514;Pig.10892;Pig.11874;Pig.12676;Pig.14649;Pig.17800;Pig.18026;Pig.19310;Pig.20353
GO:0048592	e	eye morphogenesis	19/4757	32/21660	5.13e-06	0.0628	biological_process	MSTRG.44627;Pig.00099;Pig.00888;Pig.02998;Pig.03198;Pig.05214;Pig.06072;Pig.07070;Pig.08240;Pig.08572;Pig.08626;Pig.10013;Pig.11196;Pig.12399;Pig.13247;Pig.13364;Pig.15553;Pig.18995;Pig.23693
GO:0001932	e	regulation of protein phosphorylation	252/4757	857/21660	5.18e-06	0.0634	biological_process	MSTRG.11563;MSTRG.11588;MSTRG.17355;MSTRG.18520;MSTRG.18688;MSTRG.18689;MSTRG.24253;MSTRG.25389;MSTRG.25541;MSTRG.26918;MSTRG.28861;MSTRG.30839;MSTRG.34906;MSTRG.36843;MSTRG.39219;MSTRG.39950;Pig.00205;Pig.00286;Pig.00322;Pig.00369;Pig.00499;Pig.00578;Pig.00732;Pig.01014;Pig.01018;Pig.01211;Pig.01378;Pig.01379;Pig.01460;Pig.01475;Pig.01534;Pig.01965;Pig.02060;Pig.02190;Pig.02243;Pig.02302;Pig.024…
GO:0007166	e	cell surface receptor signaling pathway	355/4757	1205/21660	5.23e-06	0.0641	biological_process	MSTRG.10736;MSTRG.11288;MSTRG.11389;MSTRG.11563;MSTRG.13161;MSTRG.13408;MSTRG.18422;MSTRG.18688;MSTRG.18689;MSTRG.19912;MSTRG.24120;MSTRG.24253;MSTRG.24540;MSTRG.25389;MSTRG.27259;MSTRG.28404;MSTRG.29116;MSTRG.29120;MSTRG.30131;MSTRG.30839;MSTRG.33338;MSTRG.35241;MSTRG.37007;MSTRG.42587;MSTRG.43551;MSTRG.4357;MSTRG.5192;MSTRG.7071;MSTRG.8403;MSTRG.970;Pig.00145;Pig.00172;Pig.00205;Pig.00253;Pig.0…
GO:0051174	e	regulation of phosphorus metabolic process	302/4757	1032/21660	5.26e-06	0.0644	biological_process	MSTRG.11563;MSTRG.11588;MSTRG.17355;MSTRG.18520;MSTRG.18688;MSTRG.18689;MSTRG.2332;MSTRG.24253;MSTRG.25389;MSTRG.25541;MSTRG.26918;MSTRG.28543;MSTRG.28861;MSTRG.29860;MSTRG.30839;MSTRG.34906;MSTRG.35508;MSTRG.36843;MSTRG.39219;MSTRG.39950;Pig.00171;Pig.00205;Pig.00286;Pig.00322;Pig.00369;Pig.00499;Pig.00578;Pig.00732;Pig.01014;Pig.01018;Pig.01211;Pig.01281;Pig.01378;Pig.01379;Pig.01460;Pig.01475;…
GO:0005085	e	guanyl-nucleotide exchange factor activity	65/4757	175/21660	5.28e-06	0.0647	molecular_function	MSTRG.11563;MSTRG.20313;MSTRG.25541;MSTRG.45250;MSTRG.5788;Pig.00170;Pig.01894;Pig.01959;Pig.02479;Pig.02628;Pig.03916;Pig.04179;Pig.04284;Pig.04387;Pig.05045;Pig.05141;Pig.05227;Pig.05714;Pig.06841;Pig.08383;Pig.08515;Pig.08922;Pig.09063;Pig.09236;Pig.09621;Pig.09785;Pig.10040;Pig.10215;Pig.10533;Pig.10900;Pig.10909;Pig.11551;Pig.11763;Pig.12880;Pig.12881;Pig.13065;Pig.13878;Pig.14520;Pig.14604;…
GO:0031399	e	regulation of protein modification process	317/4757	1112/21660	5.49e-06	0.0673	biological_process	MSTRG.10020;MSTRG.11563;MSTRG.11588;MSTRG.17355;MSTRG.17387;MSTRG.18039;MSTRG.18520;MSTRG.18688;MSTRG.18689;MSTRG.24253;MSTRG.25389;MSTRG.25541;MSTRG.26918;MSTRG.28861;MSTRG.29860;MSTRG.30564;MSTRG.30839;MSTRG.31373;MSTRG.34906;MSTRG.36843;MSTRG.39219;MSTRG.39950;MSTRG.9364;Pig.00205;Pig.00286;Pig.00322;Pig.00369;Pig.00499;Pig.00578;Pig.00732;Pig.01014;Pig.01018;Pig.01153;Pig.01211;Pig.01378;Pig.…
GO:1902531	e	regulation of intracellular signal transduction	330/4757	1114/21660	5.62e-06	0.0689	biological_process	MSTRG.11563;MSTRG.11588;MSTRG.14611;MSTRG.17355;MSTRG.18688;MSTRG.18689;MSTRG.20313;MSTRG.24253;MSTRG.25389;MSTRG.25541;MSTRG.26918;MSTRG.28404;MSTRG.28543;MSTRG.28861;MSTRG.30839;MSTRG.31295;MSTRG.3146;MSTRG.3397;MSTRG.34906;MSTRG.35022;MSTRG.35241;MSTRG.36843;MSTRG.37007;MSTRG.39950;MSTRG.42587;MSTRG.43551;MSTRG.5788;MSTRG.6429;MSTRG.9362;MSTRG.9469;Pig.00159;Pig.00205;Pig.00320;Pig.00322;Pig.0…
GO:0042325	e	regulation of phosphorylation	274/4757	932/21660	5.66e-06	0.0693	biological_process	MSTRG.11563;MSTRG.11588;MSTRG.17355;MSTRG.18520;MSTRG.18688;MSTRG.18689;MSTRG.2332;MSTRG.24253;MSTRG.25389;MSTRG.25541;MSTRG.26918;MSTRG.28861;MSTRG.30839;MSTRG.34906;MSTRG.35508;MSTRG.36843;MSTRG.39219;MSTRG.39950;Pig.00205;Pig.00286;Pig.00322;Pig.00369;Pig.00499;Pig.00578;Pig.00732;Pig.01014;Pig.01018;Pig.01211;Pig.01281;Pig.01378;Pig.01379;Pig.01460;Pig.01475;Pig.01534;Pig.01755;Pig.01923;Pig.…
GO:0035556	e	intracellular signal transduction	324/4757	1079/21660	5.74e-06	0.0704	biological_process	MSTRG.11433;MSTRG.11563;MSTRG.11755;MSTRG.13995;MSTRG.18689;MSTRG.19912;MSTRG.20313;MSTRG.24540;MSTRG.28404;MSTRG.28543;MSTRG.29860;MSTRG.30839;MSTRG.31613;MSTRG.33563;MSTRG.3397;MSTRG.39950;MSTRG.42560;MSTRG.7309;MSTRG.7356;MSTRG.8216;Pig.00159;Pig.00170;Pig.00171;Pig.00205;Pig.00287;Pig.00422;Pig.00485;Pig.00508;Pig.00998;Pig.01167;Pig.01218;Pig.01534;Pig.01655;Pig.01732;Pig.01894;Pig.01938;Pig…
GO:0051129	e	negative regulation of cellular component organization	137/4757	434/21660	5.81e-06	0.0712	biological_process	MSTRG.11563;MSTRG.11588;MSTRG.11769;MSTRG.13100;MSTRG.14611;MSTRG.26878;MSTRG.29085;MSTRG.29907;MSTRG.30062;MSTRG.32304;MSTRG.35022;MSTRG.43256;MSTRG.7356;MSTRG.8216;Pig.00229;Pig.00325;Pig.00331;Pig.00332;Pig.00369;Pig.00389;Pig.00732;Pig.00948;Pig.01254;Pig.01665;Pig.02293;Pig.02935;Pig.03115;Pig.03152;Pig.03198;Pig.03224;Pig.03434;Pig.04100;Pig.04179;Pig.04275;Pig.04290;Pig.04293;Pig.04512;Pig…
GO:0033043	e	regulation of organelle organization	242/4757	834/21660	5.83e-06	0.0714	biological_process	MSTRG.10020;MSTRG.10736;MSTRG.11563;MSTRG.11588;MSTRG.11769;MSTRG.13100;MSTRG.14611;MSTRG.15463;MSTRG.17387;MSTRG.19651;MSTRG.23599;MSTRG.25544;MSTRG.28404;MSTRG.29085;MSTRG.29975;MSTRG.29976;MSTRG.30062;MSTRG.36227;MSTRG.400;MSTRG.41711;MSTRG.43256;MSTRG.7356;MSTRG.8216;MSTRG.9020;Pig.00320;Pig.00369;Pig.00389;Pig.00666;Pig.00948;Pig.01046;Pig.01254;Pig.01379;Pig.01655;Pig.01665;Pig.01755;Pig.02…
GO:0048585	e	negative regulation of response to stimulus	295/4757	991/21660	6e-06	0.0735	biological_process	MSTRG.11588;MSTRG.14047;MSTRG.14611;MSTRG.17387;MSTRG.18422;MSTRG.19912;MSTRG.24120;MSTRG.28565;MSTRG.28861;MSTRG.30839;MSTRG.31383;MSTRG.32304;MSTRG.34906;MSTRG.35022;MSTRG.35241;MSTRG.35663;MSTRG.37007;MSTRG.400;MSTRG.5192;MSTRG.6429;MSTRG.9364;MSTRG.9469;Pig.00325;Pig.00331;Pig.00332;Pig.00369;Pig.00431;Pig.00485;Pig.00653;Pig.00756;Pig.01002;Pig.01018;Pig.01112;Pig.01218;Pig.01254;Pig.01310;P…
GO:0019220	e	regulation of phosphate metabolic process	302/4757	1031/21660	6.21e-06	0.0761	biological_process	MSTRG.11563;MSTRG.11588;MSTRG.17355;MSTRG.18520;MSTRG.18688;MSTRG.18689;MSTRG.2332;MSTRG.24253;MSTRG.25389;MSTRG.25541;MSTRG.26918;MSTRG.28543;MSTRG.28861;MSTRG.29860;MSTRG.30839;MSTRG.34906;MSTRG.35508;MSTRG.36843;MSTRG.39219;MSTRG.39950;Pig.00171;Pig.00205;Pig.00286;Pig.00322;Pig.00369;Pig.00499;Pig.00578;Pig.00732;Pig.01014;Pig.01018;Pig.01211;Pig.01281;Pig.01378;Pig.01379;Pig.01460;Pig.01475;…
GO:0030554	e	adenyl nucleotide binding	423/4757	1533/21660	6.23e-06	0.0764	molecular_function	MSTRG.10020;MSTRG.11755;MSTRG.12783;MSTRG.14301;MSTRG.14981;MSTRG.16198;MSTRG.16631;MSTRG.17387;MSTRG.18574;MSTRG.18688;MSTRG.18689;MSTRG.19651;MSTRG.19912;MSTRG.21068;MSTRG.23899;MSTRG.259;MSTRG.26595;MSTRG.27826;MSTRG.28287;MSTRG.28372;MSTRG.28966;MSTRG.29120;MSTRG.30157;MSTRG.33343;MSTRG.36208;MSTRG.36454;MSTRG.36843;MSTRG.36944;MSTRG.38422;MSTRG.39445;MSTRG.42560;MSTRG.43001;MSTRG.44146;MSTRG…
GO:0051128	e	regulation of cellular component organization	446/4757	1513/21660	6.38e-06	0.0782	biological_process	MSTRG.10020;MSTRG.10736;MSTRG.11563;MSTRG.11588;MSTRG.11769;MSTRG.13100;MSTRG.14611;MSTRG.15463;MSTRG.17387;MSTRG.18567;MSTRG.19651;MSTRG.22575;MSTRG.22576;MSTRG.23599;MSTRG.24120;MSTRG.24253;MSTRG.25389;MSTRG.25541;MSTRG.25544;MSTRG.26878;MSTRG.28404;MSTRG.29085;MSTRG.29120;MSTRG.29907;MSTRG.29975;MSTRG.29976;MSTRG.30062;MSTRG.32304;MSTRG.34248;MSTRG.35022;MSTRG.35241;MSTRG.36227;MSTRG.400;MSTRG…
GO:2000026	e	regulation of multicellular organismal development	365/4757	1249/21660	6.38e-06	0.0782	biological_process	MSTRG.10736;MSTRG.11563;MSTRG.11793;MSTRG.14611;MSTRG.15767;MSTRG.18422;MSTRG.19912;MSTRG.20518;MSTRG.24120;MSTRG.24397;MSTRG.25157;MSTRG.25389;MSTRG.26878;MSTRG.26918;MSTRG.27259;MSTRG.28565;MSTRG.2866;MSTRG.30131;MSTRG.30168;MSTRG.31383;MSTRG.33338;MSTRG.35241;MSTRG.36227;MSTRG.36467;MSTRG.37007;MSTRG.39950;MSTRG.400;MSTRG.40095;MSTRG.44627;MSTRG.44771;MSTRG.44991;Pig.00099;Pig.00145;Pig.00253;…
GO:0005524	e	ATP binding	411/4757	1491/21660	6.43e-06	0.0788	molecular_function	MSTRG.10020;MSTRG.11755;MSTRG.12783;MSTRG.14301;MSTRG.14981;MSTRG.16198;MSTRG.16631;MSTRG.17387;MSTRG.18574;MSTRG.18688;MSTRG.18689;MSTRG.19651;MSTRG.19912;MSTRG.21068;MSTRG.23899;MSTRG.259;MSTRG.26595;MSTRG.27826;MSTRG.28287;MSTRG.28372;MSTRG.28966;MSTRG.29120;MSTRG.30157;MSTRG.33343;MSTRG.36454;MSTRG.36843;MSTRG.36944;MSTRG.38422;MSTRG.39445;MSTRG.42560;MSTRG.43001;MSTRG.44146;MSTRG.5019;MSTRG.…
GO:0006928	e	movement of cell or subcellular component	248/4757	859/21660	6.46e-06	0.0792	biological_process	MSTRG.13405;MSTRG.15767;MSTRG.16631;MSTRG.19651;MSTRG.28966;MSTRG.29120;MSTRG.30131;MSTRG.30168;MSTRG.32673;MSTRG.32928;MSTRG.34248;MSTRG.35241;MSTRG.35947;MSTRG.39434;MSTRG.400;MSTRG.40404;MSTRG.41711;MSTRG.42587;MSTRG.43551;MSTRG.44627;MSTRG.44991;MSTRG.7356;MSTRG.8216;Pig.00161;Pig.00229;Pig.00287;Pig.00325;Pig.00331;Pig.00332;Pig.00369;Pig.00411;Pig.00604;Pig.00679;Pig.00732;Pig.00780;Pig.008…
GO:0019899	e	enzyme binding	474/4757	1587/21660	6.5e-06	0.0796	molecular_function	MSTRG.10020;MSTRG.10736;MSTRG.11288;MSTRG.11389;MSTRG.11563;MSTRG.12911;MSTRG.16794;MSTRG.17355;MSTRG.17387;MSTRG.18422;MSTRG.20313;MSTRG.2332;MSTRG.24540;MSTRG.25389;MSTRG.25541;MSTRG.28282;MSTRG.28404;MSTRG.29085;MSTRG.29120;MSTRG.30168;MSTRG.31383;MSTRG.32928;MSTRG.33338;MSTRG.34906;MSTRG.35001;MSTRG.35508;MSTRG.36227;MSTRG.37007;MSTRG.39219;MSTRG.40373;MSTRG.41711;MSTRG.42587;MSTRG.44146;MSTR…
GO:0032555	e	purine ribonucleotide binding	526/4757	1893/21660	6.52e-06	0.0798	molecular_function	MSTRG.10020;MSTRG.11755;MSTRG.12783;MSTRG.12911;MSTRG.14301;MSTRG.14981;MSTRG.15730;MSTRG.16198;MSTRG.16631;MSTRG.17387;MSTRG.18574;MSTRG.18688;MSTRG.18689;MSTRG.19651;MSTRG.19912;MSTRG.21068;MSTRG.2332;MSTRG.23899;MSTRG.259;MSTRG.26595;MSTRG.27826;MSTRG.28287;MSTRG.28372;MSTRG.28966;MSTRG.29120;MSTRG.29982;MSTRG.30157;MSTRG.30839;MSTRG.31613;MSTRG.33343;MSTRG.36208;MSTRG.36454;MSTRG.36843;MSTRG.…
GO:0046907	e	intracellular transport	282/4757	1000/21660	6.58e-06	0.0806	biological_process	MSTRG.10736;MSTRG.13100;MSTRG.13405;MSTRG.16697;MSTRG.16895;MSTRG.19651;MSTRG.22502;MSTRG.25541;MSTRG.28970;MSTRG.29120;MSTRG.3146;MSTRG.32928;MSTRG.3397;MSTRG.36227;MSTRG.39434;MSTRG.39950;MSTRG.40404;MSTRG.43301;MSTRG.5018;MSTRG.7356;MSTRG.7940;MSTRG.8216;MSTRG.9528;Pig.00411;Pig.00485;Pig.00666;Pig.00943;Pig.01020;Pig.01046;Pig.01058;Pig.01115;Pig.01167;Pig.01250;Pig.01281;Pig.01300;Pig.01340;…
GO:0071901	e	negative regulation of protein serine/threonine kinase activity	32/4757	69/21660	6.58e-06	0.0807	biological_process	MSTRG.11588;Pig.00286;Pig.01018;Pig.01460;Pig.02190;Pig.02639;Pig.03541;Pig.04512;Pig.04829;Pig.07151;Pig.07437;Pig.07555;Pig.07928;Pig.08378;Pig.10013;Pig.10360;Pig.10515;Pig.10826;Pig.10831;Pig.12464;Pig.13247;Pig.13532;Pig.15835;Pig.17007;Pig.18031;Pig.18622;Pig.19257;Pig.20064;Pig.20450;Pig.20480;Pig.21433;Pig.23607
GO:0030054	e	cell junction	274/4757	964/21660	6.59e-06	0.0807	cellular_component	MSTRG.10736;MSTRG.15767;MSTRG.16697;MSTRG.16895;MSTRG.18039;MSTRG.18422;MSTRG.23599;MSTRG.25389;MSTRG.26918;MSTRG.283;MSTRG.28404;MSTRG.28543;MSTRG.29860;MSTRG.30168;MSTRG.30523;MSTRG.32673;MSTRG.32928;MSTRG.3307;MSTRG.35001;MSTRG.41711;MSTRG.42408;MSTRG.42587;MSTRG.44779;MSTRG.4945;MSTRG.8216;MSTRG.970;Pig.00160;Pig.00229;Pig.00286;Pig.00319;Pig.00578;Pig.00728;Pig.00732;Pig.00780;Pig.00867;Pig.…
GO:0060589	e	nucleoside-triphosphatase regulator activity	79/4757	224/21660	6.61e-06	0.081	molecular_function	MSTRG.10349;MSTRG.28404;MSTRG.8853;MSTRG.9469;Pig.00159;Pig.00559;Pig.01058;Pig.01089;Pig.01655;Pig.01927;Pig.02133;Pig.02606;Pig.04179;Pig.04349;Pig.04350;Pig.04841;Pig.05457;Pig.05531;Pig.05714;Pig.05842;Pig.06011;Pig.06116;Pig.06301;Pig.06346;Pig.06451;Pig.06787;Pig.06860;Pig.07402;Pig.08443;Pig.08703;Pig.08731;Pig.09034;Pig.09035;Pig.09189;Pig.09380;Pig.09684;Pig.10254;Pig.10293;Pig.11551;Pig…
GO:0098805	e	whole membrane	170/4757	563/21660	6.66e-06	0.0816	cellular_component	MSTRG.11588;MSTRG.13405;MSTRG.25389;MSTRG.25541;MSTRG.27826;MSTRG.28323;MSTRG.33300;MSTRG.35022;MSTRG.37477;MSTRG.400;MSTRG.41711;MSTRG.44779;MSTRG.6416;MSTRG.7940;MSTRG.8403;Pig.00180;Pig.00320;Pig.00396;Pig.00485;Pig.01378;Pig.01379;Pig.01878;Pig.02223;Pig.02548;Pig.02822;Pig.03078;Pig.03372;Pig.03684;Pig.04147;Pig.04272;Pig.04314;Pig.04386;Pig.04735;Pig.05268;Pig.05367;Pig.05612;Pig.05670;Pig.…
GO:0050793	e	regulation of developmental process	459/4757	1615/21660	6.7e-06	0.0821	biological_process	MSTRG.10736;MSTRG.11563;MSTRG.11793;MSTRG.14611;MSTRG.15767;MSTRG.18422;MSTRG.19912;MSTRG.20518;MSTRG.24120;MSTRG.24210;MSTRG.24397;MSTRG.25157;MSTRG.25389;MSTRG.26878;MSTRG.26918;MSTRG.27259;MSTRG.28404;MSTRG.28565;MSTRG.2866;MSTRG.28861;MSTRG.30062;MSTRG.30131;MSTRG.30168;MSTRG.31383;MSTRG.33338;MSTRG.35241;MSTRG.35947;MSTRG.36227;MSTRG.36467;MSTRG.37007;MSTRG.39950;MSTRG.400;MSTRG.40095;MSTRG.…
GO:0051641	e	cellular localization	426/4757	1476/21660	6.78e-06	0.083	biological_process	MSTRG.10736;MSTRG.11563;MSTRG.13100;MSTRG.13405;MSTRG.16697;MSTRG.16895;MSTRG.17387;MSTRG.19651;MSTRG.22502;MSTRG.25541;MSTRG.28970;MSTRG.29120;MSTRG.30168;MSTRG.3146;MSTRG.31613;MSTRG.32928;MSTRG.3397;MSTRG.34248;MSTRG.34737;MSTRG.35001;MSTRG.36227;MSTRG.37477;MSTRG.39434;MSTRG.39435;MSTRG.39950;MSTRG.40404;MSTRG.42587;MSTRG.43001;MSTRG.43301;MSTRG.5018;MSTRG.7099;MSTRG.7356;MSTRG.7940;MSTRG.821…
GO:0032559	e	adenyl ribonucleotide binding	423/4757	1523/21660	6.84e-06	0.0838	molecular_function	MSTRG.10020;MSTRG.11755;MSTRG.12783;MSTRG.14301;MSTRG.14981;MSTRG.16198;MSTRG.16631;MSTRG.17387;MSTRG.18574;MSTRG.18688;MSTRG.18689;MSTRG.19651;MSTRG.19912;MSTRG.21068;MSTRG.23899;MSTRG.259;MSTRG.26595;MSTRG.27826;MSTRG.28287;MSTRG.28372;MSTRG.28966;MSTRG.29120;MSTRG.30157;MSTRG.33343;MSTRG.36208;MSTRG.36454;MSTRG.36843;MSTRG.36944;MSTRG.38422;MSTRG.39445;MSTRG.42560;MSTRG.43001;MSTRG.44146;MSTRG…
GO:0051960	e	regulation of nervous system development	161/4757	525/21660	6.84e-06	0.0838	biological_process	MSTRG.10736;MSTRG.11563;MSTRG.25389;MSTRG.26878;MSTRG.33338;MSTRG.35241;MSTRG.36227;MSTRG.37007;MSTRG.40095;Pig.00145;Pig.00325;Pig.00331;Pig.00332;Pig.00666;Pig.00732;Pig.00948;Pig.00983;Pig.00998;Pig.01014;Pig.01317;Pig.01362;Pig.01467;Pig.01912;Pig.02217;Pig.02269;Pig.02339;Pig.02371;Pig.02957;Pig.03065;Pig.03198;Pig.03302;Pig.03415;Pig.03727;Pig.03986;Pig.04179;Pig.04275;Pig.04349;Pig.04729;P…
GO:0009966	e	regulation of signal transduction	554/4757	1903/21660	6.87e-06	0.0842	biological_process	MSTRG.10736;MSTRG.11563;MSTRG.11588;MSTRG.14611;MSTRG.14951;MSTRG.17355;MSTRG.17387;MSTRG.18520;MSTRG.18688;MSTRG.18689;MSTRG.19912;MSTRG.20313;MSTRG.24120;MSTRG.24253;MSTRG.25389;MSTRG.25541;MSTRG.26918;MSTRG.28404;MSTRG.28543;MSTRG.28565;MSTRG.28861;MSTRG.29120;MSTRG.29907;MSTRG.29975;MSTRG.29976;MSTRG.30168;MSTRG.30839;MSTRG.31295;MSTRG.31383;MSTRG.3146;MSTRG.32304;MSTRG.33338;MSTRG.3397;MSTRG…
GO:0023056	e	positive regulation of signaling	299/4757	1061/21660	6.93e-06	0.0849	biological_process	MSTRG.10736;MSTRG.11563;MSTRG.11588;MSTRG.14611;MSTRG.14951;MSTRG.16697;MSTRG.18520;MSTRG.18688;MSTRG.18689;MSTRG.19912;MSTRG.24120;MSTRG.24253;MSTRG.25389;MSTRG.25541;MSTRG.26918;MSTRG.28543;MSTRG.28565;MSTRG.28861;MSTRG.29120;MSTRG.29975;MSTRG.29976;MSTRG.30168;MSTRG.30839;MSTRG.31295;MSTRG.3146;MSTRG.3397;MSTRG.34906;MSTRG.35241;MSTRG.35947;MSTRG.36843;MSTRG.37007;MSTRG.39950;MSTRG.42587;MSTRG…
GO:0017076	e	purine nucleotide binding	526/4757	1906/21660	6.96e-06	0.0853	molecular_function	MSTRG.10020;MSTRG.11755;MSTRG.12783;MSTRG.12911;MSTRG.14301;MSTRG.14981;MSTRG.15730;MSTRG.16198;MSTRG.16631;MSTRG.17387;MSTRG.18574;MSTRG.18688;MSTRG.18689;MSTRG.19651;MSTRG.19912;MSTRG.21068;MSTRG.2332;MSTRG.23899;MSTRG.259;MSTRG.26595;MSTRG.27826;MSTRG.28287;MSTRG.28372;MSTRG.28966;MSTRG.29120;MSTRG.29982;MSTRG.30157;MSTRG.30839;MSTRG.31613;MSTRG.33343;MSTRG.36208;MSTRG.36454;MSTRG.36843;MSTRG.…
GO:0042127	e	regulation of cell population proliferation	266/4757	934/21660	7.04e-06	0.0862	biological_process	MSTRG.14047;MSTRG.15767;MSTRG.18422;MSTRG.18689;MSTRG.24120;MSTRG.25157;MSTRG.26918;MSTRG.30131;MSTRG.30168;MSTRG.30839;MSTRG.31383;MSTRG.32304;MSTRG.35241;MSTRG.36454;MSTRG.36467;MSTRG.39950;MSTRG.400;MSTRG.40095;Pig.00229;Pig.00253;Pig.00389;Pig.00431;Pig.00578;Pig.01014;Pig.01018;Pig.01317;Pig.01362;Pig.01378;Pig.01379;Pig.01427;Pig.01475;Pig.01702;Pig.01733;Pig.01857;Pig.01911;Pig.01994;Pig.0…
GO:1901265	e	nucleoside phosphate binding	579/4757	2164/21660	7.05e-06	0.0863	molecular_function	MSTRG.10020;MSTRG.11389;MSTRG.11755;MSTRG.12783;MSTRG.12911;MSTRG.12964;MSTRG.14301;MSTRG.14981;MSTRG.15730;MSTRG.16198;MSTRG.16631;MSTRG.17387;MSTRG.18574;MSTRG.18688;MSTRG.18689;MSTRG.19651;MSTRG.19912;MSTRG.21068;MSTRG.2332;MSTRG.23899;MSTRG.24785;MSTRG.259;MSTRG.26595;MSTRG.27826;MSTRG.28287;MSTRG.28372;MSTRG.28966;MSTRG.29120;MSTRG.29982;MSTRG.30157;MSTRG.30839;MSTRG.31613;MSTRG.33343;MSTRG.…
GO:0000166	e	nucleotide binding	579/4757	2164/21660	7.05e-06	0.0863	molecular_function	MSTRG.10020;MSTRG.11389;MSTRG.11755;MSTRG.12783;MSTRG.12911;MSTRG.12964;MSTRG.14301;MSTRG.14981;MSTRG.15730;MSTRG.16198;MSTRG.16631;MSTRG.17387;MSTRG.18574;MSTRG.18688;MSTRG.18689;MSTRG.19651;MSTRG.19912;MSTRG.21068;MSTRG.2332;MSTRG.23899;MSTRG.24785;MSTRG.259;MSTRG.26595;MSTRG.27826;MSTRG.28287;MSTRG.28372;MSTRG.28966;MSTRG.29120;MSTRG.29982;MSTRG.30157;MSTRG.30839;MSTRG.31613;MSTRG.33343;MSTRG.…
GO:0042995	e	cell projection	253/4757	884/21660	7.11e-06	0.0871	cellular_component	MSTRG.15767;MSTRG.16697;MSTRG.16794;MSTRG.19651;MSTRG.23134;MSTRG.25389;MSTRG.26878;MSTRG.283;MSTRG.29120;MSTRG.30839;MSTRG.32304;MSTRG.32928;MSTRG.36227;MSTRG.39950;MSTRG.400;MSTRG.41711;Pig.00160;Pig.00229;Pig.00286;Pig.00331;Pig.00431;Pig.00450;Pig.00578;Pig.00604;Pig.00698;Pig.00732;Pig.00948;Pig.01115;Pig.01291;Pig.01296;Pig.01317;Pig.01368;Pig.01378;Pig.01568;Pig.01688;Pig.01689;Pig.01912;P…
GO:0032879	e	regulation of localization	472/4757	1701/21660	7.12e-06	0.0873	biological_process	MSTRG.10736;MSTRG.11288;MSTRG.11433;MSTRG.11563;MSTRG.13636;MSTRG.14047;MSTRG.14611;MSTRG.15463;MSTRG.15767;MSTRG.17355;MSTRG.18039;MSTRG.18689;MSTRG.19651;MSTRG.22070;MSTRG.24120;MSTRG.24397;MSTRG.25102;MSTRG.25541;MSTRG.26918;MSTRG.28404;MSTRG.28543;MSTRG.2866;MSTRG.28861;MSTRG.29120;MSTRG.29975;MSTRG.29976;MSTRG.30168;MSTRG.30839;MSTRG.31383;MSTRG.31888;MSTRG.32304;MSTRG.33563;MSTRG.35001;MSTR…
GO:0006996	e	organelle organization	425/4757	1554/21660	7.16e-06	0.0877	biological_process	MSTRG.10736;MSTRG.11433;MSTRG.11563;MSTRG.11588;MSTRG.11769;MSTRG.12911;MSTRG.13405;MSTRG.14981;MSTRG.17387;MSTRG.19651;MSTRG.20518;MSTRG.22070;MSTRG.24786;MSTRG.25541;MSTRG.26878;MSTRG.29975;MSTRG.29976;MSTRG.31337;MSTRG.31373;MSTRG.31613;MSTRG.34737;MSTRG.35947;MSTRG.36227;MSTRG.36843;MSTRG.37477;MSTRG.39219;MSTRG.400;MSTRG.42587;MSTRG.43256;MSTRG.4812;MSTRG.5019;MSTRG.7071;MSTRG.7099;MSTRG.976…
GO:0140096	e	catalytic activity, acting on a protein	539/4757	2026/21660	7.28e-06	0.0892	molecular_function	MSTRG.10020;MSTRG.11105;MSTRG.11793;MSTRG.14279;MSTRG.14951;MSTRG.14981;MSTRG.15767;MSTRG.16198;MSTRG.19912;MSTRG.20313;MSTRG.21068;MSTRG.22070;MSTRG.23134;MSTRG.28282;MSTRG.30912;MSTRG.33563;MSTRG.35947;MSTRG.36454;MSTRG.36467;MSTRG.36843;MSTRG.36944;MSTRG.39219;MSTRG.39434;MSTRG.39435;MSTRG.40666;MSTRG.40931;MSTRG.41235;MSTRG.42560;MSTRG.43551;MSTRG.44146;MSTRG.44991;MSTRG.5019;MSTRG.5217;MSTRG…
GO:0043408	e	regulation of MAPK cascade	136/4757	432/21660	7.32e-06	0.0897	biological_process	MSTRG.11563;MSTRG.11588;MSTRG.18688;MSTRG.18689;MSTRG.24253;MSTRG.25389;MSTRG.25541;MSTRG.26918;MSTRG.28861;MSTRG.30839;MSTRG.34906;MSTRG.36843;Pig.00205;Pig.00322;Pig.00499;Pig.01014;Pig.01018;Pig.01211;Pig.01379;Pig.01534;Pig.01965;Pig.02302;Pig.02618;Pig.02639;Pig.03198;Pig.03204;Pig.03228;Pig.03373;Pig.03415;Pig.03456;Pig.03539;Pig.03901;Pig.04112;Pig.04132;Pig.04167;Pig.04179;Pig.04512;Pig.0…
GO:0048646	e	anatomical structure formation involved in morphogenesis	148/4757	479/21660	7.34e-06	0.0899	biological_process	MSTRG.11769;MSTRG.14047;MSTRG.15767;MSTRG.24397;MSTRG.34737;MSTRG.36454;MSTRG.39950;MSTRG.40095;MSTRG.44991;MSTRG.9762;Pig.00229;Pig.00287;Pig.00325;Pig.00369;Pig.00383;Pig.00666;Pig.00998;Pig.01014;Pig.01064;Pig.01211;Pig.01291;Pig.01367;Pig.01378;Pig.01467;Pig.01968;Pig.02243;Pig.02293;Pig.02450;Pig.03067;Pig.03115;Pig.03198;Pig.03204;Pig.03265;Pig.03312;Pig.03415;Pig.03422;Pig.03539;Pig.03986;…
GO:0051239	e	regulation of multicellular organismal process	536/4757	1947/21660	7.49e-06	0.0917	biological_process	MSTRG.10736;MSTRG.11433;MSTRG.11563;MSTRG.11588;MSTRG.11793;MSTRG.14047;MSTRG.14611;MSTRG.15767;MSTRG.17355;MSTRG.18422;MSTRG.18689;MSTRG.19651;MSTRG.19912;MSTRG.20518;MSTRG.21692;MSTRG.21693;MSTRG.23174;MSTRG.24120;MSTRG.24397;MSTRG.25157;MSTRG.25389;MSTRG.26878;MSTRG.26918;MSTRG.27259;MSTRG.28543;MSTRG.28565;MSTRG.2866;MSTRG.29907;MSTRG.30131;MSTRG.30168;MSTRG.30839;MSTRG.31295;MSTRG.31383;MSTR…
GO:0097367	e	carbohydrate derivative binding	597/4757	2121/21660	7.6e-06	0.0931	molecular_function	MSTRG.10020;MSTRG.11755;MSTRG.11793;MSTRG.12783;MSTRG.12911;MSTRG.14301;MSTRG.14611;MSTRG.14981;MSTRG.15730;MSTRG.16198;MSTRG.16631;MSTRG.17387;MSTRG.18574;MSTRG.18688;MSTRG.18689;MSTRG.19651;MSTRG.19912;MSTRG.21068;MSTRG.2332;MSTRG.23899;MSTRG.259;MSTRG.26595;MSTRG.27826;MSTRG.28287;MSTRG.28372;MSTRG.28966;MSTRG.29120;MSTRG.29982;MSTRG.30157;MSTRG.30839;MSTRG.31613;MSTRG.32595;MSTRG.32928;MSTRG.…
GO:0000226	e	microtubule cytoskeleton organization	89/4757	261/21660	7.6e-06	0.0932	biological_process	MSTRG.11563;MSTRG.12911;MSTRG.19651;MSTRG.42587;MSTRG.7099;Pig.01018;Pig.01115;Pig.01655;Pig.02441;Pig.02621;Pig.02927;Pig.02996;Pig.03152;Pig.03503;Pig.04144;Pig.04486;Pig.04512;Pig.05786;Pig.06013;Pig.06361;Pig.07189;Pig.07425;Pig.07592;Pig.07594;Pig.07607;Pig.07909;Pig.08162;Pig.08555;Pig.08776;Pig.08831;Pig.08840;Pig.08922;Pig.09304;Pig.09309;Pig.09434;Pig.09765;Pig.09891;Pig.10255;Pig.10533;…
GO:0023051	e	regulation of signaling	620/4757	2183/21660	7.66e-06	0.0938	biological_process	MSTRG.10736;MSTRG.11563;MSTRG.11588;MSTRG.14611;MSTRG.14951;MSTRG.16697;MSTRG.17355;MSTRG.17387;MSTRG.18520;MSTRG.18688;MSTRG.18689;MSTRG.19912;MSTRG.20313;MSTRG.24120;MSTRG.24253;MSTRG.25389;MSTRG.25541;MSTRG.26918;MSTRG.28404;MSTRG.28543;MSTRG.28565;MSTRG.28861;MSTRG.29120;MSTRG.29907;MSTRG.29975;MSTRG.29976;MSTRG.30168;MSTRG.30839;MSTRG.31295;MSTRG.31383;MSTRG.3146;MSTRG.32304;MSTRG.33338;MSTR…
GO:0004672	e	protein kinase activity	176/4757	584/21660	7.69e-06	0.0942	molecular_function	MSTRG.10020;MSTRG.14981;MSTRG.16198;MSTRG.20313;MSTRG.21068;MSTRG.36454;MSTRG.36843;MSTRG.42560;MSTRG.5788;MSTRG.8963;Pig.00020;Pig.00171;Pig.00205;Pig.00253;Pig.00287;Pig.00431;Pig.00445;Pig.00474;Pig.00494;Pig.00499;Pig.00732;Pig.00943;Pig.00948;Pig.01218;Pig.01732;Pig.01733;Pig.02220;Pig.02225;Pig.02682;Pig.03119;Pig.03198;Pig.03224;Pig.03392;Pig.03415;Pig.03426;Pig.03480;Pig.03511;Pig.03541;P…
GO:0051246	e	regulation of protein metabolic process	461/4757	1715/21660	7.71e-06	0.0945	biological_process	MSTRG.10020;MSTRG.11563;MSTRG.11588;MSTRG.17355;MSTRG.17387;MSTRG.17860;MSTRG.18039;MSTRG.18520;MSTRG.18688;MSTRG.18689;MSTRG.2332;MSTRG.23599;MSTRG.24253;MSTRG.25389;MSTRG.25541;MSTRG.25783;MSTRG.26878;MSTRG.26918;MSTRG.26972;MSTRG.27826;MSTRG.28282;MSTRG.28861;MSTRG.29860;MSTRG.30564;MSTRG.30839;MSTRG.31373;MSTRG.31383;MSTRG.31888;MSTRG.32304;MSTRG.3307;MSTRG.33563;MSTRG.34906;MSTRG.36227;MSTRG…
GO:0070887	e	cellular response to chemical stimulus	295/4757	1053/21660	7.73e-06	0.0947	biological_process	MSTRG.11282;MSTRG.11563;MSTRG.11588;MSTRG.12911;MSTRG.13100;MSTRG.16794;MSTRG.17387;MSTRG.20797;MSTRG.2332;MSTRG.24540;MSTRG.25389;MSTRG.25541;MSTRG.26878;MSTRG.27259;MSTRG.28404;MSTRG.28867;MSTRG.29052;MSTRG.29120;MSTRG.29765;MSTRG.30131;MSTRG.30168;MSTRG.31373;MSTRG.31383;MSTRG.31613;MSTRG.33300;MSTRG.33338;MSTRG.34906;MSTRG.37007;MSTRG.39950;MSTRG.400;MSTRG.41711;MSTRG.43551;MSTRG.5019;MSTRG.5…
GO:0010647	e	positive regulation of cell communication	295/4757	1055/21660	7.85e-06	0.0961	biological_process	MSTRG.10736;MSTRG.11563;MSTRG.11588;MSTRG.14611;MSTRG.14951;MSTRG.18520;MSTRG.18688;MSTRG.18689;MSTRG.19912;MSTRG.24120;MSTRG.24253;MSTRG.25389;MSTRG.25541;MSTRG.26918;MSTRG.28543;MSTRG.28565;MSTRG.28861;MSTRG.29120;MSTRG.29975;MSTRG.29976;MSTRG.30168;MSTRG.30839;MSTRG.31295;MSTRG.3146;MSTRG.3397;MSTRG.34906;MSTRG.35241;MSTRG.35947;MSTRG.36843;MSTRG.37007;MSTRG.39950;MSTRG.42587;MSTRG.43551;MSTRG…
GO:0048856	e	anatomical structure development	521/4757	1849/21660	7.86e-06	0.0963	biological_process	MSTRG.13207;MSTRG.16794;MSTRG.21692;MSTRG.21693;MSTRG.24120;MSTRG.24397;MSTRG.24540;MSTRG.24836;MSTRG.25157;MSTRG.25389;MSTRG.26878;MSTRG.29907;MSTRG.29975;MSTRG.29976;MSTRG.30131;MSTRG.30564;MSTRG.30948;MSTRG.31383;MSTRG.31613;MSTRG.32304;MSTRG.32673;MSTRG.32928;MSTRG.3307;MSTRG.33563;MSTRG.34248;MSTRG.34737;MSTRG.34906;MSTRG.35241;MSTRG.36454;MSTRG.36467;MSTRG.37007;MSTRG.37743;MSTRG.39950;MSTR…
GO:0032963	e	collagen metabolic process	21/4757	38/21660	7.91e-06	0.0969	biological_process	MSTRG.11793;MSTRG.24540;MSTRG.44627;Pig.00422;Pig.01501;Pig.02595;Pig.05695;Pig.07166;Pig.08890;Pig.09770;Pig.11930;Pig.14500;Pig.17787;Pig.18714;Pig.18902;Pig.19079;Pig.20033;Pig.20330;Pig.21437;Pig.22011;Pig.23693
GO:0071310	e	cellular response to organic substance	246/4757	860/21660	7.98e-06	0.0978	biological_process	MSTRG.11563;MSTRG.11588;MSTRG.12911;MSTRG.17387;MSTRG.20797;MSTRG.2332;MSTRG.24540;MSTRG.25389;MSTRG.25541;MSTRG.26878;MSTRG.27259;MSTRG.28404;MSTRG.28867;MSTRG.29052;MSTRG.29120;MSTRG.30131;MSTRG.30168;MSTRG.31383;MSTRG.31613;MSTRG.33300;MSTRG.33338;MSTRG.34906;MSTRG.37007;MSTRG.39950;MSTRG.400;MSTRG.41711;MSTRG.43551;MSTRG.5352;MSTRG.5746;MSTRG.9364;Pig.00099;Pig.00320;Pig.00369;Pig.00422;Pig.0…
GO:0048583	e	regulation of response to stimulus	686/4757	2511/21660	8.06e-06	0.0987	biological_process	MSTRG.10736;MSTRG.11288;MSTRG.11563;MSTRG.11588;MSTRG.14047;MSTRG.14611;MSTRG.14951;MSTRG.17355;MSTRG.17387;MSTRG.18422;MSTRG.18520;MSTRG.18688;MSTRG.18689;MSTRG.19912;MSTRG.20313;MSTRG.24120;MSTRG.24210;MSTRG.24253;MSTRG.25389;MSTRG.25541;MSTRG.26918;MSTRG.28404;MSTRG.28543;MSTRG.28565;MSTRG.28861;MSTRG.29052;MSTRG.29120;MSTRG.29907;MSTRG.29975;MSTRG.29976;MSTRG.30131;MSTRG.30168;MSTRG.30839;MST…
GO:0035639	e	purine ribonucleoside triphosphate binding	514/4757	1854/21660	8.06e-06	0.0987	molecular_function	MSTRG.10020;MSTRG.11755;MSTRG.12783;MSTRG.12911;MSTRG.14301;MSTRG.14981;MSTRG.15730;MSTRG.16198;MSTRG.16631;MSTRG.17387;MSTRG.18574;MSTRG.18688;MSTRG.18689;MSTRG.19651;MSTRG.19912;MSTRG.21068;MSTRG.2332;MSTRG.23899;MSTRG.259;MSTRG.26595;MSTRG.27826;MSTRG.28287;MSTRG.28372;MSTRG.28966;MSTRG.29120;MSTRG.29982;MSTRG.30157;MSTRG.30839;MSTRG.31613;MSTRG.33343;MSTRG.36454;MSTRG.36843;MSTRG.36944;MSTRG.…
GO:0010646	e	regulation of cell communication	615/4757	2166/21660	8.08e-06	0.099	biological_process	MSTRG.10736;MSTRG.11563;MSTRG.11588;MSTRG.14611;MSTRG.14951;MSTRG.17355;MSTRG.17387;MSTRG.18520;MSTRG.18688;MSTRG.18689;MSTRG.19912;MSTRG.20313;MSTRG.24120;MSTRG.24253;MSTRG.25389;MSTRG.25541;MSTRG.26918;MSTRG.28404;MSTRG.28543;MSTRG.28565;MSTRG.28861;MSTRG.29120;MSTRG.29907;MSTRG.29975;MSTRG.29976;MSTRG.30168;MSTRG.30839;MSTRG.31295;MSTRG.31383;MSTRG.3146;MSTRG.32304;MSTRG.33338;MSTRG.3397;MSTRG…
GO:0032553	e	ribonucleotide binding	532/4757	1909/21660	8.09e-06	0.0992	molecular_function	MSTRG.10020;MSTRG.11755;MSTRG.12783;MSTRG.12911;MSTRG.14301;MSTRG.14981;MSTRG.15730;MSTRG.16198;MSTRG.16631;MSTRG.17387;MSTRG.18574;MSTRG.18688;MSTRG.18689;MSTRG.19651;MSTRG.19912;MSTRG.21068;MSTRG.2332;MSTRG.23899;MSTRG.259;MSTRG.26595;MSTRG.27826;MSTRG.28287;MSTRG.28372;MSTRG.28966;MSTRG.29120;MSTRG.29982;MSTRG.30157;MSTRG.30839;MSTRG.31613;MSTRG.33343;MSTRG.36208;MSTRG.36454;MSTRG.36843;MSTRG.…
GO:0032502	e	developmental process	794/4757	2982/21660	8.32e-06	0.102	biological_process	MSTRG.11563;MSTRG.11769;MSTRG.13207;MSTRG.14047;MSTRG.15767;MSTRG.16697;MSTRG.16794;MSTRG.16809;MSTRG.18422;MSTRG.20518;MSTRG.21692;MSTRG.21693;MSTRG.24120;MSTRG.24397;MSTRG.24540;MSTRG.24836;MSTRG.25157;MSTRG.25389;MSTRG.26878;MSTRG.27259;MSTRG.28861;MSTRG.28867;MSTRG.29116;MSTRG.29251;MSTRG.29412;MSTRG.29907;MSTRG.29975;MSTRG.29976;MSTRG.30131;MSTRG.30564;MSTRG.30948;MSTRG.31383;MSTRG.31613;MST…
GO:0051130	e	positive regulation of cellular component organization	218/4757	750/21660	8.35e-06	0.102	biological_process	MSTRG.10020;MSTRG.10736;MSTRG.11588;MSTRG.13100;MSTRG.14611;MSTRG.17387;MSTRG.18567;MSTRG.19651;MSTRG.23599;MSTRG.24120;MSTRG.24253;MSTRG.25389;MSTRG.29975;MSTRG.29976;MSTRG.35241;MSTRG.36227;MSTRG.400;MSTRG.41235;MSTRG.41711;MSTRG.43256;MSTRG.9020;MSTRG.9364;Pig.00322;Pig.00389;Pig.00732;Pig.00948;Pig.00998;Pig.01046;Pig.01655;Pig.01755;Pig.01912;Pig.02243;Pig.02339;Pig.02371;Pig.02678;Pig.02946…
GO:0043168	e	anion binding	717/4757	2594/21660	8.55e-06	0.105	molecular_function	MSTRG.10020;MSTRG.11755;MSTRG.12783;MSTRG.12911;MSTRG.14301;MSTRG.14981;MSTRG.15730;MSTRG.16198;MSTRG.16631;MSTRG.17387;MSTRG.18574;MSTRG.18688;MSTRG.18689;MSTRG.19651;MSTRG.19912;MSTRG.21068;MSTRG.2332;MSTRG.23899;MSTRG.24785;MSTRG.259;MSTRG.26595;MSTRG.27826;MSTRG.28287;MSTRG.28372;MSTRG.28404;MSTRG.28499;MSTRG.28966;MSTRG.29116;MSTRG.29120;MSTRG.29982;MSTRG.30157;MSTRG.30839;MSTRG.31383;MSTRG.…
GO:0098772	e	molecular function regulator	635/4757	2429/21660	8.57e-06	0.105	molecular_function	MSTRG.10349;MSTRG.11563;MSTRG.11755;MSTRG.13119;MSTRG.13161;MSTRG.17387;MSTRG.18039;MSTRG.18520;MSTRG.20313;MSTRG.21023;MSTRG.21760;MSTRG.24397;MSTRG.24836;MSTRG.25102;MSTRG.25157;MSTRG.25541;MSTRG.25783;MSTRG.28282;MSTRG.283;MSTRG.28404;MSTRG.28861;MSTRG.29412;MSTRG.29765;MSTRG.29860;MSTRG.29907;MSTRG.30131;MSTRG.30168;MSTRG.31295;MSTRG.31383;MSTRG.32928;MSTRG.33792;MSTRG.35241;MSTRG.37743;MSTRG…
GO:0007165	e	signal transduction	771/4757	2777/21660	8.75e-06	0.107	biological_process	MSTRG.10736;MSTRG.11288;MSTRG.11389;MSTRG.11433;MSTRG.11563;MSTRG.11755;MSTRG.13119;MSTRG.13161;MSTRG.13408;MSTRG.13995;MSTRG.15767;MSTRG.16794;MSTRG.17139;MSTRG.18422;MSTRG.18688;MSTRG.18689;MSTRG.19912;MSTRG.20313;MSTRG.23440;MSTRG.24120;MSTRG.24253;MSTRG.24540;MSTRG.25389;MSTRG.26878;MSTRG.27259;MSTRG.283;MSTRG.28404;MSTRG.28543;MSTRG.29116;MSTRG.29120;MSTRG.29860;MSTRG.29907;MSTRG.30131;MSTRG…
GO:0005829	e	cytosol	684/4757	2641/21660	8.9e-06	0.109	cellular_component	MSTRG.10736;MSTRG.12911;MSTRG.13346;MSTRG.13347;MSTRG.13405;MSTRG.16697;MSTRG.16895;MSTRG.17387;MSTRG.17732;MSTRG.17860;MSTRG.18688;MSTRG.18689;MSTRG.18963;MSTRG.19651;MSTRG.19912;MSTRG.20518;MSTRG.20975;MSTRG.22070;MSTRG.2332;MSTRG.24210;MSTRG.24836;MSTRG.25868;MSTRG.259;MSTRG.26878;MSTRG.26972;MSTRG.28404;MSTRG.28861;MSTRG.28867;MSTRG.29085;MSTRG.29116;MSTRG.29251;MSTRG.29372;MSTRG.29860;MSTRG.…
GO:0009893	e	positive regulation of metabolic process	599/4757	2312/21660	8.91e-06	0.109	biological_process	MSTRG.10020;MSTRG.11530;MSTRG.11563;MSTRG.11588;MSTRG.13100;MSTRG.13161;MSTRG.14611;MSTRG.16697;MSTRG.17387;MSTRG.17860;MSTRG.18520;MSTRG.18567;MSTRG.18688;MSTRG.18689;MSTRG.19651;MSTRG.21023;MSTRG.21692;MSTRG.21693;MSTRG.23174;MSTRG.23599;MSTRG.24120;MSTRG.24253;MSTRG.24397;MSTRG.25157;MSTRG.25389;MSTRG.25541;MSTRG.26878;MSTRG.26918;MSTRG.283;MSTRG.28543;MSTRG.28861;MSTRG.29907;MSTRG.30131;MSTRG…
GO:0048523	e	negative regulation of cellular process	818/4757	2971/21660	9.01e-06	0.11	biological_process	MSTRG.10020;MSTRG.10736;MSTRG.11563;MSTRG.11588;MSTRG.11769;MSTRG.13100;MSTRG.13535;MSTRG.14047;MSTRG.14611;MSTRG.15767;MSTRG.17387;MSTRG.17860;MSTRG.18039;MSTRG.18422;MSTRG.18689;MSTRG.19912;MSTRG.22070;MSTRG.24120;MSTRG.24397;MSTRG.25157;MSTRG.25389;MSTRG.25783;MSTRG.26878;MSTRG.27826;MSTRG.28282;MSTRG.28404;MSTRG.28565;MSTRG.28861;MSTRG.29085;MSTRG.29860;MSTRG.29900;MSTRG.29907;MSTRG.30062;MST…
GO:0048519	e	negative regulation of biological process	904/4757	3341/21660	9.3e-06	0.114	biological_process	MSTRG.10020;MSTRG.10736;MSTRG.11563;MSTRG.11588;MSTRG.11769;MSTRG.11793;MSTRG.12124;MSTRG.13100;MSTRG.13535;MSTRG.14047;MSTRG.14611;MSTRG.15767;MSTRG.16895;MSTRG.17387;MSTRG.17860;MSTRG.18039;MSTRG.18422;MSTRG.18689;MSTRG.19912;MSTRG.20975;MSTRG.22070;MSTRG.24120;MSTRG.24397;MSTRG.25157;MSTRG.25389;MSTRG.25783;MSTRG.26878;MSTRG.27259;MSTRG.27826;MSTRG.28282;MSTRG.28404;MSTRG.28543;MSTRG.28565;MST…
GO:0046872	e	metal ion binding	820/4757	3218/21660	9.33e-06	0.114	molecular_function	MSTRG.10020;MSTRG.10349;MSTRG.11433;MSTRG.11563;MSTRG.13161;MSTRG.13207;MSTRG.13346;MSTRG.13347;MSTRG.14301;MSTRG.14951;MSTRG.15730;MSTRG.16096;MSTRG.16394;MSTRG.16670;MSTRG.16809;MSTRG.17118;MSTRG.17355;MSTRG.17866;MSTRG.18422;MSTRG.20313;MSTRG.20584;MSTRG.20797;MSTRG.21692;MSTRG.21693;MSTRG.21852;MSTRG.24210;MSTRG.24540;MSTRG.259;MSTRG.25986;MSTRG.26972;MSTRG.28282;MSTRG.28917;MSTRG.29907;MSTRG…
GO:0051179	e	localization	736/4757	2870/21660	9.36e-06	0.115	biological_process	MSTRG.10736;MSTRG.11563;MSTRG.11590;MSTRG.13100;MSTRG.13207;MSTRG.13405;MSTRG.14047;MSTRG.14449;MSTRG.16697;MSTRG.16895;MSTRG.17387;MSTRG.18039;MSTRG.18520;MSTRG.19651;MSTRG.19912;MSTRG.22070;MSTRG.22502;MSTRG.23134;MSTRG.2332;MSTRG.24253;MSTRG.25102;MSTRG.25389;MSTRG.25541;MSTRG.26972;MSTRG.28323;MSTRG.28565;MSTRG.28794;MSTRG.28867;MSTRG.28970;MSTRG.29116;MSTRG.29120;MSTRG.30131;MSTRG.30157;MSTR…
GO:0008285	e	negative regulation of cell population proliferation	129/4757	408/21660	9.42e-06	0.115	biological_process	MSTRG.14047;MSTRG.15767;MSTRG.18422;MSTRG.18689;MSTRG.24120;MSTRG.25157;MSTRG.31383;MSTRG.32304;Pig.00229;Pig.00253;Pig.00389;Pig.00431;Pig.01014;Pig.01018;Pig.01378;Pig.01379;Pig.01427;Pig.01857;Pig.01911;Pig.01994;Pig.02580;Pig.03131;Pig.03228;Pig.03265;Pig.03303;Pig.03415;Pig.03422;Pig.04179;Pig.04298;Pig.04476;Pig.04512;Pig.04909;Pig.04920;Pig.04935;Pig.05634;Pig.05696;Pig.05780;Pig.06031;Pig…
GO:0016043	e	cellular component organization	923/4757	3364/21660	9.84e-06	0.121	biological_process	MSTRG.10020;MSTRG.10736;MSTRG.11288;MSTRG.11433;MSTRG.11563;MSTRG.11588;MSTRG.11769;MSTRG.12911;MSTRG.13042;MSTRG.13207;MSTRG.13405;MSTRG.13636;MSTRG.14047;MSTRG.14301;MSTRG.14981;MSTRG.15767;MSTRG.16794;MSTRG.16895;MSTRG.17387;MSTRG.18422;MSTRG.18567;MSTRG.19651;MSTRG.20518;MSTRG.22070;MSTRG.24253;MSTRG.24540;MSTRG.24786;MSTRG.25389;MSTRG.25541;MSTRG.25783;MSTRG.26878;MSTRG.29116;MSTRG.29147;MST…
GO:0048522	e	positive regulation of cellular process	914/4757	3451/21660	9.88e-06	0.121	biological_process	MSTRG.10020;MSTRG.10736;MSTRG.11288;MSTRG.11433;MSTRG.11530;MSTRG.11563;MSTRG.11588;MSTRG.13100;MSTRG.13161;MSTRG.13636;MSTRG.14611;MSTRG.14951;MSTRG.16697;MSTRG.17387;MSTRG.17860;MSTRG.18039;MSTRG.18422;MSTRG.18520;MSTRG.18567;MSTRG.18688;MSTRG.18689;MSTRG.19651;MSTRG.19912;MSTRG.20518;MSTRG.21023;MSTRG.22070;MSTRG.23599;MSTRG.24120;MSTRG.24210;MSTRG.24253;MSTRG.24397;MSTRG.25157;MSTRG.25389;MST…
GO:0043169	e	cation binding	833/4757	3282/21660	9.88e-06	0.121	molecular_function	MSTRG.10020;MSTRG.10349;MSTRG.11433;MSTRG.11563;MSTRG.13161;MSTRG.13207;MSTRG.13346;MSTRG.13347;MSTRG.14301;MSTRG.14951;MSTRG.15730;MSTRG.16096;MSTRG.16394;MSTRG.16670;MSTRG.16809;MSTRG.17118;MSTRG.17355;MSTRG.17866;MSTRG.18422;MSTRG.20313;MSTRG.20584;MSTRG.20797;MSTRG.21692;MSTRG.21693;MSTRG.21852;MSTRG.24210;MSTRG.24540;MSTRG.259;MSTRG.25986;MSTRG.26972;MSTRG.28282;MSTRG.28917;MSTRG.29116;MSTRG…
GO:0017048	e	Rho GTPase binding	53/4757	137/21660	9.91e-06	0.121	molecular_function	MSTRG.11563;MSTRG.20313;MSTRG.28404;MSTRG.35001;MSTRG.42587;MSTRG.5788;Pig.01894;Pig.02479;Pig.02628;Pig.02776;Pig.04284;Pig.05457;Pig.05714;Pig.05824;Pig.05834;Pig.06498;Pig.06725;Pig.07605;Pig.08383;Pig.08515;Pig.08922;Pig.08934;Pig.09621;Pig.10533;Pig.10552;Pig.10909;Pig.11763;Pig.12287;Pig.12880;Pig.12881;Pig.13262;Pig.13503;Pig.13878;Pig.14145;Pig.14258;Pig.14534;Pig.14711;Pig.16145;Pig.1703…
GO:0071840	e	cellular component organization or biogenesis	927/4757	3422/21660	1.02e-05	0.125	biological_process	MSTRG.10020;MSTRG.10736;MSTRG.11288;MSTRG.11433;MSTRG.11563;MSTRG.11588;MSTRG.11769;MSTRG.12911;MSTRG.13042;MSTRG.13207;MSTRG.13405;MSTRG.13636;MSTRG.14047;MSTRG.14301;MSTRG.14981;MSTRG.15767;MSTRG.16794;MSTRG.16895;MSTRG.17387;MSTRG.18422;MSTRG.18567;MSTRG.19651;MSTRG.20518;MSTRG.22070;MSTRG.24253;MSTRG.24540;MSTRG.24786;MSTRG.25389;MSTRG.25541;MSTRG.25783;MSTRG.26878;MSTRG.29116;MSTRG.29147;MST…
GO:0048518	e	positive regulation of biological process	994/4757	3833/21660	1.03e-05	0.127	biological_process	MSTRG.10020;MSTRG.10736;MSTRG.11288;MSTRG.11433;MSTRG.11530;MSTRG.11563;MSTRG.11588;MSTRG.13100;MSTRG.13161;MSTRG.13636;MSTRG.14611;MSTRG.14951;MSTRG.16697;MSTRG.17355;MSTRG.17387;MSTRG.17860;MSTRG.18039;MSTRG.18422;MSTRG.18520;MSTRG.18567;MSTRG.18688;MSTRG.18689;MSTRG.19651;MSTRG.19912;MSTRG.20518;MSTRG.21023;MSTRG.21692;MSTRG.21693;MSTRG.22070;MSTRG.23174;MSTRG.23599;MSTRG.24120;MSTRG.24210;MST…
GO:0051171	e	regulation of nitrogen compound metabolic process	916/4757	3655/21660	1.05e-05	0.129	biological_process	MSTRG.10020;MSTRG.10736;MSTRG.11530;MSTRG.11563;MSTRG.11588;MSTRG.11755;MSTRG.13100;MSTRG.13161;MSTRG.13535;MSTRG.13636;MSTRG.14611;MSTRG.17355;MSTRG.17387;MSTRG.17860;MSTRG.18039;MSTRG.18520;MSTRG.18567;MSTRG.18688;MSTRG.18689;MSTRG.19912;MSTRG.21023;MSTRG.22070;MSTRG.2332;MSTRG.23599;MSTRG.24120;MSTRG.24253;MSTRG.24397;MSTRG.25157;MSTRG.25389;MSTRG.25541;MSTRG.25783;MSTRG.26878;MSTRG.26918;MSTR…
GO:0051348	e	negative regulation of transferase activity	57/4757	151/21660	1.07e-05	0.132	biological_process	MSTRG.11588;Pig.00286;Pig.01018;Pig.01378;Pig.01460;Pig.01475;Pig.02060;Pig.02190;Pig.02639;Pig.02906;Pig.03140;Pig.03198;Pig.03228;Pig.03541;Pig.03739;Pig.04512;Pig.04829;Pig.05780;Pig.05824;Pig.06451;Pig.06860;Pig.06874;Pig.07151;Pig.07437;Pig.07458;Pig.07555;Pig.07928;Pig.08378;Pig.09035;Pig.09226;Pig.10013;Pig.10040;Pig.10360;Pig.10515;Pig.10730;Pig.10826;Pig.10831;Pig.11361;Pig.12464;Pig.132…
GO:0019222	e	regulation of metabolic process	1105/4757	4418/21660	1.08e-05	0.132	biological_process	MSTRG.10020;MSTRG.10736;MSTRG.11530;MSTRG.11563;MSTRG.11588;MSTRG.11755;MSTRG.12124;MSTRG.13100;MSTRG.13161;MSTRG.13535;MSTRG.13636;MSTRG.14611;MSTRG.16697;MSTRG.16895;MSTRG.17355;MSTRG.17387;MSTRG.17860;MSTRG.18039;MSTRG.18520;MSTRG.18567;MSTRG.18688;MSTRG.18689;MSTRG.19651;MSTRG.19912;MSTRG.20975;MSTRG.21023;MSTRG.21692;MSTRG.21693;MSTRG.22070;MSTRG.23174;MSTRG.2332;MSTRG.23599;MSTRG.24120;MSTR…
GO:0030705	e	cytoskeleton-dependent intracellular transport	46/4757	114/21660	1.1e-05	0.134	biological_process	MSTRG.13405;MSTRG.19651;MSTRG.29120;MSTRG.32928;MSTRG.39434;MSTRG.40404;Pig.00411;Pig.01046;Pig.01115;Pig.01300;Pig.02284;Pig.02843;Pig.04231;Pig.04920;Pig.07424;Pig.07877;Pig.08555;Pig.09360;Pig.09434;Pig.11409;Pig.11502;Pig.11650;Pig.11844;Pig.12343;Pig.12464;Pig.12718;Pig.13461;Pig.15023;Pig.16324;Pig.16349;Pig.16905;Pig.17049;Pig.17492;Pig.17795;Pig.17869;Pig.17899;Pig.18623;Pig.18992;Pig.190…
GO:0005515	e	protein binding	1380/4757	5149/21660	1.1e-05	0.135	molecular_function	MSTRG.10020;MSTRG.10736;MSTRG.11282;MSTRG.11288;MSTRG.11389;MSTRG.11433;MSTRG.11530;MSTRG.11563;MSTRG.11588;MSTRG.11769;MSTRG.11793;MSTRG.12719;MSTRG.12783;MSTRG.12911;MSTRG.12964;MSTRG.13100;MSTRG.14047;MSTRG.14301;MSTRG.14611;MSTRG.15463;MSTRG.15767;MSTRG.16631;MSTRG.16794;MSTRG.17355;MSTRG.17387;MSTRG.17625;MSTRG.17866;MSTRG.18422;MSTRG.18567;MSTRG.18689;MSTRG.19651;MSTRG.19912;MSTRG.20313;MST…
GO:0031323	e	regulation of cellular metabolic process	978/4757	3914/21660	1.1e-05	0.135	biological_process	MSTRG.10020;MSTRG.10736;MSTRG.11530;MSTRG.11563;MSTRG.11588;MSTRG.11755;MSTRG.13100;MSTRG.13161;MSTRG.13535;MSTRG.13636;MSTRG.14611;MSTRG.16697;MSTRG.17355;MSTRG.17387;MSTRG.17860;MSTRG.18039;MSTRG.18520;MSTRG.18567;MSTRG.18688;MSTRG.18689;MSTRG.19912;MSTRG.21023;MSTRG.22070;MSTRG.2332;MSTRG.23599;MSTRG.24120;MSTRG.24253;MSTRG.24397;MSTRG.25157;MSTRG.25389;MSTRG.25541;MSTRG.25783;MSTRG.25868;MSTR…
GO:0090092	e	regulation of transmembrane receptor protein serine/threonine kinase signaling pathway	53/4757	138/21660	1.12e-05	0.138	biological_process	MSTRG.24120;MSTRG.8216;MSTRG.9364;Pig.01321;Pig.01378;Pig.01379;Pig.01427;Pig.01911;Pig.02215;Pig.02926;Pig.02935;Pig.03401;Pig.03422;Pig.03539;Pig.04275;Pig.04476;Pig.05214;Pig.06325;Pig.06334;Pig.07051;Pig.07278;Pig.07297;Pig.08378;Pig.08963;Pig.09027;Pig.09081;Pig.10013;Pig.10020;Pig.10357;Pig.11154;Pig.11965;Pig.12080;Pig.12371;Pig.12399;Pig.12486;Pig.12899;Pig.13111;Pig.13363;Pig.13769;Pig.1…
GO:0051272	e	positive regulation of cellular component movement	107/4757	329/21660	1.15e-05	0.14	biological_process	MSTRG.11563;MSTRG.18689;MSTRG.26918;MSTRG.29120;MSTRG.30839;MSTRG.35241;MSTRG.400;Pig.00205;Pig.00325;Pig.00331;Pig.00332;Pig.00369;Pig.01014;Pig.01317;Pig.02217;Pig.02225;Pig.02339;Pig.02487;Pig.03152;Pig.03422;Pig.03539;Pig.03575;Pig.03901;Pig.04112;Pig.04167;Pig.04179;Pig.04512;Pig.04909;Pig.05027;Pig.05367;Pig.05436;Pig.05991;Pig.06031;Pig.06281;Pig.06435;Pig.06860;Pig.07070;Pig.07288;Pig.075…
GO:0060255	e	regulation of macromolecule metabolic process	1017/4757	4090/21660	1.16e-05	0.143	biological_process	MSTRG.10020;MSTRG.10736;MSTRG.11530;MSTRG.11563;MSTRG.11588;MSTRG.11755;MSTRG.12124;MSTRG.13100;MSTRG.13161;MSTRG.13535;MSTRG.13636;MSTRG.14611;MSTRG.16697;MSTRG.16895;MSTRG.17355;MSTRG.17387;MSTRG.17860;MSTRG.18039;MSTRG.18520;MSTRG.18567;MSTRG.18688;MSTRG.18689;MSTRG.19912;MSTRG.21023;MSTRG.21692;MSTRG.21693;MSTRG.22070;MSTRG.2332;MSTRG.23599;MSTRG.24120;MSTRG.24253;MSTRG.24397;MSTRG.25157;MSTR…
GO:0080090	e	regulation of primary metabolic process	934/4757	3750/21660	1.17e-05	0.143	biological_process	MSTRG.10020;MSTRG.10736;MSTRG.11530;MSTRG.11563;MSTRG.11588;MSTRG.11755;MSTRG.13100;MSTRG.13161;MSTRG.13535;MSTRG.13636;MSTRG.14611;MSTRG.17355;MSTRG.17387;MSTRG.17860;MSTRG.18039;MSTRG.18520;MSTRG.18567;MSTRG.18688;MSTRG.18689;MSTRG.19912;MSTRG.20975;MSTRG.21023;MSTRG.22070;MSTRG.23174;MSTRG.2332;MSTRG.23599;MSTRG.24120;MSTRG.24253;MSTRG.24397;MSTRG.25157;MSTRG.25389;MSTRG.25541;MSTRG.25783;MSTR…
GO:0043167	e	ion binding	1384/4757	5282/21660	1.2e-05	0.147	molecular_function	MSTRG.10020;MSTRG.10349;MSTRG.11433;MSTRG.11563;MSTRG.11755;MSTRG.12783;MSTRG.12911;MSTRG.13161;MSTRG.13207;MSTRG.13346;MSTRG.13347;MSTRG.14301;MSTRG.14951;MSTRG.14981;MSTRG.15730;MSTRG.16096;MSTRG.16198;MSTRG.16394;MSTRG.16631;MSTRG.16670;MSTRG.16809;MSTRG.17118;MSTRG.17355;MSTRG.17387;MSTRG.17866;MSTRG.18422;MSTRG.18574;MSTRG.18688;MSTRG.18689;MSTRG.19651;MSTRG.19912;MSTRG.20313;MSTRG.20584;MST…
GO:0022402	e	cell cycle process	177/4757	598/21660	1.23e-05	0.151	biological_process	MSTRG.11563;MSTRG.19651;MSTRG.24786;MSTRG.32673;MSTRG.36843;MSTRG.39219;MSTRG.42587;MSTRG.7071;MSTRG.7099;MSTRG.8216;Pig.00229;Pig.00445;Pig.00578;Pig.00867;Pig.01018;Pig.01655;Pig.01733;Pig.02022;Pig.02673;Pig.02776;Pig.02843;Pig.03107;Pig.03152;Pig.03415;Pig.03422;Pig.03541;Pig.04144;Pig.04256;Pig.04290;Pig.04318;Pig.04486;Pig.04512;Pig.04868;Pig.04875;Pig.05529;Pig.05534;Pig.05786;Pig.05866;Pi…
GO:0065007	e	biological regulation	2035/4757	8164/21660	1.24e-05	0.152	biological_process	MSTRG.10020;MSTRG.10736;MSTRG.11288;MSTRG.11389;MSTRG.11433;MSTRG.11530;MSTRG.11563;MSTRG.11588;MSTRG.11755;MSTRG.11769;MSTRG.11793;MSTRG.12124;MSTRG.13100;MSTRG.13119;MSTRG.13161;MSTRG.13207;MSTRG.13408;MSTRG.13535;MSTRG.13636;MSTRG.13995;MSTRG.14047;MSTRG.14611;MSTRG.14951;MSTRG.15463;MSTRG.15767;MSTRG.16697;MSTRG.16794;MSTRG.16895;MSTRG.17139;MSTRG.17355;MSTRG.17387;MSTRG.17860;MSTRG.18039;MST…
GO:0050789	e	regulation of biological process	1959/4757	7737/21660	1.25e-05	0.154	biological_process	MSTRG.10020;MSTRG.10736;MSTRG.11288;MSTRG.11389;MSTRG.11433;MSTRG.11530;MSTRG.11563;MSTRG.11588;MSTRG.11755;MSTRG.11769;MSTRG.11793;MSTRG.12124;MSTRG.13100;MSTRG.13119;MSTRG.13161;MSTRG.13207;MSTRG.13408;MSTRG.13535;MSTRG.13636;MSTRG.13995;MSTRG.14047;MSTRG.14611;MSTRG.14951;MSTRG.15463;MSTRG.15767;MSTRG.16697;MSTRG.16794;MSTRG.16895;MSTRG.17139;MSTRG.17355;MSTRG.17387;MSTRG.17860;MSTRG.18039;MST…
GO:0005488	e	binding	2674/4757	10698/21660	1.26e-05	0.154	molecular_function	MSTRG.10020;MSTRG.10349;MSTRG.10736;MSTRG.11282;MSTRG.11288;MSTRG.11389;MSTRG.11433;MSTRG.11530;MSTRG.11563;MSTRG.11588;MSTRG.11755;MSTRG.11769;MSTRG.11793;MSTRG.12124;MSTRG.12719;MSTRG.12783;MSTRG.12911;MSTRG.12964;MSTRG.13042;MSTRG.13100;MSTRG.13161;MSTRG.13207;MSTRG.13346;MSTRG.13347;MSTRG.13535;MSTRG.13636;MSTRG.14047;MSTRG.14279;MSTRG.14301;MSTRG.14449;MSTRG.14611;MSTRG.14951;MSTRG.14981;MST…
GO:0008150	e	biological_process	3132/4757	13235/21660	1.3e-05	0.159	biological_process	MSTRG.10020;MSTRG.10199;MSTRG.10736;MSTRG.11105;MSTRG.11282;MSTRG.11288;MSTRG.11316;MSTRG.11389;MSTRG.11433;MSTRG.11530;MSTRG.11563;MSTRG.11588;MSTRG.11590;MSTRG.11755;MSTRG.11769;MSTRG.11793;MSTRG.11893;MSTRG.12124;MSTRG.12719;MSTRG.12911;MSTRG.12964;MSTRG.13042;MSTRG.13100;MSTRG.13119;MSTRG.13161;MSTRG.13207;MSTRG.13346;MSTRG.13347;MSTRG.13405;MSTRG.13408;MSTRG.13455;MSTRG.13535;MSTRG.13636;MST…
GO:0050794	e	regulation of cellular process	1865/4757	7297/21660	1.31e-05	0.16	biological_process	MSTRG.10020;MSTRG.10736;MSTRG.11288;MSTRG.11389;MSTRG.11433;MSTRG.11530;MSTRG.11563;MSTRG.11588;MSTRG.11755;MSTRG.11769;MSTRG.13100;MSTRG.13119;MSTRG.13161;MSTRG.13207;MSTRG.13408;MSTRG.13535;MSTRG.13636;MSTRG.13995;MSTRG.14047;MSTRG.14611;MSTRG.14951;MSTRG.15463;MSTRG.15767;MSTRG.16697;MSTRG.16794;MSTRG.17139;MSTRG.17355;MSTRG.17387;MSTRG.17860;MSTRG.18039;MSTRG.18422;MSTRG.18520;MSTRG.18567;MST…
GO:0051056	e	regulation of small GTPase mediated signal transduction	75/4757	214/21660	1.31e-05	0.16	biological_process	MSTRG.11563;MSTRG.20313;MSTRG.28404;MSTRG.37007;MSTRG.5788;MSTRG.9469;Pig.00159;Pig.01018;Pig.01894;Pig.01927;Pig.02190;Pig.02450;Pig.02479;Pig.02628;Pig.03152;Pig.03198;Pig.04112;Pig.04284;Pig.04349;Pig.04512;Pig.04841;Pig.05227;Pig.05457;Pig.05670;Pig.05714;Pig.05834;Pig.06685;Pig.06854;Pig.07402;Pig.08287;Pig.08383;Pig.08443;Pig.08515;Pig.08572;Pig.08922;Pig.09063;Pig.09189;Pig.09582;Pig.09621…
GO:0045595	e	regulation of cell differentiation	301/4757	1094/21660	1.33e-05	0.163	biological_process	MSTRG.11563;MSTRG.18422;MSTRG.19912;MSTRG.20518;MSTRG.24120;MSTRG.24210;MSTRG.25157;MSTRG.25389;MSTRG.26878;MSTRG.28861;MSTRG.30131;MSTRG.31383;MSTRG.33338;MSTRG.35241;MSTRG.36227;MSTRG.36467;MSTRG.37007;MSTRG.39950;MSTRG.400;MSTRG.40095;MSTRG.42587;MSTRG.44627;MSTRG.44771;MSTRG.44991;MSTRG.5352;Pig.00099;Pig.00145;Pig.00308;Pig.00325;Pig.00331;Pig.00332;Pig.00369;Pig.00389;Pig.00431;Pig.00485;Pi…
GO:0044853	e	plasma membrane raft	29/4757	61/21660	1.35e-05	0.165	cellular_component	MSTRG.17732;MSTRG.18039;MSTRG.2479;Pig.00073;Pig.00751;Pig.00780;Pig.01317;Pig.01368;Pig.01378;Pig.01379;Pig.04576;Pig.05113;Pig.05623;Pig.06451;Pig.07070;Pig.07173;Pig.07226;Pig.07928;Pig.09951;Pig.11410;Pig.11844;Pig.13247;Pig.13644;Pig.14027;Pig.14987;Pig.17201;Pig.19058;Pig.20233;Pig.21307
GO:0009987	e	cellular process	2635/4757	10964/21660	1.36e-05	0.166	biological_process	MSTRG.10020;MSTRG.10199;MSTRG.10736;MSTRG.11105;MSTRG.11282;MSTRG.11288;MSTRG.11316;MSTRG.11389;MSTRG.11433;MSTRG.11563;MSTRG.11588;MSTRG.11755;MSTRG.11769;MSTRG.11893;MSTRG.12124;MSTRG.12719;MSTRG.12911;MSTRG.12964;MSTRG.13042;MSTRG.13100;MSTRG.13119;MSTRG.13161;MSTRG.13207;MSTRG.13346;MSTRG.13347;MSTRG.13405;MSTRG.13408;MSTRG.13455;MSTRG.13636;MSTRG.13995;MSTRG.14047;MSTRG.14301;MSTRG.14449;MST…
GO:0060429	e	epithelium development	38/4757	89/21660	1.4e-05	0.171	biological_process	MSTRG.24397;Pig.00325;Pig.00383;Pig.00578;Pig.01018;Pig.01317;Pig.02190;Pig.02957;Pig.03422;Pig.03472;Pig.04896;Pig.05390;Pig.05406;Pig.07051;Pig.07070;Pig.07173;Pig.08680;Pig.08963;Pig.09027;Pig.09362;Pig.09951;Pig.10013;Pig.10254;Pig.11518;Pig.12055;Pig.12984;Pig.13011;Pig.14406;Pig.14408;Pig.14675;Pig.15498;Pig.16401;Pig.17990;Pig.18588;Pig.18995;Pig.19393;Pig.20033;Pig.20558
GO:0010033	e	response to organic substance	350/4757	1291/21660	1.43e-05	0.175	biological_process	MSTRG.11563;MSTRG.11588;MSTRG.12911;MSTRG.14047;MSTRG.17387;MSTRG.17860;MSTRG.20797;MSTRG.2332;MSTRG.24120;MSTRG.24253;MSTRG.24540;MSTRG.25389;MSTRG.25541;MSTRG.26878;MSTRG.27259;MSTRG.28282;MSTRG.28404;MSTRG.28867;MSTRG.29052;MSTRG.29120;MSTRG.29412;MSTRG.29860;MSTRG.29907;MSTRG.30131;MSTRG.30168;MSTRG.31383;MSTRG.31613;MSTRG.33300;MSTRG.33338;MSTRG.34195;MSTRG.34906;MSTRG.35241;MSTRG.36467;MSTR…
GO:0042221	e	response to chemical	424/4757	1600/21660	1.46e-05	0.179	biological_process	MSTRG.11282;MSTRG.11563;MSTRG.11588;MSTRG.12911;MSTRG.13100;MSTRG.14047;MSTRG.15767;MSTRG.16794;MSTRG.17387;MSTRG.17860;MSTRG.20797;MSTRG.2332;MSTRG.24120;MSTRG.24253;MSTRG.24540;MSTRG.25389;MSTRG.25541;MSTRG.26878;MSTRG.26972;MSTRG.27259;MSTRG.28282;MSTRG.28404;MSTRG.28867;MSTRG.29052;MSTRG.29120;MSTRG.29412;MSTRG.29765;MSTRG.29860;MSTRG.29907;MSTRG.30131;MSTRG.30168;MSTRG.30839;MSTRG.31373;MSTR…
GO:0033036	e	macromolecule localization	352/4757	1302/21660	1.55e-05	0.19	biological_process	MSTRG.10736;MSTRG.11590;MSTRG.16697;MSTRG.16895;MSTRG.17387;MSTRG.22070;MSTRG.22502;MSTRG.25541;MSTRG.28970;MSTRG.29120;MSTRG.30168;MSTRG.31383;MSTRG.3146;MSTRG.3397;MSTRG.34248;MSTRG.34737;MSTRG.35001;MSTRG.37477;MSTRG.39435;MSTRG.39950;MSTRG.40404;MSTRG.42587;MSTRG.43001;MSTRG.43301;MSTRG.5018;MSTRG.5217;MSTRG.7940;MSTRG.8216;MSTRG.970;Pig.00485;Pig.00666;Pig.00733;Pig.00943;Pig.01046;Pig.01058…
GO:0031325	e	positive regulation of cellular metabolic process	518/4757	1994/21660	1.58e-05	0.193	biological_process	MSTRG.10020;MSTRG.11530;MSTRG.11563;MSTRG.11588;MSTRG.13100;MSTRG.13161;MSTRG.14611;MSTRG.16697;MSTRG.17387;MSTRG.17860;MSTRG.18520;MSTRG.18567;MSTRG.18688;MSTRG.18689;MSTRG.21023;MSTRG.23599;MSTRG.24120;MSTRG.24253;MSTRG.24397;MSTRG.25157;MSTRG.25389;MSTRG.25541;MSTRG.26878;MSTRG.26918;MSTRG.283;MSTRG.28543;MSTRG.28861;MSTRG.29907;MSTRG.30131;MSTRG.30157;MSTRG.30168;MSTRG.30839;MSTRG.31373;MSTRG…
GO:0003013	e	circulatory system process	47/4757	118/21660	1.59e-05	0.195	biological_process	MSTRG.15767;MSTRG.24397;MSTRG.24836;MSTRG.43551;Pig.00383;Pig.00732;Pig.01086;Pig.02190;Pig.03193;Pig.03204;Pig.03538;Pig.04163;Pig.04576;Pig.05141;Pig.05714;Pig.06503;Pig.06998;Pig.07575;Pig.07576;Pig.08164;Pig.09035;Pig.09596;Pig.10643;Pig.11670;Pig.12888;Pig.12984;Pig.13644;Pig.14238;Pig.14390;Pig.14686;Pig.14987;Pig.15498;Pig.15866;Pig.15915;Pig.16588;Pig.17184;Pig.17610;Pig.18057;Pig.18180;P…
GO:0008104	e	protein localization	348/4757	1285/21660	1.6e-05	0.196	biological_process	MSTRG.10736;MSTRG.11590;MSTRG.16697;MSTRG.16895;MSTRG.17387;MSTRG.22070;MSTRG.22502;MSTRG.25541;MSTRG.28970;MSTRG.29120;MSTRG.30168;MSTRG.31383;MSTRG.3146;MSTRG.3397;MSTRG.34248;MSTRG.34737;MSTRG.35001;MSTRG.37477;MSTRG.39435;MSTRG.39950;MSTRG.40404;MSTRG.42587;MSTRG.43001;MSTRG.43301;MSTRG.5018;MSTRG.5217;MSTRG.7940;MSTRG.8216;MSTRG.970;Pig.00485;Pig.00666;Pig.00733;Pig.00943;Pig.01046;Pig.01058…
GO:0030335	e	positive regulation of cell migration	101/4757	310/21660	1.61e-05	0.197	biological_process	MSTRG.11563;MSTRG.18689;MSTRG.26918;MSTRG.29120;MSTRG.30839;MSTRG.35241;MSTRG.400;Pig.00205;Pig.00325;Pig.00331;Pig.00332;Pig.01014;Pig.01317;Pig.02217;Pig.02225;Pig.02339;Pig.02487;Pig.03422;Pig.03539;Pig.03575;Pig.03901;Pig.04112;Pig.04167;Pig.04179;Pig.04512;Pig.04909;Pig.05027;Pig.05367;Pig.05436;Pig.05991;Pig.06031;Pig.06281;Pig.06435;Pig.06860;Pig.07070;Pig.07288;Pig.07505;Pig.07676;Pig.077…
GO:0040017	e	positive regulation of locomotion	107/4757	332/21660	1.7e-05	0.208	biological_process	MSTRG.11563;MSTRG.18689;MSTRG.26918;MSTRG.29120;MSTRG.30839;MSTRG.35241;MSTRG.400;Pig.00205;Pig.00325;Pig.00331;Pig.00332;Pig.00369;Pig.00780;Pig.01014;Pig.01317;Pig.02217;Pig.02225;Pig.02339;Pig.02487;Pig.03422;Pig.03539;Pig.03575;Pig.03901;Pig.04112;Pig.04167;Pig.04179;Pig.04512;Pig.04909;Pig.05027;Pig.05367;Pig.05436;Pig.05991;Pig.06031;Pig.06281;Pig.06435;Pig.06860;Pig.07070;Pig.07288;Pig.075…
GO:0098590	e	plasma membrane region	174/4757	590/21660	1.71e-05	0.209	cellular_component	MSTRG.11563;MSTRG.16794;MSTRG.17732;MSTRG.18039;MSTRG.2332;MSTRG.24253;MSTRG.2479;MSTRG.26918;MSTRG.29120;MSTRG.30168;MSTRG.400;MSTRG.41235;MSTRG.41711;MSTRG.7071;MSTRG.8216;MSTRG.8403;MSTRG.970;Pig.00073;Pig.00160;Pig.00180;Pig.00205;Pig.00229;Pig.00322;Pig.00419;Pig.00488;Pig.00499;Pig.00578;Pig.00751;Pig.00780;Pig.01296;Pig.01317;Pig.01346;Pig.01368;Pig.01378;Pig.01379;Pig.01568;Pig.01823;Pig.…
GO:0010008	e	endosome membrane	69/4757	195/21660	1.71e-05	0.21	cellular_component	MSTRG.25541;MSTRG.27826;MSTRG.37477;MSTRG.400;MSTRG.7940;Pig.02223;Pig.03684;Pig.04314;Pig.04386;Pig.04735;Pig.05268;Pig.05670;Pig.05824;Pig.05866;Pig.06072;Pig.06844;Pig.08149;Pig.08608;Pig.09358;Pig.09398;Pig.09478;Pig.09823;Pig.09866;Pig.09983;Pig.10210;Pig.10476;Pig.10597;Pig.10682;Pig.10710;Pig.10796;Pig.12172;Pig.12269;Pig.12343;Pig.12351;Pig.12416;Pig.12547;Pig.12846;Pig.13106;Pig.13327;Pi…
GO:0008017	e	microtubule binding	67/4757	188/21660	1.78e-05	0.218	molecular_function	MSTRG.11563;MSTRG.16631;MSTRG.28966;MSTRG.30723;Pig.01115;Pig.02441;Pig.02621;Pig.02808;Pig.02843;Pig.03503;Pig.03693;Pig.04144;Pig.04231;Pig.05483;Pig.05585;Pig.05610;Pig.05786;Pig.06013;Pig.06361;Pig.07189;Pig.07765;Pig.07900;Pig.07909;Pig.08555;Pig.08776;Pig.08793;Pig.08831;Pig.10533;Pig.10730;Pig.11239;Pig.11502;Pig.11650;Pig.11879;Pig.11908;Pig.12137;Pig.12139;Pig.12850;Pig.12899;Pig.13327;P…
GO:1904018	e	positive regulation of vasculature development	45/4757	113/21660	1.8e-05	0.221	biological_process	MSTRG.18422;MSTRG.26918;MSTRG.30168;MSTRG.400;Pig.00364;Pig.01014;Pig.01064;Pig.01702;Pig.02339;Pig.03575;Pig.04179;Pig.05027;Pig.05436;Pig.05991;Pig.06031;Pig.06728;Pig.07051;Pig.07070;Pig.07406;Pig.07676;Pig.07704;Pig.08048;Pig.08326;Pig.08378;Pig.09203;Pig.11524;Pig.13397;Pig.14212;Pig.14394;Pig.14408;Pig.14666;Pig.14675;Pig.14987;Pig.15498;Pig.15836;Pig.15920;Pig.16012;Pig.18302;Pig.19045;Pig…
GO:0007017	e	microtubule-based process	154/4757	513/21660	1.87e-05	0.229	biological_process	MSTRG.11563;MSTRG.12911;MSTRG.13405;MSTRG.13455;MSTRG.16631;MSTRG.19651;MSTRG.28966;MSTRG.32928;MSTRG.39434;MSTRG.40404;MSTRG.42587;MSTRG.7099;Pig.00411;Pig.01018;Pig.01046;Pig.01115;Pig.01300;Pig.01655;Pig.02441;Pig.02621;Pig.02776;Pig.02843;Pig.02927;Pig.02996;Pig.03152;Pig.03503;Pig.04144;Pig.04231;Pig.04486;Pig.04512;Pig.04920;Pig.05585;Pig.05786;Pig.06013;Pig.06361;Pig.07154;Pig.07189;Pig.07…
GO:0048731	e	system development	102/4757	315/21660	1.89e-05	0.231	biological_process	MSTRG.24540;MSTRG.25157;MSTRG.32928;MSTRG.39950;MSTRG.5192;MSTRG.9528;Pig.00099;Pig.00378;Pig.00422;Pig.00852;Pig.01086;Pig.01115;Pig.01427;Pig.01467;Pig.01501;Pig.02119;Pig.02941;Pig.02946;Pig.03065;Pig.03198;Pig.03303;Pig.03422;Pig.03539;Pig.03559;Pig.03901;Pig.03986;Pig.04179;Pig.04281;Pig.04896;Pig.04970;Pig.05151;Pig.05214;Pig.05406;Pig.05407;Pig.05610;Pig.05623;Pig.05696;Pig.06031;Pig.06451…
GO:0016514	e	SWI/SNF complex	13/4757	19/21660	1.9e-05	0.233	cellular_component	MSTRG.13535;MSTRG.40095;MSTRG.5192;Pig.03303;Pig.05696;Pig.07616;Pig.09320;Pig.09625;Pig.13659;Pig.15928;Pig.17200;Pig.17285;Pig.19544
GO:0032268	e	regulation of cellular protein metabolic process	423/4757	1604/21660	1.98e-05	0.243	biological_process	MSTRG.10020;MSTRG.11563;MSTRG.11588;MSTRG.17355;MSTRG.17387;MSTRG.17860;MSTRG.18039;MSTRG.18520;MSTRG.18688;MSTRG.18689;MSTRG.23599;MSTRG.24253;MSTRG.25389;MSTRG.25541;MSTRG.25783;MSTRG.26878;MSTRG.26918;MSTRG.26972;MSTRG.28282;MSTRG.28861;MSTRG.29860;MSTRG.30564;MSTRG.30839;MSTRG.31373;MSTRG.31383;MSTRG.3307;MSTRG.34906;MSTRG.36227;MSTRG.36843;MSTRG.39219;MSTRG.39950;MSTRG.41594;MSTRG.41711;MSTR…
GO:0008047	e	enzyme activator activity	105/4757	327/21660	2e-05	0.245	molecular_function	MSTRG.10349;MSTRG.28404;MSTRG.29412;MSTRG.39950;MSTRG.8853;MSTRG.9469;MSTRG.9812;Pig.00159;Pig.00559;Pig.01058;Pig.01089;Pig.01927;Pig.02133;Pig.02606;Pig.03415;Pig.03575;Pig.04061;Pig.04179;Pig.04349;Pig.04350;Pig.04512;Pig.04841;Pig.05457;Pig.05531;Pig.05623;Pig.05714;Pig.05842;Pig.06011;Pig.06116;Pig.06122;Pig.06281;Pig.06301;Pig.06346;Pig.06451;Pig.06787;Pig.06860;Pig.07335;Pig.07402;Pig.0750…
GO:0036094	e	small molecule binding	629/4757	2471/21660	2.02e-05	0.248	molecular_function	MSTRG.10020;MSTRG.11389;MSTRG.11755;MSTRG.12783;MSTRG.12911;MSTRG.12964;MSTRG.14301;MSTRG.14981;MSTRG.15730;MSTRG.16198;MSTRG.16631;MSTRG.17387;MSTRG.18574;MSTRG.18688;MSTRG.18689;MSTRG.19651;MSTRG.19912;MSTRG.21068;MSTRG.2332;MSTRG.23899;MSTRG.24785;MSTRG.259;MSTRG.26595;MSTRG.27826;MSTRG.28287;MSTRG.28372;MSTRG.28404;MSTRG.28499;MSTRG.28966;MSTRG.29120;MSTRG.29982;MSTRG.30157;MSTRG.30839;MSTRG.…
GO:0110053	e	regulation of actin filament organization	61/4757	168/21660	2.09e-05	0.256	biological_process	MSTRG.11769;MSTRG.36227;MSTRG.43256;MSTRG.7356;MSTRG.8216;MSTRG.9020;Pig.00389;Pig.01254;Pig.02293;Pig.03115;Pig.03152;Pig.03422;Pig.03434;Pig.03926;Pig.04293;Pig.05045;Pig.05113;Pig.05713;Pig.05780;Pig.06349;Pig.06725;Pig.06814;Pig.07198;Pig.07335;Pig.07620;Pig.08560;Pig.08934;Pig.09035;Pig.09084;Pig.09203;Pig.09204;Pig.09226;Pig.09381;Pig.09582;Pig.09893;Pig.10254;Pig.10587;Pig.11361;Pig.13435;…
GO:0051173	e	positive regulation of nitrogen compound metabolic process	490/4757	1885/21660	2.1e-05	0.257	biological_process	MSTRG.10020;MSTRG.11530;MSTRG.11563;MSTRG.11588;MSTRG.13100;MSTRG.13161;MSTRG.14611;MSTRG.17387;MSTRG.17860;MSTRG.18520;MSTRG.18567;MSTRG.18688;MSTRG.18689;MSTRG.21023;MSTRG.23599;MSTRG.24253;MSTRG.24397;MSTRG.25157;MSTRG.25389;MSTRG.25541;MSTRG.26878;MSTRG.26918;MSTRG.283;MSTRG.28543;MSTRG.28861;MSTRG.29907;MSTRG.30131;MSTRG.30168;MSTRG.30839;MSTRG.31373;MSTRG.31383;MSTRG.31888;MSTRG.33563;MSTRG…
GO:2000147	e	positive regulation of cell motility	103/4757	320/21660	2.2e-05	0.27	biological_process	MSTRG.11563;MSTRG.18689;MSTRG.26918;MSTRG.29120;MSTRG.30839;MSTRG.35241;MSTRG.400;Pig.00205;Pig.00325;Pig.00331;Pig.00332;Pig.00369;Pig.01014;Pig.01317;Pig.02217;Pig.02225;Pig.02339;Pig.02487;Pig.03422;Pig.03539;Pig.03575;Pig.03901;Pig.04112;Pig.04167;Pig.04179;Pig.04512;Pig.04909;Pig.05027;Pig.05367;Pig.05436;Pig.05991;Pig.06031;Pig.06281;Pig.06435;Pig.06860;Pig.07070;Pig.07288;Pig.07505;Pig.076…
GO:0005768	e	endosome	118/4757	376/21660	2.31e-05	0.283	cellular_component	MSTRG.13405;MSTRG.16809;MSTRG.28867;MSTRG.34906;MSTRG.36227;MSTRG.39225;MSTRG.39950;MSTRG.400;MSTRG.43551;MSTRG.7940;Pig.00411;Pig.00485;Pig.00732;Pig.00948;Pig.01167;Pig.01378;Pig.02223;Pig.02243;Pig.02250;Pig.02284;Pig.02340;Pig.03115;Pig.03158;Pig.03415;Pig.03691;Pig.03789;Pig.04179;Pig.04281;Pig.04528;Pig.04700;Pig.04729;Pig.04735;Pig.04805;Pig.04944;Pig.05045;Pig.05141;Pig.05268;Pig.05286;Pi…
GO:0045859	e	regulation of protein kinase activity	130/4757	423/21660	2.35e-05	0.288	biological_process	MSTRG.11588;MSTRG.18688;MSTRG.18689;MSTRG.25389;MSTRG.36843;MSTRG.39219;Pig.00205;Pig.00286;Pig.00578;Pig.01014;Pig.01018;Pig.01211;Pig.01378;Pig.01460;Pig.01475;Pig.02060;Pig.02190;Pig.02618;Pig.02639;Pig.02906;Pig.03131;Pig.03140;Pig.03198;Pig.03228;Pig.03302;Pig.03415;Pig.03534;Pig.03541;Pig.03739;Pig.04112;Pig.04167;Pig.04179;Pig.04512;Pig.04532;Pig.04735;Pig.04829;Pig.05780;Pig.05824;Pig.064…
GO:0051649	e	establishment of localization in cell	333/4757	1236/21660	2.49e-05	0.306	biological_process	MSTRG.10736;MSTRG.11563;MSTRG.13100;MSTRG.13405;MSTRG.16697;MSTRG.16895;MSTRG.19651;MSTRG.22502;MSTRG.2332;MSTRG.25541;MSTRG.28970;MSTRG.29120;MSTRG.30157;MSTRG.30168;MSTRG.3146;MSTRG.32928;MSTRG.3397;MSTRG.35508;MSTRG.36227;MSTRG.39434;MSTRG.39950;MSTRG.40404;MSTRG.43301;MSTRG.44779;MSTRG.5018;MSTRG.7099;MSTRG.7356;MSTRG.7940;MSTRG.8216;MSTRG.9528;Pig.00411;Pig.00485;Pig.00578;Pig.00666;Pig.0094…
GO:0005102	e	signaling receptor binding	292/4757	1068/21660	2.51e-05	0.307	molecular_function	MSTRG.11588;MSTRG.14047;MSTRG.18422;MSTRG.21692;MSTRG.21693;MSTRG.22070;MSTRG.2866;MSTRG.29120;MSTRG.29860;MSTRG.30131;MSTRG.30168;MSTRG.30839;MSTRG.31383;MSTRG.33338;MSTRG.3397;MSTRG.34906;MSTRG.35241;MSTRG.37007;MSTRG.39950;MSTRG.40095;MSTRG.41711;MSTRG.42587;MSTRG.5192;MSTRG.7099;MSTRG.7940;MSTRG.9075;MSTRG.9364;Pig.00229;Pig.00320;Pig.00325;Pig.00331;Pig.00332;Pig.00578;Pig.00728;Pig.00732;Pi…
GO:0072659	e	protein localization to plasma membrane	50/4757	130/21660	2.55e-05	0.312	biological_process	MSTRG.30168;MSTRG.42587;MSTRG.8216;Pig.01167;Pig.01912;Pig.02243;Pig.02284;Pig.03691;Pig.04179;Pig.05683;Pig.06116;Pig.06346;Pig.07210;Pig.07212;Pig.07578;Pig.09035;Pig.09081;Pig.09327;Pig.09386;Pig.09826;Pig.09951;Pig.10476;Pig.11410;Pig.11576;Pig.11844;Pig.12037;Pig.13247;Pig.13454;Pig.13880;Pig.14145;Pig.14986;Pig.16162;Pig.16544;Pig.16562;Pig.16964;Pig.17033;Pig.17201;Pig.17843;Pig.18327;Pig.…
GO:0097708	e	intracellular vesicle	228/4757	808/21660	2.56e-05	0.314	cellular_component	MSTRG.10736;MSTRG.13405;MSTRG.16809;MSTRG.23134;MSTRG.26878;MSTRG.28867;MSTRG.29120;MSTRG.34906;MSTRG.35022;MSTRG.36227;MSTRG.36454;MSTRG.39225;MSTRG.39950;MSTRG.400;MSTRG.43551;MSTRG.44779;MSTRG.5195;MSTRG.7940;Pig.00411;Pig.00485;Pig.00588;Pig.00698;Pig.00732;Pig.00948;Pig.01167;Pig.01378;Pig.01379;Pig.01620;Pig.01965;Pig.02223;Pig.02225;Pig.02243;Pig.02250;Pig.02284;Pig.02340;Pig.02450;Pig.025…
GO:0031410	e	cytoplasmic vesicle	228/4757	808/21660	2.56e-05	0.314	cellular_component	MSTRG.10736;MSTRG.13405;MSTRG.16809;MSTRG.23134;MSTRG.26878;MSTRG.28867;MSTRG.29120;MSTRG.34906;MSTRG.35022;MSTRG.36227;MSTRG.36454;MSTRG.39225;MSTRG.39950;MSTRG.400;MSTRG.43551;MSTRG.44779;MSTRG.5195;MSTRG.7940;Pig.00411;Pig.00485;Pig.00588;Pig.00698;Pig.00732;Pig.00948;Pig.01167;Pig.01378;Pig.01379;Pig.01620;Pig.01965;Pig.02223;Pig.02225;Pig.02243;Pig.02250;Pig.02284;Pig.02340;Pig.02450;Pig.025…
GO:0043227	e	membrane-bounded organelle	1411/4757	5887/21660	2.59e-05	0.317	cellular_component	MSTRG.10020;MSTRG.10736;MSTRG.11316;MSTRG.11530;MSTRG.11563;MSTRG.11588;MSTRG.11755;MSTRG.11793;MSTRG.13161;MSTRG.13346;MSTRG.13347;MSTRG.13405;MSTRG.13636;MSTRG.14047;MSTRG.14449;MSTRG.14981;MSTRG.16809;MSTRG.16895;MSTRG.17387;MSTRG.17584;MSTRG.17732;MSTRG.17860;MSTRG.18520;MSTRG.18688;MSTRG.18689;MSTRG.19302;MSTRG.19651;MSTRG.19912;MSTRG.21692;MSTRG.21693;MSTRG.22070;MSTRG.23134;MSTRG.23174;MST…
GO:0043549	e	regulation of kinase activity	141/4757	466/21660	2.64e-05	0.323	biological_process	MSTRG.11588;MSTRG.18688;MSTRG.18689;MSTRG.2332;MSTRG.25389;MSTRG.36843;MSTRG.39219;Pig.00205;Pig.00286;Pig.00499;Pig.00578;Pig.01014;Pig.01018;Pig.01211;Pig.01281;Pig.01378;Pig.01460;Pig.01475;Pig.01755;Pig.02060;Pig.02190;Pig.02302;Pig.02618;Pig.02639;Pig.02906;Pig.03131;Pig.03140;Pig.03198;Pig.03204;Pig.03228;Pig.03302;Pig.03415;Pig.03534;Pig.03541;Pig.03739;Pig.04112;Pig.04167;Pig.04179;Pig.04…
GO:0048584	e	positive regulation of response to stimulus	351/4757	1313/21660	2.65e-05	0.325	biological_process	MSTRG.10736;MSTRG.11288;MSTRG.11563;MSTRG.14611;MSTRG.14951;MSTRG.18520;MSTRG.18688;MSTRG.18689;MSTRG.19912;MSTRG.24120;MSTRG.24210;MSTRG.24253;MSTRG.25389;MSTRG.25541;MSTRG.26918;MSTRG.28543;MSTRG.28565;MSTRG.28861;MSTRG.29120;MSTRG.29975;MSTRG.29976;MSTRG.30131;MSTRG.30168;MSTRG.30839;MSTRG.31295;MSTRG.3146;MSTRG.3397;MSTRG.34906;MSTRG.35241;MSTRG.35947;MSTRG.36843;MSTRG.37007;MSTRG.39950;MSTRG…
GO:0035295	e	tube development	42/4757	105/21660	2.75e-05	0.337	biological_process	MSTRG.37007;Pig.00325;Pig.00578;Pig.01018;Pig.01288;Pig.01317;Pig.02957;Pig.03422;Pig.03472;Pig.03539;Pig.04167;Pig.04896;Pig.05390;Pig.05406;Pig.06031;Pig.06458;Pig.06879;Pig.07051;Pig.07070;Pig.08326;Pig.08680;Pig.08963;Pig.09362;Pig.10013;Pig.10254;Pig.10973;Pig.11154;Pig.11951;Pig.12055;Pig.12984;Pig.13011;Pig.13427;Pig.14406;Pig.14675;Pig.15498;Pig.15553;Pig.16401;Pig.17329;Pig.18588;Pig.189…
GO:0051293	e	establishment of spindle localization	19/4757	35/21660	3e-05	0.368	biological_process	MSTRG.11563;MSTRG.19651;Pig.01018;Pig.01655;Pig.04512;Pig.09434;Pig.10533;Pig.11502;Pig.11650;Pig.12899;Pig.14073;Pig.16349;Pig.17054;Pig.19843;Pig.20438;Pig.21433;Pig.22079;Pig.22181;Pig.23214
GO:0035384	e	thioester biosynthetic process	14/4757	22/21660	3.09e-05	0.379	biological_process	MSTRG.23174;MSTRG.30157;MSTRG.31024;MSTRG.39445;Pig.01769;Pig.02181;Pig.04946;Pig.09514;Pig.10892;Pig.11874;Pig.12676;Pig.14649;Pig.17800;Pig.19310
GO:0071616	e	acyl-CoA biosynthetic process	14/4757	22/21660	3.09e-05	0.379	biological_process	MSTRG.23174;MSTRG.30157;MSTRG.31024;MSTRG.39445;Pig.01769;Pig.02181;Pig.04946;Pig.09514;Pig.10892;Pig.11874;Pig.12676;Pig.14649;Pig.17800;Pig.19310
GO:0071565	e	nBAF complex	11/4757	15/21660	3.17e-05	0.388	cellular_component	MSTRG.13535;MSTRG.40095;MSTRG.5192;Pig.03303;Pig.05696;Pig.07616;Pig.09625;Pig.13659;Pig.17285;Pig.19231;Pig.19544
GO:0045596	e	negative regulation of cell differentiation	130/4757	425/21660	3.18e-05	0.39	biological_process	MSTRG.11563;MSTRG.25157;MSTRG.26878;MSTRG.28861;MSTRG.30131;MSTRG.31383;MSTRG.33338;MSTRG.37007;MSTRG.400;MSTRG.44627;MSTRG.44771;Pig.00099;Pig.00325;Pig.00331;Pig.00332;Pig.00369;Pig.00431;Pig.01317;Pig.01467;Pig.02215;Pig.02935;Pig.03030;Pig.03198;Pig.03422;Pig.03456;Pig.03539;Pig.03565;Pig.03727;Pig.04013;Pig.04179;Pig.04275;Pig.04896;Pig.04909;Pig.04969;Pig.04970;Pig.05407;Pig.05623;Pig.05695…
GO:0044089	e	positive regulation of cellular component biogenesis	106/4757	333/21660	3.19e-05	0.391	biological_process	MSTRG.18567;MSTRG.19651;MSTRG.24253;MSTRG.36227;MSTRG.41235;MSTRG.41711;MSTRG.43256;MSTRG.9020;MSTRG.9364;Pig.00322;Pig.00389;Pig.01655;Pig.01755;Pig.02339;Pig.02371;Pig.03065;Pig.03115;Pig.03198;Pig.03204;Pig.03422;Pig.03511;Pig.03926;Pig.04868;Pig.05036;Pig.05623;Pig.05780;Pig.06072;Pig.06105;Pig.06281;Pig.06725;Pig.06814;Pig.06860;Pig.07009;Pig.07166;Pig.07189;Pig.07198;Pig.07322;Pig.07335;Pig…
GO:0045766	e	positive regulation of angiogenesis	43/4757	108/21660	3.24e-05	0.397	biological_process	MSTRG.18422;MSTRG.26918;MSTRG.30168;MSTRG.400;Pig.00364;Pig.01014;Pig.01064;Pig.01702;Pig.02339;Pig.03575;Pig.05027;Pig.05436;Pig.05991;Pig.06031;Pig.06728;Pig.07051;Pig.07070;Pig.07406;Pig.07676;Pig.07704;Pig.08048;Pig.08326;Pig.08378;Pig.09203;Pig.11524;Pig.14212;Pig.14394;Pig.14408;Pig.14666;Pig.14675;Pig.14987;Pig.15498;Pig.15836;Pig.15920;Pig.16012;Pig.18302;Pig.19045;Pig.19080;Pig.19139;Pig…
GO:0060411	e	cardiac septum morphogenesis	24/4757	49/21660	3.26e-05	0.399	biological_process	Pig.00325;Pig.01317;Pig.01467;Pig.02957;Pig.03986;Pig.05214;Pig.08103;Pig.08104;Pig.08105;Pig.08576;Pig.08680;Pig.09027;Pig.09911;Pig.10013;Pig.10254;Pig.11154;Pig.11196;Pig.12984;Pig.13005;Pig.13363;Pig.13427;Pig.13806;Pig.18588;Pig.22405
GO:0120025	e	plasma membrane bounded cell projection	237/4757	849/21660	3.28e-05	0.402	cellular_component	MSTRG.15767;MSTRG.16697;MSTRG.16794;MSTRG.19651;MSTRG.23134;MSTRG.25389;MSTRG.26878;MSTRG.283;MSTRG.29120;MSTRG.30839;MSTRG.32304;MSTRG.32928;MSTRG.36227;MSTRG.39950;MSTRG.400;MSTRG.41711;Pig.00160;Pig.00229;Pig.00286;Pig.00331;Pig.00431;Pig.00450;Pig.00578;Pig.00604;Pig.00698;Pig.00732;Pig.00948;Pig.01115;Pig.01291;Pig.01317;Pig.01368;Pig.01378;Pig.01568;Pig.01688;Pig.01689;Pig.01912;Pig.02179;P…
GO:0060341	e	regulation of cellular localization	184/4757	637/21660	3.46e-05	0.424	biological_process	MSTRG.10736;MSTRG.11288;MSTRG.11433;MSTRG.13636;MSTRG.17355;MSTRG.19651;MSTRG.28543;MSTRG.29120;MSTRG.29975;MSTRG.29976;MSTRG.30168;MSTRG.32304;MSTRG.41711;MSTRG.42587;MSTRG.44779;MSTRG.8216;Pig.00320;Pig.00578;Pig.00666;Pig.00732;Pig.00780;Pig.00948;Pig.01002;Pig.01115;Pig.01317;Pig.01383;Pig.01460;Pig.01568;Pig.01655;Pig.01755;Pig.02179;Pig.02180;Pig.02216;Pig.02243;Pig.02269;Pig.02284;Pig.0277…
GO:0051271	e	negative regulation of cellular component movement	68/4757	194/21660	3.54e-05	0.434	biological_process	MSTRG.14047;MSTRG.14611;MSTRG.15767;MSTRG.24397;MSTRG.28404;MSTRG.30168;MSTRG.31383;MSTRG.32304;MSTRG.35241;MSTRG.36227;MSTRG.37007;Pig.00253;Pig.00325;Pig.00331;Pig.00332;Pig.00383;Pig.01254;Pig.01427;Pig.01732;Pig.02935;Pig.04100;Pig.04735;Pig.05457;Pig.05504;Pig.05634;Pig.05714;Pig.05824;Pig.06728;Pig.06814;Pig.06860;Pig.07288;Pig.07335;Pig.07724;Pig.08378;Pig.08573;Pig.08680;Pig.09035;Pig.094…
GO:0010604	e	positive regulation of macromolecule metabolic process	547/4757	2138/21660	3.62e-05	0.444	biological_process	MSTRG.10020;MSTRG.11530;MSTRG.11563;MSTRG.11588;MSTRG.13100;MSTRG.13161;MSTRG.14611;MSTRG.16697;MSTRG.17387;MSTRG.17860;MSTRG.18520;MSTRG.18567;MSTRG.18688;MSTRG.18689;MSTRG.21023;MSTRG.21692;MSTRG.21693;MSTRG.23599;MSTRG.24120;MSTRG.24253;MSTRG.24397;MSTRG.25157;MSTRG.25389;MSTRG.25541;MSTRG.26878;MSTRG.26918;MSTRG.283;MSTRG.28543;MSTRG.28861;MSTRG.29907;MSTRG.30131;MSTRG.30168;MSTRG.30839;MSTRG…
GO:0050767	e	regulation of neurogenesis	138/4757	457/21660	3.66e-05	0.448	biological_process	MSTRG.11563;MSTRG.25389;MSTRG.26878;MSTRG.33338;MSTRG.35241;MSTRG.36227;MSTRG.37007;MSTRG.40095;Pig.00145;Pig.00325;Pig.00331;Pig.00332;Pig.00732;Pig.00948;Pig.00983;Pig.00998;Pig.01317;Pig.01362;Pig.01467;Pig.01912;Pig.02217;Pig.02269;Pig.02371;Pig.02957;Pig.03198;Pig.03302;Pig.03415;Pig.03727;Pig.03986;Pig.04179;Pig.04275;Pig.04349;Pig.04729;Pig.04887;Pig.04917;Pig.04969;Pig.04970;Pig.05183;Pig…
GO:0051247	e	positive regulation of protein metabolic process	282/4757	1033/21660	3.67e-05	0.449	biological_process	MSTRG.10020;MSTRG.11563;MSTRG.11588;MSTRG.17387;MSTRG.17860;MSTRG.18520;MSTRG.18688;MSTRG.18689;MSTRG.23599;MSTRG.24253;MSTRG.25389;MSTRG.25541;MSTRG.26878;MSTRG.26918;MSTRG.30839;MSTRG.31373;MSTRG.31383;MSTRG.33563;MSTRG.34906;MSTRG.36843;MSTRG.39219;MSTRG.39950;MSTRG.41594;MSTRG.41711;MSTRG.4945;MSTRG.9364;Pig.00205;Pig.00253;Pig.00322;Pig.00499;Pig.00578;Pig.00732;Pig.01014;Pig.01153;Pig.01211…
GO:0030139	e	endocytic vesicle	41/4757	103/21660	3.94e-05	0.483	cellular_component	MSTRG.26878;MSTRG.29120;MSTRG.39225;Pig.00485;Pig.01965;Pig.02250;Pig.02450;Pig.02548;Pig.03204;Pig.03684;Pig.03691;Pig.03789;Pig.04179;Pig.04700;Pig.05866;Pig.10255;Pig.10476;Pig.10529;Pig.11294;Pig.11566;Pig.11844;Pig.12067;Pig.12182;Pig.13349;Pig.13698;Pig.15835;Pig.16401;Pig.17721;Pig.17843;Pig.18032;Pig.18302;Pig.18623;Pig.19041;Pig.19065;Pig.19232;Pig.19255;Pig.19308;Pig.20862;Pig.21195;Pig…
GO:0098742	e	cell-cell adhesion via plasma-membrane adhesion molecules	53/4757	143/21660	4.03e-05	0.493	biological_process	MSTRG.15767;MSTRG.18422;Pig.01022;Pig.02323;Pig.02336;Pig.03358;Pig.04430;Pig.04992;Pig.05623;Pig.06105;Pig.06626;Pig.06960;Pig.07009;Pig.07232;Pig.07349;Pig.07704;Pig.07924;Pig.08115;Pig.08377;Pig.08638;Pig.09761;Pig.10682;Pig.12771;Pig.14212;Pig.15135;Pig.15459;Pig.15854;Pig.16916;Pig.16918;Pig.16919;Pig.16920;Pig.16921;Pig.16923;Pig.16924;Pig.16925;Pig.16930;Pig.16931;Pig.16933;Pig.16934;Pig.1…
GO:0042800	e	histone methyltransferase activity (H3-K4 specific)	9/4757	11/21660	4.19e-05	0.513	molecular_function	MSTRG.30912;MSTRG.36467;Pig.02674;Pig.07588;Pig.12721;Pig.13695;Pig.14936;Pig.15795;Pig.16007
GO:0048407	e	platelet-derived growth factor binding	9/4757	11/21660	4.19e-05	0.513	molecular_function	MSTRG.24540;MSTRG.33300;MSTRG.37007;MSTRG.44627;Pig.00422;Pig.04132;Pig.14500;Pig.19909;Pig.23693
GO:0043254	e	regulation of protein-containing complex assembly	94/4757	290/21660	4.19e-05	0.513	biological_process	MSTRG.11563;MSTRG.11588;MSTRG.11769;MSTRG.24253;MSTRG.29907;MSTRG.35022;MSTRG.36227;MSTRG.41711;MSTRG.43256;MSTRG.7356;MSTRG.8216;MSTRG.9020;MSTRG.9364;Pig.00322;Pig.00389;Pig.01254;Pig.02293;Pig.02935;Pig.03152;Pig.03224;Pig.04293;Pig.04868;Pig.05036;Pig.05113;Pig.05390;Pig.06281;Pig.06346;Pig.06349;Pig.06725;Pig.06814;Pig.06844;Pig.07189;Pig.07198;Pig.07516;Pig.08555;Pig.08560;Pig.08609;Pig.088…
GO:0005912	e	adherens junction	36/4757	87/21660	4.32e-05	0.529	cellular_component	MSTRG.15767;MSTRG.18422;MSTRG.26918;MSTRG.30168;MSTRG.35001;Pig.01946;Pig.02250;Pig.03312;Pig.03358;Pig.05027;Pig.05623;Pig.05780;Pig.06626;Pig.06960;Pig.08680;Pig.09761;Pig.09765;Pig.10221;Pig.11410;Pig.11844;Pig.12416;Pig.13327;Pig.13880;Pig.14212;Pig.14675;Pig.15135;Pig.15342;Pig.15862;Pig.17054;Pig.17965;Pig.18716;Pig.19080;Pig.20076;Pig.20233
GO:1903047	e	mitotic cell cycle process	114/4757	367/21660	4.38e-05	0.537	biological_process	MSTRG.11563;MSTRG.19651;MSTRG.24786;MSTRG.32673;MSTRG.36843;MSTRG.42587;MSTRG.7099;MSTRG.8216;Pig.00445;Pig.00867;Pig.01018;Pig.01655;Pig.02022;Pig.02673;Pig.02843;Pig.03107;Pig.03152;Pig.03541;Pig.04144;Pig.04256;Pig.04318;Pig.04486;Pig.04512;Pig.04868;Pig.05529;Pig.05534;Pig.05866;Pig.06040;Pig.06308;Pig.06428;Pig.07425;Pig.07765;Pig.08162;Pig.08360;Pig.08520;Pig.08734;Pig.08794;Pig.08922;Pig.0…
GO:1905477	e	positive regulation of protein localization to membrane	35/4757	83/21660	4.43e-05	0.543	biological_process	MSTRG.10736;MSTRG.29120;MSTRG.29975;MSTRG.29976;MSTRG.8216;Pig.00732;Pig.00948;Pig.01755;Pig.03198;Pig.03593;Pig.05367;Pig.05413;Pig.06281;Pig.07578;Pig.08080;Pig.09035;Pig.09039;Pig.09125;Pig.10730;Pig.11241;Pig.12792;Pig.12908;Pig.12982;Pig.13629;Pig.13698;Pig.13880;Pig.14428;Pig.14495;Pig.14986;Pig.16026;Pig.16162;Pig.17585;Pig.18027;Pig.18623;Pig.21712
GO:0071900	e	regulation of protein serine/threonine kinase activity	89/4757	272/21660	4.47e-05	0.548	biological_process	MSTRG.11588;MSTRG.18688;MSTRG.18689;MSTRG.25389;MSTRG.36843;Pig.00205;Pig.00286;Pig.00578;Pig.01014;Pig.01018;Pig.01211;Pig.01460;Pig.02190;Pig.02618;Pig.02639;Pig.03131;Pig.03198;Pig.03415;Pig.03534;Pig.03541;Pig.04112;Pig.04167;Pig.04179;Pig.04512;Pig.04829;Pig.06498;Pig.06860;Pig.07151;Pig.07166;Pig.07335;Pig.07437;Pig.07555;Pig.07587;Pig.07680;Pig.07928;Pig.08315;Pig.08360;Pig.08378;Pig.08759…
GO:0019901	e	protein kinase binding	131/4757	432/21660	4.76e-05	0.583	molecular_function	MSTRG.10736;MSTRG.11288;MSTRG.2332;MSTRG.28404;MSTRG.30168;MSTRG.35508;MSTRG.39219;MSTRG.41711;MSTRG.4945;MSTRG.9812;Pig.00073;Pig.00286;Pig.00604;Pig.01002;Pig.01310;Pig.01378;Pig.01379;Pig.01460;Pig.01923;Pig.02060;Pig.02218;Pig.02602;Pig.02618;Pig.02776;Pig.03131;Pig.03204;Pig.03224;Pig.03228;Pig.04512;Pig.04829;Pig.05281;Pig.05390;Pig.05436;Pig.05504;Pig.05610;Pig.05870;Pig.06281;Pig.06860;Pi…
GO:0008593	e	regulation of Notch signaling pathway	27/4757	59/21660	4.89e-05	0.599	biological_process	MSTRG.28565;MSTRG.33338;Pig.01052;Pig.01467;Pig.03465;Pig.03466;Pig.03986;Pig.04849;Pig.05078;Pig.05891;Pig.06031;Pig.08680;Pig.09035;Pig.09770;Pig.10013;Pig.10568;Pig.10736;Pig.11154;Pig.11563;Pig.11576;Pig.11914;Pig.12851;Pig.14675;Pig.16389;Pig.17359;Pig.19843;Pig.22647
GO:0120036	e	plasma membrane bounded cell projection organization	109/4757	349/21660	4.96e-05	0.607	biological_process	MSTRG.13405;MSTRG.15767;MSTRG.32304;MSTRG.34737;MSTRG.35001;MSTRG.42587;MSTRG.43256;MSTRG.7071;Pig.00023;Pig.00578;Pig.00666;Pig.00943;Pig.01023;Pig.01115;Pig.01912;Pig.01943;Pig.02223;Pig.02269;Pig.02298;Pig.03008;Pig.03115;Pig.03152;Pig.03198;Pig.03204;Pig.03349;Pig.03372;Pig.03693;Pig.04179;Pig.04275;Pig.04990;Pig.05673;Pig.05866;Pig.06000;Pig.06072;Pig.06361;Pig.06841;Pig.07166;Pig.07210;Pig.…
GO:0016477	e	cell migration	145/4757	488/21660	5.16e-05	0.632	biological_process	MSTRG.30131;MSTRG.30168;MSTRG.34248;MSTRG.35241;MSTRG.35947;MSTRG.400;MSTRG.41711;MSTRG.42587;MSTRG.43551;MSTRG.44627;MSTRG.44991;Pig.00229;Pig.00287;Pig.00325;Pig.00331;Pig.00332;Pig.00369;Pig.00679;Pig.00732;Pig.00780;Pig.00998;Pig.01064;Pig.01262;Pig.01296;Pig.01317;Pig.02225;Pig.02450;Pig.02487;Pig.03115;Pig.03204;Pig.03433;Pig.03789;Pig.04077;Pig.04112;Pig.04179;Pig.04476;Pig.04896;Pig.05367…
GO:0004674	e	protein serine/threonine kinase activity	113/4757	363/21660	5.17e-05	0.633	molecular_function	MSTRG.10020;MSTRG.14981;MSTRG.20313;MSTRG.21068;MSTRG.36843;MSTRG.42560;MSTRG.8963;Pig.00020;Pig.00205;Pig.00253;Pig.00287;Pig.00431;Pig.00445;Pig.00474;Pig.00494;Pig.01218;Pig.01732;Pig.02220;Pig.02225;Pig.03224;Pig.03392;Pig.03415;Pig.03426;Pig.03541;Pig.03926;Pig.04284;Pig.04532;Pig.04849;Pig.05413;Pig.05415;Pig.05714;Pig.05809;Pig.05870;Pig.07423;Pig.07501;Pig.07571;Pig.07587;Pig.07680;Pig.07…
GO:0048513	e	animal organ development	200/4757	706/21660	5.58e-05	0.683	biological_process	MSTRG.25157;MSTRG.29907;MSTRG.30131;MSTRG.31383;MSTRG.31613;MSTRG.32304;MSTRG.33563;MSTRG.35241;MSTRG.36467;MSTRG.37007;MSTRG.37743;MSTRG.39950;MSTRG.42408;MSTRG.42560;MSTRG.44627;MSTRG.5352;Pig.00099;Pig.00145;Pig.00257;Pig.00364;Pig.00369;Pig.00578;Pig.00604;Pig.00780;Pig.01014;Pig.01018;Pig.01086;Pig.01427;Pig.01438;Pig.01467;Pig.01620;Pig.01946;Pig.02190;Pig.02243;Pig.02250;Pig.02336;Pig.0259…
GO:0017112	e	Rab guanyl-nucleotide exchange factor activity	12/4757	18/21660	5.99e-05	0.734	molecular_function	Pig.03916;Pig.05045;Pig.06841;Pig.10040;Pig.10900;Pig.17915;Pig.18809;Pig.19401;Pig.19406;Pig.19953;Pig.20369;Pig.20371
GO:0060976	e	coronary vasculature development	12/4757	18/21660	5.99e-05	0.734	biological_process	MSTRG.7940;Pig.01148;Pig.04476;Pig.06458;Pig.07535;Pig.09306;Pig.11241;Pig.16201;Pig.19139;Pig.21104;Pig.21432;Pig.21646
GO:0030030	e	cell projection organization	140/4757	470/21660	6.07e-05	0.743	biological_process	MSTRG.13405;MSTRG.15767;MSTRG.29116;MSTRG.32304;MSTRG.34737;MSTRG.35001;MSTRG.42587;MSTRG.43256;MSTRG.7071;Pig.00023;Pig.00578;Pig.00666;Pig.00732;Pig.00943;Pig.01023;Pig.01115;Pig.01362;Pig.01690;Pig.01912;Pig.01943;Pig.02223;Pig.02269;Pig.02298;Pig.02928;Pig.03008;Pig.03115;Pig.03152;Pig.03198;Pig.03204;Pig.03265;Pig.03302;Pig.03349;Pig.03372;Pig.03600;Pig.03693;Pig.04179;Pig.04275;Pig.04990;Pi…
GO:1990778	e	protein localization to cell periphery	54/4757	149/21660	6.2e-05	0.76	biological_process	MSTRG.30168;MSTRG.42587;MSTRG.8216;Pig.01167;Pig.01912;Pig.01961;Pig.02243;Pig.02284;Pig.03691;Pig.04179;Pig.05683;Pig.06116;Pig.06346;Pig.07189;Pig.07210;Pig.07212;Pig.07578;Pig.09035;Pig.09081;Pig.09123;Pig.09327;Pig.09386;Pig.09826;Pig.09951;Pig.10476;Pig.11410;Pig.11576;Pig.11844;Pig.12037;Pig.13247;Pig.13454;Pig.13880;Pig.14145;Pig.14986;Pig.16162;Pig.16544;Pig.16562;Pig.16964;Pig.17033;Pig.…
GO:0051495	e	positive regulation of cytoskeleton organization	52/4757	142/21660	6.23e-05	0.764	biological_process	MSTRG.19651;MSTRG.36227;MSTRG.43256;MSTRG.9020;Pig.00389;Pig.01655;Pig.03422;Pig.03926;Pig.04868;Pig.05780;Pig.06725;Pig.06814;Pig.07189;Pig.07335;Pig.08560;Pig.08831;Pig.08934;Pig.09035;Pig.09084;Pig.09203;Pig.09204;Pig.09226;Pig.09893;Pig.10254;Pig.10587;Pig.11199;Pig.11361;Pig.11908;Pig.12850;Pig.12899;Pig.13435;Pig.13671;Pig.13747;Pig.14073;Pig.14930;Pig.15426;Pig.15799;Pig.15866;Pig.16015;Pi…
GO:0030215	e	semaphorin receptor binding	14/4757	23/21660	6.31e-05	0.773	molecular_function	Pig.00325;Pig.00331;Pig.00332;Pig.07288;Pig.09431;Pig.10540;Pig.11523;Pig.12264;Pig.13816;Pig.15790;Pig.15840;Pig.15844;Pig.17558;Pig.18333
GO:0005088	e	Ras guanyl-nucleotide exchange factor activity	41/4757	104/21660	6.62e-05	0.811	molecular_function	MSTRG.11563;MSTRG.20313;MSTRG.5788;Pig.01894;Pig.02479;Pig.02628;Pig.03916;Pig.04179;Pig.04284;Pig.05045;Pig.05141;Pig.05714;Pig.06841;Pig.08383;Pig.08515;Pig.08922;Pig.09621;Pig.10040;Pig.10533;Pig.10900;Pig.10909;Pig.11763;Pig.12880;Pig.12881;Pig.13878;Pig.14711;Pig.16145;Pig.16442;Pig.17915;Pig.18473;Pig.18639;Pig.18809;Pig.18826;Pig.18828;Pig.19401;Pig.19406;Pig.19953;Pig.20369;Pig.20371;Pig.…
GO:0007275	e	multicellular organism development	115/4757	374/21660	6.75e-05	0.827	biological_process	MSTRG.13207;MSTRG.24120;MSTRG.24397;MSTRG.25389;MSTRG.29907;MSTRG.29975;MSTRG.29976;MSTRG.31613;MSTRG.34737;MSTRG.4812;Pig.00145;Pig.00148;Pig.00369;Pig.00383;Pig.00653;Pig.00836;Pig.01018;Pig.01086;Pig.01317;Pig.01911;Pig.02190;Pig.02250;Pig.02450;Pig.03122;Pig.03422;Pig.04132;Pig.04298;Pig.04398;Pig.04512;Pig.04581;Pig.04829;Pig.04917;Pig.05008;Pig.05504;Pig.05695;Pig.06005;Pig.06335;Pig.06398;…
GO:0030029	e	actin filament-based process	89/4757	275/21660	6.78e-05	0.83	biological_process	MSTRG.11433;MSTRG.11769;MSTRG.14981;MSTRG.29120;MSTRG.31613;MSTRG.400;MSTRG.42587;MSTRG.43256;MSTRG.9762;Pig.00161;Pig.00389;Pig.01064;Pig.01211;Pig.01946;Pig.02284;Pig.02293;Pig.02450;Pig.02843;Pig.02971;Pig.03115;Pig.03204;Pig.03312;Pig.03434;Pig.03919;Pig.03926;Pig.04293;Pig.04349;Pig.04845;Pig.05407;Pig.05436;Pig.05713;Pig.05714;Pig.05780;Pig.05824;Pig.06786;Pig.07040;Pig.07070;Pig.07370;Pig.…
GO:0003014	e	renal system process	23/4757	48/21660	6.88e-05	0.843	biological_process	MSTRG.30839;MSTRG.34906;MSTRG.39950;Pig.01288;Pig.02250;Pig.03434;Pig.05066;Pig.05067;Pig.05714;Pig.06855;Pig.07070;Pig.09714;Pig.12984;Pig.13871;Pig.14408;Pig.14495;Pig.15457;Pig.15835;Pig.15841;Pig.16544;Pig.18622;Pig.19306;Pig.23222
GO:0003779	e	actin binding	112/4757	363/21660	6.95e-05	0.851	molecular_function	MSTRG.11282;MSTRG.11769;MSTRG.12783;MSTRG.15463;MSTRG.17866;MSTRG.283;MSTRG.29120;MSTRG.35001;MSTRG.36227;MSTRG.40463;MSTRG.41711;MSTRG.42587;MSTRG.43256;MSTRG.4623;MSTRG.7356;MSTRG.8216;MSTRG.9020;MSTRG.970;MSTRG.9762;Pig.00161;Pig.00389;Pig.00750;Pig.01823;Pig.01946;Pig.02233;Pig.02250;Pig.02284;Pig.02573;Pig.02971;Pig.03115;Pig.03434;Pig.03594;Pig.03733;Pig.03865;Pig.03919;Pig.04293;Pig.04845;…
GO:0043087	e	regulation of GTPase activity	57/4757	160/21660	7.3e-05	0.895	biological_process	MSTRG.39950;Pig.00780;Pig.00948;Pig.01018;Pig.01058;Pig.01379;Pig.02133;Pig.02450;Pig.02606;Pig.03916;Pig.04179;Pig.04275;Pig.04512;Pig.05141;Pig.05531;Pig.05623;Pig.05714;Pig.05824;Pig.06281;Pig.06301;Pig.06498;Pig.06787;Pig.06860;Pig.08560;Pig.08836;Pig.09035;Pig.09203;Pig.09204;Pig.10254;Pig.10552;Pig.10913;Pig.11199;Pig.11232;Pig.11951;Pig.12908;Pig.13517;Pig.13798;Pig.13878;Pig.14121;Pig.142…
GO:0030111	e	regulation of Wnt signaling pathway	71/4757	210/21660	7.33e-05	0.899	biological_process	MSTRG.14951;MSTRG.17387;MSTRG.19912;MSTRG.24120;MSTRG.30168;MSTRG.35947;MSTRG.5192;Pig.00023;Pig.00445;Pig.00653;Pig.01014;Pig.01427;Pig.01911;Pig.02220;Pig.03422;Pig.03456;Pig.03539;Pig.03541;Pig.03901;Pig.04476;Pig.04896;Pig.04909;Pig.05286;Pig.05390;Pig.05634;Pig.05844;Pig.06451;Pig.07505;Pig.07535;Pig.07778;Pig.07872;Pig.08164;Pig.08378;Pig.09306;Pig.09908;Pig.10254;Pig.10391;Pig.10973;Pig.11…
GO:0018024	e	histone-lysine N-methyltransferase activity	18/4757	34/21660	7.54e-05	0.924	molecular_function	MSTRG.30912;MSTRG.36467;Pig.01050;Pig.02674;Pig.07177;Pig.07209;Pig.07588;Pig.11464;Pig.12338;Pig.12721;Pig.13695;Pig.14936;Pig.15795;Pig.16007;Pig.16815;Pig.18343;Pig.19046;Pig.19257
GO:0040013	e	negative regulation of locomotion	64/4757	185/21660	7.61e-05	0.933	biological_process	MSTRG.14611;MSTRG.15767;MSTRG.24397;MSTRG.28404;MSTRG.30168;MSTRG.31383;MSTRG.32304;MSTRG.35241;MSTRG.37007;Pig.00253;Pig.00325;Pig.00331;Pig.00332;Pig.00383;Pig.01254;Pig.01427;Pig.02935;Pig.04100;Pig.04735;Pig.05457;Pig.05504;Pig.05634;Pig.05714;Pig.05824;Pig.06728;Pig.06860;Pig.07288;Pig.07335;Pig.07724;Pig.08378;Pig.08573;Pig.08680;Pig.09035;Pig.09431;Pig.09788;Pig.10254;Pig.10504;Pig.10736;P…
GO:0051240	e	positive regulation of multicellular organismal process	288/4757	1067/21660	7.82e-05	0.958	biological_process	MSTRG.11563;MSTRG.11588;MSTRG.17355;MSTRG.18422;MSTRG.18689;MSTRG.19651;MSTRG.20518;MSTRG.21692;MSTRG.21693;MSTRG.23174;MSTRG.25157;MSTRG.25389;MSTRG.26918;MSTRG.28543;MSTRG.29907;MSTRG.30131;MSTRG.30168;MSTRG.30839;MSTRG.3397;MSTRG.35241;MSTRG.36227;MSTRG.39950;MSTRG.400;MSTRG.40095;MSTRG.41235;MSTRG.43001;MSTRG.44771;MSTRG.44991;MSTRG.8216;Pig.00145;Pig.00325;Pig.00331;Pig.00364;Pig.00369;Pig.0…
GO:0032386	e	regulation of intracellular transport	74/4757	221/21660	7.83e-05	0.96	biological_process	MSTRG.10736;MSTRG.13636;MSTRG.19651;MSTRG.29120;MSTRG.29975;MSTRG.29976;MSTRG.30168;MSTRG.32304;MSTRG.41711;MSTRG.42587;Pig.00666;Pig.00732;Pig.00780;Pig.01115;Pig.01317;Pig.01383;Pig.01460;Pig.01755;Pig.02216;Pig.02243;Pig.02269;Pig.03131;Pig.03158;Pig.03224;Pig.03415;Pig.05268;Pig.05612;Pig.06349;Pig.06428;Pig.07437;Pig.07578;Pig.08080;Pig.09035;Pig.09039;Pig.09696;Pig.09826;Pig.10730;Pig.11199…
GO:1903829	e	positive regulation of cellular protein localization	74/4757	221/21660	7.83e-05	0.96	biological_process	MSTRG.10736;MSTRG.11288;MSTRG.29120;MSTRG.29975;MSTRG.29976;MSTRG.30168;MSTRG.41711;MSTRG.42587;MSTRG.8216;Pig.00320;Pig.00732;Pig.00948;Pig.01317;Pig.01655;Pig.01755;Pig.02216;Pig.03131;Pig.03198;Pig.03593;Pig.05268;Pig.05367;Pig.05413;Pig.06281;Pig.06349;Pig.07578;Pig.07601;Pig.08080;Pig.08249;Pig.09035;Pig.09039;Pig.09125;Pig.09696;Pig.10529;Pig.10730;Pig.11199;Pig.11241;Pig.12371;Pig.12486;Pi…
GO:0003712	e	transcription coregulator activity	114/4757	370/21660	7.98e-05	0.978	molecular_function	MSTRG.17387;MSTRG.18520;MSTRG.28861;MSTRG.29907;MSTRG.30168;MSTRG.31295;MSTRG.31383;MSTRG.33792;MSTRG.40095;MSTRG.5192;MSTRG.5352;Pig.00807;Pig.01052;Pig.01112;Pig.01569;Pig.01946;Pig.02218;Pig.02602;Pig.02615;Pig.02957;Pig.03092;Pig.03265;Pig.03303;Pig.03727;Pig.04220;Pig.04896;Pig.04917;Pig.05214;Pig.05660;Pig.05696;Pig.06117;Pig.06581;Pig.06750;Pig.07093;Pig.07116;Pig.07122;Pig.07209;Pig.07616…
GO:0051234	e	establishment of localization	633/4757	2524/21660	8.12e-05	0.995	biological_process	MSTRG.10736;MSTRG.11563;MSTRG.11590;MSTRG.13100;MSTRG.13207;MSTRG.13405;MSTRG.14047;MSTRG.14449;MSTRG.16697;MSTRG.16895;MSTRG.17387;MSTRG.18039;MSTRG.19651;MSTRG.19912;MSTRG.22070;MSTRG.22502;MSTRG.23134;MSTRG.2332;MSTRG.24253;MSTRG.25102;MSTRG.25389;MSTRG.25541;MSTRG.26972;MSTRG.28323;MSTRG.28565;MSTRG.28794;MSTRG.28867;MSTRG.28970;MSTRG.29116;MSTRG.29120;MSTRG.30131;MSTRG.30157;MSTRG.30168;MSTR…
GO:0072073	e	kidney epithelium development	19/4757	37/21660	8.25e-05	1	biological_process	Pig.00578;Pig.01018;Pig.02957;Pig.03422;Pig.03472;Pig.05406;Pig.07051;Pig.07070;Pig.08680;Pig.08963;Pig.09362;Pig.10013;Pig.10254;Pig.14408;Pig.14675;Pig.15498;Pig.18588;Pig.18995;Pig.19393
GO:0010970	e	transport along microtubule	41/4757	106/21660	8.71e-05	1	biological_process	MSTRG.13405;MSTRG.19651;MSTRG.32928;MSTRG.39434;MSTRG.40404;Pig.00411;Pig.01046;Pig.01115;Pig.01300;Pig.02843;Pig.04231;Pig.04920;Pig.07424;Pig.07877;Pig.08555;Pig.09360;Pig.09434;Pig.11502;Pig.11650;Pig.11844;Pig.12343;Pig.12464;Pig.12718;Pig.13461;Pig.15023;Pig.16349;Pig.16905;Pig.17049;Pig.17492;Pig.17795;Pig.17869;Pig.17899;Pig.18992;Pig.19081;Pig.20454;Pig.20455;Pig.22071;Pig.22079;Pig.22181…
GO:0051094	e	positive regulation of developmental process	241/4757	878/21660	8.97e-05	1	biological_process	MSTRG.11563;MSTRG.14611;MSTRG.18422;MSTRG.20518;MSTRG.24120;MSTRG.24210;MSTRG.25157;MSTRG.25389;MSTRG.26918;MSTRG.30131;MSTRG.30168;MSTRG.35241;MSTRG.36227;MSTRG.39950;MSTRG.400;MSTRG.40095;MSTRG.42587;MSTRG.44771;MSTRG.44991;MSTRG.5352;Pig.00145;Pig.00308;Pig.00325;Pig.00331;Pig.00364;Pig.00369;Pig.00389;Pig.00485;Pig.00732;Pig.00948;Pig.00998;Pig.01014;Pig.01018;Pig.01064;Pig.01317;Pig.01702;Pi…
GO:0015631	e	tubulin binding	85/4757	263/21660	9.03e-05	1	molecular_function	MSTRG.11563;MSTRG.16631;MSTRG.28966;MSTRG.30723;MSTRG.39950;Pig.00604;Pig.00732;Pig.01115;Pig.02441;Pig.02621;Pig.02756;Pig.02808;Pig.02843;Pig.03152;Pig.03503;Pig.03693;Pig.04144;Pig.04231;Pig.04364;Pig.05483;Pig.05585;Pig.05610;Pig.05786;Pig.06013;Pig.06361;Pig.07189;Pig.07765;Pig.07900;Pig.07909;Pig.08555;Pig.08776;Pig.08793;Pig.08831;Pig.09936;Pig.10529;Pig.10533;Pig.10730;Pig.11199;Pig.11239…
GO:1902850	e	microtubule cytoskeleton organization involved in mitosis	31/4757	73/21660	9.04e-05	1	biological_process	MSTRG.11563;MSTRG.19651;MSTRG.42587;Pig.01018;Pig.01655;Pig.03152;Pig.04144;Pig.04486;Pig.04512;Pig.07425;Pig.08162;Pig.08922;Pig.09434;Pig.10533;Pig.11502;Pig.11650;Pig.12077;Pig.12221;Pig.12677;Pig.12899;Pig.14073;Pig.15799;Pig.16028;Pig.16349;Pig.17321;Pig.17785;Pig.19050;Pig.19051;Pig.21433;Pig.23178;Pig.23214
GO:0030204	e	chondroitin sulfate metabolic process	13/4757	21/21660	9.09e-05	1	biological_process	MSTRG.14611;MSTRG.40094;Pig.00718;Pig.00998;Pig.04100;Pig.09872;Pig.12404;Pig.13111;Pig.13478;Pig.14075;Pig.15454;Pig.15455;Pig.18743
GO:0031589	e	cell-substrate adhesion	34/4757	83/21660	9.09e-05	1	biological_process	MSTRG.16697;MSTRG.17625;MSTRG.25389;MSTRG.34046;MSTRG.37007;MSTRG.970;Pig.00145;Pig.00364;Pig.00780;Pig.01262;Pig.02907;Pig.04077;Pig.04602;Pig.04845;Pig.06072;Pig.07704;Pig.08765;Pig.09035;Pig.09911;Pig.10391;Pig.11676;Pig.12216;Pig.13892;Pig.14408;Pig.15866;Pig.16435;Pig.16544;Pig.16786;Pig.18689;Pig.18994;Pig.21012;Pig.21872;Pig.22223;Pig.22409
GO:0031253	e	cell projection membrane	60/4757	172/21660	9.19e-05	1	cellular_component	MSTRG.11563;MSTRG.16794;MSTRG.2332;MSTRG.24253;MSTRG.26918;MSTRG.29120;MSTRG.41235;MSTRG.41711;MSTRG.7071;MSTRG.8216;MSTRG.970;Pig.00180;Pig.00229;Pig.00322;Pig.00419;Pig.00578;Pig.00780;Pig.01317;Pig.02548;Pig.03204;Pig.04512;Pig.04845;Pig.05027;Pig.05673;Pig.05824;Pig.05866;Pig.07070;Pig.07198;Pig.07620;Pig.07704;Pig.08594;Pig.08731;Pig.09084;Pig.09582;Pig.10533;Pig.10889;Pig.11207;Pig.11908;Pi…
GO:0009892	e	negative regulation of metabolic process	467/4757	1819/21660	9.27e-05	1	biological_process	MSTRG.10020;MSTRG.11588;MSTRG.12124;MSTRG.13100;MSTRG.13535;MSTRG.16895;MSTRG.17860;MSTRG.18039;MSTRG.20975;MSTRG.22070;MSTRG.25783;MSTRG.27826;MSTRG.28282;MSTRG.28861;MSTRG.29085;MSTRG.29860;MSTRG.29900;MSTRG.29907;MSTRG.30564;MSTRG.30839;MSTRG.31295;MSTRG.31373;MSTRG.31383;MSTRG.31888;MSTRG.32304;MSTRG.35663;MSTRG.36227;MSTRG.400;MSTRG.40373;MSTRG.42587;MSTRG.43301;MSTRG.44991;MSTRG.4812;MSTRG.…
GO:0051248	e	negative regulation of protein metabolic process	176/4757	616/21660	9.3e-05	1	biological_process	MSTRG.11588;MSTRG.18039;MSTRG.25783;MSTRG.27826;MSTRG.28282;MSTRG.28861;MSTRG.29860;MSTRG.30564;MSTRG.30839;MSTRG.31888;MSTRG.32304;MSTRG.36227;MSTRG.42587;Pig.00286;Pig.00369;Pig.00732;Pig.01018;Pig.01378;Pig.01460;Pig.01475;Pig.01665;Pig.02060;Pig.02190;Pig.02243;Pig.02639;Pig.02673;Pig.02906;Pig.02935;Pig.03131;Pig.03140;Pig.03198;Pig.03228;Pig.03360;Pig.03422;Pig.03456;Pig.03541;Pig.03739;Pig…
GO:0000902	e	cell morphogenesis	54/4757	150/21660	9.43e-05	1	biological_process	MSTRG.11563;MSTRG.16697;MSTRG.18422;MSTRG.25389;MSTRG.33300;MSTRG.34248;MSTRG.37743;MSTRG.970;Pig.00780;Pig.01262;Pig.02190;Pig.03358;Pig.04077;Pig.04845;Pig.04896;Pig.06398;Pig.06626;Pig.06804;Pig.07166;Pig.07210;Pig.07212;Pig.07724;Pig.07733;Pig.07920;Pig.08164;Pig.08462;Pig.08509;Pig.08594;Pig.08765;Pig.08934;Pig.09761;Pig.09911;Pig.10533;Pig.11154;Pig.11670;Pig.11676;Pig.11779;Pig.11930;Pig.1…
GO:0030234	e	enzyme regulator activity	202/4757	721/21660	9.83e-05	1	molecular_function	MSTRG.10349;MSTRG.13119;MSTRG.21760;MSTRG.25783;MSTRG.28282;MSTRG.28404;MSTRG.29412;MSTRG.29860;MSTRG.32928;MSTRG.37743;MSTRG.39950;MSTRG.400;MSTRG.8403;MSTRG.8853;MSTRG.9469;MSTRG.9812;Pig.00159;Pig.00286;Pig.00426;Pig.00559;Pig.01058;Pig.01089;Pig.01460;Pig.01568;Pig.01655;Pig.01927;Pig.02133;Pig.02216;Pig.02243;Pig.02606;Pig.03122;Pig.03228;Pig.03314;Pig.03360;Pig.03415;Pig.03575;Pig.03690;Pig…
GO:0060828	e	regulation of canonical Wnt signaling pathway	56/4757	158/21660	9.93e-05	1	biological_process	MSTRG.14951;MSTRG.17387;MSTRG.19912;MSTRG.24120;MSTRG.30168;Pig.00445;Pig.00653;Pig.01014;Pig.01911;Pig.02220;Pig.03422;Pig.03456;Pig.03539;Pig.03541;Pig.03901;Pig.04476;Pig.04896;Pig.04909;Pig.05286;Pig.05390;Pig.05634;Pig.06451;Pig.07505;Pig.07535;Pig.07778;Pig.07872;Pig.08164;Pig.08378;Pig.09306;Pig.09908;Pig.10254;Pig.10391;Pig.10973;Pig.11765;Pig.12107;Pig.12287;Pig.12371;Pig.13427;Pig.13806…
GO:0009888	e	tissue development	106/4757	343/21660	9.97e-05	1	biological_process	MSTRG.24397;MSTRG.24540;MSTRG.30131;MSTRG.30948;MSTRG.32304;MSTRG.42560;MSTRG.44627;MSTRG.4812;MSTRG.5352;Pig.00325;Pig.00383;Pig.00422;Pig.00578;Pig.00604;Pig.00780;Pig.01018;Pig.01262;Pig.01317;Pig.01438;Pig.01782;Pig.02190;Pig.02243;Pig.02269;Pig.02957;Pig.03204;Pig.03312;Pig.03422;Pig.03465;Pig.03466;Pig.03472;Pig.03538;Pig.03539;Pig.04077;Pig.04476;Pig.04896;Pig.05002;Pig.05214;Pig.05390;Pig…
GO:0008237	e	metallopeptidase activity	68/4757	201/21660	0.000104	1	molecular_function	MSTRG.28282;MSTRG.41235;Pig.00175;Pig.00307;Pig.00679;Pig.01148;Pig.01501;Pig.01523;Pig.01782;Pig.02594;Pig.02595;Pig.02928;Pig.03572;Pig.04071;Pig.04146;Pig.04147;Pig.04586;Pig.04671;Pig.04729;Pig.05489;Pig.05695;Pig.06503;Pig.06643;Pig.07291;Pig.07537;Pig.07721;Pig.07722;Pig.07742;Pig.08041;Pig.08489;Pig.09038;Pig.09493;Pig.09770;Pig.09936;Pig.10504;Pig.11237;Pig.11668;Pig.11669;Pig.12169;Pig.1…
GO:0060090	e	molecular adaptor activity	52/4757	144/21660	0.000105	1	molecular_function	MSTRG.22502;MSTRG.24540;MSTRG.25541;MSTRG.400;MSTRG.40373;Pig.00319;Pig.00422;Pig.01294;Pig.01379;Pig.03067;Pig.03158;Pig.04314;Pig.04700;Pig.05036;Pig.05145;Pig.05197;Pig.05673;Pig.05786;Pig.06109;Pig.06281;Pig.06750;Pig.06844;Pig.07151;Pig.07198;Pig.07616;Pig.09183;Pig.09205;Pig.09525;Pig.09582;Pig.10226;Pig.10291;Pig.11239;Pig.13435;Pig.13697;Pig.13698;Pig.14350;Pig.14752;Pig.15570;Pig.16082;P…
GO:0009719	e	response to endogenous stimulus	155/4757	534/21660	0.000108	1	biological_process	MSTRG.11563;MSTRG.14047;MSTRG.20797;MSTRG.2332;MSTRG.24120;MSTRG.24253;MSTRG.24540;MSTRG.25541;MSTRG.26878;MSTRG.27259;MSTRG.28282;MSTRG.28867;MSTRG.30131;MSTRG.30168;MSTRG.31383;MSTRG.33300;MSTRG.35241;MSTRG.36467;MSTRG.37007;MSTRG.39950;MSTRG.400;MSTRG.5352;MSTRG.5746;Pig.00099;Pig.00253;Pig.00320;Pig.00322;Pig.00422;Pig.00499;Pig.00578;Pig.00658;Pig.00707;Pig.00732;Pig.00756;Pig.00825;Pig.0100…
GO:1901343	e	negative regulation of vasculature development	33/4757	80/21660	0.00011	1	biological_process	MSTRG.14611;MSTRG.15767;MSTRG.24397;MSTRG.27259;MSTRG.28565;MSTRG.31383;Pig.00383;Pig.01427;Pig.02450;Pig.02487;Pig.03065;Pig.03539;Pig.04100;Pig.04512;Pig.06398;Pig.07335;Pig.09035;Pig.10013;Pig.10408;Pig.10463;Pig.10736;Pig.11154;Pig.12537;Pig.13308;Pig.14278;Pig.14667;Pig.14691;Pig.16397;Pig.17154;Pig.17512;Pig.17551;Pig.19393;Pig.23911
GO:0001525	e	angiogenesis	57/4757	161/21660	0.000112	1	biological_process	MSTRG.24397;MSTRG.36454;MSTRG.44991;Pig.00229;Pig.00287;Pig.00383;Pig.00998;Pig.01014;Pig.01064;Pig.01211;Pig.01367;Pig.01378;Pig.01467;Pig.02243;Pig.02450;Pig.03115;Pig.03198;Pig.03204;Pig.03539;Pig.04070;Pig.04896;Pig.05991;Pig.06072;Pig.06728;Pig.06855;Pig.06860;Pig.06964;Pig.07787;Pig.08801;Pig.09684;Pig.09911;Pig.11154;Pig.11199;Pig.11740;Pig.11914;Pig.12604;Pig.12984;Pig.13397;Pig.13892;Pig…
GO:0019900	e	kinase binding	141/4757	479/21660	0.000112	1	molecular_function	MSTRG.10736;MSTRG.11288;MSTRG.2332;MSTRG.28404;MSTRG.30168;MSTRG.35508;MSTRG.39219;MSTRG.41711;MSTRG.42587;MSTRG.4945;MSTRG.9364;MSTRG.9812;Pig.00073;Pig.00286;Pig.00604;Pig.01002;Pig.01310;Pig.01378;Pig.01379;Pig.01460;Pig.01923;Pig.02060;Pig.02218;Pig.02602;Pig.02618;Pig.02776;Pig.03131;Pig.03204;Pig.03224;Pig.03228;Pig.04512;Pig.04829;Pig.05281;Pig.05390;Pig.05436;Pig.05504;Pig.05610;Pig.05870…
GO:0072164	e	mesonephric tubule development	14/4757	24/21660	0.000121	1	biological_process	Pig.00578;Pig.01018;Pig.03422;Pig.03472;Pig.05406;Pig.07051;Pig.08963;Pig.09362;Pig.10013;Pig.10254;Pig.15498;Pig.18588;Pig.18995;Pig.19393
GO:1903672	e	positive regulation of sprouting angiogenesis	14/4757	24/21660	0.000121	1	biological_process	MSTRG.26918;MSTRG.400;Pig.01014;Pig.02339;Pig.05027;Pig.05436;Pig.06031;Pig.07051;Pig.07406;Pig.07704;Pig.14675;Pig.15498;Pig.15920;Pig.21104
GO:0031324	e	negative regulation of cellular metabolic process	388/4757	1491/21660	0.000129	1	biological_process	MSTRG.10020;MSTRG.11588;MSTRG.13100;MSTRG.13535;MSTRG.17860;MSTRG.18039;MSTRG.22070;MSTRG.25783;MSTRG.27826;MSTRG.28282;MSTRG.28861;MSTRG.29085;MSTRG.29860;MSTRG.29900;MSTRG.29907;MSTRG.30564;MSTRG.30839;MSTRG.31295;MSTRG.31373;MSTRG.31383;MSTRG.31888;MSTRG.32304;MSTRG.36227;MSTRG.40373;MSTRG.42587;MSTRG.44991;MSTRG.4812;MSTRG.5192;MSTRG.5352;MSTRG.5373;Pig.00148;Pig.00286;Pig.00369;Pig.00732;Pig…
GO:0098609	e	cell-cell adhesion	85/4757	265/21660	0.000129	1	biological_process	MSTRG.15767;MSTRG.18422;MSTRG.30168;MSTRG.35001;MSTRG.39950;MSTRG.41711;Pig.00780;Pig.01022;Pig.01676;Pig.02323;Pig.02336;Pig.02339;Pig.02487;Pig.03358;Pig.03360;Pig.04430;Pig.04532;Pig.04735;Pig.04992;Pig.05623;Pig.06105;Pig.06626;Pig.06728;Pig.06874;Pig.06960;Pig.07009;Pig.07232;Pig.07349;Pig.07704;Pig.07924;Pig.08115;Pig.08377;Pig.08609;Pig.08638;Pig.09761;Pig.09911;Pig.10013;Pig.10568;Pig.105…
GO:0045992	e	negative regulation of embryonic development	12/4757	19/21660	0.00013	1	biological_process	MSTRG.44627;Pig.00099;Pig.01427;Pig.04896;Pig.04944;Pig.08378;Pig.10013;Pig.11196;Pig.15015;Pig.16570;Pig.17359;Pig.23693
GO:0006898	e	receptor-mediated endocytosis	39/4757	100/21660	0.000134	1	biological_process	MSTRG.14047;MSTRG.24253;MSTRG.39225;MSTRG.7940;Pig.00322;Pig.01378;Pig.01379;Pig.02223;Pig.02269;Pig.02548;Pig.02946;Pig.03158;Pig.03302;Pig.03691;Pig.04247;Pig.05218;Pig.05267;Pig.05809;Pig.06360;Pig.07198;Pig.08326;Pig.09205;Pig.09206;Pig.11241;Pig.12067;Pig.12583;Pig.12851;Pig.13247;Pig.14638;Pig.16085;Pig.17183;Pig.18619;Pig.19045;Pig.20230;Pig.20798;Pig.21307;Pig.21550;Pig.21712;Pig.22781
GO:0006085	e	acetyl-CoA biosynthetic process	9/4757	12/21660	0.000135	1	biological_process	MSTRG.30157;MSTRG.31024;MSTRG.39445;Pig.01769;Pig.04946;Pig.09514;Pig.10892;Pig.11874;Pig.14649
GO:0048598	e	embryonic morphogenesis	83/4757	257/21660	0.000137	1	biological_process	MSTRG.25157;MSTRG.36843;MSTRG.39950;Pig.00145;Pig.00369;Pig.00578;Pig.00765;Pig.01317;Pig.01501;Pig.02215;Pig.02450;Pig.03198;Pig.03422;Pig.03539;Pig.03547;Pig.04476;Pig.04512;Pig.04875;Pig.04896;Pig.04917;Pig.04970;Pig.05214;Pig.05406;Pig.05407;Pig.05714;Pig.06031;Pig.06451;Pig.06987;Pig.07102;Pig.07424;Pig.07778;Pig.08164;Pig.08240;Pig.08378;Pig.08509;Pig.08626;Pig.08963;Pig.09027;Pig.09306;Pig…
GO:0043226	e	organelle	1639/4757	6963/21660	0.000137	1	cellular_component	MSTRG.10020;MSTRG.10736;MSTRG.11316;MSTRG.11530;MSTRG.11563;MSTRG.11588;MSTRG.11755;MSTRG.11769;MSTRG.11793;MSTRG.12911;MSTRG.13161;MSTRG.13346;MSTRG.13347;MSTRG.13405;MSTRG.13636;MSTRG.14047;MSTRG.14449;MSTRG.14981;MSTRG.16096;MSTRG.16809;MSTRG.16895;MSTRG.17387;MSTRG.17584;MSTRG.17732;MSTRG.17860;MSTRG.18520;MSTRG.18688;MSTRG.18689;MSTRG.19302;MSTRG.19651;MSTRG.19912;MSTRG.20518;MSTRG.20975;MST…
GO:0045184	e	establishment of protein localization	258/4757	953/21660	0.000141	1	biological_process	MSTRG.10736;MSTRG.11590;MSTRG.16697;MSTRG.16895;MSTRG.17387;MSTRG.22070;MSTRG.22502;MSTRG.28970;MSTRG.29120;MSTRG.31383;MSTRG.3146;MSTRG.3397;MSTRG.37477;MSTRG.39950;MSTRG.40404;MSTRG.42587;MSTRG.43001;MSTRG.43301;MSTRG.5018;MSTRG.5217;MSTRG.7940;MSTRG.8216;Pig.00485;Pig.00666;Pig.00733;Pig.00943;Pig.01046;Pig.01058;Pig.01167;Pig.01250;Pig.01300;Pig.01324;Pig.01340;Pig.02133;Pig.02223;Pig.02269;P…
GO:0035239	e	tube morphogenesis	58/4757	166/21660	0.000143	1	biological_process	MSTRG.25389;Pig.00578;Pig.00666;Pig.01014;Pig.01086;Pig.01211;Pig.01317;Pig.01467;Pig.02190;Pig.02269;Pig.03422;Pig.03986;Pig.04476;Pig.04896;Pig.04917;Pig.04970;Pig.05214;Pig.05406;Pig.06728;Pig.07278;Pig.07424;Pig.08164;Pig.08378;Pig.08680;Pig.09305;Pig.09362;Pig.09770;Pig.09951;Pig.10013;Pig.10254;Pig.10736;Pig.11196;Pig.11563;Pig.11676;Pig.12117;Pig.12984;Pig.13068;Pig.13247;Pig.13427;Pig.141…
GO:0040011	e	locomotion	168/4757	588/21660	0.000146	1	biological_process	MSTRG.25389;MSTRG.30131;MSTRG.30168;MSTRG.34248;MSTRG.35241;MSTRG.35947;MSTRG.400;MSTRG.41711;MSTRG.42587;MSTRG.43551;MSTRG.44627;MSTRG.44991;Pig.00229;Pig.00287;Pig.00325;Pig.00331;Pig.00332;Pig.00369;Pig.00604;Pig.00679;Pig.00732;Pig.00780;Pig.00998;Pig.01064;Pig.01262;Pig.01296;Pig.01317;Pig.02225;Pig.02284;Pig.02339;Pig.02450;Pig.02487;Pig.03115;Pig.03204;Pig.03415;Pig.03430;Pig.03433;Pig.037…
GO:0032388	e	positive regulation of intracellular transport	49/4757	135/21660	0.000146	1	biological_process	MSTRG.10736;MSTRG.13636;MSTRG.19651;MSTRG.29120;MSTRG.29975;MSTRG.29976;MSTRG.30168;MSTRG.41711;MSTRG.42587;Pig.00732;Pig.01317;Pig.01755;Pig.02216;Pig.02243;Pig.02269;Pig.03131;Pig.03158;Pig.05268;Pig.06349;Pig.07578;Pig.08080;Pig.09035;Pig.09039;Pig.09696;Pig.10730;Pig.11199;Pig.11951;Pig.12585;Pig.12586;Pig.12658;Pig.12899;Pig.12982;Pig.13629;Pig.13739;Pig.14266;Pig.14986;Pig.15553;Pig.15835;P…
GO:1901700	e	response to oxygen-containing compound	198/4757	708/21660	0.000149	1	biological_process	MSTRG.11563;MSTRG.17387;MSTRG.17860;MSTRG.20797;MSTRG.24253;MSTRG.24540;MSTRG.25389;MSTRG.25541;MSTRG.26878;MSTRG.28867;MSTRG.29052;MSTRG.29412;MSTRG.30131;MSTRG.30168;MSTRG.31383;MSTRG.32304;MSTRG.33300;MSTRG.34195;MSTRG.35241;MSTRG.37007;MSTRG.39950;MSTRG.41711;MSTRG.43609;MSTRG.5352;MSTRG.5746;Pig.00099;Pig.00253;Pig.00320;Pig.00322;Pig.00422;Pig.00578;Pig.00658;Pig.00732;Pig.00756;Pig.00825;P…
GO:0043229	e	intracellular organelle	1575/4757	6683/21660	0.000154	1	cellular_component	MSTRG.10020;MSTRG.10736;MSTRG.11316;MSTRG.11530;MSTRG.11563;MSTRG.11588;MSTRG.11755;MSTRG.11769;MSTRG.11793;MSTRG.12911;MSTRG.13161;MSTRG.13346;MSTRG.13347;MSTRG.13405;MSTRG.13636;MSTRG.14449;MSTRG.14981;MSTRG.16096;MSTRG.16809;MSTRG.17387;MSTRG.17584;MSTRG.17732;MSTRG.17860;MSTRG.18520;MSTRG.18688;MSTRG.18689;MSTRG.19302;MSTRG.19912;MSTRG.20518;MSTRG.20975;MSTRG.21692;MSTRG.21693;MSTRG.22070;MST…
GO:0048870	e	cell motility	157/4757	545/21660	0.000155	1	biological_process	MSTRG.30131;MSTRG.30168;MSTRG.34248;MSTRG.35241;MSTRG.35947;MSTRG.400;MSTRG.41711;MSTRG.42587;MSTRG.43551;MSTRG.44627;MSTRG.44991;Pig.00229;Pig.00287;Pig.00325;Pig.00331;Pig.00332;Pig.00369;Pig.00679;Pig.00732;Pig.00780;Pig.00998;Pig.01064;Pig.01262;Pig.01296;Pig.01317;Pig.02225;Pig.02339;Pig.02450;Pig.02487;Pig.03115;Pig.03204;Pig.03415;Pig.03433;Pig.03789;Pig.04077;Pig.04112;Pig.04179;Pig.04476…
GO:0042054	e	histone methyltransferase activity	21/4757	44/21660	0.000156	1	molecular_function	MSTRG.30912;MSTRG.36467;Pig.01050;Pig.01665;Pig.02674;Pig.07177;Pig.07209;Pig.07588;Pig.11464;Pig.12338;Pig.12721;Pig.13695;Pig.14936;Pig.15795;Pig.16007;Pig.16815;Pig.17889;Pig.18343;Pig.19046;Pig.19257;Pig.21585
GO:1903670	e	regulation of sprouting angiogenesis	21/4757	44/21660	0.000156	1	biological_process	MSTRG.24397;MSTRG.26918;MSTRG.28565;MSTRG.400;Pig.00383;Pig.01014;Pig.02339;Pig.05027;Pig.05436;Pig.06031;Pig.06398;Pig.07051;Pig.07406;Pig.07704;Pig.09035;Pig.10736;Pig.14675;Pig.15498;Pig.15920;Pig.16397;Pig.21104
GO:0042886	e	amide transport	251/4757	925/21660	0.000156	1	biological_process	MSTRG.10736;MSTRG.11590;MSTRG.16697;MSTRG.16895;MSTRG.22070;MSTRG.22502;MSTRG.28970;MSTRG.29120;MSTRG.31383;MSTRG.3146;MSTRG.3397;MSTRG.34906;MSTRG.37477;MSTRG.39950;MSTRG.40404;MSTRG.43301;MSTRG.5018;MSTRG.5217;MSTRG.7940;MSTRG.8216;Pig.00485;Pig.00666;Pig.00733;Pig.00943;Pig.01046;Pig.01058;Pig.01167;Pig.01250;Pig.01300;Pig.01324;Pig.01340;Pig.02133;Pig.02223;Pig.02269;Pig.02284;Pig.02340;Pig.0…
GO:0005583	e	fibrillar collagen trimer	8/4757	10/21660	0.000157	1	cellular_component	MSTRG.24540;MSTRG.37007;MSTRG.44627;Pig.00099;Pig.00422;Pig.04101;Pig.14500;Pig.23693
GO:0043231	e	intracellular membrane-bounded organelle	1267/4757	5314/21660	0.000159	1	cellular_component	MSTRG.10020;MSTRG.10736;MSTRG.11316;MSTRG.11530;MSTRG.11588;MSTRG.11755;MSTRG.11793;MSTRG.13161;MSTRG.13346;MSTRG.13347;MSTRG.13405;MSTRG.13636;MSTRG.14449;MSTRG.14981;MSTRG.17387;MSTRG.17584;MSTRG.17732;MSTRG.17860;MSTRG.18520;MSTRG.18688;MSTRG.18689;MSTRG.19302;MSTRG.19912;MSTRG.21692;MSTRG.21693;MSTRG.22070;MSTRG.23174;MSTRG.2332;MSTRG.24120;MSTRG.24210;MSTRG.24253;MSTRG.24397;MSTRG.24540;MSTR…
GO:0015959	e	diadenosine polyphosphate metabolic process	7/4757	8/21660	0.000159	1	biological_process	MSTRG.18688;MSTRG.18689;Pig.07075;Pig.09798;Pig.09800;Pig.15707;Pig.17306
GO:0001765	e	membrane raft assembly	7/4757	8/21660	0.000159	1	biological_process	Pig.01378;Pig.01379;Pig.02243;Pig.11410;Pig.11844;Pig.14027;Pig.16544
GO:0044272	e	sulfur compound biosynthetic process	30/4757	72/21660	0.000162	1	biological_process	MSTRG.23174;MSTRG.30157;MSTRG.31024;MSTRG.39445;MSTRG.40094;Pig.00539;Pig.00654;Pig.00655;Pig.00718;Pig.01769;Pig.02181;Pig.03600;Pig.04946;Pig.05706;Pig.09514;Pig.09872;Pig.10892;Pig.11874;Pig.11875;Pig.12404;Pig.12574;Pig.12676;Pig.13111;Pig.13478;Pig.14649;Pig.15455;Pig.15711;Pig.17800;Pig.19310;Pig.20353
GO:0006810	e	transport	608/4757	2432/21660	0.000162	1	biological_process	MSTRG.10736;MSTRG.11590;MSTRG.13100;MSTRG.13207;MSTRG.13405;MSTRG.14047;MSTRG.14449;MSTRG.16697;MSTRG.16895;MSTRG.18039;MSTRG.19651;MSTRG.19912;MSTRG.22070;MSTRG.22502;MSTRG.23134;MSTRG.2332;MSTRG.24253;MSTRG.25102;MSTRG.25389;MSTRG.25541;MSTRG.26972;MSTRG.28323;MSTRG.28565;MSTRG.28794;MSTRG.28867;MSTRG.28970;MSTRG.29116;MSTRG.29120;MSTRG.30131;MSTRG.30157;MSTRG.30168;MSTRG.31383;MSTRG.3146;MSTRG…
GO:0005794	e	Golgi apparatus	170/4757	597/21660	0.000164	1	cellular_component	MSTRG.11588;MSTRG.24210;MSTRG.24253;MSTRG.26972;MSTRG.27826;MSTRG.28323;MSTRG.2909;MSTRG.31443;MSTRG.31444;MSTRG.36208;MSTRG.37477;MSTRG.40404;MSTRG.5195;MSTRG.7940;MSTRG.9087;Pig.00256;Pig.00308;Pig.00322;Pig.00419;Pig.00485;Pig.00578;Pig.00682;Pig.00718;Pig.01018;Pig.01300;Pig.01317;Pig.01340;Pig.01341;Pig.01378;Pig.01379;Pig.01427;Pig.01568;Pig.01644;Pig.01782;Pig.02223;Pig.02225;Pig.02269;Pig…
GO:0030155	e	regulation of cell adhesion	121/4757	405/21660	0.000166	1	biological_process	MSTRG.14047;MSTRG.25157;MSTRG.25389;MSTRG.2866;MSTRG.30131;MSTRG.30168;MSTRG.32304;MSTRG.32595;MSTRG.33338;MSTRG.35241;MSTRG.400;MSTRG.42587;MSTRG.9964;Pig.00431;Pig.00728;Pig.00888;Pig.00948;Pig.00998;Pig.01296;Pig.01378;Pig.02093;Pig.03204;Pig.03422;Pig.03434;Pig.03625;Pig.03679;Pig.04000;Pig.04586;Pig.04920;Pig.05214;Pig.05331;Pig.05367;Pig.05623;Pig.05780;Pig.05824;Pig.05891;Pig.06000;Pig.060…
GO:0015833	e	peptide transport	247/4757	913/21660	0.000199	1	biological_process	MSTRG.10736;MSTRG.11590;MSTRG.16697;MSTRG.16895;MSTRG.22070;MSTRG.22502;MSTRG.28970;MSTRG.29120;MSTRG.31383;MSTRG.3146;MSTRG.3397;MSTRG.37477;MSTRG.39950;MSTRG.40404;MSTRG.43301;MSTRG.5018;MSTRG.5217;MSTRG.7940;MSTRG.8216;Pig.00485;Pig.00666;Pig.00733;Pig.00943;Pig.01046;Pig.01058;Pig.01167;Pig.01250;Pig.01300;Pig.01324;Pig.01340;Pig.02133;Pig.02223;Pig.02269;Pig.02284;Pig.02340;Pig.02548;Pig.026…
GO:0007264	e	small GTPase mediated signal transduction	72/4757	219/21660	0.000201	1	biological_process	MSTRG.24540;MSTRG.28404;MSTRG.31613;Pig.00170;Pig.00422;Pig.00485;Pig.01167;Pig.01655;Pig.01959;Pig.02479;Pig.03115;Pig.03204;Pig.03684;Pig.04179;Pig.04387;Pig.04735;Pig.05436;Pig.05714;Pig.05715;Pig.05866;Pig.05870;Pig.06346;Pig.06725;Pig.07731;Pig.08287;Pig.08594;Pig.08934;Pig.09039;Pig.09061;Pig.09177;Pig.09226;Pig.09582;Pig.10215;Pig.10476;Pig.10552;Pig.10696;Pig.10730;Pig.10909;Pig.10972;Pig…
GO:0072163	e	mesonephric epithelium development	14/4757	25/21660	0.000219	1	biological_process	Pig.00578;Pig.01018;Pig.03422;Pig.03472;Pig.05406;Pig.07051;Pig.08963;Pig.09362;Pig.10013;Pig.10254;Pig.15498;Pig.18588;Pig.18995;Pig.19393
GO:0000904	e	cell morphogenesis involved in differentiation	33/4757	82/21660	0.000232	1	biological_process	MSTRG.16697;MSTRG.25389;MSTRG.33300;MSTRG.37743;MSTRG.970;Pig.00780;Pig.01262;Pig.02190;Pig.04077;Pig.04845;Pig.04896;Pig.07210;Pig.07212;Pig.07724;Pig.07920;Pig.08462;Pig.08509;Pig.08765;Pig.09911;Pig.11676;Pig.11779;Pig.11930;Pig.11951;Pig.12166;Pig.13892;Pig.16435;Pig.16452;Pig.19970;Pig.21788;Pig.21872;Pig.22155;Pig.22223;Pig.22409
GO:0043409	e	negative regulation of MAPK cascade	36/4757	93/21660	0.000232	1	biological_process	MSTRG.11588;MSTRG.28861;Pig.01018;Pig.02639;Pig.03198;Pig.03228;Pig.03456;Pig.04512;Pig.04829;Pig.05390;Pig.05504;Pig.05780;Pig.07151;Pig.07166;Pig.08378;Pig.09035;Pig.10013;Pig.10515;Pig.10826;Pig.10831;Pig.12464;Pig.12548;Pig.13354;Pig.13532;Pig.14484;Pig.15835;Pig.15876;Pig.16568;Pig.16592;Pig.17007;Pig.17311;Pig.18622;Pig.19257;Pig.20480;Pig.21239;Pig.23607
GO:0030036	e	actin cytoskeleton organization	78/4757	243/21660	0.000233	1	biological_process	MSTRG.11433;MSTRG.11769;MSTRG.14981;MSTRG.31613;MSTRG.400;MSTRG.42587;MSTRG.9762;Pig.01064;Pig.01211;Pig.01946;Pig.02293;Pig.02450;Pig.02843;Pig.02971;Pig.03115;Pig.03204;Pig.03312;Pig.03434;Pig.03919;Pig.03926;Pig.04293;Pig.04349;Pig.04845;Pig.05407;Pig.05436;Pig.05713;Pig.05714;Pig.05780;Pig.05824;Pig.06786;Pig.07040;Pig.07070;Pig.07370;Pig.07605;Pig.08287;Pig.09061;Pig.09084;Pig.09183;Pig.0918…
GO:0072657	e	protein localization to membrane	99/4757	323/21660	0.000244	1	biological_process	MSTRG.16895;MSTRG.29120;MSTRG.30168;MSTRG.42587;MSTRG.43301;MSTRG.5018;MSTRG.8216;MSTRG.970;Pig.01167;Pig.01250;Pig.01755;Pig.01912;Pig.01961;Pig.02243;Pig.02284;Pig.03521;Pig.03691;Pig.04147;Pig.04179;Pig.04445;Pig.05204;Pig.05683;Pig.06116;Pig.06346;Pig.06356;Pig.07189;Pig.07210;Pig.07212;Pig.07255;Pig.07516;Pig.07518;Pig.07578;Pig.08319;Pig.09035;Pig.09081;Pig.09123;Pig.09327;Pig.09386;Pig.094…
GO:0019838	e	growth factor binding	38/4757	100/21660	0.000246	1	molecular_function	MSTRG.22575;MSTRG.22576;MSTRG.24540;MSTRG.33300;MSTRG.36454;MSTRG.37007;MSTRG.44627;Pig.00253;Pig.00422;Pig.01250;Pig.01732;Pig.02339;Pig.02685;Pig.04132;Pig.05083;Pig.06712;Pig.07005;Pig.07297;Pig.09684;Pig.10250;Pig.12080;Pig.13328;Pig.14208;Pig.14500;Pig.15064;Pig.15690;Pig.15835;Pig.16374;Pig.16592;Pig.18735;Pig.19172;Pig.19226;Pig.19617;Pig.19909;Pig.21439;Pig.21491;Pig.22356;Pig.23693
GO:0043535	e	regulation of blood vessel endothelial cell migration	23/4757	51/21660	0.000246	1	biological_process	MSTRG.24397;MSTRG.26918;MSTRG.30168;MSTRG.31383;MSTRG.400;Pig.00383;Pig.01014;Pig.02339;Pig.05027;Pig.05436;Pig.06031;Pig.07335;Pig.07676;Pig.08048;Pig.09035;Pig.10736;Pig.14691;Pig.15498;Pig.15920;Pig.17268;Pig.19060;Pig.19080;Pig.21491
GO:0043198	e	dendritic shaft	10/4757	15/21660	0.000257	1	cellular_component	MSTRG.11563;Pig.00286;Pig.01568;Pig.09742;Pig.10533;Pig.10587;Pig.17996;Pig.19308;Pig.20885;Pig.22223
GO:0070727	e	cellular macromolecule localization	201/4757	727/21660	0.00026	1	biological_process	MSTRG.16895;MSTRG.17387;MSTRG.25541;MSTRG.29120;MSTRG.30168;MSTRG.34737;MSTRG.35001;MSTRG.37477;MSTRG.39435;MSTRG.42587;MSTRG.43001;MSTRG.43301;MSTRG.5018;MSTRG.8216;MSTRG.970;Pig.00943;Pig.01046;Pig.01167;Pig.01250;Pig.01317;Pig.01755;Pig.01912;Pig.01961;Pig.02243;Pig.02269;Pig.02284;Pig.02359;Pig.02450;Pig.03107;Pig.03204;Pig.03224;Pig.03521;Pig.03539;Pig.03593;Pig.03691;Pig.03693;Pig.04147;Pig…
GO:0019915	e	lipid storage	12/4757	20/21660	0.00026	1	biological_process	MSTRG.30131;Pig.00253;Pig.02926;Pig.04013;Pig.07432;Pig.08462;Pig.15995;Pig.16753;Pig.19060;Pig.19061;Pig.19932;Pig.20803
GO:0048562	e	embryonic organ morphogenesis	33/4757	83/21660	0.000262	1	biological_process	MSTRG.39950;Pig.00145;Pig.00369;Pig.01501;Pig.02215;Pig.03422;Pig.03547;Pig.04917;Pig.05214;Pig.05406;Pig.05407;Pig.07102;Pig.07778;Pig.08240;Pig.08626;Pig.08963;Pig.09027;Pig.09362;Pig.09770;Pig.10013;Pig.10254;Pig.10473;Pig.11167;Pig.11196;Pig.12399;Pig.13019;Pig.13247;Pig.14464;Pig.15553;Pig.16201;Pig.19707;Pig.21596;Pig.22097
GO:0099111	e	microtubule-based transport	43/4757	116/21660	0.000265	1	biological_process	MSTRG.13405;MSTRG.19651;MSTRG.32928;MSTRG.39434;MSTRG.40404;Pig.00411;Pig.01046;Pig.01115;Pig.01300;Pig.02843;Pig.04231;Pig.04920;Pig.07424;Pig.07877;Pig.08555;Pig.09360;Pig.09434;Pig.11502;Pig.11650;Pig.11844;Pig.12343;Pig.12464;Pig.12718;Pig.13461;Pig.14026;Pig.15023;Pig.16349;Pig.16369;Pig.16905;Pig.17049;Pig.17492;Pig.17795;Pig.17869;Pig.17899;Pig.18992;Pig.19081;Pig.20454;Pig.20455;Pig.22071…
GO:0010810	e	regulation of cell-substrate adhesion	49/4757	138/21660	0.000267	1	biological_process	MSTRG.25389;MSTRG.30168;MSTRG.32304;MSTRG.32595;MSTRG.42587;MSTRG.9964;Pig.00431;Pig.00888;Pig.00948;Pig.00998;Pig.02093;Pig.03204;Pig.03422;Pig.03434;Pig.05331;Pig.05623;Pig.05824;Pig.06000;Pig.06005;Pig.06860;Pig.08594;Pig.08680;Pig.08765;Pig.09035;Pig.10504;Pig.10889;Pig.11199;Pig.11676;Pig.12287;Pig.12691;Pig.13798;Pig.13892;Pig.14500;Pig.14545;Pig.14666;Pig.15426;Pig.15454;Pig.15866;Pig.1636…
GO:0045599	e	negative regulation of fat cell differentiation	16/4757	31/21660	0.000278	1	biological_process	MSTRG.28861;Pig.03456;Pig.04013;Pig.05695;Pig.06031;Pig.08103;Pig.08104;Pig.08105;Pig.08680;Pig.13328;Pig.15015;Pig.15937;Pig.19205;Pig.19283;Pig.21074;Pig.21239
GO:0043547	e	positive regulation of GTPase activity	39/4757	103/21660	0.00028	1	biological_process	MSTRG.39950;Pig.01058;Pig.01379;Pig.02133;Pig.02606;Pig.03916;Pig.04179;Pig.04275;Pig.05141;Pig.05531;Pig.05714;Pig.05824;Pig.06281;Pig.06498;Pig.06787;Pig.06860;Pig.09203;Pig.09204;Pig.10254;Pig.10913;Pig.11199;Pig.11232;Pig.11951;Pig.12908;Pig.13517;Pig.13798;Pig.14288;Pig.16162;Pig.17616;Pig.17830;Pig.17874;Pig.18327;Pig.18639;Pig.19261;Pig.19817;Pig.20200;Pig.21247;Pig.22261;Pig.23222
GO:0015031	e	protein transport	242/4757	896/21660	0.000281	1	biological_process	MSTRG.10736;MSTRG.11590;MSTRG.16697;MSTRG.16895;MSTRG.22070;MSTRG.22502;MSTRG.28970;MSTRG.29120;MSTRG.31383;MSTRG.3146;MSTRG.3397;MSTRG.37477;MSTRG.39950;MSTRG.40404;MSTRG.43301;MSTRG.5018;MSTRG.5217;MSTRG.7940;MSTRG.8216;Pig.00485;Pig.00666;Pig.00733;Pig.00943;Pig.01046;Pig.01058;Pig.01167;Pig.01250;Pig.01300;Pig.01324;Pig.01340;Pig.02133;Pig.02223;Pig.02269;Pig.02284;Pig.02340;Pig.02548;Pig.026…
GO:0032880	e	regulation of protein localization	159/4757	559/21660	0.000281	1	biological_process	MSTRG.10736;MSTRG.11288;MSTRG.22070;MSTRG.28404;MSTRG.29120;MSTRG.29975;MSTRG.29976;MSTRG.30168;MSTRG.32304;MSTRG.33563;MSTRG.39950;MSTRG.41711;MSTRG.42587;MSTRG.43551;MSTRG.8216;Pig.00253;Pig.00320;Pig.00396;Pig.00658;Pig.00732;Pig.00948;Pig.01002;Pig.01254;Pig.01317;Pig.01383;Pig.01460;Pig.01655;Pig.01755;Pig.01965;Pig.02179;Pig.02180;Pig.02216;Pig.02340;Pig.02926;Pig.03131;Pig.03158;Pig.03198;…
GO:0006090	e	pyruvate metabolic process	26/4757	61/21660	0.000283	1	biological_process	MSTRG.10199;MSTRG.14301;MSTRG.16670;MSTRG.20797;MSTRG.29251;MSTRG.31024;MSTRG.35508;MSTRG.43001;MSTRG.6799;MSTRG.6801;Pig.00707;Pig.01769;Pig.01923;Pig.04946;Pig.08225;Pig.08534;Pig.10463;Pig.10892;Pig.11278;Pig.11524;Pig.11679;Pig.14649;Pig.15120;Pig.15968;Pig.17386;Pig.19366
GO:0051656	e	establishment of organelle localization	59/4757	173/21660	0.000286	1	biological_process	MSTRG.10736;MSTRG.11563;MSTRG.13405;MSTRG.19651;MSTRG.28970;MSTRG.29120;MSTRG.40404;Pig.00411;Pig.01018;Pig.01046;Pig.01115;Pig.01300;Pig.01655;Pig.02284;Pig.02843;Pig.03144;Pig.03204;Pig.04231;Pig.04512;Pig.04868;Pig.04920;Pig.05610;Pig.06346;Pig.07352;Pig.07877;Pig.08080;Pig.08555;Pig.09434;Pig.09726;Pig.10533;Pig.10809;Pig.11502;Pig.11650;Pig.12343;Pig.12464;Pig.12794;Pig.12899;Pig.13461;Pig.1…
GO:0034613	e	cellular protein localization	199/4757	720/21660	0.00029	1	biological_process	MSTRG.16895;MSTRG.17387;MSTRG.25541;MSTRG.29120;MSTRG.30168;MSTRG.34737;MSTRG.35001;MSTRG.37477;MSTRG.39435;MSTRG.42587;MSTRG.43001;MSTRG.43301;MSTRG.5018;MSTRG.8216;MSTRG.970;Pig.00943;Pig.01046;Pig.01167;Pig.01250;Pig.01317;Pig.01755;Pig.01912;Pig.01961;Pig.02243;Pig.02269;Pig.02284;Pig.02359;Pig.02450;Pig.03107;Pig.03204;Pig.03224;Pig.03521;Pig.03539;Pig.03593;Pig.03691;Pig.03693;Pig.04147;Pig…
GO:0032271	e	regulation of protein polymerization	54/4757	156/21660	0.000291	1	biological_process	MSTRG.11769;MSTRG.35022;MSTRG.36227;MSTRG.43256;MSTRG.7356;MSTRG.8216;MSTRG.9020;Pig.00389;Pig.02293;Pig.03152;Pig.04293;Pig.04868;Pig.05113;Pig.06349;Pig.06725;Pig.06814;Pig.07189;Pig.07198;Pig.08560;Pig.08831;Pig.08934;Pig.09084;Pig.09203;Pig.09204;Pig.09381;Pig.09582;Pig.10587;Pig.11361;Pig.11908;Pig.12137;Pig.12850;Pig.12899;Pig.13435;Pig.13671;Pig.14248;Pig.14930;Pig.15426;Pig.15866;Pig.1601…
GO:0005911	e	cell-cell junction	89/4757	285/21660	0.000295	1	cellular_component	MSTRG.15767;MSTRG.18039;MSTRG.18422;MSTRG.25389;MSTRG.26918;MSTRG.30168;MSTRG.32928;MSTRG.35001;MSTRG.42587;Pig.00319;Pig.00578;Pig.00780;Pig.01946;Pig.02190;Pig.02250;Pig.02450;Pig.03115;Pig.03204;Pig.03312;Pig.03358;Pig.03693;Pig.04179;Pig.04735;Pig.05027;Pig.05036;Pig.05067;Pig.05113;Pig.05413;Pig.05623;Pig.05713;Pig.05737;Pig.05780;Pig.06626;Pig.06879;Pig.06960;Pig.07009;Pig.07166;Pig.07704;P…
GO:0016525	e	negative regulation of angiogenesis	30/4757	73/21660	0.000296	1	biological_process	MSTRG.14611;MSTRG.15767;MSTRG.24397;MSTRG.27259;MSTRG.28565;MSTRG.31383;Pig.00383;Pig.01427;Pig.02450;Pig.02487;Pig.03065;Pig.04100;Pig.04512;Pig.06398;Pig.07335;Pig.09035;Pig.10408;Pig.10463;Pig.10736;Pig.11154;Pig.12537;Pig.13308;Pig.14667;Pig.14691;Pig.16397;Pig.17154;Pig.17512;Pig.17551;Pig.19393;Pig.23911
GO:0005737	e	cytoplasm	693/4757	2813/21660	0.000301	1	cellular_component	MSTRG.10736;MSTRG.11288;MSTRG.11563;MSTRG.12911;MSTRG.13100;MSTRG.13405;MSTRG.13636;MSTRG.14279;MSTRG.14301;MSTRG.14951;MSTRG.14981;MSTRG.15767;MSTRG.16670;MSTRG.17387;MSTRG.17732;MSTRG.17860;MSTRG.18567;MSTRG.18688;MSTRG.18689;MSTRG.18963;MSTRG.19018;MSTRG.19651;MSTRG.19912;MSTRG.20797;MSTRG.22070;MSTRG.2332;MSTRG.24120;MSTRG.24397;MSTRG.259;MSTRG.26878;MSTRG.26972;MSTRG.28372;MSTRG.28404;MSTRG.…
GO:0043244	e	regulation of protein-containing complex disassembly	33/4757	84/21660	0.000306	1	biological_process	MSTRG.11563;MSTRG.11588;MSTRG.11769;MSTRG.43256;MSTRG.7356;MSTRG.8216;Pig.00389;Pig.02293;Pig.04293;Pig.05113;Pig.05713;Pig.05786;Pig.06013;Pig.06361;Pig.07620;Pig.07877;Pig.09381;Pig.09582;Pig.09893;Pig.10255;Pig.10515;Pig.10533;Pig.11239;Pig.11297;Pig.12137;Pig.13747;Pig.14472;Pig.14616;Pig.15426;Pig.15955;Pig.17867;Pig.18329;Pig.20233
GO:0008201	e	heparin binding	39/4757	104/21660	0.000311	1	molecular_function	MSTRG.32595;MSTRG.32928;MSTRG.34195;MSTRG.36454;MSTRG.43609;MSTRG.44627;MSTRG.8403;MSTRG.9964;Pig.00998;Pig.01002;Pig.01014;Pig.01211;Pig.01732;Pig.02093;Pig.02144;Pig.02487;Pig.03465;Pig.03466;Pig.03539;Pig.06122;Pig.06559;Pig.07769;Pig.09148;Pig.09951;Pig.10513;Pig.12169;Pig.12691;Pig.13328;Pig.13892;Pig.14666;Pig.14667;Pig.15023;Pig.15027;Pig.16017;Pig.17389;Pig.19139;Pig.20084;Pig.21980;Pig.2…
GO:0071526	e	semaphorin-plexin signaling pathway	13/4757	23/21660	0.000326	1	biological_process	MSTRG.28404;MSTRG.42587;Pig.00325;Pig.00331;Pig.00332;Pig.07288;Pig.09431;Pig.11523;Pig.14406;Pig.15790;Pig.15840;Pig.15844;Pig.20015
GO:0051492	e	regulation of stress fiber assembly	18/4757	36/21660	0.000328	1	biological_process	Pig.01254;Pig.03115;Pig.03152;Pig.03422;Pig.03434;Pig.03926;Pig.05780;Pig.06349;Pig.07335;Pig.08560;Pig.09035;Pig.09226;Pig.10254;Pig.15426;Pig.18622;Pig.18735;Pig.18826;Pig.18828
GO:0005975	e	carbohydrate metabolic process	116/4757	392/21660	0.000347	1	biological_process	MSTRG.10020;MSTRG.10199;MSTRG.12964;MSTRG.14301;MSTRG.16670;MSTRG.17390;MSTRG.18567;MSTRG.20797;MSTRG.26595;MSTRG.29052;MSTRG.29251;MSTRG.32304;MSTRG.35508;MSTRG.43001;MSTRG.6429;MSTRG.6799;MSTRG.6801;MSTRG.7001;MSTRG.8326;Pig.00085;Pig.00257;Pig.00635;Pig.00962;Pig.01473;Pig.01597;Pig.01769;Pig.01923;Pig.01942;Pig.02127;Pig.02316;Pig.02526;Pig.02580;Pig.03025;Pig.03122;Pig.03312;Pig.03600;Pig.04…
GO:0019207	e	kinase regulator activity	50/4757	143/21660	0.000349	1	molecular_function	MSTRG.21760;MSTRG.29860;MSTRG.9812;Pig.00286;Pig.01460;Pig.03228;Pig.03415;Pig.04512;Pig.05107;Pig.05623;Pig.06281;Pig.06349;Pig.07335;Pig.07437;Pig.07587;Pig.07928;Pig.08360;Pig.10040;Pig.10254;Pig.10297;Pig.10498;Pig.10730;Pig.11443;Pig.11624;Pig.11712;Pig.12036;Pig.12371;Pig.12628;Pig.13237;Pig.13247;Pig.14277;Pig.14737;Pig.15835;Pig.15853;Pig.15876;Pig.15922;Pig.15937;Pig.16578;Pig.17177;Pig.…
GO:0071564	e	npBAF complex	9/4757	13/21660	0.000352	1	cellular_component	MSTRG.13535;MSTRG.40095;MSTRG.5192;Pig.03303;Pig.05696;Pig.07616;Pig.13659;Pig.17285;Pig.19544
GO:0051653	e	spindle localization	19/4757	40/21660	0.000357	1	biological_process	MSTRG.11563;MSTRG.19651;Pig.01018;Pig.01655;Pig.04512;Pig.09434;Pig.10533;Pig.11502;Pig.11650;Pig.12899;Pig.14073;Pig.16349;Pig.17054;Pig.19843;Pig.20438;Pig.21433;Pig.22079;Pig.22181;Pig.23214
GO:0001701	e	in utero embryonic development	44/4757	121/21660	0.00036	1	biological_process	MSTRG.13207;MSTRG.29975;MSTRG.29976;MSTRG.34737;MSTRG.4812;Pig.00369;Pig.01086;Pig.01317;Pig.02190;Pig.02250;Pig.02450;Pig.03122;Pig.03422;Pig.04398;Pig.05504;Pig.06335;Pig.06398;Pig.08103;Pig.08104;Pig.08105;Pig.08963;Pig.09951;Pig.10473;Pig.10973;Pig.11563;Pig.11928;Pig.13262;Pig.13397;Pig.15553;Pig.17020;Pig.17054;Pig.17144;Pig.17365;Pig.17366;Pig.17584;Pig.17744;Pig.18027;Pig.19393;Pig.20021;…
GO:1901681	e	sulfur compound binding	53/4757	153/21660	0.000368	1	molecular_function	MSTRG.32595;MSTRG.32928;MSTRG.34195;MSTRG.36208;MSTRG.36454;MSTRG.43609;MSTRG.44627;MSTRG.5474;MSTRG.6799;MSTRG.6801;MSTRG.8403;MSTRG.9964;Pig.00998;Pig.01002;Pig.01014;Pig.01211;Pig.01732;Pig.02093;Pig.02144;Pig.02487;Pig.03465;Pig.03466;Pig.03539;Pig.04697;Pig.06122;Pig.06559;Pig.06819;Pig.07769;Pig.09148;Pig.09951;Pig.10513;Pig.10970;Pig.11731;Pig.12000;Pig.12169;Pig.12547;Pig.12691;Pig.13328;…
GO:0003151	e	outflow tract morphogenesis	14/4757	26/21660	0.000379	1	biological_process	Pig.00666;Pig.02269;Pig.02957;Pig.03986;Pig.04896;Pig.05214;Pig.05406;Pig.08378;Pig.08576;Pig.09027;Pig.10254;Pig.12984;Pig.21247;Pig.22223
GO:0085029	e	extracellular matrix assembly	11/4757	18/21660	0.00038	1	biological_process	MSTRG.18567;MSTRG.24540;MSTRG.9762;Pig.00422;Pig.04077;Pig.06000;Pig.07278;Pig.19045;Pig.19208;Pig.22781;Pig.23587
GO:1902532	e	negative regulation of intracellular signal transduction	104/4757	345/21660	0.00038	1	biological_process	MSTRG.11588;MSTRG.28861;MSTRG.30839;MSTRG.35022;MSTRG.35241;MSTRG.6429;MSTRG.9469;Pig.00369;Pig.00756;Pig.01018;Pig.01218;Pig.01911;Pig.02190;Pig.02639;Pig.03152;Pig.03198;Pig.03224;Pig.03228;Pig.03373;Pig.03456;Pig.03739;Pig.04512;Pig.04533;Pig.04829;Pig.04841;Pig.04909;Pig.05390;Pig.05504;Pig.05670;Pig.05772;Pig.05780;Pig.05834;Pig.06277;Pig.06281;Pig.06321;Pig.06787;Pig.07151;Pig.07166;Pig.071…
GO:0044877	e	protein-containing complex binding	220/4757	810/21660	0.000382	1	molecular_function	MSTRG.11282;MSTRG.11769;MSTRG.11793;MSTRG.12783;MSTRG.13636;MSTRG.14047;MSTRG.14449;MSTRG.14611;MSTRG.15463;MSTRG.16794;MSTRG.17387;MSTRG.25389;MSTRG.25783;MSTRG.26878;MSTRG.283;MSTRG.29085;MSTRG.29907;MSTRG.30839;MSTRG.31888;MSTRG.35001;MSTRG.35241;MSTRG.36227;MSTRG.37007;MSTRG.39950;MSTRG.41594;MSTRG.42587;MSTRG.43256;MSTRG.4945;MSTRG.8216;MSTRG.8990;MSTRG.9020;MSTRG.970;MSTRG.9762;MSTRG.9964;P…
GO:0005925	e	focal adhesion	63/4757	190/21660	0.00039	1	cellular_component	MSTRG.10736;MSTRG.16895;MSTRG.283;MSTRG.30168;MSTRG.35001;MSTRG.41711;MSTRG.42408;MSTRG.970;Pig.01379;Pig.02233;Pig.03312;Pig.03415;Pig.03433;Pig.03434;Pig.03733;Pig.03919;Pig.05824;Pig.06349;Pig.07255;Pig.07620;Pig.07704;Pig.07872;Pig.08080;Pig.08609;Pig.08765;Pig.08831;Pig.08872;Pig.09039;Pig.09042;Pig.09159;Pig.09226;Pig.09467;Pig.09484;Pig.09684;Pig.09911;Pig.10431;Pig.10730;Pig.10889;Pig.114…
GO:0005539	e	glycosaminoglycan binding	51/4757	146/21660	0.000391	1	molecular_function	MSTRG.14611;MSTRG.32595;MSTRG.32928;MSTRG.34195;MSTRG.36454;MSTRG.43001;MSTRG.43609;MSTRG.44627;MSTRG.8403;MSTRG.9964;Pig.00998;Pig.01002;Pig.01014;Pig.01211;Pig.01427;Pig.01732;Pig.02093;Pig.02144;Pig.02468;Pig.02487;Pig.03465;Pig.03466;Pig.03539;Pig.04100;Pig.04216;Pig.06122;Pig.06559;Pig.07769;Pig.08215;Pig.09148;Pig.09951;Pig.10513;Pig.11278;Pig.12000;Pig.12169;Pig.12547;Pig.12691;Pig.13328;P…
GO:2000181	e	negative regulation of blood vessel morphogenesis	30/4757	75/21660	0.000397	1	biological_process	MSTRG.14611;MSTRG.15767;MSTRG.24397;MSTRG.27259;MSTRG.28565;MSTRG.31383;Pig.00383;Pig.01427;Pig.02450;Pig.02487;Pig.03065;Pig.04100;Pig.04512;Pig.06398;Pig.07335;Pig.09035;Pig.10408;Pig.10463;Pig.10736;Pig.11154;Pig.12537;Pig.13308;Pig.14667;Pig.14691;Pig.16397;Pig.17154;Pig.17512;Pig.17551;Pig.19393;Pig.23911
GO:1903827	e	regulation of cellular protein localization	108/4757	361/21660	0.000402	1	biological_process	MSTRG.10736;MSTRG.11288;MSTRG.29120;MSTRG.29975;MSTRG.29976;MSTRG.30168;MSTRG.32304;MSTRG.41711;MSTRG.42587;MSTRG.8216;Pig.00320;Pig.00732;Pig.00948;Pig.01317;Pig.01383;Pig.01460;Pig.01655;Pig.01755;Pig.02216;Pig.03131;Pig.03158;Pig.03198;Pig.03224;Pig.03593;Pig.04476;Pig.04700;Pig.04805;Pig.05268;Pig.05367;Pig.05413;Pig.05612;Pig.05780;Pig.06000;Pig.06281;Pig.06349;Pig.06428;Pig.06498;Pig.07437;…
GO:0005938	e	cell cortex	34/4757	88/21660	0.000405	1	cellular_component	MSTRG.19651;MSTRG.970;Pig.00320;Pig.00578;Pig.01378;Pig.01568;Pig.01655;Pig.02269;Pig.02548;Pig.02776;Pig.03204;Pig.05113;Pig.05436;Pig.05824;Pig.08287;Pig.09434;Pig.09696;Pig.11538;Pig.12899;Pig.12908;Pig.14258;Pig.14433;Pig.15866;Pig.16162;Pig.16349;Pig.17426;Pig.19029;Pig.19308;Pig.20412;Pig.20438;Pig.22079;Pig.22181;Pig.23035;Pig.23214
GO:0010596	e	negative regulation of endothelial cell migration	15/4757	29/21660	0.000417	1	biological_process	MSTRG.14611;MSTRG.15767;MSTRG.24397;MSTRG.30168;MSTRG.31383;Pig.00383;Pig.04100;Pig.07335;Pig.07724;Pig.09035;Pig.10736;Pig.14691;Pig.18905;Pig.19080;Pig.21491
GO:0009896	e	positive regulation of catabolic process	89/4757	288/21660	0.000419	1	biological_process	MSTRG.11588;MSTRG.14611;MSTRG.31373;MSTRG.33563;MSTRG.41711;MSTRG.9364;Pig.00369;Pig.00756;Pig.01153;Pig.01755;Pig.02114;Pig.02216;Pig.02269;Pig.02733;Pig.03033;Pig.03224;Pig.03314;Pig.03456;Pig.03684;Pig.04100;Pig.04275;Pig.04476;Pig.04896;Pig.05045;Pig.05390;Pig.05612;Pig.06281;Pig.07126;Pig.07127;Pig.07166;Pig.07535;Pig.07555;Pig.07617;Pig.07877;Pig.08146;Pig.08572;Pig.09081;Pig.10220;Pig.1025…
GO:0032270	e	positive regulation of cellular protein metabolic process	260/4757	976/21660	0.000423	1	biological_process	MSTRG.10020;MSTRG.11563;MSTRG.11588;MSTRG.17387;MSTRG.17860;MSTRG.18520;MSTRG.18688;MSTRG.18689;MSTRG.23599;MSTRG.24253;MSTRG.25389;MSTRG.25541;MSTRG.26878;MSTRG.26918;MSTRG.30839;MSTRG.31373;MSTRG.31383;MSTRG.34906;MSTRG.36843;MSTRG.39219;MSTRG.39950;MSTRG.41594;MSTRG.41711;MSTRG.4945;MSTRG.9364;Pig.00205;Pig.00253;Pig.00322;Pig.00499;Pig.00578;Pig.00732;Pig.01014;Pig.01153;Pig.01211;Pig.01379;P…
GO:0043009	e	chordate embryonic development	44/4757	123/21660	0.000427	1	biological_process	MSTRG.13207;MSTRG.29975;MSTRG.29976;MSTRG.34737;MSTRG.4812;Pig.00369;Pig.01086;Pig.01317;Pig.02190;Pig.02250;Pig.02450;Pig.03122;Pig.03422;Pig.04398;Pig.05504;Pig.06335;Pig.06398;Pig.08103;Pig.08104;Pig.08105;Pig.08963;Pig.09951;Pig.10473;Pig.10973;Pig.11563;Pig.11928;Pig.13262;Pig.13397;Pig.15553;Pig.17020;Pig.17054;Pig.17144;Pig.17365;Pig.17366;Pig.17584;Pig.17744;Pig.18027;Pig.19393;Pig.20021;…
GO:0140056	e	organelle localization by membrane tethering	29/4757	71/21660	0.000431	1	biological_process	MSTRG.19651;MSTRG.31613;MSTRG.7099;Pig.00780;Pig.01167;Pig.01291;Pig.01379;Pig.04126;Pig.04876;Pig.05197;Pig.05673;Pig.06090;Pig.06346;Pig.06844;Pig.11409;Pig.11538;Pig.13697;Pig.13735;Pig.14986;Pig.15570;Pig.16349;Pig.16703;Pig.17007;Pig.17288;Pig.17843;Pig.19050;Pig.19051;Pig.20298;Pig.23214
GO:0007219	e	Notch signaling pathway	32/4757	82/21660	0.000437	1	biological_process	MSTRG.33338;MSTRG.43551;MSTRG.8403;Pig.00145;Pig.01052;Pig.01467;Pig.02602;Pig.02957;Pig.03986;Pig.04528;Pig.04909;Pig.05891;Pig.06432;Pig.06626;Pig.08150;Pig.08680;Pig.08709;Pig.09035;Pig.10736;Pig.11196;Pig.11914;Pig.13005;Pig.13397;Pig.14002;Pig.14390;Pig.14675;Pig.15498;Pig.16588;Pig.19393;Pig.21746;Pig.22647;Pig.23164
GO:0060284	e	regulation of cell development	159/4757	563/21660	0.000438	1	biological_process	MSTRG.11563;MSTRG.18422;MSTRG.25389;MSTRG.26878;MSTRG.33338;MSTRG.35241;MSTRG.36227;MSTRG.37007;MSTRG.40095;MSTRG.42587;Pig.00145;Pig.00325;Pig.00331;Pig.00332;Pig.00732;Pig.00948;Pig.00983;Pig.00998;Pig.01014;Pig.01317;Pig.01362;Pig.01467;Pig.01912;Pig.02217;Pig.02269;Pig.02371;Pig.02957;Pig.03198;Pig.03204;Pig.03302;Pig.03415;Pig.03727;Pig.03986;Pig.04179;Pig.04275;Pig.04349;Pig.04729;Pig.04887…
GO:0007266	e	Rho protein signal transduction	21/4757	46/21660	0.000454	1	biological_process	MSTRG.24540;MSTRG.28404;Pig.00422;Pig.03204;Pig.05436;Pig.06725;Pig.08287;Pig.08594;Pig.09226;Pig.09582;Pig.10909;Pig.12908;Pig.15866;Pig.17035;Pig.17365;Pig.17366;Pig.17616;Pig.19029;Pig.19232;Pig.20015;Pig.23222
GO:0016278	e	lysine N-methyltransferase activity	21/4757	46/21660	0.000454	1	molecular_function	MSTRG.30912;MSTRG.36467;Pig.01050;Pig.02674;Pig.07177;Pig.07209;Pig.07588;Pig.10385;Pig.11464;Pig.12338;Pig.12721;Pig.13695;Pig.13734;Pig.14936;Pig.15795;Pig.15963;Pig.16007;Pig.16815;Pig.18343;Pig.19046;Pig.19257
GO:0016279	e	protein-lysine N-methyltransferase activity	21/4757	46/21660	0.000454	1	molecular_function	MSTRG.30912;MSTRG.36467;Pig.01050;Pig.02674;Pig.07177;Pig.07209;Pig.07588;Pig.10385;Pig.11464;Pig.12338;Pig.12721;Pig.13695;Pig.13734;Pig.14936;Pig.15795;Pig.15963;Pig.16007;Pig.16815;Pig.18343;Pig.19046;Pig.19257
GO:0034330	e	cell junction organization	66/4757	203/21660	0.000455	1	biological_process	MSTRG.14047;MSTRG.18422;MSTRG.30168;MSTRG.35001;MSTRG.970;Pig.00160;Pig.01549;Pig.02190;Pig.02269;Pig.02284;Pig.02928;Pig.03204;Pig.03358;Pig.03422;Pig.03434;Pig.03919;Pig.04909;Pig.04969;Pig.05036;Pig.05714;Pig.05780;Pig.06346;Pig.06626;Pig.06860;Pig.07009;Pig.07578;Pig.07704;Pig.08048;Pig.08509;Pig.08765;Pig.08934;Pig.09305;Pig.09761;Pig.09859;Pig.10254;Pig.10476;Pig.11154;Pig.11769;Pig.11779;P…
GO:0005769	e	early endosome	54/4757	158/21660	0.00046	1	cellular_component	MSTRG.13405;MSTRG.39225;MSTRG.43551;MSTRG.7940;Pig.00948;Pig.02284;Pig.03115;Pig.03158;Pig.03415;Pig.03691;Pig.04281;Pig.04528;Pig.04700;Pig.04729;Pig.04805;Pig.05141;Pig.05286;Pig.05780;Pig.06844;Pig.08709;Pig.08890;Pig.09123;Pig.09478;Pig.09684;Pig.09808;Pig.09983;Pig.10210;Pig.10255;Pig.10523;Pig.10631;Pig.11361;Pig.11410;Pig.12067;Pig.12182;Pig.13247;Pig.13438;Pig.14251;Pig.14390;Pig.14484;Pi…
GO:1990752	e	microtubule end	8/4757	11/21660	0.000465	1	cellular_component	Pig.02284;Pig.07189;Pig.07607;Pig.11908;Pig.12137;Pig.12899;Pig.15636;Pig.21312
GO:0070208	e	protein heterotrimerization	8/4757	11/21660	0.000465	1	biological_process	MSTRG.16794;MSTRG.24540;MSTRG.33300;Pig.00422;Pig.06451;Pig.14500;Pig.14905;Pig.17042
GO:2001212	e	regulation of vasculogenesis	8/4757	11/21660	0.000465	1	biological_process	Pig.01467;Pig.03986;Pig.04179;Pig.13397;Pig.14408;Pig.16544;Pig.19045;Pig.22781
GO:1902904	e	negative regulation of supramolecular fiber organization	36/4757	96/21660	0.000485	1	biological_process	MSTRG.11563;MSTRG.11769;MSTRG.14611;MSTRG.43256;MSTRG.7356;MSTRG.8216;Pig.00389;Pig.02293;Pig.03115;Pig.03152;Pig.03434;Pig.04100;Pig.04293;Pig.05113;Pig.05713;Pig.05786;Pig.06013;Pig.07198;Pig.07620;Pig.09381;Pig.09582;Pig.09893;Pig.10533;Pig.11239;Pig.11908;Pig.12137;Pig.13747;Pig.15955;Pig.16026;Pig.16964;Pig.17155;Pig.17719;Pig.18329;Pig.18622;Pig.20233;Pig.20849
GO:0001657	e	ureteric bud development	12/4757	21/21660	0.000486	1	biological_process	Pig.01018;Pig.03422;Pig.03472;Pig.05406;Pig.07051;Pig.08963;Pig.09362;Pig.10013;Pig.15498;Pig.18588;Pig.18995;Pig.19393
GO:0030336	e	negative regulation of cell migration	54/4757	159/21660	0.000489	1	biological_process	MSTRG.14611;MSTRG.15767;MSTRG.24397;MSTRG.28404;MSTRG.30168;MSTRG.31383;MSTRG.32304;MSTRG.35241;MSTRG.37007;Pig.00253;Pig.00383;Pig.01254;Pig.01427;Pig.02935;Pig.04100;Pig.04735;Pig.05457;Pig.05504;Pig.05634;Pig.05714;Pig.05824;Pig.06728;Pig.06860;Pig.07335;Pig.07724;Pig.08378;Pig.08573;Pig.08680;Pig.09035;Pig.09788;Pig.10254;Pig.10504;Pig.10736;Pig.10826;Pig.12000;Pig.13629;Pig.13735;Pig.14208;P…
GO:0035097	e	histone methyltransferase complex	27/4757	66/21660	0.000502	1	cellular_component	MSTRG.17387;MSTRG.30912;MSTRG.36467;MSTRG.9075;Pig.02674;Pig.03853;Pig.05976;Pig.07177;Pig.07559;Pig.07588;Pig.07601;Pig.10973;Pig.12117;Pig.12671;Pig.12721;Pig.12976;Pig.13695;Pig.14443;Pig.15795;Pig.15897;Pig.16007;Pig.18393;Pig.18651;Pig.18788;Pig.19046;Pig.19257;Pig.20050
GO:1905832	e	positive regulation of spindle assembly	5/4757	5/21660	0.00051	1	biological_process	MSTRG.19651;Pig.01655;Pig.12899;Pig.22079;Pig.22181
GO:0003184	e	pulmonary valve morphogenesis	5/4757	5/21660	0.00051	1	biological_process	Pig.01467;Pig.02957;Pig.03986;Pig.08680;Pig.13005
GO:0007016	e	obsolete cytoskeletal anchoring at plasma membrane	5/4757	5/21660	0.00051	1	biological_process	MSTRG.283;MSTRG.30168;Pig.02233;Pig.03919;Pig.15862
GO:0031694	e	alpha-2A adrenergic receptor binding	5/4757	5/21660	0.00051	1	molecular_function	Pig.05141;Pig.12464;Pig.19170;Pig.21550;Pig.23222
GO:0005543	e	phospholipid binding	94/4757	309/21660	0.000512	1	molecular_function	MSTRG.29116;MSTRG.34906;MSTRG.36227;MSTRG.37911;MSTRG.39435;MSTRG.400;MSTRG.7940;MSTRG.8216;MSTRG.8403;MSTRG.970;Pig.00073;Pig.00508;Pig.01002;Pig.01692;Pig.01702;Pig.02223;Pig.02243;Pig.02250;Pig.02302;Pig.02340;Pig.02684;Pig.02822;Pig.03158;Pig.03772;Pig.03789;Pig.03919;Pig.04179;Pig.04293;Pig.04318;Pig.04353;Pig.04529;Pig.04607;Pig.04729;Pig.04805;Pig.05866;Pig.06090;Pig.06685;Pig.06860;Pig.07…
GO:1902905	e	positive regulation of supramolecular fiber organization	45/4757	127/21660	0.000514	1	biological_process	MSTRG.36227;MSTRG.43256;MSTRG.9020;Pig.00389;Pig.03422;Pig.03926;Pig.04868;Pig.05780;Pig.06363;Pig.06725;Pig.06814;Pig.07189;Pig.07335;Pig.08560;Pig.08831;Pig.08934;Pig.09035;Pig.09084;Pig.09203;Pig.09204;Pig.09226;Pig.09893;Pig.10254;Pig.10587;Pig.11361;Pig.11908;Pig.12850;Pig.12899;Pig.13435;Pig.13671;Pig.13747;Pig.14930;Pig.15426;Pig.15866;Pig.16015;Pig.16562;Pig.16595;Pig.17035;Pig.18735;Pig.…
GO:0048729	e	tissue morphogenesis	73/4757	229/21660	0.00052	1	biological_process	MSTRG.33300;MSTRG.35001;MSTRG.36454;MSTRG.37007;MSTRG.37743;Pig.00325;Pig.00369;Pig.00578;Pig.01014;Pig.01086;Pig.01317;Pig.01467;Pig.02190;Pig.02248;Pig.03422;Pig.03575;Pig.03986;Pig.04476;Pig.04896;Pig.04970;Pig.05214;Pig.05406;Pig.06044;Pig.07395;Pig.07424;Pig.07920;Pig.08103;Pig.08104;Pig.08105;Pig.08164;Pig.08378;Pig.08680;Pig.08963;Pig.09027;Pig.09305;Pig.09306;Pig.09362;Pig.09770;Pig.09951…
GO:0004386	e	helicase activity	52/4757	152/21660	0.000522	1	molecular_function	MSTRG.12124;MSTRG.17387;MSTRG.33343;MSTRG.38422;MSTRG.5192;Pig.01582;Pig.01734;Pig.03303;Pig.04256;Pig.04912;Pig.06040;Pig.07228;Pig.07410;Pig.07417;Pig.07579;Pig.07908;Pig.07968;Pig.08052;Pig.09122;Pig.10973;Pig.11193;Pig.11266;Pig.11429;Pig.11468;Pig.12138;Pig.12824;Pig.12989;Pig.13683;Pig.13888;Pig.14051;Pig.14276;Pig.14517;Pig.14616;Pig.15728;Pig.15818;Pig.15925;Pig.17108;Pig.17144;Pig.17194;…
GO:0005774	e	vacuolar membrane	57/4757	170/21660	0.000525	1	cellular_component	MSTRG.11588;MSTRG.13405;MSTRG.25541;MSTRG.28323;MSTRG.33300;MSTRG.37477;MSTRG.44779;MSTRG.6416;Pig.00180;Pig.00320;Pig.00485;Pig.02822;Pig.03078;Pig.03684;Pig.04314;Pig.05673;Pig.06315;Pig.06451;Pig.06844;Pig.08149;Pig.08718;Pig.09358;Pig.09478;Pig.09525;Pig.09866;Pig.10255;Pig.10515;Pig.10710;Pig.10796;Pig.10855;Pig.11410;Pig.11879;Pig.12269;Pig.12547;Pig.12674;Pig.13395;Pig.13476;Pig.14171;Pig.…
GO:0032269	e	negative regulation of cellular protein metabolic process	162/4757	579/21660	0.000532	1	biological_process	MSTRG.11588;MSTRG.18039;MSTRG.25783;MSTRG.28282;MSTRG.28861;MSTRG.29860;MSTRG.30564;MSTRG.30839;MSTRG.36227;Pig.00286;Pig.00369;Pig.00732;Pig.01018;Pig.01378;Pig.01460;Pig.01475;Pig.01665;Pig.02060;Pig.02190;Pig.02243;Pig.02639;Pig.02673;Pig.02906;Pig.02935;Pig.03131;Pig.03140;Pig.03198;Pig.03228;Pig.03360;Pig.03456;Pig.03541;Pig.03739;Pig.03901;Pig.03916;Pig.04013;Pig.04512;Pig.04829;Pig.05045;P…
GO:0072384	e	organelle transport along microtubule	26/4757	62/21660	0.000537	1	biological_process	MSTRG.13405;MSTRG.19651;MSTRG.40404;Pig.00411;Pig.01046;Pig.01115;Pig.01300;Pig.02843;Pig.04920;Pig.07877;Pig.08555;Pig.09434;Pig.11650;Pig.12343;Pig.12464;Pig.13461;Pig.16349;Pig.16905;Pig.18992;Pig.19081;Pig.20454;Pig.20455;Pig.22071;Pig.22079;Pig.22181;Pig.23214
GO:0051648	e	vesicle localization	26/4757	62/21660	0.000537	1	biological_process	MSTRG.13405;MSTRG.19651;MSTRG.29120;Pig.00411;Pig.02284;Pig.02621;Pig.02843;Pig.03204;Pig.04231;Pig.04920;Pig.05610;Pig.06346;Pig.07877;Pig.09859;Pig.11650;Pig.12343;Pig.13461;Pig.14690;Pig.17721;Pig.18623;Pig.18992;Pig.19081;Pig.20454;Pig.20455;Pig.22079;Pig.22181
GO:0051494	e	negative regulation of cytoskeleton organization	35/4757	92/21660	0.000539	1	biological_process	MSTRG.11563;MSTRG.11769;MSTRG.43256;MSTRG.7356;MSTRG.8216;Pig.00389;Pig.02293;Pig.03115;Pig.03152;Pig.03434;Pig.04293;Pig.05113;Pig.05483;Pig.05713;Pig.05786;Pig.06013;Pig.07198;Pig.07620;Pig.09381;Pig.09582;Pig.09893;Pig.10533;Pig.11239;Pig.11908;Pig.12137;Pig.13747;Pig.15955;Pig.16026;Pig.16964;Pig.17155;Pig.17719;Pig.18329;Pig.18622;Pig.20233;Pig.20849
GO:0046578	e	regulation of Ras protein signal transduction	62/4757	189/21660	0.00054	1	biological_process	MSTRG.11563;MSTRG.20313;MSTRG.28404;MSTRG.37007;MSTRG.5788;Pig.01018;Pig.01894;Pig.02190;Pig.02479;Pig.02628;Pig.03152;Pig.03198;Pig.04112;Pig.04284;Pig.04512;Pig.05227;Pig.05670;Pig.05714;Pig.05834;Pig.06685;Pig.06854;Pig.08383;Pig.08515;Pig.08572;Pig.08922;Pig.09063;Pig.09189;Pig.09582;Pig.09621;Pig.09785;Pig.10215;Pig.10533;Pig.10909;Pig.11410;Pig.11763;Pig.11779;Pig.12851;Pig.12880;Pig.12881;…
GO:0002011	e	morphogenesis of an epithelial sheet	10/4757	16/21660	0.000551	1	biological_process	Pig.08680;Pig.09027;Pig.10013;Pig.10736;Pig.13247;Pig.13363;Pig.14464;Pig.16201;Pig.22097;Pig.22405
GO:0031941	e	filamentous actin	10/4757	16/21660	0.000551	1	cellular_component	MSTRG.29120;Pig.00578;Pig.01946;Pig.04293;Pig.05713;Pig.12000;Pig.12416;Pig.17197;Pig.18623;Pig.19388
GO:0043114	e	regulation of vascular permeability	10/4757	16/21660	0.000551	1	biological_process	MSTRG.43551;Pig.05714;Pig.09596;Pig.12888;Pig.14390;Pig.14686;Pig.17184;Pig.18639;Pig.19045;Pig.22781
GO:0010718	e	positive regulation of epithelial to mesenchymal transition	13/4757	24/21660	0.000569	1	biological_process	MSTRG.44991;Pig.00369;Pig.03901;Pig.07335;Pig.08560;Pig.08594;Pig.08963;Pig.10013;Pig.11154;Pig.14500;Pig.18735;Pig.19393;Pig.21074
GO:0006796	e	phosphate-containing compound metabolic process	294/4757	1123/21660	0.000572	1	biological_process	MSTRG.10199;MSTRG.12964;MSTRG.14301;MSTRG.15767;MSTRG.16670;MSTRG.18688;MSTRG.18689;MSTRG.19912;MSTRG.20584;MSTRG.20797;MSTRG.21692;MSTRG.21693;MSTRG.23174;MSTRG.24210;MSTRG.2479;MSTRG.26595;MSTRG.28287;MSTRG.29052;MSTRG.29251;MSTRG.30157;MSTRG.30960;MSTRG.31024;MSTRG.33563;MSTRG.35508;MSTRG.39219;MSTRG.39445;MSTRG.43001;MSTRG.6429;MSTRG.7001;MSTRG.7356;MSTRG.7393;MSTRG.8216;Pig.00085;Pig.00205;P…
GO:0035371	e	microtubule plus-end	7/4757	9/21660	0.000578	1	cellular_component	Pig.02284;Pig.07189;Pig.07607;Pig.11908;Pig.12899;Pig.15636;Pig.21312
GO:2001135	e	regulation of endocytic recycling	7/4757	9/21660	0.000578	1	biological_process	Pig.00780;Pig.12067;Pig.13735;Pig.16404;Pig.17201;Pig.17721;Pig.19255
GO:0032964	e	collagen biosynthetic process	7/4757	9/21660	0.000578	1	biological_process	MSTRG.44627;Pig.14500;Pig.17787;Pig.18714;Pig.19079;Pig.20033;Pig.23693
GO:0048869	e	cellular developmental process	412/4757	1620/21660	0.000594	1	biological_process	MSTRG.11563;MSTRG.16809;MSTRG.20518;MSTRG.24120;MSTRG.24836;MSTRG.25389;MSTRG.26878;MSTRG.27259;MSTRG.28861;MSTRG.28867;MSTRG.29116;MSTRG.29251;MSTRG.29412;MSTRG.29907;MSTRG.30131;MSTRG.30564;MSTRG.30948;MSTRG.31383;MSTRG.3307;MSTRG.33300;MSTRG.33338;MSTRG.34248;MSTRG.34737;MSTRG.34906;MSTRG.36454;MSTRG.39219;MSTRG.400;MSTRG.40095;MSTRG.41711;MSTRG.42408;MSTRG.42560;MSTRG.44991;MSTRG.4945;MSTRG.5…
GO:0042383	e	sarcolemma	24/4757	57/21660	0.000613	1	cellular_component	MSTRG.18039;MSTRG.28867;MSTRG.33300;MSTRG.35001;MSTRG.37743;MSTRG.400;Pig.00780;Pig.01368;Pig.01379;Pig.01823;Pig.03312;Pig.03538;Pig.03569;Pig.03733;Pig.05824;Pig.07070;Pig.11410;Pig.11894;Pig.14499;Pig.14986;Pig.15862;Pig.18180;Pig.18653;Pig.21242
GO:0017015	e	regulation of transforming growth factor beta receptor signaling pathway	26/4757	63/21660	0.000613	1	biological_process	MSTRG.9364;Pig.01378;Pig.01379;Pig.02926;Pig.02935;Pig.03422;Pig.05214;Pig.07278;Pig.07297;Pig.08963;Pig.09027;Pig.09081;Pig.10020;Pig.10357;Pig.12080;Pig.12371;Pig.12399;Pig.13111;Pig.14495;Pig.15690;Pig.16702;Pig.19224;Pig.19257;Pig.19308;Pig.21074;Pig.21122
GO:0005815	e	microtubule organizing center	128/4757	444/21660	0.000615	1	cellular_component	MSTRG.17387;MSTRG.18520;MSTRG.19651;MSTRG.30839;MSTRG.39219;MSTRG.39434;Pig.00286;Pig.00320;Pig.00431;Pig.00578;Pig.00825;Pig.01655;Pig.02218;Pig.02340;Pig.02621;Pig.02678;Pig.02740;Pig.02843;Pig.02906;Pig.03065;Pig.03140;Pig.03204;Pig.03349;Pig.03413;Pig.03415;Pig.03503;Pig.03541;Pig.03960;Pig.04293;Pig.04486;Pig.04533;Pig.04920;Pig.04990;Pig.05673;Pig.05713;Pig.06787;Pig.07189;Pig.07210;Pig.072…
GO:0022406	e	membrane docking	31/4757	80/21660	0.000624	1	biological_process	MSTRG.19651;MSTRG.31613;MSTRG.41711;MSTRG.7099;Pig.00780;Pig.01167;Pig.01291;Pig.01379;Pig.04126;Pig.04876;Pig.05197;Pig.05673;Pig.06090;Pig.06346;Pig.06844;Pig.10730;Pig.11409;Pig.11538;Pig.13697;Pig.13735;Pig.14986;Pig.15570;Pig.16349;Pig.16703;Pig.17007;Pig.17288;Pig.17843;Pig.19050;Pig.19051;Pig.20298;Pig.23214
GO:0003713	e	transcription coactivator activity	66/4757	204/21660	0.000625	1	molecular_function	MSTRG.18520;MSTRG.28861;MSTRG.29907;MSTRG.30168;MSTRG.31383;MSTRG.40095;MSTRG.5192;MSTRG.5352;Pig.00807;Pig.01052;Pig.01946;Pig.02218;Pig.02602;Pig.03092;Pig.03303;Pig.04220;Pig.04896;Pig.04917;Pig.05214;Pig.05696;Pig.07116;Pig.07616;Pig.07685;Pig.08150;Pig.08164;Pig.09027;Pig.09794;Pig.10221;Pig.10357;Pig.10411;Pig.11538;Pig.11876;Pig.11947;Pig.12384;Pig.12986;Pig.13068;Pig.13222;Pig.13659;Pig.1…
GO:0001755	e	neural crest cell migration	17/4757	35/21660	0.000625	1	biological_process	Pig.00325;Pig.00331;Pig.00332;Pig.00369;Pig.01317;Pig.04112;Pig.05824;Pig.07288;Pig.09431;Pig.11523;Pig.11783;Pig.12547;Pig.13892;Pig.15790;Pig.15840;Pig.15844;Pig.17020
GO:0051294	e	establishment of spindle orientation	14/4757	27/21660	0.000628	1	biological_process	MSTRG.11563;Pig.01018;Pig.01655;Pig.04512;Pig.09434;Pig.10533;Pig.11502;Pig.11650;Pig.12899;Pig.14073;Pig.16349;Pig.19843;Pig.21433;Pig.23214
GO:0065009	e	regulation of molecular function	393/4757	1541/21660	0.00063	1	biological_process	MSTRG.11433;MSTRG.11563;MSTRG.11588;MSTRG.17355;MSTRG.17387;MSTRG.17860;MSTRG.18039;MSTRG.18688;MSTRG.18689;MSTRG.2332;MSTRG.23599;MSTRG.24120;MSTRG.25102;MSTRG.25389;MSTRG.25783;MSTRG.28282;MSTRG.28543;MSTRG.29860;MSTRG.30168;MSTRG.30839;MSTRG.31383;MSTRG.31888;MSTRG.34906;MSTRG.36227;MSTRG.36843;MSTRG.39219;MSTRG.39950;MSTRG.40095;MSTRG.42408;MSTRG.42587;MSTRG.5192;MSTRG.8403;MSTRG.9364;Pig.002…
GO:1901880	e	negative regulation of protein depolymerization	23/4757	53/21660	0.000636	1	biological_process	MSTRG.11563;MSTRG.11769;MSTRG.43256;MSTRG.7356;MSTRG.8216;Pig.00389;Pig.02293;Pig.04293;Pig.05113;Pig.05713;Pig.05786;Pig.06013;Pig.07620;Pig.09381;Pig.09582;Pig.09893;Pig.10533;Pig.11239;Pig.12137;Pig.13747;Pig.15955;Pig.18329;Pig.20233
GO:0034104	e	negative regulation of tissue remodeling	6/4757	7/21660	0.000636	1	biological_process	Pig.05714;Pig.06874;Pig.07166;Pig.08747;Pig.09518;Pig.18639
GO:0035542	e	regulation of SNARE complex assembly	6/4757	7/21660	0.000636	1	biological_process	Pig.06844;Pig.09478;Pig.09702;Pig.14520;Pig.17680;Pig.17843
GO:0044092	e	negative regulation of molecular function	158/4757	564/21660	0.000653	1	biological_process	MSTRG.11588;MSTRG.17387;MSTRG.24120;MSTRG.25783;MSTRG.28282;MSTRG.29860;MSTRG.30839;MSTRG.31888;MSTRG.36227;MSTRG.42587;MSTRG.8403;MSTRG.9364;Pig.00205;Pig.00286;Pig.00369;Pig.00578;Pig.01018;Pig.01317;Pig.01378;Pig.01460;Pig.01467;Pig.01475;Pig.01911;Pig.02060;Pig.02190;Pig.02243;Pig.02269;Pig.02323;Pig.02450;Pig.02639;Pig.02906;Pig.02957;Pig.03131;Pig.03140;Pig.03144;Pig.03152;Pig.03198;Pig.032…
GO:0035023	e	regulation of Rho protein signal transduction	42/4757	117/21660	0.000678	1	biological_process	MSTRG.11563;MSTRG.20313;MSTRG.28404;MSTRG.37007;MSTRG.5788;Pig.01894;Pig.02190;Pig.02479;Pig.02628;Pig.03152;Pig.04284;Pig.05714;Pig.05834;Pig.06685;Pig.08383;Pig.08515;Pig.08922;Pig.09582;Pig.09621;Pig.10533;Pig.10909;Pig.11410;Pig.11763;Pig.11779;Pig.12851;Pig.12880;Pig.12881;Pig.13878;Pig.14495;Pig.14711;Pig.16145;Pig.17154;Pig.17184;Pig.18473;Pig.18639;Pig.18826;Pig.18828;Pig.19358;Pig.20015;…
GO:0005881	e	cytoplasmic microtubule	20/4757	44/21660	0.000688	1	cellular_component	MSTRG.12911;MSTRG.19651;Pig.04144;Pig.06013;Pig.06879;Pig.07189;Pig.07592;Pig.07594;Pig.11199;Pig.11908;Pig.12899;Pig.14565;Pig.14609;Pig.15636;Pig.18024;Pig.19050;Pig.19051;Pig.21312;Pig.22079;Pig.22181
GO:0032872	e	regulation of stress-activated MAPK cascade	44/4757	125/21660	0.000699	1	biological_process	MSTRG.11563;MSTRG.18689;MSTRG.25389;MSTRG.28861;MSTRG.36843;Pig.01534;Pig.03373;Pig.03415;Pig.03456;Pig.05390;Pig.05547;Pig.06013;Pig.06072;Pig.06498;Pig.07680;Pig.07790;Pig.08378;Pig.09431;Pig.10826;Pig.10831;Pig.10913;Pig.11154;Pig.11676;Pig.11923;Pig.12010;Pig.12850;Pig.13354;Pig.14121;Pig.15707;Pig.15876;Pig.15920;Pig.16392;Pig.16568;Pig.16592;Pig.17706;Pig.18302;Pig.19257;Pig.19258;Pig.19388…
GO:0071705	e	nitrogen compound transport	291/4757	1113/21660	0.000709	1	biological_process	MSTRG.10736;MSTRG.11590;MSTRG.16697;MSTRG.16895;MSTRG.22070;MSTRG.22502;MSTRG.28970;MSTRG.29120;MSTRG.31383;MSTRG.3146;MSTRG.3307;MSTRG.3397;MSTRG.34906;MSTRG.37477;MSTRG.39950;MSTRG.40404;MSTRG.41235;MSTRG.43301;MSTRG.5018;MSTRG.5217;MSTRG.7940;MSTRG.8216;MSTRG.9528;Pig.00485;Pig.00666;Pig.00733;Pig.00943;Pig.01046;Pig.01058;Pig.01167;Pig.01250;Pig.01300;Pig.01324;Pig.01340;Pig.01534;Pig.01620;P…
GO:0030055	e	cell-substrate junction	64/4757	198/21660	0.00072	1	cellular_component	MSTRG.10736;MSTRG.16895;MSTRG.283;MSTRG.30168;MSTRG.35001;MSTRG.41711;MSTRG.42408;MSTRG.970;Pig.01379;Pig.02233;Pig.03312;Pig.03415;Pig.03433;Pig.03434;Pig.03569;Pig.03733;Pig.03919;Pig.05824;Pig.06349;Pig.07255;Pig.07620;Pig.07704;Pig.07872;Pig.08080;Pig.08609;Pig.08765;Pig.08831;Pig.08872;Pig.09039;Pig.09042;Pig.09159;Pig.09226;Pig.09467;Pig.09484;Pig.09684;Pig.09911;Pig.10431;Pig.10730;Pig.108…
GO:0006793	e	phosphorus metabolic process	298/4757	1143/21660	0.000725	1	biological_process	MSTRG.10199;MSTRG.12964;MSTRG.14301;MSTRG.15767;MSTRG.16670;MSTRG.18688;MSTRG.18689;MSTRG.19912;MSTRG.20584;MSTRG.20797;MSTRG.21692;MSTRG.21693;MSTRG.23174;MSTRG.24210;MSTRG.2479;MSTRG.259;MSTRG.26595;MSTRG.28287;MSTRG.29052;MSTRG.29251;MSTRG.30157;MSTRG.30960;MSTRG.31024;MSTRG.33563;MSTRG.35508;MSTRG.39219;MSTRG.39445;MSTRG.43001;MSTRG.6429;MSTRG.7001;MSTRG.7356;MSTRG.7393;MSTRG.8216;Pig.00085;P…
GO:1903844	e	regulation of cellular response to transforming growth factor beta stimulus	26/4757	64/21660	0.00073	1	biological_process	MSTRG.9364;Pig.01378;Pig.01379;Pig.02926;Pig.02935;Pig.03422;Pig.05214;Pig.07278;Pig.07297;Pig.08963;Pig.09027;Pig.09081;Pig.10020;Pig.10357;Pig.12080;Pig.12371;Pig.12399;Pig.13111;Pig.14495;Pig.15690;Pig.16702;Pig.19224;Pig.19257;Pig.19308;Pig.21074;Pig.21122
GO:0090050	e	positive regulation of cell migration involved in sprouting angiogenesis	9/4757	14/21660	0.000793	1	biological_process	MSTRG.26918;MSTRG.400;Pig.01014;Pig.02339;Pig.05027;Pig.05436;Pig.06031;Pig.15498;Pig.15920
GO:0005639	e	integral component of nuclear inner membrane	9/4757	14/21660	0.000793	1	cellular_component	MSTRG.31443;MSTRG.31444;Pig.07166;Pig.15344;Pig.17311;Pig.17610;Pig.17823;Pig.20448;Pig.22071
GO:0050431	e	transforming growth factor beta binding	9/4757	14/21660	0.000793	1	molecular_function	Pig.01732;Pig.07297;Pig.10250;Pig.15064;Pig.15690;Pig.15835;Pig.18735;Pig.19226;Pig.21491
GO:0031229	e	intrinsic component of nuclear inner membrane	9/4757	14/21660	0.000793	1	cellular_component	MSTRG.31443;MSTRG.31444;Pig.07166;Pig.15344;Pig.17311;Pig.17610;Pig.17823;Pig.20448;Pig.22071
GO:0051451	e	myoblast migration	9/4757	14/21660	0.000793	1	biological_process	MSTRG.34248;MSTRG.400;Pig.01317;Pig.02487;Pig.05406;Pig.05407;Pig.07733;Pig.09035;Pig.12393
GO:0048593	e	camera-type eye morphogenesis	9/4757	14/21660	0.000793	1	biological_process	Pig.00888;Pig.02998;Pig.03198;Pig.06072;Pig.07070;Pig.08572;Pig.13364;Pig.15553;Pig.18995
GO:0051172	e	negative regulation of nitrogen compound metabolic process	349/4757	1360/21660	0.000805	1	biological_process	MSTRG.10020;MSTRG.11588;MSTRG.13100;MSTRG.13535;MSTRG.17860;MSTRG.18039;MSTRG.22070;MSTRG.25783;MSTRG.27826;MSTRG.28282;MSTRG.28861;MSTRG.29085;MSTRG.29860;MSTRG.29900;MSTRG.29907;MSTRG.30564;MSTRG.30839;MSTRG.31295;MSTRG.31383;MSTRG.31888;MSTRG.32304;MSTRG.36227;MSTRG.40373;MSTRG.42587;MSTRG.44991;MSTRG.4812;MSTRG.5192;MSTRG.5352;MSTRG.5373;Pig.00148;Pig.00286;Pig.00369;Pig.00732;Pig.01018;Pig.0…
GO:0010632	e	regulation of epithelial cell migration	47/4757	137/21660	0.000852	1	biological_process	MSTRG.14611;MSTRG.15767;MSTRG.24397;MSTRG.26918;MSTRG.30168;MSTRG.31383;MSTRG.400;Pig.00383;Pig.01014;Pig.02339;Pig.03575;Pig.03901;Pig.04100;Pig.05027;Pig.05436;Pig.05504;Pig.05634;Pig.05824;Pig.06031;Pig.07051;Pig.07335;Pig.07676;Pig.07724;Pig.08048;Pig.08249;Pig.08560;Pig.09035;Pig.10736;Pig.10826;Pig.11154;Pig.11199;Pig.12537;Pig.14666;Pig.14691;Pig.15015;Pig.15498;Pig.15836;Pig.15920;Pig.165…
GO:0003206	e	cardiac chamber morphogenesis	12/4757	22/21660	0.000855	1	biological_process	Pig.00325;Pig.01467;Pig.02190;Pig.02957;Pig.03986;Pig.04147;Pig.08378;Pig.08680;Pig.10736;Pig.11919;Pig.13806;Pig.15015
GO:0051716	e	cellular response to stimulus	469/4757	1871/21660	0.000862	1	biological_process	MSTRG.11282;MSTRG.11563;MSTRG.11588;MSTRG.12911;MSTRG.13100;MSTRG.14047;MSTRG.16794;MSTRG.17387;MSTRG.17584;MSTRG.17860;MSTRG.17879;MSTRG.19912;MSTRG.20797;MSTRG.22070;MSTRG.2332;MSTRG.24253;MSTRG.24540;MSTRG.25389;MSTRG.25541;MSTRG.26878;MSTRG.27259;MSTRG.283;MSTRG.28404;MSTRG.28543;MSTRG.28861;MSTRG.28867;MSTRG.29052;MSTRG.29120;MSTRG.29765;MSTRG.30131;MSTRG.30168;MSTRG.31373;MSTRG.31383;MSTRG.…
GO:0045893	e	positive regulation of transcription, DNA-templated	234/4757	880/21660	0.000876	1	biological_process	MSTRG.11530;MSTRG.11563;MSTRG.13161;MSTRG.14611;MSTRG.17387;MSTRG.18567;MSTRG.18689;MSTRG.21023;MSTRG.24397;MSTRG.25157;MSTRG.25389;MSTRG.283;MSTRG.28861;MSTRG.29907;MSTRG.30131;MSTRG.30168;MSTRG.31383;MSTRG.36467;MSTRG.40095;MSTRG.4357;MSTRG.5192;MSTRG.5352;MSTRG.5373;Pig.00145;Pig.00369;Pig.00383;Pig.00578;Pig.00807;Pig.00836;Pig.01014;Pig.01052;Pig.01312;Pig.01317;Pig.01414;Pig.01457;Pig.01467…
GO:0048514	e	blood vessel morphogenesis	25/4757	61/21660	0.000897	1	biological_process	MSTRG.25389;Pig.00578;Pig.00666;Pig.01211;Pig.01467;Pig.02190;Pig.02269;Pig.03986;Pig.04917;Pig.05214;Pig.05406;Pig.06728;Pig.07278;Pig.08680;Pig.10254;Pig.10736;Pig.11196;Pig.11563;Pig.11676;Pig.12984;Pig.15498;Pig.18180;Pig.19393;Pig.20920;Pig.21491
GO:1905475	e	regulation of protein localization to membrane	45/4757	130/21660	0.000901	1	biological_process	MSTRG.10736;MSTRG.29120;MSTRG.29975;MSTRG.29976;MSTRG.8216;Pig.00732;Pig.00948;Pig.01755;Pig.03158;Pig.03198;Pig.03593;Pig.04476;Pig.05367;Pig.05413;Pig.06281;Pig.06349;Pig.07578;Pig.08080;Pig.08287;Pig.09035;Pig.09039;Pig.09125;Pig.09770;Pig.09826;Pig.10730;Pig.11241;Pig.11928;Pig.12792;Pig.12908;Pig.12982;Pig.13629;Pig.13698;Pig.13880;Pig.14428;Pig.14495;Pig.14986;Pig.16026;Pig.16162;Pig.17585;…
GO:0016197	e	endosomal transport	50/4757	148/21660	0.000926	1	biological_process	MSTRG.13405;MSTRG.16697;MSTRG.25541;MSTRG.7940;Pig.00485;Pig.01020;Pig.02223;Pig.03161;Pig.03916;Pig.04314;Pig.04700;Pig.05268;Pig.05824;Pig.05866;Pig.07199;Pig.09398;Pig.09478;Pig.09501;Pig.09826;Pig.10210;Pig.10476;Pig.10710;Pig.11361;Pig.12182;Pig.12217;Pig.12269;Pig.13680;Pig.14145;Pig.14520;Pig.14707;Pig.15082;Pig.15570;Pig.16404;Pig.16562;Pig.17023;Pig.17033;Pig.17201;Pig.17329;Pig.17721;Pi…
GO:1901699	e	cellular response to nitrogen compound	78/4757	252/21660	0.000943	1	biological_process	MSTRG.11563;MSTRG.20797;MSTRG.24540;MSTRG.25541;MSTRG.26878;MSTRG.28867;MSTRG.30168;MSTRG.31383;MSTRG.33300;MSTRG.37007;MSTRG.39950;MSTRG.5746;Pig.00099;Pig.00422;Pig.00578;Pig.00732;Pig.00756;Pig.00825;Pig.01002;Pig.01046;Pig.01993;Pig.02284;Pig.03122;Pig.03123;Pig.03456;Pig.03569;Pig.03653;Pig.03691;Pig.04013;Pig.04163;Pig.04167;Pig.04179;Pig.04492;Pig.05772;Pig.06277;Pig.06349;Pig.06398;Pig.07…
GO:0031344	e	regulation of cell projection organization	108/4757	369/21660	0.000943	1	biological_process	MSTRG.25389;MSTRG.26878;MSTRG.34248;MSTRG.35241;Pig.00325;Pig.00331;Pig.00332;Pig.00732;Pig.00948;Pig.00983;Pig.00998;Pig.01912;Pig.02269;Pig.02371;Pig.03115;Pig.03198;Pig.03204;Pig.03302;Pig.03415;Pig.04179;Pig.04275;Pig.04349;Pig.04512;Pig.04917;Pig.05183;Pig.05184;Pig.05610;Pig.05623;Pig.05737;Pig.05824;Pig.06725;Pig.06787;Pig.06860;Pig.07126;Pig.07166;Pig.07288;Pig.07555;Pig.07733;Pig.07925;P…
GO:0000132	e	establishment of mitotic spindle orientation	13/4757	25/21660	0.000948	1	biological_process	MSTRG.11563;Pig.01018;Pig.01655;Pig.04512;Pig.09434;Pig.10533;Pig.11502;Pig.11650;Pig.12899;Pig.14073;Pig.16349;Pig.21433;Pig.23214
GO:0090049	e	regulation of cell migration involved in sprouting angiogenesis	13/4757	25/21660	0.000948	1	biological_process	MSTRG.24397;MSTRG.26918;MSTRG.400;Pig.00383;Pig.01014;Pig.02339;Pig.05027;Pig.05436;Pig.06031;Pig.09035;Pig.10736;Pig.15498;Pig.15920
GO:0019210	e	kinase inhibitor activity	22/4757	51/21660	0.000949	1	molecular_function	MSTRG.29860;Pig.00286;Pig.01460;Pig.03228;Pig.04512;Pig.05107;Pig.06281;Pig.07437;Pig.07928;Pig.10040;Pig.10730;Pig.13247;Pig.14277;Pig.14737;Pig.15835;Pig.15853;Pig.15876;Pig.15937;Pig.18031;Pig.20321;Pig.20450;Pig.20725
GO:0030835	e	negative regulation of actin filament depolymerization	16/4757	33/21660	0.000963	1	biological_process	MSTRG.11769;MSTRG.43256;MSTRG.7356;MSTRG.8216;Pig.00389;Pig.02293;Pig.04293;Pig.05113;Pig.05713;Pig.07620;Pig.09381;Pig.09582;Pig.09893;Pig.15955;Pig.18329;Pig.20233
GO:0051893	e	regulation of focal adhesion assembly	16/4757	33/21660	0.000963	1	biological_process	MSTRG.32304;Pig.00948;Pig.03422;Pig.05623;Pig.05824;Pig.06000;Pig.06860;Pig.08765;Pig.09035;Pig.10889;Pig.11199;Pig.12287;Pig.16361;Pig.19388;Pig.20200;Pig.21491
GO:0090109	e	regulation of cell-substrate junction assembly	16/4757	33/21660	0.000963	1	biological_process	MSTRG.32304;Pig.00948;Pig.03422;Pig.05623;Pig.05824;Pig.06000;Pig.06860;Pig.08765;Pig.09035;Pig.10889;Pig.11199;Pig.12287;Pig.16361;Pig.19388;Pig.20200;Pig.21491
GO:0150116	e	regulation of cell-substrate junction organization	16/4757	33/21660	0.000963	1	biological_process	MSTRG.32304;Pig.00948;Pig.03422;Pig.05623;Pig.05824;Pig.06000;Pig.06860;Pig.08765;Pig.09035;Pig.10889;Pig.11199;Pig.12287;Pig.16361;Pig.19388;Pig.20200;Pig.21491
GO:0016020	e	membrane	1036/4757	4347/21660	0.000969	1	cellular_component	MSTRG.11288;MSTRG.11563;MSTRG.11588;MSTRG.12911;MSTRG.13207;MSTRG.13405;MSTRG.13636;MSTRG.14047;MSTRG.14301;MSTRG.14449;MSTRG.15767;MSTRG.16670;MSTRG.16697;MSTRG.16794;MSTRG.16895;MSTRG.17139;MSTRG.17625;MSTRG.17732;MSTRG.18039;MSTRG.18422;MSTRG.19651;MSTRG.19912;MSTRG.20518;MSTRG.23134;MSTRG.23174;MSTRG.2332;MSTRG.24253;MSTRG.2479;MSTRG.25389;MSTRG.25541;MSTRG.25783;MSTRG.26878;MSTRG.26918;MSTRG…
GO:2000146	e	negative regulation of cell motility	55/4757	167/21660	0.000971	1	biological_process	MSTRG.14611;MSTRG.15767;MSTRG.24397;MSTRG.28404;MSTRG.30168;MSTRG.31383;MSTRG.32304;MSTRG.35241;MSTRG.37007;Pig.00253;Pig.00383;Pig.01254;Pig.01427;Pig.02935;Pig.04100;Pig.04735;Pig.05457;Pig.05504;Pig.05634;Pig.05714;Pig.05824;Pig.06728;Pig.06860;Pig.07335;Pig.07724;Pig.08378;Pig.08573;Pig.08680;Pig.09035;Pig.09788;Pig.10254;Pig.10504;Pig.10736;Pig.10826;Pig.12000;Pig.13629;Pig.13735;Pig.14208;P…
GO:0045664	e	regulation of neuron differentiation	108/4757	370/21660	0.000973	1	biological_process	MSTRG.11563;MSTRG.25389;MSTRG.26878;MSTRG.33338;MSTRG.35241;MSTRG.36227;Pig.00145;Pig.00325;Pig.00331;Pig.00332;Pig.00732;Pig.00948;Pig.00983;Pig.00998;Pig.01467;Pig.01912;Pig.02269;Pig.02371;Pig.02957;Pig.03198;Pig.03302;Pig.03415;Pig.03727;Pig.03986;Pig.04179;Pig.04275;Pig.04349;Pig.04917;Pig.04969;Pig.04970;Pig.05183;Pig.05184;Pig.05406;Pig.05610;Pig.05623;Pig.05737;Pig.05891;Pig.06031;Pig.068…
GO:0030674	e	protein-macromolecule adaptor activity	41/4757	116/21660	0.00099	1	molecular_function	MSTRG.22502;MSTRG.24540;MSTRG.400;Pig.00422;Pig.01379;Pig.03158;Pig.04314;Pig.04700;Pig.05145;Pig.05197;Pig.05673;Pig.05786;Pig.06109;Pig.06281;Pig.06750;Pig.06844;Pig.07151;Pig.07198;Pig.09183;Pig.09205;Pig.09525;Pig.09582;Pig.10226;Pig.11239;Pig.13435;Pig.13697;Pig.13698;Pig.14752;Pig.15570;Pig.16082;Pig.16392;Pig.17054;Pig.17144;Pig.17183;Pig.17935;Pig.19257;Pig.20267;Pig.20298;Pig.20480;Pig.2…
GO:0009790	e	embryo development	46/4757	133/21660	0.00101	1	biological_process	MSTRG.13207;MSTRG.29975;MSTRG.29976;MSTRG.34737;MSTRG.4812;Pig.00369;Pig.00836;Pig.01086;Pig.01317;Pig.02190;Pig.02250;Pig.02450;Pig.03122;Pig.03422;Pig.04398;Pig.05504;Pig.06335;Pig.06398;Pig.06503;Pig.08103;Pig.08104;Pig.08105;Pig.08963;Pig.09951;Pig.10473;Pig.10973;Pig.11563;Pig.11928;Pig.13262;Pig.13397;Pig.15553;Pig.17020;Pig.17054;Pig.17144;Pig.17365;Pig.17366;Pig.17584;Pig.17744;Pig.18027;…
GO:0009792	e	embryo development ending in birth or egg hatching	46/4757	133/21660	0.00101	1	biological_process	MSTRG.13207;MSTRG.29975;MSTRG.29976;MSTRG.34737;MSTRG.4812;Pig.00369;Pig.00836;Pig.01086;Pig.01317;Pig.02190;Pig.02250;Pig.02450;Pig.03122;Pig.03422;Pig.04398;Pig.05504;Pig.06335;Pig.06398;Pig.06503;Pig.08103;Pig.08104;Pig.08105;Pig.08963;Pig.09951;Pig.10473;Pig.10973;Pig.11563;Pig.11928;Pig.13262;Pig.13397;Pig.15553;Pig.17020;Pig.17054;Pig.17144;Pig.17365;Pig.17366;Pig.17584;Pig.17744;Pig.18027;…
GO:0032501	e	multicellular organismal process	481/4757	1927/21660	0.00101	1	biological_process	MSTRG.11282;MSTRG.11288;MSTRG.11769;MSTRG.13207;MSTRG.14279;MSTRG.15767;MSTRG.16794;MSTRG.23599;MSTRG.24120;MSTRG.24210;MSTRG.24253;MSTRG.24397;MSTRG.24836;MSTRG.25157;MSTRG.25389;MSTRG.26972;MSTRG.28543;MSTRG.29116;MSTRG.29860;MSTRG.29907;MSTRG.29975;MSTRG.29976;MSTRG.30131;MSTRG.30168;MSTRG.30839;MSTRG.31613;MSTRG.32928;MSTRG.34195;MSTRG.34737;MSTRG.34906;MSTRG.35241;MSTRG.36227;MSTRG.36454;MST…
GO:0005773	e	vacuole	72/4757	231/21660	0.00102	1	cellular_component	MSTRG.11588;MSTRG.11793;MSTRG.25541;MSTRG.34906;MSTRG.37477;Pig.00485;Pig.00540;Pig.00825;Pig.01857;Pig.02223;Pig.02284;Pig.02526;Pig.02946;Pig.03033;Pig.03078;Pig.03204;Pig.03575;Pig.03684;Pig.04353;Pig.04476;Pig.04992;Pig.05045;Pig.05673;Pig.06346;Pig.06348;Pig.06844;Pig.07877;Pig.08462;Pig.08560;Pig.08718;Pig.09478;Pig.09501;Pig.10255;Pig.10515;Pig.10529;Pig.10547;Pig.11566;Pig.11879;Pig.12156…
GO:1902680	e	positive regulation of RNA biosynthetic process	234/4757	882/21660	0.00103	1	biological_process	MSTRG.11530;MSTRG.11563;MSTRG.13161;MSTRG.14611;MSTRG.17387;MSTRG.18567;MSTRG.18689;MSTRG.21023;MSTRG.24397;MSTRG.25157;MSTRG.25389;MSTRG.283;MSTRG.28861;MSTRG.29907;MSTRG.30131;MSTRG.30168;MSTRG.31383;MSTRG.36467;MSTRG.40095;MSTRG.4357;MSTRG.5192;MSTRG.5352;MSTRG.5373;Pig.00145;Pig.00369;Pig.00383;Pig.00578;Pig.00807;Pig.00836;Pig.01014;Pig.01052;Pig.01312;Pig.01317;Pig.01414;Pig.01457;Pig.01467…
GO:1903508	e	positive regulation of nucleic acid-templated transcription	234/4757	882/21660	0.00103	1	biological_process	MSTRG.11530;MSTRG.11563;MSTRG.13161;MSTRG.14611;MSTRG.17387;MSTRG.18567;MSTRG.18689;MSTRG.21023;MSTRG.24397;MSTRG.25157;MSTRG.25389;MSTRG.283;MSTRG.28861;MSTRG.29907;MSTRG.30131;MSTRG.30168;MSTRG.31383;MSTRG.36467;MSTRG.40095;MSTRG.4357;MSTRG.5192;MSTRG.5352;MSTRG.5373;Pig.00145;Pig.00369;Pig.00383;Pig.00578;Pig.00807;Pig.00836;Pig.01014;Pig.01052;Pig.01312;Pig.01317;Pig.01414;Pig.01457;Pig.01467…
GO:0010633	e	negative regulation of epithelial cell migration	19/4757	42/21660	0.00104	1	biological_process	MSTRG.14611;MSTRG.15767;MSTRG.24397;MSTRG.30168;MSTRG.31383;Pig.00383;Pig.04100;Pig.05504;Pig.05634;Pig.05824;Pig.07335;Pig.07724;Pig.09035;Pig.10736;Pig.10826;Pig.14691;Pig.18905;Pig.19080;Pig.21491
GO:0050840	e	extracellular matrix binding	19/4757	42/21660	0.00104	1	molecular_function	MSTRG.12719;MSTRG.14611;MSTRG.17625;MSTRG.30523;Pig.02243;Pig.03069;Pig.04077;Pig.04100;Pig.04981;Pig.05367;Pig.12169;Pig.12537;Pig.14541;Pig.14545;Pig.15027;Pig.15454;Pig.16610;Pig.19979;Pig.22625
GO:0005518	e	collagen binding	19/4757	42/21660	0.00104	1	molecular_function	MSTRG.11793;MSTRG.14611;MSTRG.25783;MSTRG.9964;Pig.03422;Pig.03433;Pig.04100;Pig.04101;Pig.04845;Pig.06122;Pig.09148;Pig.12537;Pig.12691;Pig.14541;Pig.14545;Pig.15454;Pig.15566;Pig.18689;Pig.21012
GO:0008289	e	lipid binding	141/4757	502/21660	0.00105	1	molecular_function	MSTRG.28404;MSTRG.29116;MSTRG.31383;MSTRG.32304;MSTRG.34906;MSTRG.36208;MSTRG.36227;MSTRG.37911;MSTRG.39435;MSTRG.400;MSTRG.7940;MSTRG.8216;MSTRG.8403;MSTRG.970;Pig.00073;Pig.00508;Pig.01002;Pig.01473;Pig.01475;Pig.01692;Pig.01702;Pig.01755;Pig.01965;Pig.02223;Pig.02243;Pig.02250;Pig.02302;Pig.02340;Pig.02684;Pig.02822;Pig.03072;Pig.03158;Pig.03772;Pig.03789;Pig.03919;Pig.04179;Pig.04290;Pig.0429…
GO:0007224	e	smoothened signaling pathway	20/4757	46/21660	0.00105	1	biological_process	MSTRG.7071;Pig.01317;Pig.01943;Pig.02099;Pig.05357;Pig.05358;Pig.06334;Pig.06987;Pig.07218;Pig.07424;Pig.07778;Pig.09951;Pig.12718;Pig.13427;Pig.14376;Pig.15553;Pig.15554;Pig.16570;Pig.17049;Pig.17899
GO:0071495	e	cellular response to endogenous stimulus	117/4757	406/21660	0.00106	1	biological_process	MSTRG.11563;MSTRG.20797;MSTRG.2332;MSTRG.24540;MSTRG.25541;MSTRG.26878;MSTRG.27259;MSTRG.28867;MSTRG.30131;MSTRG.30168;MSTRG.31383;MSTRG.33300;MSTRG.37007;MSTRG.39950;MSTRG.400;MSTRG.5352;MSTRG.5746;Pig.00099;Pig.00422;Pig.00499;Pig.00578;Pig.00732;Pig.00756;Pig.00825;Pig.01002;Pig.01046;Pig.02284;Pig.02673;Pig.02749;Pig.02909;Pig.02957;Pig.03122;Pig.03123;Pig.03401;Pig.03456;Pig.03569;Pig.03575;…
GO:0030522	e	intracellular receptor signaling pathway	25/4757	62/21660	0.00106	1	biological_process	MSTRG.13161;MSTRG.29907;MSTRG.31383;Pig.02218;Pig.02269;Pig.04875;Pig.05737;Pig.07170;Pig.07685;Pig.08164;Pig.09397;Pig.09971;Pig.11150;Pig.13068;Pig.13222;Pig.14484;Pig.14580;Pig.14691;Pig.15866;Pig.17551;Pig.18588;Pig.18595;Pig.19016;Pig.19217;Pig.21646
GO:0006734	e	NADH metabolic process	10/4757	17/21660	0.00108	1	biological_process	MSTRG.14301;MSTRG.35508;MSTRG.8326;Pig.00257;Pig.01923;Pig.04815;Pig.07617;Pig.10463;Pig.15120;Pig.20618
GO:0043537	e	negative regulation of blood vessel endothelial cell migration	10/4757	17/21660	0.00108	1	biological_process	MSTRG.24397;MSTRG.30168;MSTRG.31383;Pig.00383;Pig.07335;Pig.09035;Pig.10736;Pig.14691;Pig.19080;Pig.21491
GO:0120035	e	regulation of plasma membrane bounded cell projection organization	107/4757	366/21660	0.00112	1	biological_process	MSTRG.25389;MSTRG.26878;MSTRG.34248;MSTRG.35241;Pig.00325;Pig.00331;Pig.00332;Pig.00732;Pig.00948;Pig.00983;Pig.00998;Pig.01912;Pig.02269;Pig.02371;Pig.03115;Pig.03198;Pig.03204;Pig.03302;Pig.03415;Pig.04179;Pig.04275;Pig.04349;Pig.04917;Pig.05183;Pig.05184;Pig.05610;Pig.05623;Pig.05737;Pig.05824;Pig.06725;Pig.06787;Pig.06860;Pig.07126;Pig.07166;Pig.07288;Pig.07555;Pig.07733;Pig.07925;Pig.08249;P…
GO:0010712	e	regulation of collagen metabolic process	8/4757	12/21660	0.00113	1	biological_process	MSTRG.26878;Pig.00229;Pig.02848;Pig.07335;Pig.09518;Pig.15460;Pig.16397;Pig.18735
GO:0030178	e	negative regulation of Wnt signaling pathway	39/4757	110/21660	0.00113	1	biological_process	MSTRG.17387;MSTRG.19912;MSTRG.24120;Pig.00653;Pig.01911;Pig.03456;Pig.03539;Pig.03541;Pig.04476;Pig.04896;Pig.04909;Pig.05390;Pig.05634;Pig.05844;Pig.07505;Pig.07535;Pig.07778;Pig.07872;Pig.08378;Pig.09908;Pig.10254;Pig.10973;Pig.11765;Pig.12371;Pig.14418;Pig.15553;Pig.16377;Pig.16420;Pig.16746;Pig.17020;Pig.17178;Pig.17616;Pig.18069;Pig.18803;Pig.19647;Pig.20050;Pig.20689;Pig.22069;Pig.22501
GO:0070302	e	regulation of stress-activated protein kinase signaling cascade	44/4757	127/21660	0.00113	1	biological_process	MSTRG.11563;MSTRG.18689;MSTRG.25389;MSTRG.28861;MSTRG.36843;Pig.01534;Pig.03373;Pig.03415;Pig.03456;Pig.05390;Pig.05547;Pig.06013;Pig.06072;Pig.06498;Pig.07680;Pig.07790;Pig.08378;Pig.09431;Pig.10826;Pig.10831;Pig.10913;Pig.11154;Pig.11676;Pig.11923;Pig.12010;Pig.12850;Pig.13354;Pig.14121;Pig.15707;Pig.15876;Pig.15920;Pig.16392;Pig.16568;Pig.16592;Pig.17706;Pig.18302;Pig.19257;Pig.19258;Pig.19388…
GO:0006022	e	aminoglycan metabolic process	31/4757	82/21660	0.00115	1	biological_process	MSTRG.14611;MSTRG.18567;MSTRG.40094;Pig.00718;Pig.00998;Pig.01597;Pig.02580;Pig.03430;Pig.03600;Pig.04100;Pig.06359;Pig.06474;Pig.08462;Pig.09872;Pig.10730;Pig.11643;Pig.12404;Pig.12686;Pig.13111;Pig.13478;Pig.14075;Pig.14233;Pig.15454;Pig.15455;Pig.15711;Pig.15835;Pig.15836;Pig.17647;Pig.18743;Pig.19393;Pig.19812
GO:0008360	e	regulation of cell shape	33/4757	89/21660	0.00117	1	biological_process	MSTRG.28404;MSTRG.400;MSTRG.41711;MSTRG.970;Pig.00732;Pig.00780;Pig.01688;Pig.01689;Pig.03204;Pig.05436;Pig.06725;Pig.07605;Pig.07872;Pig.08287;Pig.08594;Pig.08831;Pig.09203;Pig.12287;Pig.12908;Pig.13878;Pig.13892;Pig.14406;Pig.17035;Pig.17054;Pig.17184;Pig.17365;Pig.17366;Pig.18032;Pig.19029;Pig.19232;Pig.20015;Pig.22261;Pig.22447
GO:0019637	e	organophosphate metabolic process	171/4757	624/21660	0.00118	1	biological_process	MSTRG.10199;MSTRG.12964;MSTRG.14301;MSTRG.16670;MSTRG.18688;MSTRG.18689;MSTRG.20584;MSTRG.20797;MSTRG.21692;MSTRG.21693;MSTRG.23174;MSTRG.24210;MSTRG.2479;MSTRG.26595;MSTRG.28287;MSTRG.29251;MSTRG.30157;MSTRG.30960;MSTRG.31024;MSTRG.35508;MSTRG.39445;MSTRG.43001;MSTRG.7001;MSTRG.7393;Pig.00085;Pig.00257;Pig.00287;Pig.00308;Pig.00508;Pig.00654;Pig.00655;Pig.00751;Pig.01332;Pig.01473;Pig.01755;Pig.…
GO:0016055	e	Wnt signaling pathway	54/4757	164/21660	0.00119	1	biological_process	MSTRG.19912;MSTRG.24120;MSTRG.25389;MSTRG.970;Pig.00445;Pig.00578;Pig.01367;Pig.01911;Pig.04147;Pig.04220;Pig.04896;Pig.05134;Pig.05286;Pig.05844;Pig.06498;Pig.07505;Pig.07583;Pig.07778;Pig.08378;Pig.09081;Pig.09213;Pig.09306;Pig.09376;Pig.09377;Pig.10254;Pig.10913;Pig.10973;Pig.11676;Pig.11952;Pig.12036;Pig.12040;Pig.12371;Pig.12449;Pig.12986;Pig.13247;Pig.13739;Pig.14288;Pig.14394;Pig.14752;Pig…
GO:0006023	e	aminoglycan biosynthetic process	16/4757	34/21660	0.00125	1	biological_process	MSTRG.18567;MSTRG.40094;Pig.00718;Pig.02580;Pig.03600;Pig.06359;Pig.09872;Pig.11643;Pig.12404;Pig.12686;Pig.13111;Pig.13478;Pig.14233;Pig.15455;Pig.15711;Pig.15836
GO:0014031	e	mesenchymal cell development	11/4757	20/21660	0.00129	1	biological_process	Pig.01086;Pig.02957;Pig.03067;Pig.03986;Pig.04909;Pig.05214;Pig.08680;Pig.09027;Pig.15498;Pig.19371;Pig.19393
GO:0099738	e	cell cortex region	11/4757	20/21660	0.00129	1	cellular_component	Pig.00320;Pig.00578;Pig.01655;Pig.02548;Pig.09434;Pig.11538;Pig.12899;Pig.16349;Pig.17426;Pig.20412;Pig.23214
GO:0007179	e	transforming growth factor beta receptor signaling pathway	24/4757	59/21660	0.00131	1	biological_process	MSTRG.18422;MSTRG.24540;MSTRG.37007;MSTRG.970;Pig.00253;Pig.00422;Pig.01732;Pig.03422;Pig.03472;Pig.05214;Pig.08963;Pig.09081;Pig.10250;Pig.11154;Pig.11923;Pig.12486;Pig.13106;Pig.14212;Pig.15690;Pig.17551;Pig.18735;Pig.19388;Pig.21491;Pig.21646
GO:0043112	e	receptor metabolic process	26/4757	65/21660	0.00131	1	biological_process	MSTRG.14047;MSTRG.24253;MSTRG.31383;MSTRG.41235;Pig.00322;Pig.01378;Pig.02223;Pig.02269;Pig.03158;Pig.03691;Pig.05809;Pig.08326;Pig.09081;Pig.10255;Pig.11241;Pig.12851;Pig.14691;Pig.16085;Pig.17721;Pig.19041;Pig.19045;Pig.19235;Pig.20230;Pig.21550;Pig.21712;Pig.22781
GO:0005516	e	calmodulin binding	38/4757	106/21660	0.00132	1	molecular_function	MSTRG.10020;MSTRG.2332;MSTRG.29120;MSTRG.7356;MSTRG.8216;MSTRG.8963;MSTRG.9762;Pig.00862;Pig.01568;Pig.01998;Pig.02225;Pig.02250;Pig.02284;Pig.03123;Pig.03733;Pig.05870;Pig.07131;Pig.07173;Pig.10436;Pig.10493;Pig.10552;Pig.11150;Pig.11814;Pig.11894;Pig.12137;Pig.12615;Pig.13644;Pig.13685;Pig.13714;Pig.13994;Pig.15824;Pig.16175;Pig.16511;Pig.17180;Pig.17948;Pig.18302;Pig.19142;Pig.19912
GO:0010594	e	regulation of endothelial cell migration	35/4757	97/21660	0.00132	1	biological_process	MSTRG.14611;MSTRG.15767;MSTRG.24397;MSTRG.26918;MSTRG.30168;MSTRG.31383;MSTRG.400;Pig.00383;Pig.01014;Pig.02339;Pig.04100;Pig.05027;Pig.05436;Pig.06031;Pig.07051;Pig.07335;Pig.07676;Pig.07724;Pig.08048;Pig.09035;Pig.10736;Pig.11199;Pig.12537;Pig.14666;Pig.14691;Pig.15015;Pig.15498;Pig.15920;Pig.16544;Pig.16829;Pig.17268;Pig.18905;Pig.19060;Pig.19080;Pig.21491
GO:0007051	e	spindle organization	33/4757	90/21660	0.00133	1	biological_process	MSTRG.19651;MSTRG.42587;Pig.01655;Pig.03152;Pig.04144;Pig.04486;Pig.07425;Pig.08162;Pig.08922;Pig.09765;Pig.10255;Pig.10753;Pig.11409;Pig.11908;Pig.12077;Pig.12221;Pig.12677;Pig.12850;Pig.12899;Pig.15636;Pig.15799;Pig.16002;Pig.16028;Pig.16562;Pig.17054;Pig.17321;Pig.17785;Pig.17889;Pig.18043;Pig.18201;Pig.19050;Pig.19051;Pig.23178
GO:0045216	e	cell-cell junction organization	33/4757	90/21660	0.00133	1	biological_process	MSTRG.14047;MSTRG.18422;MSTRG.30168;MSTRG.35001;Pig.02190;Pig.03204;Pig.03358;Pig.03422;Pig.04909;Pig.05036;Pig.05780;Pig.06626;Pig.08048;Pig.09305;Pig.09761;Pig.10254;Pig.10476;Pig.11154;Pig.12984;Pig.14212;Pig.14258;Pig.15135;Pig.15866;Pig.16173;Pig.16190;Pig.17341;Pig.18018;Pig.18735;Pig.19045;Pig.19080;Pig.19249;Pig.20267;Pig.22781
GO:0007399	e	nervous system development	40/4757	114/21660	0.00135	1	biological_process	MSTRG.32928;MSTRG.5192;Pig.00378;Pig.01115;Pig.02119;Pig.02946;Pig.03198;Pig.03303;Pig.03559;Pig.04281;Pig.05151;Pig.05610;Pig.05623;Pig.05696;Pig.06559;Pig.06713;Pig.07616;Pig.08773;Pig.08925;Pig.09226;Pig.09313;Pig.11523;Pig.11769;Pig.11914;Pig.12831;Pig.13005;Pig.14002;Pig.14267;Pig.14560;Pig.15023;Pig.15442;Pig.15694;Pig.16071;Pig.16173;Pig.17141;Pig.17285;Pig.18995;Pig.19231;Pig.19544;Pig.20…
GO:1905114	e	cell surface receptor signaling pathway involved in cell-cell signaling	55/4757	168/21660	0.00136	1	biological_process	MSTRG.19912;MSTRG.24120;MSTRG.25389;MSTRG.970;Pig.00445;Pig.00578;Pig.01317;Pig.01367;Pig.01911;Pig.04147;Pig.04220;Pig.04896;Pig.05134;Pig.05286;Pig.05844;Pig.06498;Pig.07505;Pig.07583;Pig.07778;Pig.08378;Pig.09081;Pig.09213;Pig.09306;Pig.09376;Pig.09377;Pig.10254;Pig.10913;Pig.10973;Pig.11676;Pig.11952;Pig.12036;Pig.12040;Pig.12371;Pig.12449;Pig.12986;Pig.13247;Pig.13739;Pig.14288;Pig.14394;Pig…
GO:0140110	e	transcription regulator activity	302/4757	1171/21660	0.00139	1	molecular_function	MSTRG.11755;MSTRG.13161;MSTRG.17387;MSTRG.18520;MSTRG.21023;MSTRG.24397;MSTRG.24836;MSTRG.25157;MSTRG.283;MSTRG.28861;MSTRG.29765;MSTRG.29907;MSTRG.30131;MSTRG.30168;MSTRG.31295;MSTRG.31383;MSTRG.33792;MSTRG.40095;MSTRG.40373;MSTRG.5192;MSTRG.5352;MSTRG.5373;MSTRG.6733;MSTRG.9075;Pig.00145;Pig.00148;Pig.00369;Pig.00383;Pig.00807;Pig.00852;Pig.01052;Pig.01112;Pig.01312;Pig.01320;Pig.01414;Pig.0143…
GO:0051302	e	regulation of cell division	38/4757	107/21660	0.0014	1	biological_process	MSTRG.39219;Pig.01014;Pig.02487;Pig.02843;Pig.03131;Pig.03204;Pig.03539;Pig.04144;Pig.04868;Pig.04896;Pig.06691;Pig.08378;Pig.08776;Pig.09035;Pig.09500;Pig.09951;Pig.10255;Pig.11154;Pig.11740;Pig.11857;Pig.11928;Pig.12036;Pig.12604;Pig.14675;Pig.17177;Pig.17785;Pig.18589;Pig.18735;Pig.19041;Pig.19139;Pig.19308;Pig.19387;Pig.19950;Pig.20480;Pig.20628;Pig.21053;Pig.21433;Pig.22074
GO:0003674	e	molecular_function	3338/4757	14786/21660	0.00141	1	molecular_function	MSTRG.10020;MSTRG.10199;MSTRG.10349;MSTRG.10736;MSTRG.11105;MSTRG.11282;MSTRG.11288;MSTRG.11316;MSTRG.11389;MSTRG.11433;MSTRG.11530;MSTRG.11563;MSTRG.11588;MSTRG.11755;MSTRG.11769;MSTRG.11793;MSTRG.11893;MSTRG.12124;MSTRG.12719;MSTRG.12783;MSTRG.12911;MSTRG.12964;MSTRG.13042;MSTRG.13100;MSTRG.13119;MSTRG.13161;MSTRG.13207;MSTRG.13346;MSTRG.13347;MSTRG.13535;MSTRG.13636;MSTRG.14047;MSTRG.14279;MST…
GO:0090100	e	positive regulation of transmembrane receptor protein serine/threonine kinase signaling pathway	26/4757	66/21660	0.00146	1	biological_process	Pig.01321;Pig.01427;Pig.03539;Pig.04476;Pig.05214;Pig.06325;Pig.06334;Pig.08963;Pig.09027;Pig.10013;Pig.10357;Pig.11154;Pig.12371;Pig.12486;Pig.12899;Pig.13363;Pig.13769;Pig.14002;Pig.18735;Pig.18995;Pig.19257;Pig.19308;Pig.21074;Pig.21491;Pig.22223;Pig.22405
GO:0005525	e	GTP binding	111/4757	384/21660	0.00147	1	molecular_function	MSTRG.12911;MSTRG.15730;MSTRG.2332;MSTRG.29982;MSTRG.30839;MSTRG.31613;MSTRG.39950;MSTRG.4945;MSTRG.7071;MSTRG.7099;Pig.00320;Pig.00485;Pig.00825;Pig.00943;Pig.01167;Pig.01340;Pig.01749;Pig.02562;Pig.02751;Pig.02927;Pig.03130;Pig.03204;Pig.03684;Pig.03691;Pig.04162;Pig.04163;Pig.04584;Pig.04735;Pig.05265;Pig.05436;Pig.05715;Pig.05866;Pig.06033;Pig.06346;Pig.06451;Pig.06729;Pig.07527;Pig.07583;Pig…
GO:1901701	e	cellular response to oxygen-containing compound	127/4757	449/21660	0.0015	1	biological_process	MSTRG.11563;MSTRG.17387;MSTRG.20797;MSTRG.24540;MSTRG.25389;MSTRG.25541;MSTRG.26878;MSTRG.28867;MSTRG.29052;MSTRG.30168;MSTRG.31383;MSTRG.33300;MSTRG.37007;MSTRG.39950;MSTRG.41711;MSTRG.5746;Pig.00099;Pig.00320;Pig.00422;Pig.00578;Pig.00732;Pig.00756;Pig.00825;Pig.00948;Pig.01002;Pig.01046;Pig.01317;Pig.02114;Pig.02179;Pig.02180;Pig.02284;Pig.02673;Pig.02749;Pig.02909;Pig.03122;Pig.03123;Pig.0345…
GO:1905276	e	regulation of epithelial tube formation	7/4757	10/21660	0.00156	1	biological_process	Pig.00666;Pig.05406;Pig.05407;Pig.08378;Pig.09306;Pig.15015;Pig.21247
GO:0030203	e	glycosaminoglycan metabolic process	28/4757	73/21660	0.00156	1	biological_process	MSTRG.14611;MSTRG.18567;MSTRG.40094;Pig.00718;Pig.00998;Pig.02580;Pig.03430;Pig.03600;Pig.04100;Pig.06474;Pig.08462;Pig.09872;Pig.10730;Pig.11643;Pig.12404;Pig.12686;Pig.13111;Pig.13478;Pig.14075;Pig.15454;Pig.15455;Pig.15711;Pig.15835;Pig.15836;Pig.17647;Pig.18743;Pig.19393;Pig.19812
GO:0007346	e	regulation of mitotic cell cycle	104/4757	358/21660	0.00157	1	biological_process	MSTRG.19651;MSTRG.19912;MSTRG.25544;MSTRG.30131;MSTRG.32673;MSTRG.36843;MSTRG.39219;MSTRG.400;MSTRG.40095;MSTRG.42408;MSTRG.7099;Pig.00229;Pig.00320;Pig.00578;Pig.00867;Pig.01379;Pig.01460;Pig.01655;Pig.01733;Pig.02022;Pig.02673;Pig.03107;Pig.03140;Pig.03204;Pig.04144;Pig.04290;Pig.04868;Pig.04970;Pig.05390;Pig.05534;Pig.05737;Pig.07335;Pig.07516;Pig.07555;Pig.08048;Pig.08573;Pig.08794;Pig.09291;…
GO:0032231	e	regulation of actin filament bundle assembly	19/4757	44/21660	0.00157	1	biological_process	Pig.01254;Pig.03115;Pig.03152;Pig.03422;Pig.03434;Pig.03926;Pig.05780;Pig.06349;Pig.07335;Pig.08560;Pig.09035;Pig.09226;Pig.09893;Pig.10254;Pig.15426;Pig.18622;Pig.18735;Pig.18826;Pig.18828
GO:0005813	e	centrosome	97/4757	330/21660	0.00158	1	cellular_component	MSTRG.17387;MSTRG.18520;MSTRG.19651;MSTRG.30839;MSTRG.39219;MSTRG.39434;Pig.00286;Pig.00320;Pig.00431;Pig.00825;Pig.01655;Pig.02218;Pig.02621;Pig.02843;Pig.02906;Pig.03065;Pig.03140;Pig.03349;Pig.03413;Pig.03503;Pig.03960;Pig.04486;Pig.04533;Pig.04920;Pig.05673;Pig.07189;Pig.07210;Pig.07212;Pig.07335;Pig.07424;Pig.07500;Pig.07607;Pig.07928;Pig.08162;Pig.08342;Pig.08922;Pig.09177;Pig.09434;Pig.095…
GO:0010638	e	positive regulation of organelle organization	120/4757	421/21660	0.00158	1	biological_process	MSTRG.10020;MSTRG.10736;MSTRG.11588;MSTRG.13100;MSTRG.14611;MSTRG.17387;MSTRG.19651;MSTRG.23599;MSTRG.29975;MSTRG.29976;MSTRG.36227;MSTRG.400;MSTRG.41711;MSTRG.43256;MSTRG.9020;Pig.00389;Pig.01046;Pig.01655;Pig.01755;Pig.02243;Pig.02678;Pig.03224;Pig.03422;Pig.03511;Pig.03565;Pig.03926;Pig.04100;Pig.04868;Pig.05268;Pig.05696;Pig.05780;Pig.05870;Pig.06428;Pig.06725;Pig.06814;Pig.07189;Pig.07198;Pi…
GO:0016310	e	phosphorylation	145/4757	523/21660	0.0016	1	biological_process	MSTRG.10199;MSTRG.14301;MSTRG.16670;MSTRG.18689;MSTRG.19912;MSTRG.20797;MSTRG.29052;MSTRG.29251;MSTRG.33563;MSTRG.35508;MSTRG.39219;MSTRG.43001;MSTRG.6429;MSTRG.7356;MSTRG.7393;MSTRG.8216;Pig.00085;Pig.00205;Pig.00253;Pig.00287;Pig.00431;Pig.00445;Pig.00508;Pig.00732;Pig.01218;Pig.01923;Pig.02220;Pig.02225;Pig.02602;Pig.02740;Pig.03198;Pig.03224;Pig.03415;Pig.03426;Pig.03456;Pig.03472;Pig.03539;P…
GO:0003208	e	cardiac ventricle morphogenesis	9/4757	15/21660	0.0016	1	biological_process	Pig.00325;Pig.01467;Pig.02957;Pig.03986;Pig.04147;Pig.08378;Pig.08680;Pig.13806;Pig.15015
GO:0043209	e	myelin sheath	21/4757	50/21660	0.00162	1	cellular_component	MSTRG.12911;MSTRG.16794;MSTRG.35508;MSTRG.41711;MSTRG.7099;Pig.01923;Pig.03372;Pig.04290;Pig.04992;Pig.05610;Pig.07592;Pig.09525;Pig.09859;Pig.12036;Pig.14288;Pig.14484;Pig.14905;Pig.17177;Pig.17843;Pig.18075;Pig.19072
GO:0003678	e	DNA helicase activity	21/4757	50/21660	0.00162	1	molecular_function	MSTRG.17387;Pig.04256;Pig.04912;Pig.07968;Pig.09122;Pig.10973;Pig.11193;Pig.11266;Pig.12989;Pig.13888;Pig.14051;Pig.17108;Pig.17144;Pig.17656;Pig.20050;Pig.22146
GO:0031333	e	negative regulation of protein-containing complex assembly	34/4757	94/21660	0.00162	1	biological_process	MSTRG.11563;MSTRG.11588;MSTRG.11769;MSTRG.29907;MSTRG.35022;MSTRG.43256;MSTRG.7356;MSTRG.8216;Pig.00389;Pig.01254;Pig.02293;Pig.02935;Pig.03152;Pig.04293;Pig.05113;Pig.05390;Pig.07198;Pig.08555;Pig.09381;Pig.09582;Pig.10020;Pig.10515;Pig.10533;Pig.11908;Pig.14520;Pig.14695;Pig.16026;Pig.16964;Pig.17155;Pig.17719;Pig.17843;Pig.18329;Pig.18595;Pig.20233
GO:0019887	e	protein kinase regulator activity	43/4757	126/21660	0.00163	1	molecular_function	MSTRG.21760;MSTRG.29860;MSTRG.9812;Pig.00286;Pig.01460;Pig.03228;Pig.03415;Pig.04512;Pig.05107;Pig.05623;Pig.06281;Pig.07335;Pig.07437;Pig.07587;Pig.07928;Pig.08360;Pig.10040;Pig.10254;Pig.10297;Pig.10498;Pig.10730;Pig.11443;Pig.11624;Pig.11712;Pig.12036;Pig.12371;Pig.13237;Pig.14277;Pig.14737;Pig.15835;Pig.15853;Pig.15876;Pig.15922;Pig.15937;Pig.16578;Pig.17177;Pig.18031;Pig.19561;Pig.19716;Pig.…
GO:0007015	e	actin filament organization	53/4757	163/21660	0.00166	1	biological_process	MSTRG.11563;MSTRG.42587;MSTRG.43256;MSTRG.9020;Pig.00750;Pig.01771;Pig.01823;Pig.02573;Pig.03204;Pig.03372;Pig.04841;Pig.05113;Pig.05436;Pig.05824;Pig.06011;Pig.06786;Pig.07198;Pig.07620;Pig.07736;Pig.08287;Pig.08767;Pig.09061;Pig.09084;Pig.09205;Pig.09582;Pig.09751;Pig.09804;Pig.09893;Pig.10280;Pig.10533;Pig.10889;Pig.11361;Pig.12000;Pig.12851;Pig.12891;Pig.12908;Pig.13435;Pig.13671;Pig.14631;Pi…
GO:0071702	e	organic substance transport	347/4757	1364/21660	0.00167	1	biological_process	MSTRG.10736;MSTRG.11590;MSTRG.16697;MSTRG.16895;MSTRG.22070;MSTRG.22502;MSTRG.24253;MSTRG.25389;MSTRG.28867;MSTRG.28970;MSTRG.29116;MSTRG.29120;MSTRG.31383;MSTRG.3146;MSTRG.31613;MSTRG.32304;MSTRG.3307;MSTRG.3397;MSTRG.34906;MSTRG.37477;MSTRG.39950;MSTRG.400;MSTRG.40404;MSTRG.41235;MSTRG.43301;MSTRG.5018;MSTRG.5217;MSTRG.7940;MSTRG.8216;MSTRG.9528;Pig.00102;Pig.00134;Pig.00322;Pig.00485;Pig.00666…
GO:0009975	e	cyclase activity	16/4757	35/21660	0.00169	1	molecular_function	MSTRG.6429;Pig.01679;Pig.02179;Pig.02180;Pig.03914;Pig.04162;Pig.04163;Pig.05331;Pig.07575;Pig.07576;Pig.07577;Pig.09329;Pig.09330;Pig.09714;Pig.13821;Pig.18171
GO:1900180	e	regulation of protein localization to nucleus	26/4757	67/21660	0.00169	1	biological_process	MSTRG.30168;MSTRG.32304;MSTRG.42587;Pig.00732;Pig.01317;Pig.01383;Pig.01460;Pig.05780;Pig.06349;Pig.07437;Pig.07601;Pig.09696;Pig.10539;Pig.10730;Pig.12371;Pig.12486;Pig.12658;Pig.13349;Pig.14266;Pig.14491;Pig.15553;Pig.15835;Pig.16377;Pig.17584;Pig.19080;Pig.23607
GO:0043242	e	negative regulation of protein-containing complex disassembly	23/4757	56/21660	0.0017	1	biological_process	MSTRG.11563;MSTRG.11769;MSTRG.43256;MSTRG.7356;MSTRG.8216;Pig.00389;Pig.02293;Pig.04293;Pig.05113;Pig.05713;Pig.05786;Pig.06013;Pig.07620;Pig.09381;Pig.09582;Pig.09893;Pig.10533;Pig.11239;Pig.12137;Pig.13747;Pig.15955;Pig.18329;Pig.20233
GO:0007043	e	cell-cell junction assembly	23/4757	56/21660	0.0017	1	biological_process	MSTRG.14047;MSTRG.18422;MSTRG.30168;MSTRG.35001;Pig.02190;Pig.03358;Pig.05036;Pig.06626;Pig.08048;Pig.09305;Pig.09761;Pig.10254;Pig.10476;Pig.12984;Pig.14212;Pig.15135;Pig.15866;Pig.18018;Pig.19045;Pig.19080;Pig.19249;Pig.20267;Pig.22781
GO:0019904	e	protein domain specific binding	130/4757	463/21660	0.00177	1	molecular_function	MSTRG.10736;MSTRG.13100;MSTRG.21023;MSTRG.25389;MSTRG.26878;MSTRG.29125;MSTRG.29907;MSTRG.31383;MSTRG.3307;MSTRG.39950;MSTRG.42055;MSTRG.9364;Pig.00161;Pig.00369;Pig.00396;Pig.00578;Pig.00732;Pig.01291;Pig.01568;Pig.01655;Pig.02060;Pig.02269;Pig.02284;Pig.02388;Pig.02684;Pig.02957;Pig.03115;Pig.03131;Pig.03204;Pig.03224;Pig.03372;Pig.03693;Pig.03733;Pig.03919;Pig.04179;Pig.04290;Pig.04581;Pig.045…
GO:0031328	e	positive regulation of cellular biosynthetic process	287/4757	1112/21660	0.00177	1	biological_process	MSTRG.11530;MSTRG.11563;MSTRG.11588;MSTRG.13100;MSTRG.13161;MSTRG.14611;MSTRG.17387;MSTRG.17860;MSTRG.18567;MSTRG.18689;MSTRG.21023;MSTRG.23599;MSTRG.24397;MSTRG.25157;MSTRG.25389;MSTRG.26878;MSTRG.283;MSTRG.28543;MSTRG.28861;MSTRG.29907;MSTRG.30131;MSTRG.30168;MSTRG.31383;MSTRG.31888;MSTRG.36467;MSTRG.40095;MSTRG.41594;MSTRG.4357;MSTRG.4945;MSTRG.5192;MSTRG.5352;MSTRG.5373;Pig.00145;Pig.00369;Pi…
GO:0051098	e	regulation of binding	75/4757	246/21660	0.00186	1	biological_process	MSTRG.17387;MSTRG.17860;MSTRG.31383;MSTRG.40095;MSTRG.9364;Pig.00369;Pig.01317;Pig.01467;Pig.02243;Pig.02848;Pig.03144;Pig.03152;Pig.03158;Pig.03204;Pig.03265;Pig.03422;Pig.03986;Pig.04179;Pig.04275;Pig.05045;Pig.05078;Pig.05367;Pig.05390;Pig.06308;Pig.06874;Pig.07198;Pig.07278;Pig.08403;Pig.08555;Pig.08962;Pig.08963;Pig.09027;Pig.09035;Pig.09451;Pig.09922;Pig.10028;Pig.10221;Pig.10360;Pig.10504;…
GO:0110020	e	regulation of actomyosin structure organization	18/4757	41/21660	0.00188	1	biological_process	Pig.01254;Pig.03115;Pig.03152;Pig.03422;Pig.03434;Pig.03926;Pig.05780;Pig.06349;Pig.07335;Pig.08560;Pig.09035;Pig.09226;Pig.10254;Pig.15426;Pig.18622;Pig.18735;Pig.18826;Pig.18828
GO:0043407	e	negative regulation of MAP kinase activity	18/4757	41/21660	0.00188	1	biological_process	MSTRG.11588;Pig.01018;Pig.02639;Pig.04512;Pig.04829;Pig.07151;Pig.08378;Pig.10013;Pig.10515;Pig.10826;Pig.10831;Pig.12464;Pig.13532;Pig.15835;Pig.17007;Pig.18622;Pig.20480;Pig.23607
GO:0031401	e	positive regulation of protein modification process	194/4757	725/21660	0.0019	1	biological_process	MSTRG.10020;MSTRG.11563;MSTRG.11588;MSTRG.17387;MSTRG.18520;MSTRG.18688;MSTRG.18689;MSTRG.24253;MSTRG.25389;MSTRG.25541;MSTRG.26918;MSTRG.30839;MSTRG.31373;MSTRG.34906;MSTRG.36843;MSTRG.39219;MSTRG.39950;MSTRG.9364;Pig.00205;Pig.00322;Pig.00499;Pig.00578;Pig.00732;Pig.01014;Pig.01153;Pig.01211;Pig.01379;Pig.01534;Pig.01965;Pig.02243;Pig.02302;Pig.02487;Pig.02618;Pig.03067;Pig.03204;Pig.03224;Pig.…
GO:0070206	e	protein trimerization	15/4757	32/21660	0.0019	1	biological_process	MSTRG.11288;MSTRG.16794;MSTRG.24540;MSTRG.33300;MSTRG.3397;Pig.00422;Pig.06451;Pig.11361;Pig.14500;Pig.14905;Pig.15344;Pig.17042;Pig.17182;Pig.20866;Pig.22633
GO:1903510	e	mucopolysaccharide metabolic process	21/4757	51/21660	0.00194	1	biological_process	MSTRG.14611;MSTRG.18567;MSTRG.40094;Pig.00718;Pig.00998;Pig.03600;Pig.04100;Pig.06474;Pig.09872;Pig.10730;Pig.12404;Pig.13111;Pig.13478;Pig.14075;Pig.15454;Pig.15455;Pig.15711;Pig.15835;Pig.15836;Pig.17647;Pig.18743
GO:0090066	e	regulation of anatomical structure size	82/4757	274/21660	0.00198	1	biological_process	MSTRG.11769;MSTRG.15767;MSTRG.36227;MSTRG.41711;MSTRG.43256;MSTRG.7356;MSTRG.8216;MSTRG.9020;Pig.00389;Pig.01086;Pig.02293;Pig.03122;Pig.03193;Pig.03534;Pig.03739;Pig.04293;Pig.04576;Pig.05113;Pig.05141;Pig.05713;Pig.06349;Pig.06503;Pig.06725;Pig.06814;Pig.07070;Pig.07166;Pig.07198;Pig.07575;Pig.07576;Pig.07620;Pig.08560;Pig.08925;Pig.08934;Pig.09035;Pig.09084;Pig.09203;Pig.09204;Pig.09381;Pig.09…
GO:0051254	e	positive regulation of RNA metabolic process	248/4757	951/21660	0.00203	1	biological_process	MSTRG.11530;MSTRG.11563;MSTRG.13161;MSTRG.14611;MSTRG.17387;MSTRG.18567;MSTRG.18689;MSTRG.21023;MSTRG.24397;MSTRG.25157;MSTRG.25389;MSTRG.283;MSTRG.28861;MSTRG.29907;MSTRG.30131;MSTRG.30168;MSTRG.31383;MSTRG.36467;MSTRG.40095;MSTRG.41594;MSTRG.4357;MSTRG.5192;MSTRG.5352;MSTRG.5373;Pig.00145;Pig.00369;Pig.00383;Pig.00578;Pig.00807;Pig.00836;Pig.01014;Pig.01052;Pig.01312;Pig.01317;Pig.01414;Pig.014…
GO:0060627	e	regulation of vesicle-mediated transport	97/4757	332/21660	0.00205	1	biological_process	MSTRG.24120;MSTRG.28543;MSTRG.30839;MSTRG.31888;MSTRG.36227;MSTRG.39225;MSTRG.400;MSTRG.41711;MSTRG.44779;Pig.00666;Pig.00780;Pig.00948;Pig.01167;Pig.01568;Pig.02243;Pig.02340;Pig.02946;Pig.03158;Pig.03415;Pig.04476;Pig.04849;Pig.05367;Pig.05714;Pig.06031;Pig.06281;Pig.06346;Pig.06814;Pig.06844;Pig.06854;Pig.07198;Pig.07349;Pig.07906;Pig.08267;Pig.08831;Pig.08934;Pig.09205;Pig.09478;Pig.09525;Pig…
GO:0010714	e	positive regulation of collagen metabolic process	6/4757	8/21660	0.00207	1	biological_process	MSTRG.26878;Pig.02848;Pig.07335;Pig.15460;Pig.16397;Pig.18735
GO:0016010	e	dystrophin-associated glycoprotein complex	6/4757	8/21660	0.00207	1	cellular_component	Pig.03312;Pig.03733;Pig.06582;Pig.11894;Pig.12809;Pig.15862
GO:0090665	e	glycoprotein complex	6/4757	8/21660	0.00207	1	cellular_component	Pig.03312;Pig.03733;Pig.06582;Pig.11894;Pig.12809;Pig.15862
GO:0070603	e	SWI/SNF superfamily-type complex	29/4757	77/21660	0.00207	1	cellular_component	MSTRG.13535;MSTRG.17139;MSTRG.17387;MSTRG.40095;MSTRG.4812;MSTRG.5192;Pig.03303;Pig.05696;Pig.05976;Pig.07601;Pig.07616;Pig.09320;Pig.09625;Pig.10469;Pig.11507;Pig.11952;Pig.12163;Pig.13659;Pig.14395;Pig.14557;Pig.15928;Pig.17200;Pig.17285;Pig.18651;Pig.19217;Pig.19231;Pig.19544;Pig.20050;Pig.23036
GO:0001558	e	regulation of cell growth	73/4757	239/21660	0.00209	1	biological_process	MSTRG.22575;MSTRG.22576;MSTRG.25541;MSTRG.35241;MSTRG.42408;MSTRG.4977;MSTRG.5192;Pig.00325;Pig.00331;Pig.00332;Pig.01912;Pig.01961;Pig.02946;Pig.03131;Pig.03303;Pig.03314;Pig.04013;Pig.04896;Pig.04969;Pig.05610;Pig.05623;Pig.05786;Pig.05976;Pig.06281;Pig.07005;Pig.07288;Pig.08249;Pig.08378;Pig.08560;Pig.08934;Pig.09081;Pig.09226;Pig.09431;Pig.09770;Pig.10254;Pig.10504;Pig.10889;Pig.11154;Pig.115…
GO:0008013	e	beta-catenin binding	25/4757	64/21660	0.0021	1	molecular_function	MSTRG.17387;MSTRG.18422;MSTRG.36467;Pig.02674;Pig.03422;Pig.03456;Pig.04220;Pig.04896;Pig.05390;Pig.06498;Pig.07685;Pig.09376;Pig.09377;Pig.10291;Pig.10408;Pig.10411;Pig.10973;Pig.11765;Pig.12986;Pig.14212;Pig.15553;Pig.16371;Pig.17178;Pig.17616;Pig.20050
GO:0055037	e	recycling endosome	25/4757	64/21660	0.0021	1	cellular_component	MSTRG.39950;Pig.00411;Pig.02284;Pig.03158;Pig.04281;Pig.04735;Pig.04805;Pig.04944;Pig.08890;Pig.09478;Pig.09826;Pig.09983;Pig.10476;Pig.10529;Pig.10631;Pig.12067;Pig.15092;Pig.16085;Pig.16562;Pig.17329;Pig.17721;Pig.18854;Pig.19050;Pig.19051;Pig.21900
GO:0006886	e	intracellular protein transport	176/4757	653/21660	0.00212	1	biological_process	MSTRG.10736;MSTRG.16895;MSTRG.22502;MSTRG.28970;MSTRG.29120;MSTRG.3146;MSTRG.3397;MSTRG.40404;MSTRG.43301;MSTRG.5018;MSTRG.7940;Pig.00485;Pig.00666;Pig.00943;Pig.01046;Pig.01058;Pig.01167;Pig.01250;Pig.01300;Pig.01340;Pig.02133;Pig.02223;Pig.02269;Pig.02340;Pig.02548;Pig.02606;Pig.03144;Pig.03511;Pig.03521;Pig.03539;Pig.03684;Pig.03899;Pig.04231;Pig.04314;Pig.04360;Pig.04445;Pig.04700;Pig.04920;P…
GO:0031334	e	positive regulation of protein-containing complex assembly	50/4757	152/21660	0.00214	1	biological_process	MSTRG.24253;MSTRG.36227;MSTRG.41711;MSTRG.43256;MSTRG.9020;MSTRG.9364;Pig.00322;Pig.00389;Pig.04868;Pig.05036;Pig.06281;Pig.06725;Pig.06814;Pig.07189;Pig.07198;Pig.07516;Pig.08560;Pig.08831;Pig.08934;Pig.09084;Pig.09203;Pig.09204;Pig.10587;Pig.11361;Pig.11403;Pig.11908;Pig.12604;Pig.12850;Pig.12899;Pig.13340;Pig.13341;Pig.13435;Pig.13671;Pig.14248;Pig.14930;Pig.15426;Pig.15866;Pig.16015;Pig.16420…
GO:0045499	e	chemorepellent activity	11/4757	21/21660	0.00217	1	molecular_function	Pig.00325;Pig.00331;Pig.00332;Pig.05623;Pig.07288;Pig.08872;Pig.09431;Pig.11523;Pig.15790;Pig.15840;Pig.15844
GO:0031338	e	regulation of vesicle fusion	11/4757	21/21660	0.00217	1	biological_process	MSTRG.400;Pig.02243;Pig.06346;Pig.06844;Pig.09478;Pig.09702;Pig.14520;Pig.16162;Pig.17680;Pig.17843;Pig.18302
GO:0005112	e	Notch binding	11/4757	21/21660	0.00217	1	molecular_function	MSTRG.33338;Pig.04849;Pig.05834;Pig.05891;Pig.08680;Pig.08709;Pig.10736;Pig.12393;Pig.13667;Pig.14675;Pig.22647
GO:0030154	e	cell differentiation	284/4757	1102/21660	0.00218	1	biological_process	MSTRG.16809;MSTRG.20518;MSTRG.24120;MSTRG.25389;MSTRG.26878;MSTRG.27259;MSTRG.28861;MSTRG.28867;MSTRG.29251;MSTRG.29412;MSTRG.29907;MSTRG.30131;MSTRG.30948;MSTRG.31383;MSTRG.3307;MSTRG.33300;MSTRG.33338;MSTRG.34737;MSTRG.34906;MSTRG.400;MSTRG.40095;MSTRG.41711;MSTRG.42408;MSTRG.42560;MSTRG.44991;MSTRG.4945;MSTRG.5352;MSTRG.5373;MSTRG.7071;MSTRG.8403;Pig.00253;Pig.00325;Pig.00364;Pig.00369;Pig.003…
GO:0017111	e	nucleoside-triphosphatase activity	210/4757	792/21660	0.00218	1	molecular_function	MSTRG.12124;MSTRG.12783;MSTRG.12911;MSTRG.16631;MSTRG.16794;MSTRG.17387;MSTRG.19651;MSTRG.19912;MSTRG.2332;MSTRG.28966;MSTRG.29120;MSTRG.29982;MSTRG.30839;MSTRG.31613;MSTRG.33343;MSTRG.38422;MSTRG.39434;MSTRG.39950;MSTRG.4945;MSTRG.5019;MSTRG.5192;MSTRG.7071;MSTRG.7099;MSTRG.8990;MSTRG.9762;MSTRG.9767;Pig.00320;Pig.00485;Pig.00579;Pig.00825;Pig.00943;Pig.01167;Pig.01324;Pig.01340;Pig.01582;Pig.01…
GO:0010959	e	regulation of metal ion transport	67/4757	217/21660	0.0022	1	biological_process	MSTRG.11433;MSTRG.17355;MSTRG.18039;MSTRG.25102;MSTRG.30839;MSTRG.35241;MSTRG.36227;MSTRG.39950;MSTRG.42408;MSTRG.42587;Pig.00205;Pig.00578;Pig.00732;Pig.02243;Pig.02269;Pig.02284;Pig.03123;Pig.04290;Pig.04520;Pig.04721;Pig.04805;Pig.05367;Pig.05737;Pig.06116;Pig.06321;Pig.06451;Pig.06559;Pig.06814;Pig.06860;Pig.06874;Pig.07166;Pig.07173;Pig.07578;Pig.07724;Pig.09362;Pig.09696;Pig.09742;Pig.10645…
GO:0034097	e	response to cytokine	102/4757	353/21660	0.00225	1	biological_process	MSTRG.11588;MSTRG.12911;MSTRG.25389;MSTRG.26878;MSTRG.28282;MSTRG.28867;MSTRG.29052;MSTRG.29120;MSTRG.29412;MSTRG.30131;MSTRG.31613;MSTRG.33338;MSTRG.37007;MSTRG.43551;MSTRG.5352;Pig.00485;Pig.01438;Pig.01475;Pig.01993;Pig.01994;Pig.02610;Pig.03078;Pig.03158;Pig.03204;Pig.03684;Pig.04512;Pig.04729;Pig.04896;Pig.04897;Pig.05891;Pig.05992;Pig.06040;Pig.06122;Pig.06398;Pig.07151;Pig.07278;Pig.07425;…
GO:0031090	e	organelle membrane	390/4757	1554/21660	0.00226	1	cellular_component	MSTRG.11588;MSTRG.13207;MSTRG.13405;MSTRG.14449;MSTRG.16794;MSTRG.17139;MSTRG.23174;MSTRG.25389;MSTRG.25541;MSTRG.27826;MSTRG.28323;MSTRG.28867;MSTRG.29120;MSTRG.29900;MSTRG.33300;MSTRG.35022;MSTRG.35663;MSTRG.37477;MSTRG.39950;MSTRG.400;MSTRG.40094;MSTRG.40373;MSTRG.40404;MSTRG.41711;MSTRG.44779;MSTRG.6416;MSTRG.7071;MSTRG.7940;MSTRG.8403;Pig.00180;Pig.00256;Pig.00257;Pig.00307;Pig.00320;Pig.003…
GO:0090288	e	negative regulation of cellular response to growth factor stimulus	31/4757	85/21660	0.00228	1	biological_process	MSTRG.14611;MSTRG.28565;MSTRG.9364;Pig.01018;Pig.01378;Pig.01379;Pig.01427;Pig.02215;Pig.02269;Pig.02926;Pig.02935;Pig.04100;Pig.04512;Pig.07051;Pig.07297;Pig.08378;Pig.09081;Pig.10020;Pig.12080;Pig.12399;Pig.13111;Pig.15015;Pig.15690;Pig.16397;Pig.16702;Pig.17512;Pig.19224;Pig.21074;Pig.21122;Pig.22356;Pig.23911
GO:0010557	e	positive regulation of macromolecule biosynthetic process	273/4757	1057/21660	0.00229	1	biological_process	MSTRG.11530;MSTRG.11563;MSTRG.11588;MSTRG.13100;MSTRG.13161;MSTRG.14611;MSTRG.17387;MSTRG.17860;MSTRG.18567;MSTRG.18689;MSTRG.21023;MSTRG.23599;MSTRG.24397;MSTRG.25157;MSTRG.25389;MSTRG.26878;MSTRG.283;MSTRG.28861;MSTRG.29907;MSTRG.30131;MSTRG.30168;MSTRG.31383;MSTRG.36467;MSTRG.40095;MSTRG.41594;MSTRG.4357;MSTRG.4945;MSTRG.5192;MSTRG.5352;MSTRG.5373;Pig.00145;Pig.00369;Pig.00383;Pig.00578;Pig.00…
GO:0051496	e	positive regulation of stress fiber assembly	12/4757	24/21660	0.0023	1	biological_process	Pig.03422;Pig.03926;Pig.05780;Pig.07335;Pig.08560;Pig.09035;Pig.09226;Pig.10254;Pig.15426;Pig.18735;Pig.18826;Pig.18828
GO:0071709	e	membrane assembly	12/4757	24/21660	0.0023	1	biological_process	MSTRG.34906;MSTRG.8216;Pig.01378;Pig.01379;Pig.02243;Pig.03198;Pig.11410;Pig.11844;Pig.14027;Pig.15457;Pig.16544;Pig.21452
GO:0010605	e	negative regulation of macromolecule metabolic process	417/4757	1669/21660	0.0023	1	biological_process	MSTRG.10020;MSTRG.11588;MSTRG.12124;MSTRG.13100;MSTRG.13535;MSTRG.16895;MSTRG.17860;MSTRG.18039;MSTRG.22070;MSTRG.25783;MSTRG.27826;MSTRG.28282;MSTRG.28861;MSTRG.29085;MSTRG.29860;MSTRG.29907;MSTRG.30564;MSTRG.30839;MSTRG.31295;MSTRG.31383;MSTRG.31888;MSTRG.32304;MSTRG.35663;MSTRG.36227;MSTRG.400;MSTRG.40373;MSTRG.42587;MSTRG.43301;MSTRG.44991;MSTRG.4812;MSTRG.5018;MSTRG.5192;MSTRG.5352;MSTRG.537…
GO:0072075	e	metanephric mesenchyme development	4/4757	4/21660	0.00232	1	biological_process	Pig.00578;Pig.05406;Pig.05407;Pig.09362
GO:0001757	e	somite specification	4/4757	4/21660	0.00232	1	biological_process	MSTRG.24397;Pig.00383;Pig.14675;Pig.17990
GO:0070290	e	N-acylphosphatidylethanolamine-specific phospholipase D activity	4/4757	4/21660	0.00232	1	molecular_function	MSTRG.24210;Pig.00308;Pig.11294;Pig.18665
GO:1903044	e	protein localization to membrane raft	4/4757	4/21660	0.00232	1	biological_process	Pig.07189;Pig.11410;Pig.11844;Pig.14565
GO:0035588	e	G protein-coupled purinergic receptor signaling pathway	4/4757	4/21660	0.00232	1	biological_process	MSTRG.30839;Pig.02179;Pig.02180;Pig.15841
GO:0001973	e	G protein-coupled adenosine receptor signaling pathway	4/4757	4/21660	0.00232	1	biological_process	MSTRG.30839;Pig.02179;Pig.02180;Pig.15841
GO:0032594	e	protein transport within lipid bilayer	4/4757	4/21660	0.00232	1	biological_process	Pig.07189;Pig.07210;Pig.07212;Pig.14565
GO:0061314	e	Notch signaling involved in heart development	4/4757	4/21660	0.00232	1	biological_process	Pig.01467;Pig.08680;Pig.10736;Pig.13005
GO:0061156	e	pulmonary artery morphogenesis	4/4757	4/21660	0.00232	1	biological_process	Pig.00666;Pig.03986;Pig.05214;Pig.08680
GO:1904026	e	regulation of collagen fibril organization	4/4757	4/21660	0.00232	1	biological_process	MSTRG.14611;Pig.04100;Pig.06363;Pig.15566
GO:1903614	e	negative regulation of protein tyrosine phosphatase activity	4/4757	4/21660	0.00232	1	biological_process	MSTRG.30839;Pig.05367;Pig.15841;Pig.16885
GO:0035590	e	purinergic nucleotide receptor signaling pathway	4/4757	4/21660	0.00232	1	biological_process	MSTRG.30839;Pig.02179;Pig.02180;Pig.15841
GO:0030832	e	regulation of actin filament length	45/4757	135/21660	0.00233	1	biological_process	MSTRG.11769;MSTRG.36227;MSTRG.43256;MSTRG.7356;MSTRG.8216;MSTRG.9020;Pig.00389;Pig.02293;Pig.04293;Pig.05113;Pig.05713;Pig.06349;Pig.06725;Pig.06814;Pig.07198;Pig.07620;Pig.08560;Pig.08934;Pig.09084;Pig.09203;Pig.09204;Pig.09381;Pig.09582;Pig.09893;Pig.10587;Pig.11361;Pig.13435;Pig.13671;Pig.14930;Pig.15426;Pig.15866;Pig.15955;Pig.16015;Pig.16562;Pig.16595;Pig.16964;Pig.17035;Pig.17184;Pig.17719;…
GO:0008064	e	regulation of actin polymerization or depolymerization	45/4757	135/21660	0.00233	1	biological_process	MSTRG.11769;MSTRG.36227;MSTRG.43256;MSTRG.7356;MSTRG.8216;MSTRG.9020;Pig.00389;Pig.02293;Pig.04293;Pig.05113;Pig.05713;Pig.06349;Pig.06725;Pig.06814;Pig.07198;Pig.07620;Pig.08560;Pig.08934;Pig.09084;Pig.09203;Pig.09204;Pig.09381;Pig.09582;Pig.09893;Pig.10587;Pig.11361;Pig.13435;Pig.13671;Pig.14930;Pig.15426;Pig.15866;Pig.15955;Pig.16015;Pig.16562;Pig.16595;Pig.16964;Pig.17035;Pig.17184;Pig.17719;…
GO:0099518	e	vesicle cytoskeletal trafficking	18/4757	42/21660	0.00233	1	biological_process	MSTRG.13405;MSTRG.19651;MSTRG.29120;Pig.00411;Pig.02284;Pig.02843;Pig.04920;Pig.07877;Pig.11650;Pig.12343;Pig.13461;Pig.18623;Pig.18992;Pig.19081;Pig.20454;Pig.20455;Pig.22079;Pig.22181
GO:0060322	e	head development	8/4757	13/21660	0.00236	1	biological_process	Pig.01086;Pig.05747;Pig.09770;Pig.12438;Pig.13363;Pig.13427;Pig.16361;Pig.22405
GO:0051861	e	glycolipid binding	8/4757	13/21660	0.00236	1	molecular_function	MSTRG.34906;MSTRG.39435;Pig.04290;Pig.06860;Pig.11878;Pig.15457;Pig.16026;Pig.19886
GO:0097711	e	ciliary basal body-plasma membrane docking	8/4757	13/21660	0.00236	1	biological_process	MSTRG.19651;MSTRG.7099;Pig.11409;Pig.16349;Pig.17007;Pig.19050;Pig.19051;Pig.23214
GO:0060037	e	pharyngeal system development	8/4757	13/21660	0.00236	1	biological_process	Pig.05406;Pig.05407;Pig.09951;Pig.10013;Pig.13363;Pig.14406;Pig.15015;Pig.22405
GO:0038191	e	neuropilin binding	8/4757	13/21660	0.00236	1	molecular_function	Pig.00325;Pig.00331;Pig.00332;Pig.09431;Pig.11523;Pig.15790;Pig.15840;Pig.15844
GO:0051051	e	negative regulation of transport	81/4757	271/21660	0.00238	1	biological_process	MSTRG.24120;MSTRG.30839;MSTRG.32304;MSTRG.36227;MSTRG.39225;MSTRG.39950;MSTRG.400;Pig.00205;Pig.00253;Pig.00369;Pig.00658;Pig.00948;Pig.01002;Pig.01115;Pig.01254;Pig.01383;Pig.01460;Pig.01473;Pig.01534;Pig.01568;Pig.01965;Pig.02216;Pig.02269;Pig.02340;Pig.02926;Pig.03198;Pig.04013;Pig.04721;Pig.04805;Pig.05078;Pig.05367;Pig.05714;Pig.06000;Pig.06281;Pig.06451;Pig.06559;Pig.06814;Pig.07335;Pig.074…
GO:0004860	e	protein kinase inhibitor activity	20/4757	48/21660	0.0024	1	molecular_function	MSTRG.29860;Pig.00286;Pig.01460;Pig.03228;Pig.04512;Pig.05107;Pig.06281;Pig.07437;Pig.07928;Pig.10040;Pig.10730;Pig.14277;Pig.14737;Pig.15835;Pig.15853;Pig.15876;Pig.15937;Pig.18031;Pig.20450;Pig.20725
GO:1901879	e	regulation of protein depolymerization	25/4757	65/21660	0.00242	1	biological_process	MSTRG.11563;MSTRG.11769;MSTRG.43256;MSTRG.7356;MSTRG.8216;Pig.00389;Pig.02293;Pig.04293;Pig.05113;Pig.05713;Pig.05786;Pig.06013;Pig.06361;Pig.07620;Pig.09381;Pig.09582;Pig.09893;Pig.10533;Pig.11239;Pig.12137;Pig.13747;Pig.15426;Pig.15955;Pig.18329;Pig.20233
GO:0016462	e	pyrophosphatase activity	219/4757	833/21660	0.00244	1	molecular_function	MSTRG.12124;MSTRG.12783;MSTRG.12911;MSTRG.16631;MSTRG.16794;MSTRG.17387;MSTRG.19651;MSTRG.19912;MSTRG.2332;MSTRG.28966;MSTRG.29120;MSTRG.29982;MSTRG.30839;MSTRG.31613;MSTRG.33343;MSTRG.38422;MSTRG.39434;MSTRG.39950;MSTRG.4945;MSTRG.5019;MSTRG.5192;MSTRG.7071;MSTRG.7099;MSTRG.8990;MSTRG.9762;MSTRG.9767;Pig.00320;Pig.00485;Pig.00579;Pig.00825;Pig.00943;Pig.01167;Pig.01324;Pig.01340;Pig.01582;Pig.01…
GO:0051924	e	regulation of calcium ion transport	48/4757	146/21660	0.00244	1	biological_process	MSTRG.11433;MSTRG.17355;MSTRG.30839;MSTRG.35241;MSTRG.36227;Pig.00578;Pig.00732;Pig.02243;Pig.02284;Pig.03123;Pig.04290;Pig.04520;Pig.05367;Pig.06321;Pig.06814;Pig.06860;Pig.06874;Pig.07166;Pig.07173;Pig.07578;Pig.07724;Pig.09696;Pig.09742;Pig.10645;Pig.10809;Pig.11361;Pig.11932;Pig.11965;Pig.12036;Pig.12792;Pig.13880;Pig.14288;Pig.14350;Pig.14428;Pig.14430;Pig.15841;Pig.15866;Pig.17177;Pig.17551…
GO:0050678	e	regulation of epithelial cell proliferation	65/4757	210/21660	0.00245	1	biological_process	MSTRG.15767;MSTRG.26918;MSTRG.31383;MSTRG.35241;Pig.00431;Pig.01014;Pig.01317;Pig.01378;Pig.01379;Pig.01427;Pig.01702;Pig.02487;Pig.03131;Pig.03204;Pig.03265;Pig.03422;Pig.03539;Pig.04476;Pig.04909;Pig.05027;Pig.05406;Pig.05407;Pig.05634;Pig.05991;Pig.06031;Pig.07297;Pig.07335;Pig.07406;Pig.07424;Pig.07676;Pig.08048;Pig.08164;Pig.08249;Pig.08378;Pig.09027;Pig.09203;Pig.09204;Pig.09362;Pig.09696;P…
GO:0016818	e	hydrolase activity, acting on acid anhydrides, in phosphorus-containing anhydrides	220/4757	836/21660	0.00246	1	molecular_function	MSTRG.12124;MSTRG.12783;MSTRG.12911;MSTRG.16631;MSTRG.16794;MSTRG.17387;MSTRG.19651;MSTRG.19912;MSTRG.2332;MSTRG.28966;MSTRG.29120;MSTRG.29982;MSTRG.30839;MSTRG.31613;MSTRG.33343;MSTRG.38422;MSTRG.39434;MSTRG.39950;MSTRG.4945;MSTRG.5019;MSTRG.5192;MSTRG.7071;MSTRG.7099;MSTRG.8990;MSTRG.9762;MSTRG.9767;Pig.00320;Pig.00485;Pig.00579;Pig.00825;Pig.00943;Pig.01167;Pig.01324;Pig.01340;Pig.01582;Pig.01…
GO:0016817	e	hydrolase activity, acting on acid anhydrides	220/4757	837/21660	0.00248	1	molecular_function	MSTRG.12124;MSTRG.12783;MSTRG.12911;MSTRG.16631;MSTRG.16794;MSTRG.17387;MSTRG.19651;MSTRG.19912;MSTRG.2332;MSTRG.28966;MSTRG.29120;MSTRG.29982;MSTRG.30839;MSTRG.31613;MSTRG.33343;MSTRG.38422;MSTRG.39434;MSTRG.39950;MSTRG.4945;MSTRG.5019;MSTRG.5192;MSTRG.7071;MSTRG.7099;MSTRG.8990;MSTRG.9762;MSTRG.9767;Pig.00320;Pig.00485;Pig.00579;Pig.00825;Pig.00943;Pig.01167;Pig.01324;Pig.01340;Pig.01582;Pig.01…
GO:0016012	e	sarcoglycan complex	5/4757	6/21660	0.0025	1	cellular_component	Pig.00419;Pig.03538;Pig.14499;Pig.16699;Pig.18180
GO:0035615	e	clathrin adaptor activity	5/4757	6/21660	0.0025	1	molecular_function	Pig.03158;Pig.07198;Pig.09205;Pig.17183;Pig.20798
GO:0070324	e	thyroid hormone binding	5/4757	6/21660	0.0025	1	molecular_function	MSTRG.29907;Pig.03575;Pig.11605;Pig.13222;Pig.18595
GO:0061718	e	glucose catabolic process to pyruvate	5/4757	6/21660	0.0025	1	biological_process	MSTRG.14301;MSTRG.35508;Pig.01923;Pig.10463;Pig.15120
GO:0060026	e	convergent extension	5/4757	6/21660	0.0025	1	biological_process	Pig.08378;Pig.09306;Pig.10254;Pig.13247;Pig.21247
GO:0061621	e	canonical glycolysis	5/4757	6/21660	0.0025	1	biological_process	MSTRG.14301;MSTRG.35508;Pig.01923;Pig.10463;Pig.15120
GO:0072383	e	plus-end-directed vesicle transport along microtubule	5/4757	6/21660	0.0025	1	biological_process	Pig.02843;Pig.04920;Pig.07877;Pig.20454;Pig.20455
GO:0072386	e	plus-end-directed organelle transport along microtubule	5/4757	6/21660	0.0025	1	biological_process	Pig.02843;Pig.04920;Pig.07877;Pig.20454;Pig.20455
GO:1903589	e	positive regulation of blood vessel endothelial cell proliferation involved in sprouting angiogenesis	5/4757	6/21660	0.0025	1	biological_process	MSTRG.26918;Pig.05027;Pig.06031;Pig.07406;Pig.21104
GO:0097205	e	renal filtration	5/4757	6/21660	0.0025	1	biological_process	Pig.02250;Pig.06855;Pig.07070;Pig.14408;Pig.14495
GO:0006007	e	glucose catabolic process	5/4757	6/21660	0.0025	1	biological_process	MSTRG.14301;MSTRG.35508;Pig.01923;Pig.10463;Pig.15120
GO:0006735	e	NADH regeneration	5/4757	6/21660	0.0025	1	biological_process	MSTRG.14301;MSTRG.35508;Pig.01923;Pig.10463;Pig.15120
GO:0006086	e	acetyl-CoA biosynthetic process from pyruvate	5/4757	6/21660	0.0025	1	biological_process	MSTRG.31024;Pig.01769;Pig.04946;Pig.10892;Pig.14649
GO:0060509	e	type I pneumocyte differentiation	5/4757	6/21660	0.0025	1	biological_process	MSTRG.29907;Pig.03265;Pig.06398;Pig.13222;Pig.18595
GO:0098722	e	asymmetric stem cell division	5/4757	6/21660	0.0025	1	biological_process	MSTRG.11563;MSTRG.25157;Pig.10533;Pig.12761;Pig.13553
GO:0045937	e	positive regulation of phosphate metabolic process	171/4757	634/21660	0.00251	1	biological_process	MSTRG.11563;MSTRG.11588;MSTRG.18520;MSTRG.18688;MSTRG.18689;MSTRG.24253;MSTRG.25389;MSTRG.25541;MSTRG.26918;MSTRG.28543;MSTRG.30839;MSTRG.34906;MSTRG.36843;MSTRG.39219;MSTRG.39950;Pig.00205;Pig.00322;Pig.00499;Pig.00578;Pig.00732;Pig.01014;Pig.01211;Pig.01379;Pig.01534;Pig.01755;Pig.01965;Pig.02114;Pig.02243;Pig.02302;Pig.02487;Pig.02618;Pig.03204;Pig.03224;Pig.03302;Pig.03415;Pig.03422;Pig.03534…
GO:0010562	e	positive regulation of phosphorus metabolic process	171/4757	634/21660	0.00251	1	biological_process	MSTRG.11563;MSTRG.11588;MSTRG.18520;MSTRG.18688;MSTRG.18689;MSTRG.24253;MSTRG.25389;MSTRG.25541;MSTRG.26918;MSTRG.28543;MSTRG.30839;MSTRG.34906;MSTRG.36843;MSTRG.39219;MSTRG.39950;Pig.00205;Pig.00322;Pig.00499;Pig.00578;Pig.00732;Pig.01014;Pig.01211;Pig.01379;Pig.01534;Pig.01755;Pig.01965;Pig.02114;Pig.02243;Pig.02302;Pig.02487;Pig.02618;Pig.03204;Pig.03224;Pig.03302;Pig.03415;Pig.03422;Pig.03534…
GO:0030100	e	regulation of endocytosis	40/4757	118/21660	0.00253	1	biological_process	MSTRG.24120;MSTRG.36227;Pig.00948;Pig.02243;Pig.02946;Pig.03158;Pig.04476;Pig.04849;Pig.05367;Pig.06031;Pig.06814;Pig.06854;Pig.07198;Pig.08267;Pig.09205;Pig.09525;Pig.10220;Pig.11241;Pig.11410;Pig.11779;Pig.12036;Pig.12851;Pig.13106;Pig.13511;Pig.13697;Pig.14027;Pig.14675;Pig.15050;Pig.16026;Pig.16701;Pig.17019;Pig.17177;Pig.18302;Pig.18994;Pig.19065;Pig.20584;Pig.21195;Pig.21900;Pig.21980;Pig.2…
GO:0048365	e	Rac GTPase binding	15/4757	33/21660	0.00255	1	molecular_function	MSTRG.11563;MSTRG.28404;MSTRG.42587;Pig.05457;Pig.05824;Pig.06498;Pig.08934;Pig.10533;Pig.14145;Pig.18032;Pig.19025;Pig.19306;Pig.20015;Pig.20200;Pig.21247
GO:0034446	e	substrate adhesion-dependent cell spreading	15/4757	33/21660	0.00255	1	biological_process	MSTRG.16697;MSTRG.25389;MSTRG.970;Pig.00780;Pig.01262;Pig.04077;Pig.04845;Pig.08765;Pig.09911;Pig.11676;Pig.13892;Pig.16435;Pig.21872;Pig.22223;Pig.22409
GO:0042327	e	positive regulation of phosphorylation	161/4757	594/21660	0.00256	1	biological_process	MSTRG.11563;MSTRG.18520;MSTRG.18688;MSTRG.18689;MSTRG.24253;MSTRG.25389;MSTRG.25541;MSTRG.26918;MSTRG.30839;MSTRG.34906;MSTRG.36843;MSTRG.39219;MSTRG.39950;Pig.00205;Pig.00322;Pig.00499;Pig.00578;Pig.00732;Pig.01014;Pig.01211;Pig.01379;Pig.01534;Pig.01755;Pig.01965;Pig.02114;Pig.02243;Pig.02302;Pig.02487;Pig.02618;Pig.03204;Pig.03224;Pig.03302;Pig.03415;Pig.03534;Pig.03539;Pig.03901;Pig.04112;Pig…
GO:1904949	e	ATPase complex	29/4757	79/21660	0.00257	1	cellular_component	MSTRG.13535;MSTRG.17139;MSTRG.17387;MSTRG.40095;MSTRG.4812;MSTRG.5192;Pig.03303;Pig.05696;Pig.05976;Pig.07601;Pig.07616;Pig.09320;Pig.09625;Pig.10469;Pig.11507;Pig.11952;Pig.12163;Pig.13659;Pig.14395;Pig.14557;Pig.15928;Pig.17200;Pig.17285;Pig.18651;Pig.19217;Pig.19231;Pig.19544;Pig.20050;Pig.23036
GO:0043405	e	regulation of MAP kinase activity	57/4757	180/21660	0.0027	1	biological_process	MSTRG.11588;MSTRG.18688;MSTRG.18689;MSTRG.25389;MSTRG.36843;Pig.00205;Pig.01014;Pig.01018;Pig.01211;Pig.02618;Pig.02639;Pig.03198;Pig.03415;Pig.04112;Pig.04167;Pig.04512;Pig.04829;Pig.06498;Pig.07151;Pig.07166;Pig.07680;Pig.08378;Pig.08759;Pig.09794;Pig.09971;Pig.10013;Pig.10515;Pig.10552;Pig.10682;Pig.10826;Pig.10831;Pig.10913;Pig.11670;Pig.11676;Pig.12464;Pig.12850;Pig.13532;Pig.14121;Pig.14695…
GO:0022604	e	regulation of cell morphogenesis	86/4757	292/21660	0.00271	1	biological_process	MSTRG.25389;MSTRG.28404;MSTRG.35241;MSTRG.35947;MSTRG.400;MSTRG.41711;MSTRG.42587;MSTRG.970;Pig.00325;Pig.00331;Pig.00332;Pig.00732;Pig.00780;Pig.01688;Pig.01689;Pig.01912;Pig.02269;Pig.02371;Pig.03198;Pig.03204;Pig.03415;Pig.04179;Pig.04349;Pig.05183;Pig.05184;Pig.05436;Pig.05610;Pig.05623;Pig.05737;Pig.05824;Pig.06725;Pig.06860;Pig.07126;Pig.07288;Pig.07432;Pig.07605;Pig.07872;Pig.08249;Pig.082…
GO:1902533	e	positive regulation of intracellular signal transduction	159/4757	585/21660	0.00277	1	biological_process	MSTRG.11563;MSTRG.14611;MSTRG.18688;MSTRG.18689;MSTRG.24253;MSTRG.25389;MSTRG.25541;MSTRG.26918;MSTRG.28543;MSTRG.30839;MSTRG.31295;MSTRG.3146;MSTRG.3397;MSTRG.34906;MSTRG.36843;MSTRG.37007;MSTRG.39950;MSTRG.42587;MSTRG.43551;MSTRG.9362;Pig.00205;Pig.00322;Pig.00499;Pig.00578;Pig.00732;Pig.00733;Pig.00825;Pig.01014;Pig.01211;Pig.01379;Pig.01534;Pig.01569;Pig.01702;Pig.01965;Pig.02269;Pig.02302;Pi…
GO:0009891	e	positive regulation of biosynthetic process	290/4757	1133/21660	0.00282	1	biological_process	MSTRG.11530;MSTRG.11563;MSTRG.11588;MSTRG.13100;MSTRG.13161;MSTRG.14611;MSTRG.17387;MSTRG.17860;MSTRG.18567;MSTRG.18689;MSTRG.21023;MSTRG.23599;MSTRG.24397;MSTRG.25157;MSTRG.25389;MSTRG.26878;MSTRG.283;MSTRG.28543;MSTRG.28861;MSTRG.29907;MSTRG.30131;MSTRG.30168;MSTRG.31383;MSTRG.31888;MSTRG.36467;MSTRG.40095;MSTRG.41594;MSTRG.4357;MSTRG.4945;MSTRG.5192;MSTRG.5352;MSTRG.5373;Pig.00145;Pig.00369;Pi…
GO:0001578	e	microtubule bundle formation	17/4757	39/21660	0.00282	1	biological_process	Pig.01115;Pig.02441;Pig.02621;Pig.05786;Pig.07189;Pig.07607;Pig.08776;Pig.08831;Pig.10730;Pig.11239;Pig.12899;Pig.14026;Pig.14248;Pig.17141;Pig.17899;Pig.20992;Pig.21433
GO:0048844	e	artery morphogenesis	17/4757	39/21660	0.00282	1	biological_process	Pig.00578;Pig.00666;Pig.01467;Pig.03986;Pig.04917;Pig.05214;Pig.05406;Pig.08680;Pig.10254;Pig.10736;Pig.11196;Pig.11563;Pig.12984;Pig.15498;Pig.19393;Pig.20920;Pig.21491
GO:0010508	e	positive regulation of autophagy	32/4757	89/21660	0.00283	1	biological_process	MSTRG.11588;MSTRG.14611;MSTRG.31373;Pig.00756;Pig.01755;Pig.03224;Pig.03456;Pig.03684;Pig.04100;Pig.05045;Pig.05612;Pig.07555;Pig.07877;Pig.08146;Pig.08572;Pig.09081;Pig.10220;Pig.10255;Pig.10515;Pig.11524;Pig.12371;Pig.14437;Pig.14472;Pig.14580;Pig.14687;Pig.16092;Pig.19217;Pig.19371;Pig.19561;Pig.20795;Pig.20866;Pig.23090
GO:0050790	e	regulation of catalytic activity	277/4757	1079/21660	0.00288	1	biological_process	MSTRG.11563;MSTRG.11588;MSTRG.18688;MSTRG.18689;MSTRG.2332;MSTRG.23599;MSTRG.25389;MSTRG.25783;MSTRG.28282;MSTRG.28543;MSTRG.29860;MSTRG.30839;MSTRG.31383;MSTRG.31888;MSTRG.34906;MSTRG.36227;MSTRG.36843;MSTRG.39219;MSTRG.39950;MSTRG.9364;Pig.00205;Pig.00253;Pig.00286;Pig.00499;Pig.00578;Pig.00780;Pig.00948;Pig.01014;Pig.01018;Pig.01058;Pig.01153;Pig.01211;Pig.01281;Pig.01378;Pig.01379;Pig.01460;P…
GO:0045995	e	regulation of embryonic development	30/4757	82/21660	0.0029	1	biological_process	MSTRG.2866;MSTRG.44627;Pig.00099;Pig.00666;Pig.00728;Pig.01427;Pig.02450;Pig.03625;Pig.03679;Pig.04000;Pig.04896;Pig.04944;Pig.05406;Pig.05407;Pig.06031;Pig.07374;Pig.08378;Pig.09306;Pig.09362;Pig.10013;Pig.11196;Pig.11438;Pig.13427;Pig.14675;Pig.15015;Pig.16570;Pig.16964;Pig.17359;Pig.21247;Pig.23693
GO:0043195	e	terminal bouton	14/4757	30/21660	0.00291	1	cellular_component	MSTRG.23134;Pig.00698;Pig.01568;Pig.04849;Pig.05610;Pig.06346;Pig.08934;Pig.09817;Pig.09859;Pig.11779;Pig.12343;Pig.14690;Pig.17843;Pig.22223
GO:0006024	e	glycosaminoglycan biosynthetic process	14/4757	30/21660	0.00291	1	biological_process	MSTRG.18567;MSTRG.40094;Pig.00718;Pig.02580;Pig.03600;Pig.09872;Pig.11643;Pig.12404;Pig.12686;Pig.13111;Pig.13478;Pig.15455;Pig.15711;Pig.15836
GO:0072009	e	nephron epithelium development	9/4757	16/21660	0.00294	1	biological_process	Pig.00578;Pig.02957;Pig.07070;Pig.08680;Pig.09362;Pig.14408;Pig.14675;Pig.15498;Pig.19393
GO:0035909	e	aorta morphogenesis	9/4757	16/21660	0.00294	1	biological_process	Pig.00666;Pig.01467;Pig.03986;Pig.05406;Pig.08680;Pig.10736;Pig.11196;Pig.20920;Pig.21491
GO:0031579	e	membrane raft organization	9/4757	16/21660	0.00294	1	biological_process	Pig.01378;Pig.01379;Pig.02243;Pig.02946;Pig.11410;Pig.11844;Pig.14027;Pig.16544;Pig.16964
GO:0043410	e	positive regulation of MAPK cascade	87/4757	297/21660	0.00296	1	biological_process	MSTRG.11563;MSTRG.18688;MSTRG.18689;MSTRG.24253;MSTRG.25389;MSTRG.25541;MSTRG.26918;MSTRG.30839;MSTRG.34906;MSTRG.36843;Pig.00205;Pig.00322;Pig.00499;Pig.01014;Pig.01211;Pig.01379;Pig.01534;Pig.01965;Pig.02302;Pig.02618;Pig.03204;Pig.03415;Pig.03539;Pig.03901;Pig.04112;Pig.04132;Pig.04167;Pig.04179;Pig.04512;Pig.04576;Pig.05027;Pig.05375;Pig.06013;Pig.06498;Pig.07051;Pig.07166;Pig.07680;Pig.07790…
GO:0007009	e	plasma membrane organization	24/4757	62/21660	0.00302	1	biological_process	MSTRG.34248;MSTRG.34906;MSTRG.8216;Pig.00073;Pig.02340;Pig.04779;Pig.04893;Pig.06346;Pig.07166;Pig.07544;Pig.07733;Pig.09726;Pig.10529;Pig.12547;Pig.13327;Pig.14027;Pig.14029;Pig.15457;Pig.16162;Pig.17054;Pig.17201;Pig.18051;Pig.21545;Pig.23388
GO:0032550	e	purine ribonucleoside binding	111/4757	392/21660	0.00305	1	molecular_function	MSTRG.12911;MSTRG.15730;MSTRG.2332;MSTRG.29982;MSTRG.30839;MSTRG.31613;MSTRG.39950;MSTRG.4945;MSTRG.7071;MSTRG.7099;Pig.00320;Pig.00485;Pig.00825;Pig.00943;Pig.01167;Pig.01340;Pig.01749;Pig.02562;Pig.02751;Pig.02927;Pig.03130;Pig.03204;Pig.03684;Pig.03691;Pig.04162;Pig.04163;Pig.04584;Pig.04735;Pig.05265;Pig.05436;Pig.05715;Pig.05866;Pig.06033;Pig.06346;Pig.06451;Pig.06729;Pig.07527;Pig.07583;Pig…
GO:0051896	e	regulation of protein kinase B signaling	32/4757	90/21660	0.00308	1	biological_process	Pig.01014;Pig.01702;Pig.01911;Pig.02302;Pig.03373;Pig.03539;Pig.04512;Pig.06281;Pig.07151;Pig.08146;Pig.08249;Pig.08560;Pig.09035;Pig.10682;Pig.11670;Pig.12130;Pig.12371;Pig.14208;Pig.15015;Pig.15835;Pig.16592;Pig.17195;Pig.17284;Pig.17311;Pig.17811;Pig.18622;Pig.18836;Pig.20033;Pig.20196;Pig.21589;Pig.21900;Pig.22223
GO:0048568	e	embryonic organ development	32/4757	90/21660	0.00308	1	biological_process	MSTRG.5352;Pig.00099;Pig.01467;Pig.03539;Pig.03986;Pig.04112;Pig.04167;Pig.04970;Pig.05214;Pig.06031;Pig.06458;Pig.07126;Pig.07127;Pig.07151;Pig.07787;Pig.08103;Pig.08104;Pig.08105;Pig.08164;Pig.08326;Pig.09951;Pig.11154;Pig.13427;Pig.15553;Pig.15554;Pig.16570;Pig.17329;Pig.18028;Pig.18071;Pig.18588;Pig.19585;Pig.20044
GO:0034708	e	methyltransferase complex	32/4757	90/21660	0.00308	1	cellular_component	MSTRG.17387;MSTRG.30912;MSTRG.36467;MSTRG.9075;Pig.02674;Pig.03853;Pig.04076;Pig.05976;Pig.07177;Pig.07559;Pig.07588;Pig.07601;Pig.10970;Pig.10973;Pig.12117;Pig.12671;Pig.12721;Pig.12976;Pig.13695;Pig.14443;Pig.15101;Pig.15795;Pig.15821;Pig.15897;Pig.16007;Pig.18393;Pig.18651;Pig.18788;Pig.19046;Pig.19257;Pig.20050;Pig.21585
GO:0051961	e	negative regulation of nervous system development	58/4757	185/21660	0.0031	1	biological_process	MSTRG.11563;MSTRG.26878;MSTRG.33338;MSTRG.37007;Pig.00325;Pig.00331;Pig.00332;Pig.01467;Pig.03198;Pig.03727;Pig.04179;Pig.04275;Pig.04944;Pig.04969;Pig.04970;Pig.05737;Pig.05891;Pig.06145;Pig.06860;Pig.07288;Pig.08149;Pig.08249;Pig.08680;Pig.08718;Pig.09027;Pig.09259;Pig.09431;Pig.09788;Pig.10013;Pig.10533;Pig.11523;Pig.11930;Pig.12000;Pig.12067;Pig.13106;Pig.13222;Pig.13341;Pig.13697;Pig.14121;P…
GO:0071417	e	cellular response to organonitrogen compound	70/4757	232/21660	0.00314	1	biological_process	MSTRG.11563;MSTRG.20797;MSTRG.24540;MSTRG.25541;MSTRG.26878;MSTRG.28867;MSTRG.30168;MSTRG.31383;MSTRG.33300;MSTRG.37007;MSTRG.39950;MSTRG.5746;Pig.00099;Pig.00422;Pig.00578;Pig.00732;Pig.00756;Pig.00825;Pig.01002;Pig.01046;Pig.02284;Pig.03122;Pig.03123;Pig.03456;Pig.03569;Pig.03691;Pig.04013;Pig.04167;Pig.04179;Pig.04492;Pig.05772;Pig.06277;Pig.06349;Pig.06398;Pig.07070;Pig.07575;Pig.07576;Pig.07…
GO:0004222	e	metalloendopeptidase activity	42/4757	125/21660	0.00318	1	molecular_function	Pig.00307;Pig.01148;Pig.01501;Pig.01523;Pig.01782;Pig.02594;Pig.02595;Pig.02928;Pig.03572;Pig.04146;Pig.04586;Pig.04729;Pig.05695;Pig.06503;Pig.06643;Pig.07537;Pig.07721;Pig.07722;Pig.07742;Pig.09038;Pig.09493;Pig.09770;Pig.10504;Pig.11237;Pig.12169;Pig.13831;Pig.13835;Pig.14958;Pig.15027;Pig.15039;Pig.15469;Pig.15699;Pig.17332;Pig.17725;Pig.18200;Pig.20330;Pig.20432;Pig.21726;Pig.21727;Pig.22011…
GO:0090263	e	positive regulation of canonical Wnt signaling pathway	28/4757	76/21660	0.00319	1	biological_process	MSTRG.14951;MSTRG.19912;MSTRG.24120;MSTRG.30168;Pig.00653;Pig.01014;Pig.02220;Pig.03422;Pig.03539;Pig.04476;Pig.05286;Pig.05390;Pig.07778;Pig.08164;Pig.08378;Pig.09306;Pig.10391;Pig.11765;Pig.12107;Pig.12287;Pig.13806;Pig.14500;Pig.16420;Pig.18999;Pig.20574;Pig.20689;Pig.21245;Pig.22223
GO:0009725	e	response to hormone	88/4757	302/21660	0.00322	1	biological_process	MSTRG.20797;MSTRG.24120;MSTRG.28282;MSTRG.28867;MSTRG.30131;MSTRG.31383;MSTRG.35241;MSTRG.36467;MSTRG.39950;MSTRG.400;MSTRG.5352;Pig.00253;Pig.00320;Pig.00658;Pig.00707;Pig.01002;Pig.01046;Pig.01112;Pig.01732;Pig.02284;Pig.02673;Pig.02674;Pig.02749;Pig.02909;Pig.03087;Pig.03122;Pig.03456;Pig.03575;Pig.03691;Pig.03720;Pig.04013;Pig.04492;Pig.05623;Pig.05786;Pig.05937;Pig.05976;Pig.06349;Pig.07070;…
GO:0007167	e	enzyme linked receptor protein signaling pathway	108/4757	380/21660	0.00322	1	biological_process	MSTRG.18422;MSTRG.24540;MSTRG.27259;MSTRG.29120;MSTRG.30131;MSTRG.37007;MSTRG.970;Pig.00253;Pig.00422;Pig.00732;Pig.00948;Pig.01014;Pig.01064;Pig.01211;Pig.01324;Pig.01379;Pig.01427;Pig.01732;Pig.01912;Pig.01938;Pig.02250;Pig.02673;Pig.03152;Pig.03198;Pig.03422;Pig.03456;Pig.03472;Pig.03539;Pig.04132;Pig.04167;Pig.04179;Pig.04275;Pig.04349;Pig.05214;Pig.05260;Pig.05428;Pig.05504;Pig.05623;Pig.059…
GO:0040008	e	regulation of growth	112/4757	397/21660	0.00325	1	biological_process	MSTRG.22575;MSTRG.22576;MSTRG.25541;MSTRG.30131;MSTRG.30960;MSTRG.35241;MSTRG.36944;MSTRG.39950;MSTRG.42408;MSTRG.4977;MSTRG.5192;Pig.00325;Pig.00331;Pig.00332;Pig.01317;Pig.01912;Pig.01961;Pig.02928;Pig.02946;Pig.03131;Pig.03303;Pig.03314;Pig.03539;Pig.03986;Pig.04013;Pig.04476;Pig.04520;Pig.04896;Pig.04969;Pig.05141;Pig.05406;Pig.05407;Pig.05610;Pig.05623;Pig.05786;Pig.05976;Pig.06281;Pig.06804…
GO:1903053	e	regulation of extracellular matrix organization	10/4757	19/21660	0.0033	1	biological_process	MSTRG.14611;Pig.00229;Pig.04100;Pig.04845;Pig.06363;Pig.07335;Pig.08594;Pig.09518;Pig.15566;Pig.20267
GO:0035924	e	cellular response to vascular endothelial growth factor stimulus	7/4757	11/21660	0.00347	1	biological_process	MSTRG.400;Pig.04512;Pig.09035;Pig.10736;Pig.18302;Pig.19045;Pig.22781
GO:0045647	e	negative regulation of erythrocyte differentiation	7/4757	11/21660	0.00347	1	biological_process	MSTRG.30131;Pig.05786;Pig.12604;Pig.13134;Pig.16361;Pig.19060;Pig.19061
GO:2000479	e	regulation of cAMP-dependent protein kinase activity	7/4757	11/21660	0.00347	1	biological_process	Pig.00286;Pig.01460;Pig.04179;Pig.07437;Pig.07928;Pig.08315;Pig.20450
GO:0001934	e	positive regulation of protein phosphorylation	155/4757	572/21660	0.00348	1	biological_process	MSTRG.11563;MSTRG.18520;MSTRG.18688;MSTRG.18689;MSTRG.24253;MSTRG.25389;MSTRG.25541;MSTRG.26918;MSTRG.30839;MSTRG.34906;MSTRG.36843;MSTRG.39219;MSTRG.39950;Pig.00205;Pig.00322;Pig.00499;Pig.00578;Pig.00732;Pig.01014;Pig.01211;Pig.01379;Pig.01534;Pig.01965;Pig.02243;Pig.02302;Pig.02487;Pig.02618;Pig.03204;Pig.03224;Pig.03302;Pig.03415;Pig.03534;Pig.03539;Pig.03901;Pig.04112;Pig.04132;Pig.04167;Pig…
GO:0048738	e	cardiac muscle tissue development	11/4757	22/21660	0.00349	1	biological_process	Pig.03204;Pig.03538;Pig.10013;Pig.11196;Pig.12984;Pig.13363;Pig.18018;Pig.18073;Pig.18180;Pig.20920;Pig.22405
GO:0005905	e	clathrin-coated pit	11/4757	22/21660	0.00349	1	cellular_component	Pig.04849;Pig.05218;Pig.05866;Pig.07198;Pig.08102;Pig.11403;Pig.12067;Pig.15050;Pig.16085;Pig.18302;Pig.21900
GO:0014812	e	muscle cell migration	11/4757	22/21660	0.00349	1	biological_process	MSTRG.34248;MSTRG.400;Pig.01317;Pig.02487;Pig.05406;Pig.05407;Pig.07733;Pig.09035;Pig.09911;Pig.12393;Pig.13462
GO:1900015	e	regulation of cytokine production involved in inflammatory response	11/4757	22/21660	0.00349	1	biological_process	MSTRG.18689;MSTRG.32304;MSTRG.3397;MSTRG.35663;Pig.07790;Pig.11814;Pig.13106;Pig.15707;Pig.18051;Pig.20799;Pig.22648
GO:0048841	e	regulation of axon extension involved in axon guidance	11/4757	22/21660	0.00349	1	biological_process	MSTRG.35241;Pig.00325;Pig.00331;Pig.00332;Pig.07288;Pig.09431;Pig.11523;Pig.15790;Pig.15840;Pig.15844;Pig.16201
GO:0032273	e	positive regulation of protein polymerization	33/4757	93/21660	0.00352	1	biological_process	MSTRG.36227;MSTRG.43256;MSTRG.9020;Pig.00389;Pig.04868;Pig.06725;Pig.06814;Pig.07189;Pig.08560;Pig.08831;Pig.08934;Pig.09084;Pig.09203;Pig.09204;Pig.10587;Pig.11361;Pig.11908;Pig.12850;Pig.12899;Pig.13435;Pig.13671;Pig.14248;Pig.14930;Pig.15426;Pig.15866;Pig.16015;Pig.16562;Pig.16595;Pig.17035;Pig.19232;Pig.19249;Pig.19387;Pig.20438
GO:0030177	e	positive regulation of Wnt signaling pathway	35/4757	101/21660	0.00353	1	biological_process	MSTRG.14951;MSTRG.19912;MSTRG.24120;MSTRG.30168;MSTRG.35947;MSTRG.5192;Pig.00653;Pig.01014;Pig.01427;Pig.02220;Pig.03422;Pig.03539;Pig.04476;Pig.05286;Pig.05390;Pig.07778;Pig.08164;Pig.08378;Pig.09306;Pig.10391;Pig.11765;Pig.11952;Pig.12107;Pig.12287;Pig.13328;Pig.13806;Pig.14500;Pig.16420;Pig.16746;Pig.18999;Pig.19544;Pig.20574;Pig.20689;Pig.21245;Pig.22223
GO:0048306	e	calcium-dependent protein binding	19/4757	46/21660	0.00354	1	molecular_function	MSTRG.400;MSTRG.8403;Pig.01568;Pig.03067;Pig.03123;Pig.03302;Pig.07199;Pig.09859;Pig.10730;Pig.11566;Pig.12036;Pig.12547;Pig.14609;Pig.14690;Pig.17177;Pig.18118;Pig.18159;Pig.20321;Pig.20729
GO:0010631	e	epithelial cell migration	19/4757	46/21660	0.00354	1	biological_process	MSTRG.43551;MSTRG.44991;Pig.00229;Pig.02450;Pig.06728;Pig.07226;Pig.09684;Pig.10476;Pig.12056;Pig.12628;Pig.14390;Pig.16544;Pig.17054;Pig.17871;Pig.19002;Pig.19306;Pig.19308;Pig.20558;Pig.20849
GO:0040001	e	establishment of mitotic spindle localization	13/4757	27/21660	0.00357	1	biological_process	MSTRG.11563;Pig.01018;Pig.01655;Pig.04512;Pig.09434;Pig.10533;Pig.11502;Pig.11650;Pig.12899;Pig.14073;Pig.16349;Pig.21433;Pig.23214
GO:0043271	e	negative regulation of ion transport	28/4757	77/21660	0.00358	1	biological_process	MSTRG.24120;MSTRG.36227;Pig.00205;Pig.00369;Pig.01534;Pig.01568;Pig.02269;Pig.03198;Pig.04721;Pig.04805;Pig.06000;Pig.06451;Pig.06559;Pig.06814;Pig.07578;Pig.07724;Pig.09039;Pig.09362;Pig.10809;Pig.11361;Pig.11932;Pig.11965;Pig.12036;Pig.13880;Pig.14288;Pig.16162;Pig.17177;Pig.18622
GO:0006355	e	regulation of transcription, DNA-templated	515/4757	2102/21660	0.00359	1	biological_process	MSTRG.11530;MSTRG.11563;MSTRG.11755;MSTRG.13161;MSTRG.13535;MSTRG.14611;MSTRG.17387;MSTRG.18567;MSTRG.18689;MSTRG.19912;MSTRG.21023;MSTRG.22070;MSTRG.24120;MSTRG.24397;MSTRG.25157;MSTRG.25389;MSTRG.283;MSTRG.28861;MSTRG.29907;MSTRG.30131;MSTRG.30168;MSTRG.31295;MSTRG.31383;MSTRG.33792;MSTRG.36467;MSTRG.39950;MSTRG.40095;MSTRG.40373;MSTRG.42587;MSTRG.43551;MSTRG.4357;MSTRG.44991;MSTRG.4812;MSTRG.5…
GO:0002009	e	morphogenesis of an epithelium	53/4757	168/21660	0.00363	1	biological_process	MSTRG.35001;MSTRG.36454;Pig.00325;Pig.00578;Pig.01014;Pig.01086;Pig.01317;Pig.03422;Pig.03575;Pig.04476;Pig.04896;Pig.04970;Pig.05214;Pig.05406;Pig.06044;Pig.07395;Pig.07424;Pig.08164;Pig.08378;Pig.08680;Pig.09027;Pig.09305;Pig.09306;Pig.09362;Pig.09770;Pig.09951;Pig.10013;Pig.10254;Pig.10736;Pig.12117;Pig.13068;Pig.13247;Pig.13363;Pig.13427;Pig.14121;Pig.14464;Pig.14675;Pig.15015;Pig.15498;Pig.1…
GO:0045926	e	negative regulation of growth	50/4757	157/21660	0.00364	1	biological_process	MSTRG.39950;MSTRG.42408;MSTRG.5192;Pig.00325;Pig.00331;Pig.00332;Pig.02946;Pig.03303;Pig.04013;Pig.04476;Pig.04520;Pig.04896;Pig.05141;Pig.05786;Pig.05976;Pig.06281;Pig.07288;Pig.08249;Pig.08378;Pig.09431;Pig.09951;Pig.10254;Pig.10504;Pig.10826;Pig.11154;Pig.11523;Pig.11864;Pig.12369;Pig.12371;Pig.12463;Pig.13005;Pig.13524;Pig.14208;Pig.14484;Pig.14737;Pig.15790;Pig.15835;Pig.15836;Pig.15840;Pig.…
GO:0043542	e	endothelial cell migration	16/4757	36/21660	0.00365	1	biological_process	MSTRG.43551;MSTRG.44991;Pig.00229;Pig.02450;Pig.06728;Pig.07226;Pig.09684;Pig.10476;Pig.12628;Pig.14390;Pig.16544;Pig.17054;Pig.19002;Pig.19308;Pig.20558;Pig.20849
GO:0010468	e	regulation of gene expression	736/4757	3069/21660	0.00379	1	biological_process	MSTRG.10020;MSTRG.10736;MSTRG.11530;MSTRG.11563;MSTRG.11588;MSTRG.11755;MSTRG.12124;MSTRG.13100;MSTRG.13161;MSTRG.13535;MSTRG.13636;MSTRG.14611;MSTRG.16895;MSTRG.17387;MSTRG.17860;MSTRG.18567;MSTRG.18689;MSTRG.19912;MSTRG.21023;MSTRG.21692;MSTRG.21693;MSTRG.22070;MSTRG.23599;MSTRG.24120;MSTRG.24397;MSTRG.25157;MSTRG.25389;MSTRG.26878;MSTRG.26972;MSTRG.283;MSTRG.28543;MSTRG.28861;MSTRG.29085;MSTRG…
GO:0001883	e	purine nucleoside binding	111/4757	394/21660	0.00381	1	molecular_function	MSTRG.12911;MSTRG.15730;MSTRG.2332;MSTRG.29982;MSTRG.30839;MSTRG.31613;MSTRG.39950;MSTRG.4945;MSTRG.7071;MSTRG.7099;Pig.00320;Pig.00485;Pig.00825;Pig.00943;Pig.01167;Pig.01340;Pig.01749;Pig.02562;Pig.02751;Pig.02927;Pig.03130;Pig.03204;Pig.03684;Pig.03691;Pig.04162;Pig.04163;Pig.04584;Pig.04735;Pig.05265;Pig.05436;Pig.05715;Pig.05866;Pig.06033;Pig.06346;Pig.06451;Pig.06729;Pig.07527;Pig.07583;Pig…
GO:0009880	e	embryonic pattern specification	14/4757	31/21660	0.00385	1	biological_process	MSTRG.24397;MSTRG.25157;Pig.00383;Pig.03422;Pig.08963;Pig.09951;Pig.10013;Pig.10913;Pig.11783;Pig.12761;Pig.13247;Pig.14675;Pig.17990;Pig.19368
GO:0045597	e	positive regulation of cell differentiation	163/4757	607/21660	0.00389	1	biological_process	MSTRG.11563;MSTRG.18422;MSTRG.20518;MSTRG.24120;MSTRG.24210;MSTRG.25157;MSTRG.25389;MSTRG.30131;MSTRG.35241;MSTRG.36227;MSTRG.39950;MSTRG.400;MSTRG.40095;MSTRG.42587;MSTRG.44771;MSTRG.44991;MSTRG.5352;Pig.00145;Pig.00308;Pig.00325;Pig.00331;Pig.00369;Pig.00389;Pig.00485;Pig.00732;Pig.00948;Pig.00998;Pig.01014;Pig.01317;Pig.01912;Pig.02099;Pig.02217;Pig.02243;Pig.02371;Pig.02602;Pig.02957;Pig.0313…
GO:1901888	e	regulation of cell junction assembly	38/4757	112/21660	0.00391	1	biological_process	MSTRG.29120;MSTRG.32304;MSTRG.41235;Pig.00948;Pig.02339;Pig.02371;Pig.03065;Pig.03198;Pig.03422;Pig.04179;Pig.04909;Pig.05406;Pig.05407;Pig.05413;Pig.05623;Pig.05824;Pig.06000;Pig.06072;Pig.06105;Pig.06860;Pig.07009;Pig.07322;Pig.08509;Pig.08765;Pig.08872;Pig.09035;Pig.10889;Pig.11199;Pig.11410;Pig.12287;Pig.13058;Pig.13193;Pig.15915;Pig.16361;Pig.18623;Pig.19388;Pig.20200;Pig.21491
GO:0051650	e	establishment of vesicle localization	23/4757	59/21660	0.00393	1	biological_process	MSTRG.13405;MSTRG.19651;MSTRG.29120;Pig.00411;Pig.02284;Pig.02843;Pig.03204;Pig.04231;Pig.04920;Pig.05610;Pig.06346;Pig.07877;Pig.11650;Pig.12343;Pig.13461;Pig.17721;Pig.18623;Pig.18992;Pig.19081;Pig.20454;Pig.20455;Pig.22079;Pig.22181
GO:2001141	e	regulation of RNA biosynthetic process	515/4757	2106/21660	0.00396	1	biological_process	MSTRG.11530;MSTRG.11563;MSTRG.11755;MSTRG.13161;MSTRG.13535;MSTRG.14611;MSTRG.17387;MSTRG.18567;MSTRG.18689;MSTRG.19912;MSTRG.21023;MSTRG.22070;MSTRG.24120;MSTRG.24397;MSTRG.25157;MSTRG.25389;MSTRG.283;MSTRG.28861;MSTRG.29907;MSTRG.30131;MSTRG.30168;MSTRG.31295;MSTRG.31383;MSTRG.33792;MSTRG.36467;MSTRG.39950;MSTRG.40095;MSTRG.40373;MSTRG.42587;MSTRG.43551;MSTRG.4357;MSTRG.44991;MSTRG.4812;MSTRG.5…
GO:1903506	e	regulation of nucleic acid-templated transcription	515/4757	2106/21660	0.00396	1	biological_process	MSTRG.11530;MSTRG.11563;MSTRG.11755;MSTRG.13161;MSTRG.13535;MSTRG.14611;MSTRG.17387;MSTRG.18567;MSTRG.18689;MSTRG.19912;MSTRG.21023;MSTRG.22070;MSTRG.24120;MSTRG.24397;MSTRG.25157;MSTRG.25389;MSTRG.283;MSTRG.28861;MSTRG.29907;MSTRG.30131;MSTRG.30168;MSTRG.31295;MSTRG.31383;MSTRG.33792;MSTRG.36467;MSTRG.39950;MSTRG.40095;MSTRG.40373;MSTRG.42587;MSTRG.43551;MSTRG.4357;MSTRG.44991;MSTRG.4812;MSTRG.5…
GO:0032526	e	response to retinoic acid	21/4757	53/21660	0.00402	1	biological_process	MSTRG.25389;MSTRG.31383;Pig.00948;Pig.03575;Pig.04875;Pig.05067;Pig.07070;Pig.08164;Pig.09306;Pig.09362;Pig.10254;Pig.10518;Pig.10682;Pig.11676;Pig.13022;Pig.14616;Pig.14691;Pig.16749;Pig.18080;Pig.18588;Pig.20044
GO:0010506	e	regulation of autophagy	63/4757	207/21660	0.00407	1	biological_process	MSTRG.11588;MSTRG.14611;MSTRG.2332;MSTRG.31373;Pig.00540;Pig.00756;Pig.00825;Pig.01755;Pig.03224;Pig.03456;Pig.03684;Pig.04100;Pig.05045;Pig.05612;Pig.06349;Pig.06713;Pig.07379;Pig.07555;Pig.07587;Pig.07765;Pig.07877;Pig.08146;Pig.08560;Pig.08572;Pig.09081;Pig.09726;Pig.10220;Pig.10255;Pig.10297;Pig.10515;Pig.11524;Pig.11928;Pig.12371;Pig.12671;Pig.12735;Pig.13039;Pig.13227;Pig.13739;Pig.14251;Pi…
GO:0051338	e	regulation of transferase activity	149/4757	550/21660	0.00407	1	biological_process	MSTRG.11588;MSTRG.18688;MSTRG.18689;MSTRG.2332;MSTRG.23599;MSTRG.25389;MSTRG.36843;MSTRG.39219;MSTRG.9364;Pig.00205;Pig.00286;Pig.00499;Pig.00578;Pig.01014;Pig.01018;Pig.01211;Pig.01281;Pig.01378;Pig.01460;Pig.01475;Pig.01755;Pig.02060;Pig.02190;Pig.02302;Pig.02618;Pig.02639;Pig.02906;Pig.03131;Pig.03140;Pig.03198;Pig.03204;Pig.03228;Pig.03302;Pig.03415;Pig.03534;Pig.03541;Pig.03739;Pig.04112;Pig…
GO:0033993	e	response to lipid	104/4757	367/21660	0.00412	1	biological_process	MSTRG.17387;MSTRG.24253;MSTRG.25389;MSTRG.26878;MSTRG.29052;MSTRG.29412;MSTRG.29907;MSTRG.30131;MSTRG.31383;MSTRG.39950;MSTRG.400;MSTRG.41711;MSTRG.5352;MSTRG.5746;Pig.00320;Pig.00322;Pig.00836;Pig.00948;Pig.01046;Pig.01254;Pig.01317;Pig.02179;Pig.02180;Pig.02673;Pig.02749;Pig.02909;Pig.03575;Pig.03720;Pig.04779;Pig.04875;Pig.05067;Pig.05281;Pig.05623;Pig.05714;Pig.05937;Pig.05976;Pig.06031;Pig.0…
GO:0009150	e	purine ribonucleotide metabolic process	70/4757	234/21660	0.00418	1	biological_process	MSTRG.10199;MSTRG.14301;MSTRG.16670;MSTRG.20584;MSTRG.20797;MSTRG.23174;MSTRG.29251;MSTRG.30157;MSTRG.31024;MSTRG.35508;MSTRG.39445;MSTRG.43001;MSTRG.7393;Pig.00654;Pig.00655;Pig.01332;Pig.01769;Pig.01923;Pig.02179;Pig.02180;Pig.02181;Pig.04013;Pig.04163;Pig.04360;Pig.04946;Pig.05265;Pig.06600;Pig.07575;Pig.07576;Pig.07577;Pig.08287;Pig.08291;Pig.08534;Pig.09329;Pig.09330;Pig.09502;Pig.09514;Pig.…
GO:0010941	e	regulation of cell death	270/4757	1055/21660	0.00422	1	biological_process	MSTRG.10736;MSTRG.11588;MSTRG.19912;MSTRG.22070;MSTRG.24120;MSTRG.25157;MSTRG.29907;MSTRG.29975;MSTRG.29976;MSTRG.30131;MSTRG.30839;MSTRG.31373;MSTRG.31383;MSTRG.34906;MSTRG.35022;MSTRG.35241;MSTRG.36227;MSTRG.36843;MSTRG.400;MSTRG.42587;MSTRG.44779;MSTRG.8403;MSTRG.9528;Pig.00229;Pig.00253;Pig.00369;Pig.00389;Pig.00499;Pig.00604;Pig.00732;Pig.00998;Pig.01002;Pig.01014;Pig.01288;Pig.01310;Pig.013…
GO:0032561	e	guanyl ribonucleotide binding	113/4757	403/21660	0.00422	1	molecular_function	MSTRG.12911;MSTRG.15730;MSTRG.2332;MSTRG.29982;MSTRG.30839;MSTRG.31613;MSTRG.39950;MSTRG.4945;MSTRG.7071;MSTRG.7099;Pig.00320;Pig.00485;Pig.00825;Pig.00943;Pig.01167;Pig.01340;Pig.01749;Pig.02562;Pig.02751;Pig.02927;Pig.03130;Pig.03204;Pig.03684;Pig.03691;Pig.04162;Pig.04163;Pig.04584;Pig.04735;Pig.05265;Pig.05436;Pig.05715;Pig.05866;Pig.06033;Pig.06346;Pig.06451;Pig.06729;Pig.07527;Pig.07583;Pig…
GO:0046332	e	SMAD binding	23/4757	60/21660	0.00431	1	molecular_function	MSTRG.24540;MSTRG.37007;MSTRG.9364;Pig.00099;Pig.00253;Pig.00422;Pig.02935;Pig.03422;Pig.05214;Pig.06627;Pig.07335;Pig.08963;Pig.09081;Pig.10020;Pig.11965;Pig.12486;Pig.13438;Pig.16397;Pig.17551;Pig.19257;Pig.21074;Pig.21122;Pig.21491
GO:0019001	e	guanyl nucleotide binding	113/4757	405/21660	0.00437	1	molecular_function	MSTRG.12911;MSTRG.15730;MSTRG.2332;MSTRG.29982;MSTRG.30839;MSTRG.31613;MSTRG.39950;MSTRG.4945;MSTRG.7071;MSTRG.7099;Pig.00320;Pig.00485;Pig.00825;Pig.00943;Pig.01167;Pig.01340;Pig.01749;Pig.02562;Pig.02751;Pig.02927;Pig.03130;Pig.03204;Pig.03684;Pig.03691;Pig.04162;Pig.04163;Pig.04584;Pig.04735;Pig.05265;Pig.05436;Pig.05715;Pig.05866;Pig.06033;Pig.06346;Pig.06451;Pig.06729;Pig.07527;Pig.07583;Pig…
GO:0007033	e	vacuole organization	29/4757	81/21660	0.00437	1	biological_process	MSTRG.11588;MSTRG.25541;MSTRG.37477;Pig.01857;Pig.03430;Pig.06844;Pig.07166;Pig.08462;Pig.08925;Pig.09478;Pig.10515;Pig.11879;Pig.12217;Pig.12810;Pig.13349;Pig.13645;Pig.14073;Pig.14171;Pig.14580;Pig.14991;Pig.15523;Pig.16324;Pig.16401;Pig.17680;Pig.19041;Pig.19400;Pig.20711;Pig.21188;Pig.21409
GO:0004197	e	cysteine-type endopeptidase activity	27/4757	74/21660	0.00445	1	molecular_function	MSTRG.11793;MSTRG.39435;Pig.02441;Pig.03391;Pig.03575;Pig.05828;Pig.07459;Pig.08603;Pig.11830;Pig.11878;Pig.12156;Pig.12157;Pig.12464;Pig.13039;Pig.13618;Pig.14350;Pig.15511;Pig.16032;Pig.16701;Pig.17426;Pig.18717;Pig.19235;Pig.19967;Pig.20084;Pig.20711;Pig.21627;Pig.22018
GO:0051895	e	negative regulation of focal adhesion assembly	8/4757	14/21660	0.00445	1	biological_process	MSTRG.32304;Pig.05824;Pig.09035;Pig.10889;Pig.11199;Pig.19388;Pig.20200;Pig.21491
GO:0061053	e	somite development	8/4757	14/21660	0.00445	1	biological_process	MSTRG.24397;Pig.00383;Pig.01317;Pig.09027;Pig.09951;Pig.10254;Pig.11518;Pig.17990
GO:0090102	e	cochlea development	8/4757	14/21660	0.00445	1	biological_process	MSTRG.34906;Pig.00765;Pig.03986;Pig.06031;Pig.06040;Pig.08509;Pig.15457;Pig.17049
GO:1905048	e	regulation of metallopeptidase activity	8/4757	14/21660	0.00445	1	biological_process	MSTRG.11563;MSTRG.18689;MSTRG.28282;Pig.03901;Pig.04845;Pig.15707;Pig.19371;Pig.21418
GO:1903019	e	negative regulation of glycoprotein metabolic process	8/4757	14/21660	0.00445	1	biological_process	MSTRG.27826;MSTRG.31888;Pig.06682;Pig.08718;Pig.09518;Pig.14394;Pig.16495;Pig.16749
GO:0150118	e	negative regulation of cell-substrate junction organization	8/4757	14/21660	0.00445	1	biological_process	MSTRG.32304;Pig.05824;Pig.09035;Pig.10889;Pig.11199;Pig.19388;Pig.20200;Pig.21491
GO:0051879	e	Hsp90 protein binding	13/4757	28/21660	0.00446	1	molecular_function	MSTRG.22070;MSTRG.28404;MSTRG.29372;MSTRG.9364;Pig.08828;Pig.11245;Pig.11952;Pig.12850;Pig.19561;Pig.20015;Pig.20480;Pig.21122;Pig.22531
GO:1902667	e	regulation of axon guidance	13/4757	28/21660	0.00446	1	biological_process	MSTRG.35241;Pig.00325;Pig.00331;Pig.00332;Pig.07288;Pig.09431;Pig.11523;Pig.15790;Pig.15840;Pig.15844;Pig.16201;Pig.19585;Pig.21456
GO:0015630	e	microtubule cytoskeleton	34/4757	98/21660	0.0045	1	cellular_component	MSTRG.12911;MSTRG.7071;MSTRG.7356;MSTRG.8990;Pig.02807;Pig.02996;Pig.04512;Pig.04920;Pig.05713;Pig.06040;Pig.06970;Pig.07571;Pig.07592;Pig.07594;Pig.08359;Pig.08572;Pig.08831;Pig.09434;Pig.10523;Pig.10730;Pig.11879;Pig.12217;Pig.14956;Pig.15636;Pig.16349;Pig.17007;Pig.17201;Pig.17680;Pig.18856;Pig.19232;Pig.19249;Pig.19585;Pig.20248;Pig.23214
GO:0048471	e	perinuclear region of cytoplasm	101/4757	357/21660	0.00451	1	cellular_component	MSTRG.15767;MSTRG.17860;MSTRG.26918;MSTRG.28867;MSTRG.32304;MSTRG.39950;MSTRG.41711;MSTRG.8403;Pig.00983;Pig.01167;Pig.01340;Pig.01378;Pig.01379;Pig.01782;Pig.02269;Pig.02441;Pig.02906;Pig.03224;Pig.03693;Pig.04179;Pig.04353;Pig.04386;Pig.04520;Pig.04700;Pig.05027;Pig.05780;Pig.06281;Pig.06346;Pig.07126;Pig.07198;Pig.07206;Pig.07406;Pig.08149;Pig.08718;Pig.08934;Pig.08961;Pig.09035;Pig.09202;Pig.…
GO:0045665	e	negative regulation of neuron differentiation	44/4757	135/21660	0.00459	1	biological_process	MSTRG.26878;MSTRG.33338;Pig.00325;Pig.00331;Pig.00332;Pig.01467;Pig.03198;Pig.03727;Pig.04179;Pig.04275;Pig.04969;Pig.04970;Pig.05737;Pig.05891;Pig.06860;Pig.07288;Pig.08249;Pig.08680;Pig.08718;Pig.09431;Pig.10013;Pig.11523;Pig.11930;Pig.12000;Pig.12067;Pig.13222;Pig.13341;Pig.13697;Pig.14121;Pig.14545;Pig.14675;Pig.14834;Pig.15553;Pig.15790;Pig.15840;Pig.15844;Pig.15866;Pig.16611;Pig.17585;Pig.1…
GO:0031326	e	regulation of cellular biosynthetic process	616/4757	2549/21660	0.00469	1	biological_process	MSTRG.11530;MSTRG.11563;MSTRG.11588;MSTRG.11755;MSTRG.13100;MSTRG.13161;MSTRG.13535;MSTRG.14611;MSTRG.17387;MSTRG.17860;MSTRG.18567;MSTRG.18689;MSTRG.19912;MSTRG.21023;MSTRG.22070;MSTRG.23599;MSTRG.24120;MSTRG.24397;MSTRG.25157;MSTRG.25389;MSTRG.25868;MSTRG.26878;MSTRG.26972;MSTRG.27826;MSTRG.283;MSTRG.28543;MSTRG.28861;MSTRG.29900;MSTRG.29907;MSTRG.30131;MSTRG.30168;MSTRG.31295;MSTRG.31383;MSTRG…
GO:0045598	e	regulation of fat cell differentiation	32/4757	91/21660	0.00479	1	biological_process	MSTRG.24210;MSTRG.25157;MSTRG.28861;Pig.00308;Pig.03456;Pig.03498;Pig.04013;Pig.05695;Pig.06031;Pig.07505;Pig.07703;Pig.08103;Pig.08104;Pig.08105;Pig.08378;Pig.08680;Pig.08962;Pig.09693;Pig.10826;Pig.11403;Pig.12761;Pig.13328;Pig.14691;Pig.15015;Pig.15937;Pig.18715;Pig.19205;Pig.19283;Pig.20606;Pig.21074;Pig.21239;Pig.21436
GO:0032549	e	ribonucleoside binding	111/4757	397/21660	0.0048	1	molecular_function	MSTRG.12911;MSTRG.15730;MSTRG.2332;MSTRG.29982;MSTRG.30839;MSTRG.31613;MSTRG.39950;MSTRG.4945;MSTRG.7071;MSTRG.7099;Pig.00320;Pig.00485;Pig.00825;Pig.00943;Pig.01167;Pig.01340;Pig.01749;Pig.02562;Pig.02751;Pig.02927;Pig.03130;Pig.03204;Pig.03684;Pig.03691;Pig.04162;Pig.04163;Pig.04584;Pig.04735;Pig.05265;Pig.05436;Pig.05715;Pig.05866;Pig.06033;Pig.06346;Pig.06451;Pig.06729;Pig.07527;Pig.07583;Pig…
GO:0007229	e	integrin-mediated signaling pathway	44/4757	136/21660	0.00483	1	biological_process	MSTRG.13161;MSTRG.13408;MSTRG.37007;MSTRG.970;Pig.00172;Pig.00364;Pig.01148;Pig.01201;Pig.01523;Pig.02188;Pig.02594;Pig.03433;Pig.03569;Pig.03572;Pig.03919;Pig.04586;Pig.06643;Pig.06860;Pig.07537;Pig.07704;Pig.07721;Pig.07944;Pig.09035;Pig.09038;Pig.09493;Pig.10504;Pig.12169;Pig.13710;Pig.13831;Pig.13835;Pig.14495;Pig.15027;Pig.15469;Pig.15699;Pig.16072;Pig.16610;Pig.17494;Pig.17725;Pig.18200;Pig…
GO:0005765	e	lysosomal membrane	44/4757	136/21660	0.00483	1	cellular_component	MSTRG.11588;MSTRG.13405;MSTRG.25541;MSTRG.28323;MSTRG.33300;MSTRG.44779;MSTRG.6416;Pig.00180;Pig.00320;Pig.03078;Pig.03684;Pig.04314;Pig.06315;Pig.06451;Pig.06844;Pig.08718;Pig.09358;Pig.09478;Pig.09866;Pig.10515;Pig.10710;Pig.10796;Pig.10855;Pig.11410;Pig.12269;Pig.12547;Pig.12674;Pig.13395;Pig.13476;Pig.14251;Pig.14750;Pig.14772;Pig.15719;Pig.15914;Pig.17680;Pig.18051;Pig.18992;Pig.18994;Pig.19…
GO:0043005	e	neuron projection	144/4757	531/21660	0.00484	1	cellular_component	MSTRG.16697;MSTRG.16794;MSTRG.23134;MSTRG.25389;MSTRG.26878;MSTRG.30839;MSTRG.32304;MSTRG.32928;MSTRG.36227;MSTRG.39950;Pig.00160;Pig.00286;Pig.00331;Pig.00604;Pig.00698;Pig.00732;Pig.00948;Pig.01115;Pig.01317;Pig.01368;Pig.01568;Pig.01688;Pig.01689;Pig.01912;Pig.02269;Pig.02946;Pig.03008;Pig.03152;Pig.03193;Pig.03198;Pig.03204;Pig.03224;Pig.03228;Pig.03265;Pig.03559;Pig.03569;Pig.04179;Pig.04430…
GO:0060560	e	developmental growth involved in morphogenesis	23/4757	61/21660	0.0049	1	biological_process	MSTRG.34248;MSTRG.35001;Pig.01018;Pig.01115;Pig.04512;Pig.05045;Pig.05623;Pig.06044;Pig.07733;Pig.08164;Pig.08934;Pig.09306;Pig.09684;Pig.11196;Pig.12117;Pig.12371;Pig.13129;Pig.13247;Pig.15844;Pig.16190;Pig.16377;Pig.17379;Pig.18854
GO:0010639	e	negative regulation of organelle organization	72/4757	243/21660	0.00492	1	biological_process	MSTRG.11563;MSTRG.11769;MSTRG.13100;MSTRG.29085;MSTRG.30062;MSTRG.43256;MSTRG.7356;MSTRG.8216;Pig.00369;Pig.00389;Pig.01665;Pig.02293;Pig.03115;Pig.03152;Pig.03224;Pig.03434;Pig.04293;Pig.05099;Pig.05113;Pig.05483;Pig.05696;Pig.05713;Pig.05786;Pig.06013;Pig.06040;Pig.06713;Pig.06787;Pig.07198;Pig.07335;Pig.07620;Pig.09381;Pig.09397;Pig.09582;Pig.09722;Pig.09726;Pig.09893;Pig.10013;Pig.10533;Pig.1…
GO:0045935	e	positive regulation of nucleobase-containing compound metabolic process	272/4757	1068/21660	0.00503	1	biological_process	MSTRG.11530;MSTRG.11563;MSTRG.13100;MSTRG.13161;MSTRG.14611;MSTRG.17387;MSTRG.18567;MSTRG.18689;MSTRG.21023;MSTRG.23599;MSTRG.24397;MSTRG.25157;MSTRG.25389;MSTRG.283;MSTRG.28543;MSTRG.28861;MSTRG.29907;MSTRG.30131;MSTRG.30168;MSTRG.31383;MSTRG.36467;MSTRG.40095;MSTRG.41594;MSTRG.4357;MSTRG.5192;MSTRG.5352;MSTRG.5373;Pig.00145;Pig.00369;Pig.00383;Pig.00578;Pig.00807;Pig.00836;Pig.01014;Pig.01052;P…
GO:0004683	e	calmodulin-dependent protein kinase activity	9/4757	17/21660	0.00504	1	molecular_function	MSTRG.10020;MSTRG.8963;Pig.05870;Pig.12615;Pig.13685;Pig.13714;Pig.15824;Pig.16511;Pig.19912
GO:0009925	e	basal plasma membrane	9/4757	17/21660	0.00504	1	cellular_component	MSTRG.29120;Pig.00578;Pig.02990;Pig.03158;Pig.07070;Pig.09804;Pig.13501;Pig.14408;Pig.18623
GO:0035337	e	fatty-acyl-CoA metabolic process	9/4757	17/21660	0.00504	1	biological_process	MSTRG.23174;MSTRG.30157;Pig.02181;Pig.06600;Pig.09921;Pig.12676;Pig.17800;Pig.18051;Pig.19310
GO:0098801	e	regulation of renal system process	9/4757	17/21660	0.00504	1	biological_process	MSTRG.30839;MSTRG.39950;Pig.03434;Pig.07724;Pig.12984;Pig.15841;Pig.16544;Pig.18622;Pig.23222
GO:0006171	e	cAMP biosynthetic process	9/4757	17/21660	0.00504	1	biological_process	Pig.02179;Pig.02180;Pig.07575;Pig.07576;Pig.07577;Pig.09329;Pig.09330;Pig.09714;Pig.13821
GO:0008484	e	sulfuric ester hydrolase activity	9/4757	17/21660	0.00504	1	molecular_function	MSTRG.42486;Pig.00693;Pig.01427;Pig.08478;Pig.14977;Pig.18743;Pig.19812;Pig.19913;Pig.20357
GO:0043393	e	regulation of protein binding	42/4757	128/21660	0.00505	1	biological_process	MSTRG.17387;MSTRG.40095;MSTRG.9364;Pig.02243;Pig.03152;Pig.03158;Pig.03204;Pig.04179;Pig.04275;Pig.05367;Pig.05390;Pig.06874;Pig.07198;Pig.07278;Pig.08403;Pig.08555;Pig.09035;Pig.09451;Pig.09922;Pig.10028;Pig.10504;Pig.10831;Pig.11410;Pig.11908;Pig.11919;Pig.11930;Pig.11965;Pig.12851;Pig.13659;Pig.14121;Pig.14991;Pig.15636;Pig.15690;Pig.15915;Pig.17359;Pig.17426;Pig.19257;Pig.19371;Pig.20050;Pig.…
GO:0006910	e	phagocytosis, recognition	6/4757	9/21660	0.00505	1	biological_process	Pig.03653;Pig.07226;Pig.10568;Pig.12393;Pig.17492;Pig.20729
GO:0008603	e	cAMP-dependent protein kinase regulator activity	6/4757	9/21660	0.00505	1	molecular_function	Pig.00286;Pig.01460;Pig.07437;Pig.07587;Pig.07928;Pig.20450
GO:0001931	e	uropod	6/4757	9/21660	0.00505	1	cellular_component	MSTRG.41711;Pig.03315;Pig.05331;Pig.11410;Pig.11844;Pig.17054
GO:0061299	e	retina vasculature morphogenesis in camera-type eye	6/4757	9/21660	0.00505	1	biological_process	MSTRG.25389;Pig.05436;Pig.06728;Pig.11676;Pig.18826;Pig.18828
GO:0030897	e	HOPS complex	6/4757	9/21660	0.00505	1	cellular_component	Pig.06844;Pig.09478;Pig.10710;Pig.14991;Pig.16324;Pig.17680
GO:0003401	e	axis elongation	6/4757	9/21660	0.00505	1	biological_process	Pig.01018;Pig.04512;Pig.08164;Pig.09306;Pig.13247;Pig.16190
GO:0090090	e	negative regulation of canonical Wnt signaling pathway	32/4757	92/21660	0.00507	1	biological_process	MSTRG.17387;MSTRG.19912;MSTRG.24120;Pig.00653;Pig.01911;Pig.03456;Pig.03541;Pig.04476;Pig.04896;Pig.04909;Pig.05390;Pig.05634;Pig.07505;Pig.07535;Pig.07778;Pig.07872;Pig.08378;Pig.09908;Pig.10254;Pig.10973;Pig.11765;Pig.12371;Pig.15553;Pig.16377;Pig.16420;Pig.16746;Pig.17020;Pig.17178;Pig.18069;Pig.18803;Pig.20050;Pig.22069
GO:1901652	e	response to peptide	53/4757	170/21660	0.00509	1	biological_process	MSTRG.11563;MSTRG.17860;MSTRG.20797;MSTRG.26878;MSTRG.28867;MSTRG.30131;MSTRG.31383;MSTRG.35241;MSTRG.39950;MSTRG.5746;Pig.00253;Pig.00320;Pig.00658;Pig.00732;Pig.01002;Pig.01046;Pig.02284;Pig.03087;Pig.03122;Pig.03456;Pig.03691;Pig.04013;Pig.04492;Pig.06349;Pig.06398;Pig.07352;Pig.07904;Pig.08146;Pig.08287;Pig.08403;Pig.08560;Pig.08680;Pig.08934;Pig.09714;Pig.10476;Pig.10533;Pig.12486;Pig.12891;…
GO:0008194	e	UDP-glycosyltransferase activity	39/4757	118/21660	0.00511	1	molecular_function	MSTRG.17390;MSTRG.18567;MSTRG.40094;Pig.00256;Pig.01546;Pig.02248;Pig.02580;Pig.03494;Pig.03600;Pig.04325;Pig.04770;Pig.05992;Pig.06359;Pig.06363;Pig.07489;Pig.07845;Pig.08201;Pig.09906;Pig.10683;Pig.11643;Pig.12404;Pig.12527;Pig.12626;Pig.12686;Pig.13478;Pig.13667;Pig.13981;Pig.14029;Pig.14233;Pig.15078;Pig.15836;Pig.16061;Pig.16443;Pig.16885;Pig.17359;Pig.19179;Pig.19976;Pig.20051;Pig.20940
GO:0007265	e	Ras protein signal transduction	50/4757	159/21660	0.00516	1	biological_process	MSTRG.24540;MSTRG.28404;MSTRG.31613;Pig.00422;Pig.00485;Pig.01167;Pig.01655;Pig.03115;Pig.03204;Pig.03684;Pig.04179;Pig.04735;Pig.05436;Pig.05715;Pig.05866;Pig.05870;Pig.06346;Pig.06725;Pig.08287;Pig.08594;Pig.08934;Pig.09177;Pig.09226;Pig.09582;Pig.10476;Pig.10552;Pig.10909;Pig.10972;Pig.12908;Pig.13349;Pig.15788;Pig.15866;Pig.17035;Pig.17049;Pig.17365;Pig.17366;Pig.17616;Pig.17721;Pig.18075;Pig…
GO:0030512	e	negative regulation of transforming growth factor beta receptor signaling pathway	16/4757	38/21660	0.00517	1	biological_process	MSTRG.9364;Pig.01378;Pig.01379;Pig.02926;Pig.02935;Pig.07297;Pig.09081;Pig.10020;Pig.12080;Pig.12399;Pig.13111;Pig.15690;Pig.16702;Pig.19224;Pig.21074;Pig.21122
GO:0051539	e	4 iron, 4 sulfur cluster binding	16/4757	38/21660	0.00517	1	molecular_function	MSTRG.13346;MSTRG.13347;MSTRG.26972;Pig.04847;Pig.04996;Pig.05052;Pig.05529;Pig.09029;Pig.10292;Pig.11895;Pig.12366;Pig.13350;Pig.15681;Pig.19345;Pig.20858;Pig.22146
GO:0050896	e	response to stimulus	738/4757	3086/21660	0.0052	1	biological_process	MSTRG.11282;MSTRG.11288;MSTRG.11389;MSTRG.11433;MSTRG.11563;MSTRG.11588;MSTRG.12911;MSTRG.13100;MSTRG.13207;MSTRG.14047;MSTRG.14279;MSTRG.15463;MSTRG.15767;MSTRG.16794;MSTRG.17387;MSTRG.17584;MSTRG.17860;MSTRG.17879;MSTRG.19912;MSTRG.20797;MSTRG.22070;MSTRG.2332;MSTRG.24120;MSTRG.24253;MSTRG.24540;MSTRG.25389;MSTRG.25541;MSTRG.25868;MSTRG.26878;MSTRG.26972;MSTRG.27259;MSTRG.28282;MSTRG.283;MSTRG.…
GO:0031623	e	receptor internalization	18/4757	44/21660	0.00521	1	biological_process	MSTRG.14047;MSTRG.24253;Pig.00322;Pig.01378;Pig.02223;Pig.02269;Pig.03158;Pig.03691;Pig.05809;Pig.08326;Pig.11241;Pig.12851;Pig.16085;Pig.19045;Pig.20230;Pig.21550;Pig.21712;Pig.22781
GO:1904377	e	positive regulation of protein localization to cell periphery	18/4757	44/21660	0.00521	1	biological_process	MSTRG.8216;Pig.00320;Pig.00948;Pig.01655;Pig.03198;Pig.05367;Pig.05413;Pig.06281;Pig.09125;Pig.12792;Pig.12899;Pig.12908;Pig.13698;Pig.13880;Pig.14428;Pig.14495;Pig.16026;Pig.17585
GO:0022607	e	cellular component assembly	397/4757	1601/21660	0.00522	1	biological_process	MSTRG.10736;MSTRG.11288;MSTRG.11433;MSTRG.11769;MSTRG.13042;MSTRG.13207;MSTRG.13636;MSTRG.14047;MSTRG.14301;MSTRG.16794;MSTRG.16895;MSTRG.17387;MSTRG.18422;MSTRG.18567;MSTRG.19651;MSTRG.22070;MSTRG.24540;MSTRG.29147;MSTRG.30168;MSTRG.30523;MSTRG.32673;MSTRG.33300;MSTRG.3397;MSTRG.34737;MSTRG.34906;MSTRG.35001;MSTRG.35241;MSTRG.36227;MSTRG.36467;MSTRG.37477;MSTRG.42560;MSTRG.42587;MSTRG.43256;MSTR…
GO:0071229	e	cellular response to acid chemical	20/4757	50/21660	0.00528	1	biological_process	MSTRG.24540;MSTRG.25541;MSTRG.33300;MSTRG.37007;Pig.00099;Pig.00422;Pig.00578;Pig.00732;Pig.00756;Pig.00825;Pig.04167;Pig.05772;Pig.08146;Pig.08178;Pig.08560;Pig.09237;Pig.11928;Pig.12156;Pig.14500;Pig.16092
GO:0072583	e	clathrin-dependent endocytosis	10/4757	20/21660	0.00532	1	biological_process	MSTRG.39225;Pig.02548;Pig.05267;Pig.06360;Pig.09205;Pig.09206;Pig.12067;Pig.14638;Pig.17183;Pig.20798
GO:0034394	e	protein localization to cell surface	10/4757	20/21660	0.00532	1	biological_process	MSTRG.35001;MSTRG.39435;MSTRG.42587;Pig.03593;Pig.09081;Pig.10254;Pig.11878;Pig.16544;Pig.16562;Pig.17033
GO:0051647	e	nucleus localization	10/4757	20/21660	0.00532	1	biological_process	MSTRG.19651;MSTRG.36227;Pig.03204;Pig.06814;Pig.09434;Pig.16349;Pig.22071;Pig.22079;Pig.22181;Pig.23214
GO:0019693	e	ribose phosphate metabolic process	73/4757	248/21660	0.00541	1	biological_process	MSTRG.10199;MSTRG.14301;MSTRG.16670;MSTRG.20584;MSTRG.20797;MSTRG.23174;MSTRG.29251;MSTRG.30157;MSTRG.31024;MSTRG.35508;MSTRG.39445;MSTRG.43001;MSTRG.7393;Pig.00654;Pig.00655;Pig.01332;Pig.01769;Pig.01923;Pig.02179;Pig.02180;Pig.02181;Pig.04013;Pig.04163;Pig.04360;Pig.04946;Pig.04963;Pig.05265;Pig.06600;Pig.07575;Pig.07576;Pig.07577;Pig.08287;Pig.08291;Pig.08534;Pig.09329;Pig.09330;Pig.09412;Pig.…
GO:0003714	e	transcription corepressor activity	45/4757	140/21660	0.00542	1	molecular_function	MSTRG.17387;MSTRG.28861;MSTRG.31295;MSTRG.5192;Pig.01112;Pig.01569;Pig.02615;Pig.02957;Pig.03265;Pig.03727;Pig.06581;Pig.06750;Pig.07093;Pig.07209;Pig.07872;Pig.08103;Pig.08104;Pig.08105;Pig.08164;Pig.08555;Pig.09765;Pig.10357;Pig.10495;Pig.10528;Pig.11538;Pig.11605;Pig.11740;Pig.11892;Pig.12117;Pig.12658;Pig.13199;Pig.15566;Pig.16361;Pig.17184;Pig.17584;Pig.18722;Pig.19231;Pig.19283;Pig.19544;Pi…
GO:0051962	e	positive regulation of nervous system development	85/4757	294/21660	0.00553	1	biological_process	MSTRG.11563;MSTRG.25389;MSTRG.35241;MSTRG.36227;MSTRG.40095;Pig.00145;Pig.00331;Pig.00732;Pig.00948;Pig.00998;Pig.01014;Pig.01317;Pig.01912;Pig.02217;Pig.02339;Pig.02371;Pig.02957;Pig.03065;Pig.03198;Pig.03302;Pig.03415;Pig.04179;Pig.04729;Pig.04887;Pig.05413;Pig.05521;Pig.05623;Pig.06031;Pig.06072;Pig.06105;Pig.06814;Pig.07009;Pig.07126;Pig.07288;Pig.07322;Pig.07374;Pig.07925;Pig.08509;Pig.08560…
GO:0016849	e	phosphorus-oxygen lyase activity	15/4757	34/21660	0.00554	1	molecular_function	MSTRG.6429;Pig.02179;Pig.02180;Pig.03914;Pig.04162;Pig.04163;Pig.05331;Pig.07575;Pig.07576;Pig.07577;Pig.09329;Pig.09330;Pig.09714;Pig.13821;Pig.18171
GO:0090316	e	positive regulation of intracellular protein transport	37/4757	111/21660	0.00554	1	biological_process	MSTRG.10736;MSTRG.29120;MSTRG.29975;MSTRG.29976;MSTRG.30168;MSTRG.42587;Pig.00732;Pig.01317;Pig.01755;Pig.02216;Pig.03131;Pig.05268;Pig.06349;Pig.07578;Pig.08080;Pig.09035;Pig.09039;Pig.09696;Pig.10730;Pig.11199;Pig.12585;Pig.12586;Pig.12658;Pig.12982;Pig.13629;Pig.13739;Pig.14266;Pig.14986;Pig.15553;Pig.15835;Pig.16162;Pig.18027;Pig.18050;Pig.18069;Pig.18623;Pig.19080;Pig.21712
GO:0019898	e	extrinsic component of membrane	40/4757	121/21660	0.00554	1	cellular_component	MSTRG.29975;MSTRG.29976;MSTRG.400;MSTRG.970;Pig.00732;Pig.00797;Pig.01379;Pig.02340;Pig.04353;Pig.04370;Pig.04721;Pig.04849;Pig.05331;Pig.05854;Pig.06090;Pig.08831;Pig.09205;Pig.09451;Pig.09826;Pig.09859;Pig.11965;Pig.12166;Pig.12269;Pig.12792;Pig.12846;Pig.12899;Pig.14027;Pig.14428;Pig.14484;Pig.14690;Pig.17020;Pig.17201;Pig.17551;Pig.17843;Pig.18027;Pig.18159;Pig.19041;Pig.20707;Pig.21188;Pig.2…
GO:0030833	e	regulation of actin filament polymerization	40/4757	121/21660	0.00554	1	biological_process	MSTRG.11769;MSTRG.36227;MSTRG.43256;MSTRG.7356;MSTRG.8216;MSTRG.9020;Pig.00389;Pig.02293;Pig.04293;Pig.05113;Pig.06349;Pig.06725;Pig.06814;Pig.07198;Pig.08560;Pig.08934;Pig.09084;Pig.09203;Pig.09204;Pig.09381;Pig.09582;Pig.10587;Pig.11361;Pig.13435;Pig.13671;Pig.14930;Pig.15426;Pig.15866;Pig.16015;Pig.16562;Pig.16595;Pig.16964;Pig.17035;Pig.17719;Pig.18329;Pig.19232;Pig.19387;Pig.20233;Pig.20438;…
GO:0034329	e	cell junction assembly	40/4757	121/21660	0.00554	1	biological_process	MSTRG.14047;MSTRG.18422;MSTRG.30168;MSTRG.35001;MSTRG.970;Pig.02190;Pig.03204;Pig.03358;Pig.03434;Pig.03919;Pig.05036;Pig.05714;Pig.06626;Pig.06860;Pig.07009;Pig.07704;Pig.08048;Pig.08509;Pig.08765;Pig.09305;Pig.09761;Pig.10254;Pig.10476;Pig.11779;Pig.12984;Pig.13892;Pig.14212;Pig.15135;Pig.15861;Pig.15866;Pig.16435;Pig.18018;Pig.18327;Pig.19045;Pig.19080;Pig.19249;Pig.20200;Pig.20267;Pig.22223;P…
GO:0045746	e	negative regulation of Notch signaling pathway	12/4757	25/21660	0.00557	1	biological_process	Pig.01467;Pig.03986;Pig.06031;Pig.08680;Pig.09770;Pig.10013;Pig.10568;Pig.10736;Pig.12851;Pig.16389;Pig.17359;Pig.22647
GO:0001726	e	ruffle	22/4757	57/21660	0.00562	1	cellular_component	MSTRG.283;MSTRG.29120;MSTRG.39950;Pig.00431;Pig.02233;Pig.02284;Pig.02450;Pig.03115;Pig.03919;Pig.05780;Pig.07620;Pig.08594;Pig.09035;Pig.09183;Pig.13878;Pig.16964;Pig.17054;Pig.18118;Pig.18159;Pig.18622;Pig.20267;Pig.20321
GO:0006164	e	purine nucleotide biosynthetic process	42/4757	130/21660	0.00566	1	biological_process	MSTRG.20584;MSTRG.23174;MSTRG.30157;MSTRG.31024;MSTRG.39445;MSTRG.7393;Pig.00654;Pig.00655;Pig.01332;Pig.01769;Pig.02179;Pig.02180;Pig.02181;Pig.04163;Pig.04946;Pig.05265;Pig.05882;Pig.07575;Pig.07576;Pig.07577;Pig.09329;Pig.09330;Pig.09502;Pig.09514;Pig.09714;Pig.10892;Pig.11874;Pig.12676;Pig.13821;Pig.14649;Pig.15694;Pig.16190;Pig.16903;Pig.17268;Pig.17800;Pig.18026;Pig.18171;Pig.18250;Pig.1830…
GO:0010975	e	regulation of neuron projection development	78/4757	267/21660	0.00576	1	biological_process	MSTRG.25389;MSTRG.26878;MSTRG.35241;Pig.00325;Pig.00331;Pig.00332;Pig.00732;Pig.00948;Pig.00983;Pig.00998;Pig.01912;Pig.02269;Pig.02371;Pig.03198;Pig.03302;Pig.03415;Pig.04179;Pig.04275;Pig.04349;Pig.04917;Pig.05183;Pig.05184;Pig.05610;Pig.05623;Pig.05737;Pig.06860;Pig.07126;Pig.07288;Pig.07555;Pig.07925;Pig.08249;Pig.08378;Pig.08718;Pig.08831;Pig.08934;Pig.09081;Pig.09226;Pig.09306;Pig.09431;Pig…
GO:0019219	e	regulation of nucleobase-containing compound metabolic process	598/4757	2476/21660	0.00577	1	biological_process	MSTRG.10020;MSTRG.10736;MSTRG.11530;MSTRG.11563;MSTRG.11755;MSTRG.13100;MSTRG.13161;MSTRG.13535;MSTRG.13636;MSTRG.14611;MSTRG.17387;MSTRG.17860;MSTRG.18567;MSTRG.18689;MSTRG.19912;MSTRG.21023;MSTRG.22070;MSTRG.23599;MSTRG.24120;MSTRG.24397;MSTRG.25157;MSTRG.25389;MSTRG.26878;MSTRG.283;MSTRG.28543;MSTRG.28861;MSTRG.29085;MSTRG.29907;MSTRG.30131;MSTRG.30168;MSTRG.31295;MSTRG.31383;MSTRG.33792;MSTRG…
GO:0032272	e	negative regulation of protein polymerization	20/4757	51/21660	0.00583	1	biological_process	MSTRG.11769;MSTRG.35022;MSTRG.43256;MSTRG.7356;MSTRG.8216;Pig.00389;Pig.02293;Pig.03152;Pig.04293;Pig.05113;Pig.07198;Pig.09381;Pig.09582;Pig.11908;Pig.16026;Pig.16964;Pig.17155;Pig.17719;Pig.18329;Pig.20233
GO:0071339	e	MLL1 complex	13/4757	29/21660	0.00583	1	cellular_component	MSTRG.17387;MSTRG.36467;MSTRG.9075;Pig.02674;Pig.03853;Pig.07601;Pig.10973;Pig.12721;Pig.15897;Pig.18393;Pig.18651;Pig.18788;Pig.20050
GO:0044665	e	MLL1/2 complex	13/4757	29/21660	0.00583	1	cellular_component	MSTRG.17387;MSTRG.36467;MSTRG.9075;Pig.02674;Pig.03853;Pig.07601;Pig.10973;Pig.12721;Pig.15897;Pig.18393;Pig.18651;Pig.18788;Pig.20050
GO:0008376	e	acetylgalactosaminyltransferase activity	13/4757	29/21660	0.00583	1	molecular_function	MSTRG.40094;Pig.00256;Pig.04325;Pig.06359;Pig.07489;Pig.09906;Pig.10683;Pig.12404;Pig.12527;Pig.13478;Pig.13667;Pig.14233;Pig.19179
GO:0031982	e	vesicle	305/4757	1210/21660	0.0059	1	cellular_component	MSTRG.10736;MSTRG.11563;MSTRG.13405;MSTRG.14047;MSTRG.16809;MSTRG.16895;MSTRG.19651;MSTRG.23134;MSTRG.2332;MSTRG.26878;MSTRG.28867;MSTRG.29116;MSTRG.29120;MSTRG.30157;MSTRG.30168;MSTRG.30839;MSTRG.33300;MSTRG.34906;MSTRG.35022;MSTRG.35508;MSTRG.36227;MSTRG.36454;MSTRG.37743;MSTRG.39225;MSTRG.39950;MSTRG.400;MSTRG.43551;MSTRG.44779;MSTRG.5195;MSTRG.7099;MSTRG.7356;MSTRG.7940;MSTRG.8216;MSTRG.8403;…
GO:0031331	e	positive regulation of cellular catabolic process	71/4757	241/21660	0.00606	1	biological_process	MSTRG.11588;MSTRG.14611;MSTRG.31373;MSTRG.41711;MSTRG.9364;Pig.00369;Pig.00756;Pig.01153;Pig.01755;Pig.02114;Pig.03033;Pig.03224;Pig.03314;Pig.03456;Pig.03684;Pig.04100;Pig.04275;Pig.05045;Pig.05390;Pig.05612;Pig.06281;Pig.07126;Pig.07127;Pig.07166;Pig.07535;Pig.07555;Pig.07617;Pig.07877;Pig.08146;Pig.08572;Pig.09081;Pig.10220;Pig.10255;Pig.10515;Pig.11524;Pig.11765;Pig.12010;Pig.12056;Pig.12323;…
GO:0003018	e	vascular process in circulatory system	33/4757	96/21660	0.00607	1	biological_process	MSTRG.15767;MSTRG.43551;Pig.01086;Pig.03193;Pig.04576;Pig.05141;Pig.05714;Pig.06503;Pig.07575;Pig.07576;Pig.09035;Pig.09596;Pig.10643;Pig.12888;Pig.12984;Pig.13644;Pig.14390;Pig.14686;Pig.14987;Pig.15498;Pig.15866;Pig.16588;Pig.17184;Pig.17610;Pig.18057;Pig.18639;Pig.19045;Pig.19094;Pig.19170;Pig.19393;Pig.21334;Pig.22781;Pig.23222
GO:0005874	e	microtubule	64/4757	214/21660	0.00609	1	cellular_component	MSTRG.11563;MSTRG.12911;MSTRG.19651;MSTRG.30723;MSTRG.39434;MSTRG.7099;Pig.01115;Pig.02441;Pig.02808;Pig.02843;Pig.02927;Pig.03152;Pig.03503;Pig.04144;Pig.04231;Pig.04364;Pig.04512;Pig.04920;Pig.06013;Pig.06361;Pig.06879;Pig.07189;Pig.07592;Pig.07594;Pig.07900;Pig.07909;Pig.10394;Pig.10533;Pig.11199;Pig.11403;Pig.11409;Pig.11879;Pig.11908;Pig.12036;Pig.12899;Pig.13327;Pig.13747;Pig.14328;Pig.1456…
GO:0042641	e	actomyosin	18/4757	45/21660	0.0061	1	cellular_component	MSTRG.970;Pig.01946;Pig.02284;Pig.02971;Pig.03312;Pig.03594;Pig.08359;Pig.08609;Pig.09159;Pig.09183;Pig.09804;Pig.10889;Pig.11979;Pig.12416;Pig.17054;Pig.20267;Pig.20849;Pig.22223
GO:0046939	e	nucleotide phosphorylation	18/4757	45/21660	0.0061	1	biological_process	MSTRG.10199;MSTRG.14301;MSTRG.16670;MSTRG.20797;MSTRG.29251;MSTRG.35508;MSTRG.43001;MSTRG.7393;Pig.01923;Pig.02740;Pig.05265;Pig.08534;Pig.10463;Pig.11278;Pig.11524;Pig.15120;Pig.15968;Pig.19366
GO:0006165	e	nucleoside diphosphate phosphorylation	18/4757	45/21660	0.0061	1	biological_process	MSTRG.10199;MSTRG.14301;MSTRG.16670;MSTRG.20797;MSTRG.29251;MSTRG.35508;MSTRG.43001;MSTRG.7393;Pig.01923;Pig.02740;Pig.05265;Pig.08534;Pig.10463;Pig.11278;Pig.11524;Pig.15120;Pig.15968;Pig.19366
GO:0001882	e	nucleoside binding	111/4757	401/21660	0.00613	1	molecular_function	MSTRG.12911;MSTRG.15730;MSTRG.2332;MSTRG.29982;MSTRG.30839;MSTRG.31613;MSTRG.39950;MSTRG.4945;MSTRG.7071;MSTRG.7099;Pig.00320;Pig.00485;Pig.00825;Pig.00943;Pig.01167;Pig.01340;Pig.01749;Pig.02562;Pig.02751;Pig.02927;Pig.03130;Pig.03204;Pig.03684;Pig.03691;Pig.04162;Pig.04163;Pig.04584;Pig.04735;Pig.05265;Pig.05436;Pig.05715;Pig.05866;Pig.06033;Pig.06346;Pig.06451;Pig.06729;Pig.07527;Pig.07583;Pig…
GO:0050768	e	negative regulation of neurogenesis	52/4757	167/21660	0.00624	1	biological_process	MSTRG.11563;MSTRG.26878;MSTRG.33338;MSTRG.37007;Pig.00325;Pig.00331;Pig.00332;Pig.01467;Pig.03198;Pig.03727;Pig.04179;Pig.04275;Pig.04969;Pig.04970;Pig.05737;Pig.05891;Pig.06145;Pig.06860;Pig.07288;Pig.08249;Pig.08680;Pig.08718;Pig.09027;Pig.09431;Pig.09788;Pig.10013;Pig.10533;Pig.11523;Pig.11930;Pig.12000;Pig.12067;Pig.13106;Pig.13222;Pig.13341;Pig.13697;Pig.14121;Pig.14545;Pig.14675;Pig.14834;P…
GO:2000112	e	regulation of cellular macromolecule biosynthetic process	586/4757	2427/21660	0.00629	1	biological_process	MSTRG.11530;MSTRG.11563;MSTRG.11588;MSTRG.11755;MSTRG.13100;MSTRG.13161;MSTRG.13535;MSTRG.14611;MSTRG.17387;MSTRG.17860;MSTRG.18567;MSTRG.18689;MSTRG.19912;MSTRG.21023;MSTRG.22070;MSTRG.23599;MSTRG.24120;MSTRG.24397;MSTRG.25157;MSTRG.25389;MSTRG.26878;MSTRG.26972;MSTRG.27826;MSTRG.283;MSTRG.28861;MSTRG.29907;MSTRG.30131;MSTRG.30168;MSTRG.31295;MSTRG.31383;MSTRG.3307;MSTRG.33792;MSTRG.36467;MSTRG.…
GO:0008333	e	endosome to lysosome transport	15/4757	35/21660	0.00637	1	biological_process	MSTRG.36227;Pig.00485;Pig.03684;Pig.06814;Pig.08890;Pig.09478;Pig.10710;Pig.12217;Pig.12269;Pig.13438;Pig.14991;Pig.16324;Pig.17680;Pig.18618;Pig.21409
GO:0007034	e	vacuolar transport	35/4757	105/21660	0.00647	1	biological_process	MSTRG.34906;MSTRG.36227;Pig.00485;Pig.02269;Pig.03161;Pig.03224;Pig.03684;Pig.04314;Pig.05045;Pig.05268;Pig.06814;Pig.08890;Pig.09081;Pig.09123;Pig.09398;Pig.09478;Pig.09726;Pig.10710;Pig.12217;Pig.12269;Pig.12343;Pig.13438;Pig.14251;Pig.14707;Pig.14991;Pig.15457;Pig.16324;Pig.17329;Pig.17680;Pig.18618;Pig.18630;Pig.19041;Pig.20584;Pig.21409;Pig.23911
GO:1903845	e	negative regulation of cellular response to transforming growth factor beta stimulus	16/4757	39/21660	0.00648	1	biological_process	MSTRG.9364;Pig.01378;Pig.01379;Pig.02926;Pig.02935;Pig.07297;Pig.09081;Pig.10020;Pig.12080;Pig.12399;Pig.13111;Pig.15690;Pig.16702;Pig.19224;Pig.21074;Pig.21122
GO:0001540	e	amyloid-beta binding	16/4757	39/21660	0.00648	1	molecular_function	MSTRG.25389;MSTRG.27826;Pig.02370;Pig.03158;Pig.03198;Pig.06682;Pig.07226;Pig.08718;Pig.09518;Pig.11154;Pig.11676;Pig.12463;Pig.12583;Pig.16495;Pig.20187;Pig.21095
GO:0051252	e	regulation of RNA metabolic process	559/4757	2310/21660	0.00667	1	biological_process	MSTRG.10020;MSTRG.10736;MSTRG.11530;MSTRG.11563;MSTRG.11755;MSTRG.13100;MSTRG.13161;MSTRG.13535;MSTRG.13636;MSTRG.14611;MSTRG.17387;MSTRG.17860;MSTRG.18567;MSTRG.18689;MSTRG.19912;MSTRG.21023;MSTRG.22070;MSTRG.23599;MSTRG.24120;MSTRG.24397;MSTRG.25157;MSTRG.25389;MSTRG.26878;MSTRG.283;MSTRG.28861;MSTRG.29907;MSTRG.30131;MSTRG.30168;MSTRG.31295;MSTRG.31383;MSTRG.33792;MSTRG.36467;MSTRG.39950;MSTRG…
GO:0098685	e	Schaffer collateral - CA1 synapse	20/4757	52/21660	0.00667	1	cellular_component	MSTRG.28543;Pig.00732;Pig.05141;Pig.05714;Pig.09817;Pig.09859;Pig.11378;Pig.13462;Pig.14121;Pig.14425;Pig.14690;Pig.15135;Pig.15344;Pig.17996;Pig.18639;Pig.19308;Pig.19585;Pig.19912;Pig.20450;Pig.23222
GO:0035305	e	negative regulation of dephosphorylation	20/4757	52/21660	0.00667	1	biological_process	MSTRG.29860;MSTRG.30839;Pig.02323;Pig.04291;Pig.04353;Pig.05367;Pig.06335;Pig.07406;Pig.09099;Pig.09893;Pig.10394;Pig.10730;Pig.11154;Pig.11965;Pig.12010;Pig.14956;Pig.15841;Pig.16885;Pig.17175;Pig.18622
GO:0001936	e	regulation of endothelial cell proliferation	28/4757	80/21660	0.00668	1	biological_process	MSTRG.15767;MSTRG.26918;MSTRG.31383;MSTRG.35241;Pig.01014;Pig.01378;Pig.01379;Pig.01427;Pig.01702;Pig.02487;Pig.05027;Pig.05991;Pig.06031;Pig.07335;Pig.07406;Pig.07676;Pig.08048;Pig.09203;Pig.09204;Pig.10736;Pig.12537;Pig.14691;Pig.16829;Pig.19060;Pig.19139;Pig.21104;Pig.21491;Pig.22261
GO:0098852	e	lytic vacuole membrane	44/4757	137/21660	0.00675	1	cellular_component	MSTRG.11588;MSTRG.13405;MSTRG.25541;MSTRG.28323;MSTRG.33300;MSTRG.44779;MSTRG.6416;Pig.00180;Pig.00320;Pig.03078;Pig.03684;Pig.04314;Pig.06315;Pig.06451;Pig.06844;Pig.08718;Pig.09358;Pig.09478;Pig.09866;Pig.10515;Pig.10710;Pig.10796;Pig.10855;Pig.11410;Pig.12269;Pig.12547;Pig.12674;Pig.13395;Pig.13476;Pig.14251;Pig.14750;Pig.14772;Pig.15719;Pig.15914;Pig.17680;Pig.18051;Pig.18992;Pig.18994;Pig.19…
GO:0051955	e	regulation of amino acid transport	7/4757	12/21660	0.00676	1	biological_process	MSTRG.41235;Pig.01534;Pig.01568;Pig.05610;Pig.07166;Pig.11640;Pig.17843
GO:0010464	e	regulation of mesenchymal cell proliferation	7/4757	12/21660	0.00676	1	biological_process	Pig.01317;Pig.03265;Pig.03539;Pig.04917;Pig.05406;Pig.10254;Pig.10539
GO:2000050	e	regulation of non-canonical Wnt signaling pathway	7/4757	12/21660	0.00676	1	biological_process	MSTRG.24120;Pig.04476;Pig.05390;Pig.08378;Pig.13427;Pig.16746;Pig.20689
GO:0051959	e	dynein light intermediate chain binding	7/4757	12/21660	0.00676	1	molecular_function	MSTRG.19651;Pig.07210;Pig.07212;Pig.16324;Pig.18618;Pig.22079;Pig.22181
GO:0051019	e	mitogen-activated protein kinase binding	7/4757	12/21660	0.00676	1	molecular_function	Pig.05870;Pig.10826;Pig.15824;Pig.15915;Pig.21585;Pig.21646;Pig.23607
GO:0021602	e	cranial nerve morphogenesis	7/4757	12/21660	0.00676	1	biological_process	Pig.00145;Pig.03198;Pig.05214;Pig.05406;Pig.06072;Pig.15130;Pig.15553
GO:0072132	e	mesenchyme morphogenesis	7/4757	12/21660	0.00676	1	biological_process	Pig.00369;Pig.01467;Pig.03422;Pig.08963;Pig.10013;Pig.11196;Pig.21491
GO:0051726	e	regulation of cell cycle	188/4757	718/21660	0.00678	1	biological_process	MSTRG.19651;MSTRG.19912;MSTRG.25544;MSTRG.30131;MSTRG.32673;MSTRG.36227;MSTRG.36843;MSTRG.39219;MSTRG.400;MSTRG.40095;MSTRG.42408;MSTRG.5352;MSTRG.7099;MSTRG.9075;Pig.00229;Pig.00320;Pig.00431;Pig.00452;Pig.00578;Pig.00867;Pig.01014;Pig.01379;Pig.01460;Pig.01655;Pig.01733;Pig.02022;Pig.02673;Pig.02843;Pig.03107;Pig.03125;Pig.03131;Pig.03140;Pig.03204;Pig.03228;Pig.03415;Pig.03422;Pig.03541;Pig.04…
GO:0006357	e	regulation of transcription by RNA polymerase II	291/4757	1153/21660	0.00679	1	biological_process	MSTRG.11530;MSTRG.11563;MSTRG.11755;MSTRG.13161;MSTRG.13535;MSTRG.14611;MSTRG.17387;MSTRG.19912;MSTRG.22070;MSTRG.24397;MSTRG.283;MSTRG.28861;MSTRG.29907;MSTRG.30131;MSTRG.30168;MSTRG.31295;MSTRG.31383;MSTRG.33792;MSTRG.36467;MSTRG.39950;MSTRG.40095;MSTRG.40373;MSTRG.4357;MSTRG.44991;MSTRG.4812;MSTRG.5192;MSTRG.5352;MSTRG.5373;MSTRG.6733;MSTRG.8403;MSTRG.9075;Pig.00145;Pig.00148;Pig.00369;Pig.003…
GO:0090630	e	activation of GTPase activity	17/4757	41/21660	0.00688	1	biological_process	Pig.01058;Pig.02133;Pig.02606;Pig.05714;Pig.05824;Pig.06787;Pig.10913;Pig.11199;Pig.12908;Pig.13517;Pig.16162;Pig.17616;Pig.17874;Pig.18327;Pig.18639;Pig.19817;Pig.20200
GO:0033865	e	nucleoside bisphosphate metabolic process	26/4757	73/21660	0.0069	1	biological_process	MSTRG.23174;MSTRG.30157;MSTRG.31024;MSTRG.39445;Pig.00654;Pig.00655;Pig.01769;Pig.02181;Pig.04013;Pig.04360;Pig.04946;Pig.06600;Pig.08291;Pig.09502;Pig.09514;Pig.09921;Pig.10892;Pig.11874;Pig.12676;Pig.13456;Pig.14649;Pig.17800;Pig.18026;Pig.18051;Pig.19310;Pig.20353
GO:0033875	e	ribonucleoside bisphosphate metabolic process	26/4757	73/21660	0.0069	1	biological_process	MSTRG.23174;MSTRG.30157;MSTRG.31024;MSTRG.39445;Pig.00654;Pig.00655;Pig.01769;Pig.02181;Pig.04013;Pig.04360;Pig.04946;Pig.06600;Pig.08291;Pig.09502;Pig.09514;Pig.09921;Pig.10892;Pig.11874;Pig.12676;Pig.13456;Pig.14649;Pig.17800;Pig.18026;Pig.18051;Pig.19310;Pig.20353
GO:0034032	e	purine nucleoside bisphosphate metabolic process	26/4757	73/21660	0.0069	1	biological_process	MSTRG.23174;MSTRG.30157;MSTRG.31024;MSTRG.39445;Pig.00654;Pig.00655;Pig.01769;Pig.02181;Pig.04013;Pig.04360;Pig.04946;Pig.06600;Pig.08291;Pig.09502;Pig.09514;Pig.09921;Pig.10892;Pig.11874;Pig.12676;Pig.13456;Pig.14649;Pig.17800;Pig.18026;Pig.18051;Pig.19310;Pig.20353
GO:0070507	e	regulation of microtubule cytoskeleton organization	41/4757	127/21660	0.00693	1	biological_process	MSTRG.11563;MSTRG.19651;Pig.00320;Pig.00948;Pig.01655;Pig.03140;Pig.03152;Pig.04144;Pig.04868;Pig.05483;Pig.05623;Pig.05713;Pig.05786;Pig.06013;Pig.06361;Pig.07189;Pig.08831;Pig.10015;Pig.10533;Pig.10889;Pig.11239;Pig.11403;Pig.11908;Pig.12137;Pig.12850;Pig.12899;Pig.13747;Pig.14073;Pig.15636;Pig.15799;Pig.15833;Pig.15866;Pig.16026;Pig.17141;Pig.17155;Pig.18339;Pig.19249;Pig.20480;Pig.21433;Pig.2…
GO:0048704	e	embryonic skeletal system morphogenesis	22/4757	59/21660	0.00695	1	biological_process	MSTRG.39950;Pig.00145;Pig.00369;Pig.01501;Pig.03422;Pig.04917;Pig.05406;Pig.05407;Pig.07102;Pig.08963;Pig.09027;Pig.09362;Pig.09770;Pig.10013;Pig.10473;Pig.13019;Pig.14464;Pig.15553;Pig.16201;Pig.19707;Pig.21596;Pig.22097
GO:0071453	e	cellular response to oxygen levels	24/4757	66/21660	0.007	1	biological_process	MSTRG.16794;MSTRG.31373;Pig.00369;Pig.00998;Pig.01046;Pig.01368;Pig.03224;Pig.03456;Pig.05067;Pig.05265;Pig.05612;Pig.07070;Pig.07335;Pig.07578;Pig.08560;Pig.09214;Pig.10463;Pig.10539;Pig.13327;Pig.14251;Pig.14687;Pig.14905;Pig.14987;Pig.19387
GO:0031175	e	neuron projection development	47/4757	149/21660	0.00703	1	biological_process	MSTRG.13405;MSTRG.15767;MSTRG.32304;Pig.00666;Pig.01115;Pig.01912;Pig.02269;Pig.03008;Pig.03152;Pig.03198;Pig.03204;Pig.03372;Pig.03693;Pig.04179;Pig.04275;Pig.05866;Pig.06000;Pig.06072;Pig.06361;Pig.06841;Pig.07909;Pig.08102;Pig.08249;Pig.08741;Pig.09684;Pig.10309;Pig.10476;Pig.11779;Pig.12137;Pig.13011;Pig.13129;Pig.13427;Pig.14007;Pig.14121;Pig.14288;Pig.15459;Pig.15862;Pig.16201;Pig.17049;Pig…
GO:0050769	e	positive regulation of neurogenesis	73/4757	250/21660	0.00703	1	biological_process	MSTRG.11563;MSTRG.25389;MSTRG.35241;MSTRG.36227;MSTRG.40095;Pig.00145;Pig.00331;Pig.00732;Pig.00948;Pig.00998;Pig.01317;Pig.01912;Pig.02217;Pig.02371;Pig.02957;Pig.03198;Pig.03302;Pig.03415;Pig.04179;Pig.04729;Pig.04887;Pig.05413;Pig.05521;Pig.05623;Pig.06031;Pig.06814;Pig.07126;Pig.07288;Pig.07374;Pig.07925;Pig.08560;Pig.08831;Pig.08934;Pig.09027;Pig.09081;Pig.09226;Pig.09306;Pig.09913;Pig.10013…
GO:0009894	e	regulation of catabolic process	166/4757	628/21660	0.00709	1	biological_process	MSTRG.10736;MSTRG.11588;MSTRG.14611;MSTRG.19912;MSTRG.20975;MSTRG.2332;MSTRG.23599;MSTRG.26878;MSTRG.28282;MSTRG.29907;MSTRG.31373;MSTRG.33563;MSTRG.35508;MSTRG.41711;MSTRG.42587;MSTRG.5583;MSTRG.9364;Pig.00229;Pig.00369;Pig.00540;Pig.00732;Pig.00756;Pig.00825;Pig.01153;Pig.01755;Pig.01923;Pig.02114;Pig.02216;Pig.02243;Pig.02269;Pig.02733;Pig.02926;Pig.03033;Pig.03224;Pig.03314;Pig.03422;Pig.0345…
GO:2000095	e	regulation of Wnt signaling pathway, planar cell polarity pathway	5/4757	7/21660	0.00716	1	biological_process	Pig.04476;Pig.05390;Pig.08378;Pig.13427;Pig.16746
GO:0008303	e	caspase complex	5/4757	7/21660	0.00716	1	cellular_component	MSTRG.39435;Pig.07459;Pig.11830;Pig.11878;Pig.19886
GO:0140312	e	cargo adaptor activity	5/4757	7/21660	0.00716	1	molecular_function	Pig.03158;Pig.07198;Pig.09205;Pig.17183;Pig.20798
GO:1900748	e	positive regulation of vascular endothelial growth factor signaling pathway	5/4757	7/21660	0.00716	1	biological_process	MSTRG.26918;MSTRG.29120;Pig.05027;Pig.14666;Pig.18623
GO:2000480	e	negative regulation of cAMP-dependent protein kinase activity	5/4757	7/21660	0.00716	1	biological_process	Pig.00286;Pig.01460;Pig.07437;Pig.07928;Pig.20450
GO:0042775	e	mitochondrial ATP synthesis coupled electron transport	5/4757	7/21660	0.00716	1	biological_process	MSTRG.11389;Pig.04996;Pig.07516;Pig.18073;Pig.20858
GO:0006809	e	nitric oxide biosynthetic process	5/4757	7/21660	0.00716	1	biological_process	Pig.06728;Pig.07131;Pig.11451;Pig.11814;Pig.13644
GO:0035330	e	regulation of hippo signaling	5/4757	7/21660	0.00716	1	biological_process	Pig.05043;Pig.05780;Pig.07872;Pig.09027;Pig.09765
GO:0061620	e	glycolytic process through glucose-6-phosphate	5/4757	7/21660	0.00716	1	biological_process	MSTRG.14301;MSTRG.35508;Pig.01923;Pig.10463;Pig.15120
GO:0048143	e	astrocyte activation	5/4757	7/21660	0.00716	1	biological_process	MSTRG.32928;Pig.01317;Pig.14834;Pig.15023;Pig.20321
GO:2001214	e	positive regulation of vasculogenesis	5/4757	7/21660	0.00716	1	biological_process	Pig.04179;Pig.13397;Pig.14408;Pig.19045;Pig.22781
GO:0003414	e	chondrocyte morphogenesis involved in endochondral bone morphogenesis	5/4757	7/21660	0.00716	1	biological_process	MSTRG.33300;MSTRG.37743;Pig.07920;Pig.21788;Pig.22155
GO:0032060	e	bleb assembly	5/4757	7/21660	0.00716	1	biological_process	Pig.07166;Pig.09565;Pig.16544;Pig.17220;Pig.19303
GO:0048227	e	plasma membrane to endosome transport	5/4757	7/21660	0.00716	1	biological_process	Pig.04805;Pig.05866;Pig.18437;Pig.19065;Pig.21195
GO:0003344	e	pericardium morphogenesis	5/4757	7/21660	0.00716	1	biological_process	Pig.10013;Pig.10736;Pig.13247;Pig.13363;Pig.22405
GO:0061615	e	glycolytic process through fructose-6-phosphate	5/4757	7/21660	0.00716	1	biological_process	MSTRG.14301;MSTRG.35508;Pig.01923;Pig.10463;Pig.15120
GO:0003429	e	growth plate cartilage chondrocyte morphogenesis	5/4757	7/21660	0.00716	1	biological_process	MSTRG.33300;MSTRG.37743;Pig.07920;Pig.21788;Pig.22155
GO:0003422	e	growth plate cartilage morphogenesis	5/4757	7/21660	0.00716	1	biological_process	MSTRG.33300;MSTRG.37743;Pig.07920;Pig.21788;Pig.22155
GO:0090171	e	chondrocyte morphogenesis	5/4757	7/21660	0.00716	1	biological_process	MSTRG.33300;MSTRG.37743;Pig.07920;Pig.21788;Pig.22155
GO:0032965	e	regulation of collagen biosynthetic process	5/4757	7/21660	0.00716	1	biological_process	MSTRG.26878;Pig.02848;Pig.07335;Pig.16397;Pig.18735
GO:0032967	e	positive regulation of collagen biosynthetic process	5/4757	7/21660	0.00716	1	biological_process	MSTRG.26878;Pig.02848;Pig.07335;Pig.16397;Pig.18735
GO:0042765	e	GPI-anchor transamidase complex	5/4757	7/21660	0.00716	1	cellular_component	MSTRG.39435;Pig.07459;Pig.11830;Pig.11878;Pig.19886
GO:0045254	e	pyruvate dehydrogenase complex	5/4757	7/21660	0.00716	1	cellular_component	MSTRG.31024;Pig.00171;Pig.01769;Pig.08225;Pig.10892
GO:0010628	e	positive regulation of gene expression	336/4757	1348/21660	0.00727	1	biological_process	MSTRG.11530;MSTRG.11563;MSTRG.13161;MSTRG.14611;MSTRG.17387;MSTRG.17860;MSTRG.18567;MSTRG.18689;MSTRG.21023;MSTRG.21692;MSTRG.21693;MSTRG.23599;MSTRG.24120;MSTRG.24397;MSTRG.25157;MSTRG.25389;MSTRG.26878;MSTRG.283;MSTRG.28543;MSTRG.28861;MSTRG.29907;MSTRG.30131;MSTRG.30168;MSTRG.31383;MSTRG.3307;MSTRG.3397;MSTRG.36467;MSTRG.400;MSTRG.40095;MSTRG.41594;MSTRG.41711;MSTRG.43001;MSTRG.4357;MSTRG.4945…
GO:0032886	e	regulation of microtubule-based process	47/4757	150/21660	0.00733	1	biological_process	MSTRG.11563;MSTRG.19651;Pig.00320;Pig.00948;Pig.01002;Pig.01655;Pig.03140;Pig.03152;Pig.04144;Pig.04868;Pig.05483;Pig.05623;Pig.05713;Pig.05786;Pig.06013;Pig.06361;Pig.06700;Pig.07189;Pig.07581;Pig.08831;Pig.10015;Pig.10533;Pig.10889;Pig.11239;Pig.11403;Pig.11908;Pig.12137;Pig.12850;Pig.12899;Pig.13747;Pig.14073;Pig.15636;Pig.15644;Pig.15799;Pig.15833;Pig.15866;Pig.16026;Pig.17141;Pig.17155;Pig.1…
GO:0120031	e	plasma membrane bounded cell projection assembly	53/4757	173/21660	0.00736	1	biological_process	MSTRG.34737;MSTRG.35001;MSTRG.42587;MSTRG.43256;MSTRG.7071;Pig.00023;Pig.00943;Pig.01023;Pig.01943;Pig.03115;Pig.03204;Pig.04179;Pig.05673;Pig.07166;Pig.07210;Pig.07212;Pig.07218;Pig.07424;Pig.08162;Pig.08934;Pig.09565;Pig.09911;Pig.10352;Pig.11979;Pig.12718;Pig.12891;Pig.13340;Pig.13341;Pig.13349;Pig.13427;Pig.13435;Pig.13878;Pig.14007;Pig.14238;Pig.14251;Pig.14701;Pig.14748;Pig.15426;Pig.15572;…
GO:1905330	e	regulation of morphogenesis of an epithelium	27/4757	76/21660	0.00766	1	biological_process	MSTRG.19912;MSTRG.25389;Pig.00666;Pig.01317;Pig.01427;Pig.04077;Pig.04476;Pig.05390;Pig.05406;Pig.05407;Pig.06498;Pig.07778;Pig.08378;Pig.08560;Pig.09081;Pig.09306;Pig.09794;Pig.10013;Pig.10254;Pig.11196;Pig.11676;Pig.13427;Pig.15015;Pig.16420;Pig.16746;Pig.20891;Pig.21247
GO:1990830	e	cellular response to leukemia inhibitory factor	27/4757	76/21660	0.00766	1	biological_process	MSTRG.25389;MSTRG.31613;MSTRG.33338;MSTRG.43551;Pig.01438;Pig.02610;Pig.03078;Pig.04512;Pig.04896;Pig.04897;Pig.05891;Pig.05992;Pig.06122;Pig.07425;Pig.09148;Pig.09397;Pig.11524;Pig.11538;Pig.11676;Pig.12117;Pig.14390;Pig.14649;Pig.15454;Pig.17551;Pig.19264;Pig.20060;Pig.21645
GO:1990823	e	response to leukemia inhibitory factor	27/4757	76/21660	0.00766	1	biological_process	MSTRG.25389;MSTRG.31613;MSTRG.33338;MSTRG.43551;Pig.01438;Pig.02610;Pig.03078;Pig.04512;Pig.04896;Pig.04897;Pig.05891;Pig.05992;Pig.06122;Pig.07425;Pig.09148;Pig.09397;Pig.11524;Pig.11538;Pig.11676;Pig.12117;Pig.14390;Pig.14649;Pig.15454;Pig.17551;Pig.19264;Pig.20060;Pig.21645
GO:0010717	e	regulation of epithelial to mesenchymal transition	17/4757	42/21660	0.00767	1	biological_process	MSTRG.44991;Pig.00369;Pig.02935;Pig.03030;Pig.03901;Pig.07335;Pig.08378;Pig.08560;Pig.08594;Pig.08963;Pig.10013;Pig.11154;Pig.14500;Pig.17178;Pig.18735;Pig.19393;Pig.21074
GO:0006493	e	protein O-linked glycosylation	17/4757	42/21660	0.00767	1	biological_process	Pig.01546;Pig.04325;Pig.06603;Pig.07845;Pig.08201;Pig.09906;Pig.11914;Pig.12527;Pig.12626;Pig.13667;Pig.15078;Pig.16389;Pig.17359;Pig.18306;Pig.19139;Pig.19179;Pig.19976
GO:0042733	e	embryonic digit morphogenesis	15/4757	36/21660	0.00769	1	biological_process	MSTRG.36843;Pig.00369;Pig.06451;Pig.07424;Pig.07778;Pig.08378;Pig.09362;Pig.11196;Pig.13111;Pig.13427;Pig.14075;Pig.15553;Pig.16570;Pig.17365;Pig.17366
GO:0030276	e	clathrin binding	15/4757	36/21660	0.00769	1	molecular_function	MSTRG.36227;Pig.02548;Pig.03158;Pig.03899;Pig.05267;Pig.07198;Pig.09205;Pig.09206;Pig.10529;Pig.11241;Pig.14638;Pig.17183;Pig.19872;Pig.20798;Pig.21854
GO:0009409	e	response to cold	15/4757	36/21660	0.00769	1	biological_process	MSTRG.29907;MSTRG.41594;Pig.04290;Pig.05141;Pig.07170;Pig.09833;Pig.09840;Pig.11675;Pig.12369;Pig.12870;Pig.13106;Pig.15344;Pig.18595;Pig.21436;Pig.23222
GO:0032007	e	negative regulation of TOR signaling	15/4757	36/21660	0.00769	1	biological_process	MSTRG.9469;Pig.00756;Pig.01218;Pig.03739;Pig.05772;Pig.06787;Pig.08146;Pig.08216;Pig.09237;Pig.10293;Pig.12371;Pig.12674;Pig.16092;Pig.17197;Pig.20920
GO:0003688	e	DNA replication origin binding	8/4757	15/21660	0.00772	1	molecular_function	Pig.04256;Pig.06040;Pig.09122;Pig.14491;Pig.14723;Pig.17783;Pig.18589;Pig.21053
GO:0003007	e	heart morphogenesis	8/4757	15/21660	0.00772	1	biological_process	MSTRG.44627;Pig.08560;Pig.09951;Pig.11154;Pig.11563;Pig.11965;Pig.21646;Pig.23693
GO:0070570	e	regulation of neuron projection regeneration	8/4757	15/21660	0.00772	1	biological_process	Pig.03415;Pig.04275;Pig.04917;Pig.06860;Pig.12067;Pig.14121;Pig.14834;Pig.18619
GO:1900120	e	regulation of receptor binding	8/4757	15/21660	0.00772	1	biological_process	MSTRG.17387;Pig.02243;Pig.04275;Pig.07278;Pig.08403;Pig.10028;Pig.10504;Pig.20050
GO:0031690	e	adrenergic receptor binding	8/4757	15/21660	0.00772	1	molecular_function	MSTRG.39950;Pig.02269;Pig.04179;Pig.05141;Pig.12464;Pig.19170;Pig.21550;Pig.23222
GO:0060485	e	mesenchyme development	13/4757	30/21660	0.00778	1	biological_process	Pig.00578;Pig.02269;Pig.03539;Pig.05214;Pig.05406;Pig.05407;Pig.08164;Pig.08378;Pig.09306;Pig.09362;Pig.10254;Pig.17990;Pig.20044
GO:0030308	e	negative regulation of cell growth	39/4757	121/21660	0.0081	1	biological_process	MSTRG.42408;MSTRG.5192;Pig.00325;Pig.00331;Pig.00332;Pig.02946;Pig.03303;Pig.04013;Pig.04896;Pig.05786;Pig.05976;Pig.06281;Pig.07288;Pig.08249;Pig.08378;Pig.09431;Pig.10254;Pig.10504;Pig.11154;Pig.11523;Pig.12369;Pig.12371;Pig.12463;Pig.13524;Pig.14484;Pig.14737;Pig.15790;Pig.15835;Pig.15836;Pig.15840;Pig.15844;Pig.16092;Pig.17007;Pig.17178;Pig.17551;Pig.19205;Pig.19544;Pig.20510;Pig.21491
GO:1902668	e	negative regulation of axon guidance	9/4757	18/21660	0.00813	1	biological_process	Pig.00325;Pig.00331;Pig.00332;Pig.07288;Pig.09431;Pig.11523;Pig.15790;Pig.15840;Pig.15844
GO:0007223	e	Wnt signaling pathway, calcium modulating pathway	9/4757	18/21660	0.00813	1	biological_process	MSTRG.25389;Pig.07778;Pig.10254;Pig.11676;Pig.12036;Pig.14288;Pig.14394;Pig.17177;Pig.19912
GO:0110111	e	negative regulation of animal organ morphogenesis	9/4757	18/21660	0.00813	1	biological_process	Pig.01427;Pig.03265;Pig.10013;Pig.11196;Pig.13222;Pig.15015;Pig.15498;Pig.15679;Pig.19393
GO:0004016	e	adenylate cyclase activity	9/4757	18/21660	0.00813	1	molecular_function	Pig.02179;Pig.02180;Pig.07575;Pig.07576;Pig.07577;Pig.09329;Pig.09330;Pig.09714;Pig.13821
GO:0014032	e	neural crest cell development	9/4757	18/21660	0.00813	1	biological_process	Pig.01086;Pig.03067;Pig.04909;Pig.05214;Pig.08680;Pig.09027;Pig.15498;Pig.19371;Pig.19393
GO:0048843	e	negative regulation of axon extension involved in axon guidance	9/4757	18/21660	0.00813	1	biological_process	Pig.00325;Pig.00331;Pig.00332;Pig.07288;Pig.09431;Pig.11523;Pig.15790;Pig.15840;Pig.15844
GO:0009259	e	ribonucleotide metabolic process	71/4757	244/21660	0.00814	1	biological_process	MSTRG.10199;MSTRG.14301;MSTRG.16670;MSTRG.20584;MSTRG.20797;MSTRG.23174;MSTRG.29251;MSTRG.30157;MSTRG.31024;MSTRG.35508;MSTRG.39445;MSTRG.43001;MSTRG.7393;Pig.00654;Pig.00655;Pig.01332;Pig.01769;Pig.01923;Pig.02179;Pig.02180;Pig.02181;Pig.04013;Pig.04163;Pig.04360;Pig.04946;Pig.04963;Pig.05265;Pig.06600;Pig.07575;Pig.07576;Pig.07577;Pig.08287;Pig.08291;Pig.08534;Pig.09329;Pig.09330;Pig.09502;Pig.…
GO:0000785	e	chromatin	83/4757	291/21660	0.00822	1	cellular_component	MSTRG.11893;MSTRG.17387;MSTRG.30912;MSTRG.36467;MSTRG.40095;MSTRG.4357;MSTRG.44991;MSTRG.4812;MSTRG.5192;MSTRG.5352;Pig.02269;Pig.02459;Pig.02674;Pig.03107;Pig.03125;Pig.03224;Pig.03303;Pig.03422;Pig.03565;Pig.04398;Pig.04909;Pig.05214;Pig.05696;Pig.06040;Pig.06308;Pig.06335;Pig.06398;Pig.06428;Pig.06498;Pig.07676;Pig.07685;Pig.07703;Pig.08273;Pig.08963;Pig.09305;Pig.09794;Pig.09866;Pig.10357;Pig…
GO:0080171	e	lytic vacuole organization	14/4757	32/21660	0.00839	1	biological_process	MSTRG.11588;MSTRG.25541;Pig.01857;Pig.03430;Pig.07166;Pig.08462;Pig.08925;Pig.10515;Pig.12217;Pig.14991;Pig.15523;Pig.16324;Pig.19041;Pig.21409
GO:0007040	e	lysosome organization	14/4757	32/21660	0.00839	1	biological_process	MSTRG.11588;MSTRG.25541;Pig.01857;Pig.03430;Pig.07166;Pig.08462;Pig.08925;Pig.10515;Pig.12217;Pig.14991;Pig.15523;Pig.16324;Pig.19041;Pig.21409
GO:0007052	e	mitotic spindle organization	19/4757	49/21660	0.00842	1	biological_process	MSTRG.19651;MSTRG.42587;Pig.01655;Pig.03152;Pig.04144;Pig.04486;Pig.07425;Pig.08162;Pig.08922;Pig.12077;Pig.12221;Pig.12677;Pig.15799;Pig.16028;Pig.17321;Pig.17785;Pig.19050;Pig.19051;Pig.23178
GO:0016239	e	positive regulation of macroautophagy	19/4757	49/21660	0.00842	1	biological_process	MSTRG.14611;Pig.00756;Pig.01755;Pig.03224;Pig.03684;Pig.04100;Pig.05045;Pig.05612;Pig.07877;Pig.08146;Pig.08572;Pig.09081;Pig.10220;Pig.10255;Pig.14437;Pig.14472;Pig.14580;Pig.19371;Pig.19561
GO:0071230	e	cellular response to amino acid stimulus	19/4757	49/21660	0.00842	1	biological_process	MSTRG.24540;MSTRG.25541;MSTRG.33300;MSTRG.37007;Pig.00099;Pig.00422;Pig.00732;Pig.00756;Pig.00825;Pig.04167;Pig.05772;Pig.08146;Pig.08178;Pig.08560;Pig.09237;Pig.11928;Pig.12156;Pig.14500;Pig.16092
GO:0032535	e	regulation of cellular component size	58/4757	193/21660	0.00858	1	biological_process	MSTRG.11769;MSTRG.36227;MSTRG.41711;MSTRG.43256;MSTRG.7356;MSTRG.8216;MSTRG.9020;Pig.00389;Pig.02293;Pig.03122;Pig.03534;Pig.03739;Pig.04293;Pig.05113;Pig.05713;Pig.06349;Pig.06725;Pig.06814;Pig.07070;Pig.07166;Pig.07198;Pig.07620;Pig.08560;Pig.08925;Pig.08934;Pig.09084;Pig.09203;Pig.09204;Pig.09381;Pig.09582;Pig.09893;Pig.10552;Pig.10587;Pig.11361;Pig.13435;Pig.13671;Pig.14238;Pig.14272;Pig.1493…
GO:0006163	e	purine nucleotide metabolic process	72/4757	248/21660	0.00859	1	biological_process	MSTRG.10199;MSTRG.14301;MSTRG.16670;MSTRG.20584;MSTRG.20797;MSTRG.23174;MSTRG.29251;MSTRG.30157;MSTRG.31024;MSTRG.35508;MSTRG.39445;MSTRG.43001;MSTRG.7393;Pig.00654;Pig.00655;Pig.01332;Pig.01769;Pig.01923;Pig.02179;Pig.02180;Pig.02181;Pig.04013;Pig.04163;Pig.04360;Pig.04946;Pig.05265;Pig.05882;Pig.06600;Pig.07575;Pig.07576;Pig.07577;Pig.08287;Pig.08291;Pig.08534;Pig.09329;Pig.09330;Pig.09502;Pig.…
GO:0014706	e	striated muscle tissue development	25/4757	70/21660	0.00859	1	biological_process	MSTRG.24397;MSTRG.42560;Pig.00325;Pig.00383;Pig.00780;Pig.01438;Pig.03204;Pig.03312;Pig.03538;Pig.05406;Pig.09386;Pig.10013;Pig.10645;Pig.11167;Pig.11196;Pig.12984;Pig.13363;Pig.15866;Pig.16015;Pig.17286;Pig.18018;Pig.18073;Pig.18180;Pig.20920;Pig.22405
GO:0022411	e	cellular component disassembly	52/4757	169/21660	0.00868	1	biological_process	MSTRG.31373;MSTRG.37477;MSTRG.40095;MSTRG.5192;Pig.00253;Pig.00750;Pig.02822;Pig.03152;Pig.03224;Pig.04290;Pig.04909;Pig.05267;Pig.05673;Pig.05696;Pig.05828;Pig.06428;Pig.07389;Pig.07555;Pig.07607;Pig.07616;Pig.08555;Pig.09478;Pig.09525;Pig.10255;Pig.11410;Pig.11879;Pig.12080;Pig.12829;Pig.13645;Pig.13659;Pig.14121;Pig.14171;Pig.14580;Pig.14687;Pig.15928;Pig.16032;Pig.16401;Pig.16435;Pig.16562;Pi…
GO:0098780	e	response to mitochondrial depolarisation	11/4757	23/21660	0.0087	1	biological_process	MSTRG.11588;MSTRG.28861;Pig.03224;Pig.08572;Pig.09081;Pig.10515;Pig.11524;Pig.16401;Pig.19041;Pig.19561;Pig.21239
GO:0048701	e	embryonic cranial skeleton morphogenesis	11/4757	23/21660	0.0087	1	biological_process	MSTRG.39950;Pig.00369;Pig.01501;Pig.03422;Pig.04917;Pig.05406;Pig.05407;Pig.08963;Pig.09770;Pig.10473;Pig.13019
GO:0007044	e	cell-substrate junction assembly	11/4757	23/21660	0.0087	1	biological_process	MSTRG.970;Pig.03434;Pig.03919;Pig.05714;Pig.06860;Pig.07704;Pig.08765;Pig.13892;Pig.16435;Pig.18327;Pig.20200
GO:0150115	e	cell-substrate junction organization	11/4757	23/21660	0.0087	1	biological_process	MSTRG.970;Pig.03434;Pig.03919;Pig.05714;Pig.06860;Pig.07704;Pig.08765;Pig.13892;Pig.16435;Pig.18327;Pig.20200
GO:0031110	e	regulation of microtubule polymerization or depolymerization	21/4757	56/21660	0.00875	1	biological_process	MSTRG.11563;Pig.03152;Pig.04868;Pig.05713;Pig.05786;Pig.06013;Pig.06361;Pig.07189;Pig.08831;Pig.10533;Pig.11239;Pig.11908;Pig.12137;Pig.12850;Pig.12899;Pig.13747;Pig.15636;Pig.16026;Pig.17155;Pig.18339;Pig.19249
GO:0099023	e	vesicle tethering complex	21/4757	56/21660	0.00875	1	cellular_component	Pig.01291;Pig.02997;Pig.04876;Pig.06841;Pig.06844;Pig.09478;Pig.10710;Pig.13438;Pig.14991;Pig.15943;Pig.16324;Pig.16562;Pig.16762;Pig.17329;Pig.17680;Pig.18296;Pig.18630;Pig.18809;Pig.19181;Pig.19390;Pig.21821
GO:0003924	e	GTPase activity	88/4757	312/21660	0.00878	1	molecular_function	MSTRG.12911;MSTRG.16794;MSTRG.2332;MSTRG.29982;MSTRG.30839;MSTRG.31613;MSTRG.39950;MSTRG.4945;MSTRG.7071;MSTRG.7099;Pig.00320;Pig.00485;Pig.00825;Pig.00943;Pig.01167;Pig.01340;Pig.01749;Pig.02562;Pig.02927;Pig.03130;Pig.03204;Pig.03684;Pig.03691;Pig.04735;Pig.05284;Pig.05436;Pig.05715;Pig.05866;Pig.06033;Pig.06346;Pig.06451;Pig.06729;Pig.07592;Pig.07594;Pig.07731;Pig.08287;Pig.08359;Pig.08572;Pig…
GO:0005520	e	insulin-like growth factor binding	12/4757	27/21660	0.00886	1	molecular_function	MSTRG.22575;MSTRG.22576;Pig.02685;Pig.06712;Pig.07005;Pig.12080;Pig.13328;Pig.14208;Pig.16374;Pig.16592;Pig.19172;Pig.21439
GO:0045747	e	positive regulation of Notch signaling pathway	12/4757	27/21660	0.00886	1	biological_process	MSTRG.28565;Pig.01052;Pig.04849;Pig.05078;Pig.08680;Pig.09035;Pig.10736;Pig.11154;Pig.11563;Pig.11576;Pig.14675;Pig.17359
GO:0031111	e	negative regulation of microtubule polymerization or depolymerization	12/4757	27/21660	0.00886	1	biological_process	MSTRG.11563;Pig.03152;Pig.05713;Pig.05786;Pig.06013;Pig.10533;Pig.11239;Pig.11908;Pig.12137;Pig.13747;Pig.16026;Pig.17155
GO:1903146	e	regulation of autophagy of mitochondrion	12/4757	27/21660	0.00886	1	biological_process	MSTRG.11588;Pig.03224;Pig.05612;Pig.07555;Pig.08572;Pig.09081;Pig.10515;Pig.11524;Pig.13739;Pig.17284;Pig.17386;Pig.19561
GO:0097517	e	contractile actin filament bundle	17/4757	43/21660	0.00891	1	cellular_component	MSTRG.970;Pig.01946;Pig.02971;Pig.03312;Pig.03594;Pig.08359;Pig.08609;Pig.09159;Pig.09183;Pig.09804;Pig.10889;Pig.11979;Pig.12416;Pig.17054;Pig.20267;Pig.20849;Pig.22223
GO:0001725	e	stress fiber	17/4757	43/21660	0.00891	1	cellular_component	MSTRG.970;Pig.01946;Pig.02971;Pig.03312;Pig.03594;Pig.08359;Pig.08609;Pig.09159;Pig.09183;Pig.09804;Pig.10889;Pig.11979;Pig.12416;Pig.17054;Pig.20267;Pig.20849;Pig.22223
GO:0030834	e	regulation of actin filament depolymerization	17/4757	43/21660	0.00891	1	biological_process	MSTRG.11769;MSTRG.43256;MSTRG.7356;MSTRG.8216;Pig.00389;Pig.02293;Pig.04293;Pig.05113;Pig.05713;Pig.07620;Pig.09381;Pig.09582;Pig.09893;Pig.15426;Pig.15955;Pig.18329;Pig.20233
GO:0045732	e	positive regulation of protein catabolic process	46/4757	147/21660	0.00899	1	biological_process	MSTRG.11588;MSTRG.31373;MSTRG.33563;MSTRG.41711;MSTRG.9364;Pig.01153;Pig.02216;Pig.02269;Pig.02733;Pig.03033;Pig.03314;Pig.03456;Pig.04275;Pig.04476;Pig.04896;Pig.05390;Pig.06281;Pig.07126;Pig.07127;Pig.07535;Pig.09081;Pig.10515;Pig.11765;Pig.11952;Pig.12010;Pig.12323;Pig.12378;Pig.14366;Pig.14452;Pig.14687;Pig.14752;Pig.15937;Pig.17033;Pig.17284;Pig.18050;Pig.18437;Pig.18618;Pig.18717;Pig.20584;…
GO:0007178	e	transmembrane receptor protein serine/threonine kinase signaling pathway	35/4757	106/21660	0.00916	1	biological_process	MSTRG.18422;MSTRG.24540;MSTRG.37007;MSTRG.970;Pig.00253;Pig.00422;Pig.01732;Pig.03422;Pig.03472;Pig.04275;Pig.05214;Pig.06325;Pig.07374;Pig.07778;Pig.08493;Pig.08963;Pig.09081;Pig.10013;Pig.10250;Pig.11154;Pig.11923;Pig.11930;Pig.12486;Pig.13106;Pig.13363;Pig.13397;Pig.14212;Pig.15690;Pig.16201;Pig.17551;Pig.18735;Pig.19371;Pig.19388;Pig.21491;Pig.21646
GO:0050770	e	regulation of axonogenesis	35/4757	106/21660	0.00916	1	biological_process	MSTRG.35241;Pig.00325;Pig.00331;Pig.00332;Pig.01912;Pig.03198;Pig.03415;Pig.04349;Pig.05183;Pig.05184;Pig.05610;Pig.05623;Pig.06860;Pig.07288;Pig.08249;Pig.08934;Pig.09226;Pig.09431;Pig.11523;Pig.12371;Pig.12829;Pig.13892;Pig.14121;Pig.14406;Pig.15790;Pig.15840;Pig.15844;Pig.16201;Pig.17184;Pig.18075;Pig.19029;Pig.19585;Pig.20714;Pig.21456;Pig.22223
GO:0033157	e	regulation of intracellular protein transport	49/4757	159/21660	0.00918	1	biological_process	MSTRG.10736;MSTRG.29120;MSTRG.29975;MSTRG.29976;MSTRG.30168;MSTRG.32304;MSTRG.42587;Pig.00732;Pig.01317;Pig.01383;Pig.01460;Pig.01755;Pig.02216;Pig.03131;Pig.03224;Pig.05268;Pig.05612;Pig.06349;Pig.06428;Pig.07437;Pig.07578;Pig.08080;Pig.09035;Pig.09039;Pig.09696;Pig.09826;Pig.10730;Pig.11199;Pig.12585;Pig.12586;Pig.12658;Pig.12982;Pig.13349;Pig.13629;Pig.13739;Pig.14266;Pig.14986;Pig.15553;Pig.1…
GO:0060548	e	negative regulation of cell death	158/4757	599/21660	0.00922	1	biological_process	MSTRG.10736;MSTRG.11588;MSTRG.19912;MSTRG.30131;MSTRG.30839;MSTRG.34906;MSTRG.35022;MSTRG.35241;MSTRG.42587;MSTRG.44779;MSTRG.8403;MSTRG.9528;Pig.00369;Pig.00499;Pig.00998;Pig.01014;Pig.01288;Pig.01310;Pig.01317;Pig.01362;Pig.01568;Pig.01965;Pig.01994;Pig.02371;Pig.02749;Pig.02926;Pig.02946;Pig.03131;Pig.03224;Pig.03372;Pig.03422;Pig.03456;Pig.03575;Pig.03986;Pig.04112;Pig.04512;Pig.04909;Pig.049…
GO:0006464	e	cellular protein modification process	404/4757	1646/21660	0.00927	1	biological_process	MSTRG.10020;MSTRG.11105;MSTRG.13405;MSTRG.14611;MSTRG.14951;MSTRG.15536;MSTRG.15767;MSTRG.17387;MSTRG.18689;MSTRG.19018;MSTRG.19912;MSTRG.22070;MSTRG.29975;MSTRG.29976;MSTRG.30912;MSTRG.31373;MSTRG.33338;MSTRG.33563;MSTRG.35947;MSTRG.36467;MSTRG.36944;MSTRG.37007;MSTRG.39219;MSTRG.39435;MSTRG.400;MSTRG.40931;MSTRG.44146;MSTRG.44991;MSTRG.4812;MSTRG.5583;MSTRG.7309;MSTRG.7356;MSTRG.8216;MSTRG.9364…
GO:0036211	e	protein modification process	404/4757	1646/21660	0.00927	1	biological_process	MSTRG.10020;MSTRG.11105;MSTRG.13405;MSTRG.14611;MSTRG.14951;MSTRG.15536;MSTRG.15767;MSTRG.17387;MSTRG.18689;MSTRG.19018;MSTRG.19912;MSTRG.22070;MSTRG.29975;MSTRG.29976;MSTRG.30912;MSTRG.31373;MSTRG.33338;MSTRG.33563;MSTRG.35947;MSTRG.36467;MSTRG.36944;MSTRG.37007;MSTRG.39219;MSTRG.39435;MSTRG.400;MSTRG.40931;MSTRG.44146;MSTRG.44991;MSTRG.4812;MSTRG.5583;MSTRG.7309;MSTRG.7356;MSTRG.8216;MSTRG.9364…
GO:0030838	e	positive regulation of actin filament polymerization	25/4757	71/21660	0.00953	1	biological_process	MSTRG.36227;MSTRG.43256;MSTRG.9020;Pig.00389;Pig.06725;Pig.06814;Pig.08560;Pig.08934;Pig.09084;Pig.09203;Pig.09204;Pig.10587;Pig.11361;Pig.13435;Pig.13671;Pig.14930;Pig.15426;Pig.15866;Pig.16015;Pig.16562;Pig.16595;Pig.17035;Pig.19232;Pig.19387;Pig.20438
GO:0044839	e	cell cycle G2/M phase transition	19/4757	50/21660	0.00958	1	biological_process	MSTRG.19651;MSTRG.7099;Pig.00445;Pig.06428;Pig.09500;Pig.09554;Pig.11409;Pig.12036;Pig.16217;Pig.16349;Pig.16371;Pig.16568;Pig.17007;Pig.17177;Pig.17666;Pig.19050;Pig.19051;Pig.21433;Pig.23214
GO:0001938	e	positive regulation of endothelial cell proliferation	19/4757	50/21660	0.00958	1	biological_process	MSTRG.26918;MSTRG.35241;Pig.01014;Pig.01379;Pig.01702;Pig.02487;Pig.05027;Pig.05991;Pig.06031;Pig.07406;Pig.07676;Pig.08048;Pig.09203;Pig.09204;Pig.16829;Pig.19060;Pig.19139;Pig.21104;Pig.21491
GO:0060070	e	canonical Wnt signaling pathway	19/4757	50/21660	0.00958	1	biological_process	MSTRG.24120;MSTRG.25389;Pig.01911;Pig.04220;Pig.04896;Pig.06498;Pig.08378;Pig.09376;Pig.09377;Pig.10254;Pig.11676;Pig.12371;Pig.12449;Pig.12986;Pig.13247;Pig.15015;Pig.20084;Pig.21247;Pig.21596
GO:0072074	e	kidney mesenchyme development	4/4757	5/21660	0.00958	1	biological_process	Pig.00578;Pig.05406;Pig.05407;Pig.09362
GO:0070291	e	N-acylethanolamine metabolic process	4/4757	5/21660	0.00958	1	biological_process	MSTRG.24210;Pig.00308;Pig.11182;Pig.11630
GO:0008093	e	cytoskeletal anchor activity	4/4757	5/21660	0.00958	1	molecular_function	Pig.05786;Pig.11239;Pig.13435;Pig.17935
GO:0043654	e	recognition of apoptotic cell	4/4757	5/21660	0.00958	1	biological_process	Pig.07226;Pig.10568;Pig.12393;Pig.20729
GO:1904748	e	regulation of apoptotic process involved in development	4/4757	5/21660	0.00958	1	biological_process	Pig.10013;Pig.13068;Pig.15498;Pig.19393
GO:0038092	e	nodal signaling pathway	4/4757	5/21660	0.00958	1	biological_process	Pig.00253;Pig.05214;Pig.07374;Pig.08963
GO:0044854	e	plasma membrane raft assembly	4/4757	5/21660	0.00958	1	biological_process	Pig.01378;Pig.01379;Pig.11410;Pig.14027
GO:0044857	e	plasma membrane raft organization	4/4757	5/21660	0.00958	1	biological_process	Pig.01378;Pig.01379;Pig.11410;Pig.14027
GO:1902412	e	regulation of mitotic cytokinesis	4/4757	5/21660	0.00958	1	biological_process	Pig.04144;Pig.04868;Pig.19950;Pig.20480
GO:0048251	e	elastic fiber assembly	4/4757	5/21660	0.00958	1	biological_process	MSTRG.9762;Pig.07278;Pig.19208;Pig.23587
GO:0005964	e	phosphorylase kinase complex	4/4757	5/21660	0.00958	1	cellular_component	MSTRG.10020;Pig.10436;Pig.13685;Pig.13714
GO:1902337	e	regulation of apoptotic process involved in morphogenesis	4/4757	5/21660	0.00958	1	biological_process	Pig.10013;Pig.13068;Pig.15498;Pig.19393
GO:1903055	e	positive regulation of extracellular matrix organization	4/4757	5/21660	0.00958	1	biological_process	Pig.06363;Pig.07335;Pig.08594;Pig.20267
GO:0003094	e	glomerular filtration	4/4757	5/21660	0.00958	1	biological_process	Pig.02250;Pig.06855;Pig.07070;Pig.14408
GO:0003872	e	6-phosphofructokinase activity	4/4757	5/21660	0.00958	1	molecular_function	MSTRG.14301;Pig.15120;Pig.22056;Pig.22057
GO:1901569	e	fatty acid derivative catabolic process	4/4757	5/21660	0.00958	1	biological_process	MSTRG.38604;Pig.01244;Pig.11445;Pig.18051
GO:0043569	e	negative regulation of insulin-like growth factor receptor signaling pathway	4/4757	5/21660	0.00958	1	biological_process	Pig.03401;Pig.13363;Pig.14208;Pig.22405
GO:1904177	e	regulation of adipose tissue development	4/4757	5/21660	0.00958	1	biological_process	Pig.11708;Pig.16162;Pig.19122;Pig.22584
GO:0019800	e	peptide cross-linking via chondroitin 4-sulfate glycosaminoglycan	4/4757	5/21660	0.00958	1	biological_process	MSTRG.14611;Pig.00998;Pig.04100;Pig.15454
GO:0045602	e	negative regulation of endothelial cell differentiation	4/4757	5/21660	0.00958	1	biological_process	Pig.08680;Pig.13308;Pig.19002;Pig.21491
GO:0034351	e	negative regulation of glial cell apoptotic process	4/4757	5/21660	0.00958	1	biological_process	Pig.05413;Pig.08048;Pig.14675;Pig.22261
GO:0044352	e	pinosome	4/4757	5/21660	0.00958	1	cellular_component	Pig.07189;Pig.09770;Pig.13106;Pig.15426
GO:0044354	e	macropinosome	4/4757	5/21660	0.00958	1	cellular_component	Pig.07189;Pig.09770;Pig.13106;Pig.15426
GO:1904776	e	regulation of protein localization to cell cortex	4/4757	5/21660	0.00958	1	biological_process	Pig.00320;Pig.01655;Pig.12899;Pig.21433
GO:0090270	e	regulation of fibroblast growth factor production	4/4757	5/21660	0.00958	1	biological_process	Pig.02190;Pig.07335;Pig.10254;Pig.11919
GO:0004691	e	cAMP-dependent protein kinase activity	4/4757	5/21660	0.00958	1	molecular_function	MSTRG.20313;Pig.04284;Pig.07587;Pig.21630
GO:0009931	e	calcium-dependent protein serine/threonine kinase activity	4/4757	5/21660	0.00958	1	molecular_function	Pig.05870;Pig.12615;Pig.15824;Pig.19912
GO:0047391	e	alkylglycerophosphoethanolamine phosphodiesterase activity	4/4757	5/21660	0.00958	1	molecular_function	MSTRG.16794;MSTRG.39950;Pig.06451;Pig.14905
GO:0015960	e	diadenosine polyphosphate biosynthetic process	4/4757	5/21660	0.00958	1	biological_process	MSTRG.18688;MSTRG.18689;Pig.07075;Pig.15707
GO:0015966	e	diadenosine tetraphosphate biosynthetic process	4/4757	5/21660	0.00958	1	biological_process	MSTRG.18688;MSTRG.18689;Pig.07075;Pig.15707
GO:0015965	e	diadenosine tetraphosphate metabolic process	4/4757	5/21660	0.00958	1	biological_process	MSTRG.18688;MSTRG.18689;Pig.07075;Pig.15707
GO:0001527	e	microfibril	4/4757	5/21660	0.00958	1	cellular_component	Pig.08626;Pig.12399;Pig.13298;Pig.17389
GO:0008179	e	adenylate cyclase binding	4/4757	5/21660	0.00958	1	molecular_function	Pig.02179;Pig.02180;Pig.12036;Pig.17177
GO:0008217	e	regulation of blood pressure	28/4757	81/21660	0.00991	1	biological_process	MSTRG.24540;MSTRG.31383;MSTRG.39950;MSTRG.41235;Pig.00205;Pig.00422;Pig.00679;Pig.01086;Pig.03422;Pig.04162;Pig.05141;Pig.09326;Pig.10643;Pig.11814;Pig.12984;Pig.13644;Pig.14408;Pig.14675;Pig.14691;Pig.15866;Pig.15915;Pig.18057;Pig.19045;Pig.19142;Pig.20885;Pig.21491;Pig.22781;Pig.23222
GO:0010977	e	negative regulation of neuron projection development	28/4757	81/21660	0.00991	1	biological_process	MSTRG.26878;Pig.00325;Pig.00331;Pig.00332;Pig.03198;Pig.04179;Pig.04275;Pig.05737;Pig.06860;Pig.07288;Pig.08249;Pig.08718;Pig.09431;Pig.11523;Pig.12000;Pig.12067;Pig.13341;Pig.13697;Pig.14121;Pig.14545;Pig.15790;Pig.15840;Pig.15844;Pig.15866;Pig.17585;Pig.17744;Pig.18075;Pig.19368
GO:0009889	e	regulation of biosynthetic process	622/4757	2598/21660	0.00998	1	biological_process	MSTRG.11530;MSTRG.11563;MSTRG.11588;MSTRG.11755;MSTRG.13100;MSTRG.13161;MSTRG.13535;MSTRG.14611;MSTRG.17387;MSTRG.17860;MSTRG.18567;MSTRG.18689;MSTRG.19912;MSTRG.21023;MSTRG.22070;MSTRG.23174;MSTRG.23599;MSTRG.24120;MSTRG.24397;MSTRG.25157;MSTRG.25389;MSTRG.25868;MSTRG.26878;MSTRG.26972;MSTRG.27826;MSTRG.283;MSTRG.28543;MSTRG.28861;MSTRG.29900;MSTRG.29907;MSTRG.30131;MSTRG.30168;MSTRG.31295;MSTRG…
GO:0043086	e	negative regulation of catalytic activity	95/4757	341/21660	0.01	1	biological_process	MSTRG.11588;MSTRG.25783;MSTRG.28282;MSTRG.29860;MSTRG.30839;MSTRG.31888;MSTRG.36227;Pig.00286;Pig.01018;Pig.01378;Pig.01460;Pig.01475;Pig.02060;Pig.02190;Pig.02323;Pig.02450;Pig.02639;Pig.02906;Pig.03131;Pig.03140;Pig.03198;Pig.03228;Pig.03360;Pig.03541;Pig.03739;Pig.03901;Pig.04291;Pig.04353;Pig.04512;Pig.04829;Pig.05367;Pig.05547;Pig.05780;Pig.05824;Pig.06040;Pig.06301;Pig.06335;Pig.06451;Pig.0…
GO:0051015	e	actin filament binding	50/4757	163/21660	0.01	1	molecular_function	MSTRG.11282;MSTRG.11769;MSTRG.12783;MSTRG.15463;MSTRG.283;MSTRG.35001;MSTRG.36227;MSTRG.42587;MSTRG.43256;MSTRG.9020;MSTRG.970;MSTRG.9762;Pig.00389;Pig.01823;Pig.02233;Pig.02250;Pig.02284;Pig.03434;Pig.03865;Pig.03919;Pig.04293;Pig.04845;Pig.05113;Pig.05824;Pig.06361;Pig.06814;Pig.06970;Pig.07198;Pig.07620;Pig.08131;Pig.08767;Pig.09084;Pig.09205;Pig.09381;Pig.09804;Pig.11239;Pig.12547;Pig.14128;P…
GO:2000027	e	regulation of animal organ morphogenesis	41/4757	129/21660	0.0101	1	biological_process	MSTRG.19912;MSTRG.25389;Pig.00325;Pig.00369;Pig.00666;Pig.01014;Pig.01018;Pig.01317;Pig.01427;Pig.03204;Pig.03265;Pig.04077;Pig.04476;Pig.04896;Pig.05214;Pig.05390;Pig.05406;Pig.05407;Pig.06498;Pig.07778;Pig.08378;Pig.09081;Pig.09306;Pig.09794;Pig.10013;Pig.10254;Pig.11196;Pig.11676;Pig.13068;Pig.13222;Pig.13427;Pig.14408;Pig.14834;Pig.15015;Pig.15498;Pig.15679;Pig.16420;Pig.16746;Pig.19393;Pig.2…
GO:0006101	e	citrate metabolic process	6/4757	10/21660	0.0103	1	biological_process	MSTRG.13346;MSTRG.13347;MSTRG.26972;MSTRG.30157;Pig.05052;Pig.17279
GO:0090136	e	epithelial cell-cell adhesion	6/4757	10/21660	0.0103	1	biological_process	MSTRG.30168;MSTRG.35001;Pig.00780;Pig.02487;Pig.03360;Pig.06728
GO:0008015	e	blood circulation	6/4757	10/21660	0.0103	1	biological_process	MSTRG.24397;MSTRG.24836;Pig.00383;Pig.04163;Pig.06998;Pig.14238
GO:0042773	e	ATP synthesis coupled electron transport	6/4757	10/21660	0.0103	1	biological_process	MSTRG.11389;Pig.04996;Pig.07516;Pig.17717;Pig.18073;Pig.20858
GO:0005869	e	dynactin complex	6/4757	10/21660	0.0103	1	cellular_component	MSTRG.13455;Pig.09434;Pig.16349;Pig.17240;Pig.19916;Pig.23214
GO:0042308	e	negative regulation of protein import into nucleus	6/4757	10/21660	0.0103	1	biological_process	MSTRG.32304;Pig.01383;Pig.01460;Pig.07437;Pig.10730;Pig.13349
GO:0006654	e	phosphatidic acid biosynthetic process	6/4757	10/21660	0.0103	1	biological_process	MSTRG.21692;MSTRG.21693;Pig.01755;Pig.11294;Pig.11479;Pig.18665
GO:0004653	e	polypeptide N-acetylgalactosaminyltransferase activity	6/4757	10/21660	0.0103	1	molecular_function	Pig.00256;Pig.04325;Pig.09906;Pig.12527;Pig.13667;Pig.19179
GO:0046473	e	phosphatidic acid metabolic process	6/4757	10/21660	0.0103	1	biological_process	MSTRG.21692;MSTRG.21693;Pig.01755;Pig.11294;Pig.11479;Pig.18665
GO:1904590	e	negative regulation of protein import	6/4757	10/21660	0.0103	1	biological_process	MSTRG.32304;Pig.01383;Pig.01460;Pig.07437;Pig.10730;Pig.13349
GO:0061700	e	GATOR2 complex	6/4757	10/21660	0.0103	1	cellular_component	Pig.00756;Pig.05772;Pig.08146;Pig.12674;Pig.15719;Pig.21124
GO:0008443	e	phosphofructokinase activity	6/4757	10/21660	0.0103	1	molecular_function	MSTRG.14301;MSTRG.26595;Pig.15120;Pig.17653;Pig.22056;Pig.22057
GO:0007041	e	lysosomal transport	26/4757	74/21660	0.0105	1	biological_process	MSTRG.34906;MSTRG.36227;Pig.00485;Pig.02269;Pig.03224;Pig.03684;Pig.05045;Pig.06814;Pig.08890;Pig.09123;Pig.09478;Pig.10710;Pig.12217;Pig.12269;Pig.12343;Pig.13438;Pig.14707;Pig.14991;Pig.15457;Pig.16324;Pig.17329;Pig.17680;Pig.18618;Pig.18630;Pig.21409;Pig.23911
GO:0008050	e	female courtship behavior	3/4757	3/21660	0.0106	1	biological_process	MSTRG.29907;Pig.13222;Pig.18595
GO:0019427	e	acetyl-CoA biosynthetic process from acetate	3/4757	3/21660	0.0106	1	biological_process	MSTRG.39445;Pig.09514;Pig.11874
GO:1901910	e	adenosine 5'-(hexahydrogen pentaphosphate) metabolic process	3/4757	3/21660	0.0106	1	biological_process	Pig.09798;Pig.09800;Pig.17306
GO:0046543	e	development of secondary female sexual characteristics	3/4757	3/21660	0.0106	1	biological_process	MSTRG.30131;Pig.19060;Pig.19061
GO:0021502	e	neural fold elevation formation	3/4757	3/21660	0.0106	1	biological_process	Pig.10013;Pig.13363;Pig.22405
GO:0031752	e	D5 dopamine receptor binding	3/4757	3/21660	0.0106	1	molecular_function	MSTRG.29860;Pig.17365;Pig.17366
GO:0061304	e	retinal blood vessel morphogenesis	3/4757	3/21660	0.0106	1	biological_process	MSTRG.25389;Pig.06728;Pig.11676
GO:0043208	e	glycosphingolipid binding	3/4757	3/21660	0.0106	1	molecular_function	MSTRG.34906;Pig.15457;Pig.16026
GO:0072010	e	glomerular epithelium development	3/4757	3/21660	0.0106	1	biological_process	Pig.14408;Pig.15498;Pig.19393
GO:0014745	e	negative regulation of muscle adaptation	3/4757	3/21660	0.0106	1	biological_process	Pig.03422;Pig.10539;Pig.14208
GO:0071455	e	cellular response to hyperoxia	3/4757	3/21660	0.0106	1	biological_process	MSTRG.31373;Pig.03456;Pig.14687
GO:0010641	e	positive regulation of platelet-derived growth factor receptor signaling pathway	3/4757	3/21660	0.0106	1	biological_process	Pig.01702;Pig.07198;Pig.09205
GO:0031585	e	regulation of inositol 1,4,5-trisphosphate-sensitive calcium-release channel activity	3/4757	3/21660	0.0106	1	biological_process	Pig.00578;Pig.02284;Pig.19081
GO:1903867	e	extraembryonic membrane development	3/4757	3/21660	0.0106	1	biological_process	Pig.10013;Pig.13363;Pig.22405
GO:0031251	e	PAN complex	3/4757	3/21660	0.0106	1	cellular_component	Pig.03511;Pig.17278;Pig.17279
GO:0003877	e	ATP adenylyltransferase activity	3/4757	3/21660	0.0106	1	molecular_function	MSTRG.18688;MSTRG.18689;Pig.15707
GO:0015961	e	diadenosine polyphosphate catabolic process	3/4757	3/21660	0.0106	1	biological_process	Pig.09798;Pig.09800;Pig.17306
GO:0098642	e	network-forming collagen trimer	3/4757	3/21660	0.0106	1	cellular_component	MSTRG.27259;Pig.08697;Pig.08698
GO:1901911	e	adenosine 5'-(hexahydrogen pentaphosphate) catabolic process	3/4757	3/21660	0.0106	1	biological_process	Pig.09798;Pig.09800;Pig.17306
GO:0004739	e	pyruvate dehydrogenase (acetyl-transferring) activity	3/4757	3/21660	0.0106	1	molecular_function	MSTRG.31024;Pig.01769;Pig.10892
GO:0030020	e	extracellular matrix structural constituent conferring tensile strength	3/4757	3/21660	0.0106	1	molecular_function	MSTRG.33300;MSTRG.37743;Pig.02941
GO:0006848	e	pyruvate transport	3/4757	3/21660	0.0106	1	biological_process	Pig.04946;Pig.14649;Pig.16094
GO:0061817	e	endoplasmic reticulum-plasma membrane tethering	3/4757	3/21660	0.0106	1	biological_process	MSTRG.31613;Pig.06090;Pig.17288
GO:0005944	e	phosphatidylinositol 3-kinase complex, class IB	3/4757	3/21660	0.0106	1	cellular_component	Pig.00287;Pig.18835;Pig.18836
GO:0090315	e	negative regulation of protein targeting to membrane	3/4757	3/21660	0.0106	1	biological_process	Pig.09035;Pig.18075;Pig.18622
GO:0007619	e	courtship behavior	3/4757	3/21660	0.0106	1	biological_process	MSTRG.29907;Pig.13222;Pig.18595
GO:0055059	e	asymmetric neuroblast division	3/4757	3/21660	0.0106	1	biological_process	MSTRG.11563;Pig.10533;Pig.13553
GO:0004824	e	lysine-tRNA ligase activity	3/4757	3/21660	0.0106	1	molecular_function	MSTRG.18688;MSTRG.18689;Pig.15707
GO:1903527	e	positive regulation of membrane tubulation	3/4757	3/21660	0.0106	1	biological_process	Pig.08608;Pig.13340;Pig.13341
GO:0051011	e	microtubule minus-end binding	3/4757	3/21660	0.0106	1	molecular_function	Pig.12137;Pig.12899;Pig.18043
GO:0005587	e	collagen type IV trimer	3/4757	3/21660	0.0106	1	cellular_component	MSTRG.27259;Pig.08697;Pig.08698
GO:0005588	e	collagen type V trimer	3/4757	3/21660	0.0106	1	cellular_component	MSTRG.44627;Pig.00099;Pig.23693
GO:0000298	e	endopolyphosphatase activity	3/4757	3/21660	0.0106	1	molecular_function	Pig.09798;Pig.09800;Pig.17306
GO:1905069	e	allantois development	3/4757	3/21660	0.0106	1	biological_process	Pig.10013;Pig.13363;Pig.22405
GO:0002159	e	desmosome assembly	3/4757	3/21660	0.0106	1	biological_process	MSTRG.30168;Pig.08048;Pig.19080
GO:1904778	e	positive regulation of protein localization to cell cortex	3/4757	3/21660	0.0106	1	biological_process	Pig.00320;Pig.01655;Pig.12899
GO:0060313	e	negative regulation of blood vessel remodeling	3/4757	3/21660	0.0106	1	biological_process	Pig.05714;Pig.09518;Pig.18639
GO:0097091	e	synaptic vesicle clustering	3/4757	3/21660	0.0106	1	biological_process	Pig.06346;Pig.09859;Pig.14690
GO:0072382	e	minus-end-directed vesicle transport along microtubule	3/4757	3/21660	0.0106	1	biological_process	MSTRG.19651;Pig.22079;Pig.22181
GO:0099579	e	G protein-coupled neurotransmitter receptor activity involved in regulation of postsynaptic membrane potential	3/4757	3/21660	0.0106	1	molecular_function	Pig.05141;Pig.11378;Pig.23222
GO:0060312	e	regulation of blood vessel remodeling	3/4757	3/21660	0.0106	1	biological_process	Pig.05714;Pig.09518;Pig.18639
GO:0034431	e	bis(5'-adenosyl)-hexaphosphatase activity	3/4757	3/21660	0.0106	1	molecular_function	Pig.09798;Pig.09800;Pig.17306
GO:0034432	e	bis(5'-adenosyl)-pentaphosphatase activity	3/4757	3/21660	0.0106	1	molecular_function	Pig.09798;Pig.09800;Pig.17306
GO:0044805	e	late nucleophagy	3/4757	3/21660	0.0106	1	biological_process	MSTRG.37477;Pig.13645;Pig.14171
GO:0060842	e	arterial endothelial cell differentiation	3/4757	3/21660	0.0106	1	biological_process	Pig.01467;Pig.03986;Pig.13397
GO:0003335	e	corneocyte development	3/4757	3/21660	0.0106	1	biological_process	MSTRG.34906;Pig.10301;Pig.15457
GO:0016561	e	protein import into peroxisome matrix, translocation	3/4757	3/21660	0.0106	1	biological_process	Pig.08555;Pig.09314;Pig.13322
GO:0003987	e	acetate-CoA ligase activity	3/4757	3/21660	0.0106	1	molecular_function	MSTRG.39445;Pig.09514;Pig.11874
GO:0034036	e	purine ribonucleoside bisphosphate biosynthetic process	3/4757	3/21660	0.0106	1	biological_process	Pig.00654;Pig.00655;Pig.20353
GO:0098651	e	basement membrane collagen trimer	3/4757	3/21660	0.0106	1	cellular_component	MSTRG.27259;Pig.08697;Pig.08698
GO:1901908	e	diadenosine hexaphosphate metabolic process	3/4757	3/21660	0.0106	1	biological_process	Pig.09798;Pig.09800;Pig.17306
GO:1901909	e	diadenosine hexaphosphate catabolic process	3/4757	3/21660	0.0106	1	biological_process	Pig.09798;Pig.09800;Pig.17306
GO:1901906	e	diadenosine pentaphosphate metabolic process	3/4757	3/21660	0.0106	1	biological_process	Pig.09798;Pig.09800;Pig.17306
GO:1901907	e	diadenosine pentaphosphate catabolic process	3/4757	3/21660	0.0106	1	biological_process	Pig.09798;Pig.09800;Pig.17306
GO:0061042	e	vascular wound healing	3/4757	3/21660	0.0106	1	biological_process	Pig.00998;Pig.06855;Pig.14408
GO:0035720	e	intraciliary anterograde transport	3/4757	3/21660	0.0106	1	biological_process	Pig.07424;Pig.17795;Pig.17899
GO:0034058	e	endosomal vesicle fusion	3/4757	3/21660	0.0106	1	biological_process	Pig.10710;Pig.13438;Pig.17680
GO:0071543	e	diphosphoinositol polyphosphate metabolic process	3/4757	3/21660	0.0106	1	biological_process	Pig.09798;Pig.09800;Pig.17306
GO:0050428	e	3'-phosphoadenosine 5'-phosphosulfate biosynthetic process	3/4757	3/21660	0.0106	1	biological_process	Pig.00654;Pig.00655;Pig.20353
GO:0006430	e	lysyl-tRNA aminoacylation	3/4757	3/21660	0.0106	1	biological_process	MSTRG.18688;MSTRG.18689;Pig.15707
GO:1901475	e	pyruvate transmembrane transport	3/4757	3/21660	0.0106	1	biological_process	Pig.04946;Pig.14649;Pig.16094
GO:0005584	e	collagen type I trimer	3/4757	3/21660	0.0106	1	cellular_component	MSTRG.24540;Pig.00422;Pig.14500
GO:0008486	e	diphosphoinositol-polyphosphate diphosphatase activity	3/4757	3/21660	0.0106	1	molecular_function	Pig.09798;Pig.09800;Pig.17306
GO:2000416	e	regulation of eosinophil migration	3/4757	3/21660	0.0106	1	biological_process	Pig.01254;Pig.02225;Pig.09203
GO:0035594	e	ganglioside binding	3/4757	3/21660	0.0106	1	molecular_function	MSTRG.34906;Pig.15457;Pig.16026
GO:0035303	e	regulation of dephosphorylation	33/4757	100/21660	0.0106	1	biological_process	MSTRG.11588;MSTRG.29860;MSTRG.30839;Pig.02323;Pig.03224;Pig.03422;Pig.04291;Pig.04353;Pig.05367;Pig.06335;Pig.07406;Pig.07571;Pig.08149;Pig.09099;Pig.09313;Pig.09893;Pig.10394;Pig.10515;Pig.10545;Pig.10730;Pig.11154;Pig.11965;Pig.12010;Pig.12036;Pig.14956;Pig.15841;Pig.16885;Pig.17175;Pig.17177;Pig.18622;Pig.20370;Pig.21546;Pig.23607
GO:0050727	e	regulation of inflammatory response	57/4757	191/21660	0.0107	1	biological_process	MSTRG.18422;MSTRG.18689;MSTRG.24210;MSTRG.28543;MSTRG.28861;MSTRG.29052;MSTRG.30131;MSTRG.32304;MSTRG.33563;MSTRG.3397;MSTRG.35663;MSTRG.400;Pig.00205;Pig.00308;Pig.01254;Pig.01475;Pig.01965;Pig.03422;Pig.04216;Pig.05331;Pig.05714;Pig.06079;Pig.06277;Pig.06627;Pig.07790;Pig.09203;Pig.09968;Pig.10355;Pig.10826;Pig.11232;Pig.11814;Pig.12373;Pig.12548;Pig.12888;Pig.13106;Pig.13328;Pig.14212;Pig.1430…
GO:0010243	e	response to organonitrogen compound	120/4757	444/21660	0.0107	1	biological_process	MSTRG.11563;MSTRG.14047;MSTRG.17860;MSTRG.20797;MSTRG.24253;MSTRG.24540;MSTRG.25541;MSTRG.26878;MSTRG.28867;MSTRG.29860;MSTRG.30131;MSTRG.30168;MSTRG.31383;MSTRG.33300;MSTRG.35241;MSTRG.37007;MSTRG.39950;MSTRG.5352;MSTRG.5746;MSTRG.9364;Pig.00099;Pig.00253;Pig.00320;Pig.00322;Pig.00422;Pig.00578;Pig.00658;Pig.00732;Pig.00756;Pig.00825;Pig.01002;Pig.01046;Pig.02284;Pig.03087;Pig.03122;Pig.03123;Pi…
GO:0051222	e	positive regulation of protein transport	57/4757	192/21660	0.0111	1	biological_process	MSTRG.10736;MSTRG.22070;MSTRG.29120;MSTRG.29975;MSTRG.29976;MSTRG.30168;MSTRG.42587;Pig.00732;Pig.01254;Pig.01317;Pig.01755;Pig.02216;Pig.02340;Pig.03131;Pig.04946;Pig.05268;Pig.05286;Pig.06281;Pig.06349;Pig.07335;Pig.07578;Pig.08080;Pig.09035;Pig.09039;Pig.09696;Pig.10730;Pig.11154;Pig.11199;Pig.12585;Pig.12586;Pig.12658;Pig.12851;Pig.12982;Pig.13629;Pig.13698;Pig.13739;Pig.13806;Pig.14258;Pig.1…
GO:0010812	e	negative regulation of cell-substrate adhesion	18/4757	46/21660	0.0111	1	biological_process	MSTRG.25389;MSTRG.32304;Pig.03434;Pig.05623;Pig.05824;Pig.08680;Pig.09035;Pig.10504;Pig.10889;Pig.11199;Pig.11676;Pig.14500;Pig.14545;Pig.15866;Pig.16749;Pig.19388;Pig.20200;Pig.21491
GO:0009152	e	purine ribonucleotide biosynthetic process	39/4757	122/21660	0.0112	1	biological_process	MSTRG.23174;MSTRG.30157;MSTRG.31024;MSTRG.39445;MSTRG.7393;Pig.00654;Pig.00655;Pig.01332;Pig.01769;Pig.02179;Pig.02180;Pig.02181;Pig.04163;Pig.04946;Pig.05265;Pig.07575;Pig.07576;Pig.07577;Pig.09329;Pig.09330;Pig.09502;Pig.09514;Pig.09714;Pig.10892;Pig.11874;Pig.12676;Pig.13821;Pig.14649;Pig.15694;Pig.16190;Pig.16903;Pig.17268;Pig.17800;Pig.18026;Pig.18171;Pig.18250;Pig.19310;Pig.19885;Pig.20353
GO:0042306	e	regulation of protein import into nucleus	16/4757	40/21660	0.0113	1	biological_process	MSTRG.30168;MSTRG.32304;MSTRG.42587;Pig.01317;Pig.01383;Pig.01460;Pig.06349;Pig.07437;Pig.09696;Pig.10730;Pig.12658;Pig.13349;Pig.14266;Pig.15553;Pig.15835;Pig.19080
GO:0031532	e	actin cytoskeleton reorganization	16/4757	40/21660	0.0113	1	biological_process	MSTRG.400;MSTRG.42587;Pig.01064;Pig.01211;Pig.04349;Pig.04845;Pig.06786;Pig.09306;Pig.09684;Pig.09911;Pig.12416;Pig.14019;Pig.15866;Pig.17054;Pig.18327;Pig.19256
GO:0034763	e	negative regulation of transmembrane transport	26/4757	75/21660	0.0113	1	biological_process	MSTRG.36227;Pig.00205;Pig.00369;Pig.01473;Pig.01534;Pig.02216;Pig.02269;Pig.03198;Pig.04013;Pig.04721;Pig.04805;Pig.06559;Pig.06814;Pig.07578;Pig.08287;Pig.09039;Pig.09362;Pig.10809;Pig.11932;Pig.11965;Pig.12036;Pig.13106;Pig.14418;Pig.16162;Pig.17177;Pig.18622
GO:0017053	e	transcription repressor complex	22/4757	60/21660	0.0113	1	cellular_component	MSTRG.25157;MSTRG.28861;MSTRG.4812;Pig.00836;Pig.03865;Pig.03986;Pig.04374;Pig.05976;Pig.07093;Pig.07676;Pig.10360;Pig.10469;Pig.11538;Pig.11952;Pig.12761;Pig.13019;Pig.15553;Pig.17584;Pig.20412;Pig.21209;Pig.21239;Pig.23036
GO:0046983	e	protein dimerization activity	240/4757	946/21660	0.0114	1	molecular_function	MSTRG.10020;MSTRG.11288;MSTRG.11530;MSTRG.12964;MSTRG.14611;MSTRG.17387;MSTRG.18422;MSTRG.18689;MSTRG.25157;MSTRG.25389;MSTRG.25868;MSTRG.30131;MSTRG.30168;MSTRG.30960;MSTRG.31373;MSTRG.31383;MSTRG.34906;MSTRG.38604;MSTRG.42587;MSTRG.4357;MSTRG.9075;MSTRG.9364;MSTRG.9762;Pig.00229;Pig.00369;Pig.00578;Pig.00654;Pig.00655;Pig.00825;Pig.01244;Pig.01312;Pig.01368;Pig.01379;Pig.01438;Pig.01467;Pig.015…
GO:0070925	e	organelle assembly	93/4757	335/21660	0.0114	1	biological_process	MSTRG.11769;MSTRG.19651;MSTRG.34737;MSTRG.37477;MSTRG.42587;MSTRG.43256;MSTRG.7071;MSTRG.9762;Pig.00023;Pig.00943;Pig.01023;Pig.01857;Pig.01943;Pig.02293;Pig.03204;Pig.03312;Pig.04144;Pig.04486;Pig.04529;Pig.05045;Pig.05673;Pig.07166;Pig.07210;Pig.07212;Pig.07218;Pig.07352;Pig.07424;Pig.07425;Pig.07872;Pig.08162;Pig.08552;Pig.08703;Pig.08922;Pig.09765;Pig.09911;Pig.10352;Pig.11409;Pig.11879;Pig.1…
GO:0051216	e	cartilage development	20/4757	53/21660	0.0114	1	biological_process	MSTRG.25157;MSTRG.39950;Pig.00145;Pig.00364;Pig.01427;Pig.02243;Pig.03472;Pig.04917;Pig.09305;Pig.09576;Pig.10513;Pig.12761;Pig.13478;Pig.14500;Pig.15835;Pig.15836;Pig.15918;Pig.18588;Pig.19371;Pig.19970
GO:0007389	e	pattern specification process	69/4757	238/21660	0.0115	1	biological_process	MSTRG.24397;MSTRG.25157;MSTRG.34737;MSTRG.40095;Pig.00145;Pig.00148;Pig.00253;Pig.00325;Pig.00383;Pig.00578;Pig.01317;Pig.01467;Pig.03422;Pig.03986;Pig.04476;Pig.04875;Pig.04896;Pig.04970;Pig.05214;Pig.05286;Pig.05406;Pig.06013;Pig.06334;Pig.06458;Pig.06581;Pig.07102;Pig.07424;Pig.07724;Pig.07778;Pig.08511;Pig.08963;Pig.09362;Pig.09951;Pig.10013;Pig.10831;Pig.10913;Pig.11783;Pig.11914;Pig.12438;P…
GO:0000278	e	mitotic cell cycle	31/4757	93/21660	0.0115	1	biological_process	MSTRG.12911;MSTRG.19651;MSTRG.7099;Pig.01414;Pig.02927;Pig.05529;Pig.06117;Pig.07425;Pig.07592;Pig.07594;Pig.07968;Pig.08520;Pig.09891;Pig.10809;Pig.11409;Pig.14238;Pig.14264;Pig.14723;Pig.16786;Pig.17666;Pig.18201;Pig.18393;Pig.18589;Pig.19016;Pig.19050;Pig.19051;Pig.19585;Pig.21433;Pig.22079;Pig.22181;Pig.23037
GO:0008270	e	zinc ion binding	192/4757	744/21660	0.0116	1	molecular_function	MSTRG.13161;MSTRG.16096;MSTRG.24210;MSTRG.28282;MSTRG.29907;MSTRG.30062;MSTRG.31295;MSTRG.31383;MSTRG.33338;MSTRG.40666;MSTRG.5746;Pig.00243;Pig.00308;Pig.00418;Pig.00666;Pig.00679;Pig.01310;Pig.01457;Pig.01491;Pig.01501;Pig.01521;Pig.01522;Pig.01523;Pig.01549;Pig.01569;Pig.01823;Pig.02041;Pig.02218;Pig.02325;Pig.02422;Pig.02559;Pig.02594;Pig.02595;Pig.02634;Pig.02809;Pig.02928;Pig.03030;Pig.0314…
GO:0060348	e	bone development	12/4757	28/21660	0.0117	1	biological_process	MSTRG.39950;Pig.01427;Pig.03472;Pig.04167;Pig.04344;Pig.04529;Pig.11765;Pig.12537;Pig.13328;Pig.15679;Pig.16570;Pig.18902
GO:0090313	e	regulation of protein targeting to membrane	12/4757	28/21660	0.0117	1	biological_process	MSTRG.29120;Pig.00732;Pig.07578;Pig.09035;Pig.10730;Pig.12982;Pig.13629;Pig.14986;Pig.16162;Pig.18075;Pig.18622;Pig.18623
GO:0031113	e	regulation of microtubule polymerization	12/4757	28/21660	0.0117	1	biological_process	Pig.03152;Pig.04868;Pig.07189;Pig.08831;Pig.11908;Pig.12137;Pig.12850;Pig.12899;Pig.16026;Pig.17155;Pig.18339;Pig.19249
GO:0005775	e	vacuolar lumen	12/4757	28/21660	0.0117	1	cellular_component	MSTRG.11588;MSTRG.19651;MSTRG.30157;MSTRG.7099;Pig.02225;Pig.10515;Pig.11409;Pig.12829;Pig.14651;Pig.18743;Pig.18809;Pig.19909
GO:0007626	e	locomotory behavior	39/4757	123/21660	0.0117	1	biological_process	MSTRG.29860;MSTRG.32928;MSTRG.34906;MSTRG.35241;Pig.00765;Pig.01368;Pig.02179;Pig.02180;Pig.02678;Pig.04882;Pig.04969;Pig.06559;Pig.07703;Pig.07708;Pig.08462;Pig.08509;Pig.08925;Pig.09699;Pig.09936;Pig.10643;Pig.12067;Pig.12221;Pig.12464;Pig.12604;Pig.12665;Pig.13511;Pig.14121;Pig.14288;Pig.15023;Pig.15112;Pig.15457;Pig.15459;Pig.15982;Pig.16578;Pig.19072;Pig.19387;Pig.19862;Pig.20885;Pig.23036
GO:0071801	e	regulation of podosome assembly	7/4757	13/21660	0.0119	1	biological_process	MSTRG.11563;MSTRG.41711;Pig.10533;Pig.13340;Pig.13341;Pig.15866;Pig.20267
GO:0001944	e	vasculature development	7/4757	13/21660	0.0119	1	biological_process	Pig.03901;Pig.07070;Pig.09362;Pig.11930;Pig.12371;Pig.20673;Pig.21491
GO:1903729	e	regulation of plasma membrane organization	7/4757	13/21660	0.0119	1	biological_process	Pig.02340;Pig.06346;Pig.08608;Pig.11154;Pig.13340;Pig.13341;Pig.17054
GO:1904262	e	negative regulation of TORC1 signaling	7/4757	13/21660	0.0119	1	biological_process	Pig.00756;Pig.05772;Pig.08146;Pig.09237;Pig.12371;Pig.12674;Pig.17197
GO:1900740	e	positive regulation of protein insertion into mitochondrial membrane involved in apoptotic signaling pathway	7/4757	13/21660	0.0119	1	biological_process	MSTRG.10736;MSTRG.29975;MSTRG.29976;Pig.01755;Pig.08080;Pig.09039;Pig.18027
GO:0071711	e	basement membrane organization	7/4757	13/21660	0.0119	1	biological_process	Pig.04077;Pig.05695;Pig.08872;Pig.15862;Pig.19045;Pig.20673;Pig.22781
GO:0003015	e	heart process	7/4757	13/21660	0.0119	1	biological_process	Pig.00732;Pig.03204;Pig.03538;Pig.08164;Pig.11670;Pig.15915;Pig.18180
GO:0035336	e	long-chain fatty-acyl-CoA metabolic process	7/4757	13/21660	0.0119	1	biological_process	MSTRG.23174;Pig.02181;Pig.06600;Pig.09921;Pig.12676;Pig.17800;Pig.19310
GO:0030206	e	chondroitin sulfate biosynthetic process	7/4757	13/21660	0.0119	1	biological_process	MSTRG.40094;Pig.00718;Pig.09872;Pig.12404;Pig.13111;Pig.13478;Pig.15455
GO:0106030	e	neuron projection fasciculation	7/4757	13/21660	0.0119	1	biological_process	Pig.03198;Pig.08249;Pig.09684;Pig.13129;Pig.14121;Pig.16201;Pig.17184
GO:0007413	e	axonal fasciculation	7/4757	13/21660	0.0119	1	biological_process	Pig.03198;Pig.08249;Pig.09684;Pig.13129;Pig.14121;Pig.16201;Pig.17184
GO:1900739	e	regulation of protein insertion into mitochondrial membrane involved in apoptotic signaling pathway	7/4757	13/21660	0.0119	1	biological_process	MSTRG.10736;MSTRG.29975;MSTRG.29976;Pig.01755;Pig.08080;Pig.09039;Pig.18027
GO:0030027	e	lamellipodium	34/4757	104/21660	0.0121	1	cellular_component	MSTRG.15767;Pig.00229;Pig.00578;Pig.00604;Pig.02223;Pig.02450;Pig.03115;Pig.04112;Pig.05780;Pig.05824;Pig.08594;Pig.08934;Pig.09035;Pig.09226;Pig.09911;Pig.10476;Pig.11410;Pig.11844;Pig.11979;Pig.12000;Pig.12416;Pig.13698;Pig.13878;Pig.15426;Pig.15866;Pig.15955;Pig.17197;Pig.18327;Pig.19224;Pig.20267;Pig.20849;Pig.21900;Pig.22223;Pig.23679
GO:0008081	e	phosphoric diester hydrolase activity	34/4757	104/21660	0.0121	1	molecular_function	MSTRG.16794;MSTRG.24210;MSTRG.2479;MSTRG.39950;Pig.00117;Pig.00308;Pig.00751;Pig.01959;Pig.02504;Pig.04013;Pig.06346;Pig.06451;Pig.07413;Pig.07708;Pig.07787;Pig.07928;Pig.08688;Pig.08731;Pig.09596;Pig.09926;Pig.10028;Pig.11182;Pig.11294;Pig.11630;Pig.12032;Pig.12888;Pig.14642;Pig.14905;Pig.16141;Pig.18028;Pig.18665;Pig.19072;Pig.19142;Pig.19560
GO:0045335	e	phagocytic vesicle	22/4757	61/21660	0.0123	1	cellular_component	MSTRG.26878;MSTRG.29120;Pig.00485;Pig.03204;Pig.03684;Pig.03691;Pig.04700;Pig.10255;Pig.10529;Pig.11566;Pig.12182;Pig.13349;Pig.13698;Pig.16401;Pig.17721;Pig.17843;Pig.18032;Pig.18623;Pig.19041;Pig.19232;Pig.20862;Pig.21790
GO:0097306	e	cellular response to alcohol	20/4757	54/21660	0.0124	1	biological_process	MSTRG.30168;MSTRG.39950;Pig.00320;Pig.01317;Pig.02179;Pig.02180;Pig.02749;Pig.02909;Pig.05623;Pig.06398;Pig.07575;Pig.07576;Pig.07968;Pig.09330;Pig.09951;Pig.10504;Pig.13247;Pig.14452;Pig.19080;Pig.19387
GO:0036294	e	cellular response to decreased oxygen levels	20/4757	54/21660	0.0124	1	biological_process	MSTRG.16794;Pig.00369;Pig.00998;Pig.01046;Pig.01368;Pig.03224;Pig.05067;Pig.05265;Pig.05612;Pig.07070;Pig.07335;Pig.07578;Pig.08560;Pig.09214;Pig.10463;Pig.10539;Pig.13327;Pig.14905;Pig.14987;Pig.19387
GO:0030031	e	cell projection assembly	55/4757	185/21660	0.0124	1	biological_process	MSTRG.34737;MSTRG.35001;MSTRG.42587;MSTRG.43256;MSTRG.7071;Pig.00023;Pig.00943;Pig.01023;Pig.01943;Pig.03115;Pig.03204;Pig.04179;Pig.05436;Pig.05673;Pig.07166;Pig.07210;Pig.07212;Pig.07218;Pig.07424;Pig.08162;Pig.08287;Pig.08934;Pig.09565;Pig.09911;Pig.10352;Pig.11979;Pig.12718;Pig.12891;Pig.13340;Pig.13341;Pig.13349;Pig.13427;Pig.13435;Pig.13878;Pig.14007;Pig.14238;Pig.14251;Pig.14701;Pig.14748;…
GO:0009628	e	response to abiotic stimulus	158/4757	602/21660	0.0124	1	biological_process	MSTRG.11282;MSTRG.11433;MSTRG.16794;MSTRG.17387;MSTRG.22070;MSTRG.28404;MSTRG.28867;MSTRG.29860;MSTRG.29907;MSTRG.30168;MSTRG.31373;MSTRG.35241;MSTRG.36843;MSTRG.37007;MSTRG.39434;MSTRG.41594;MSTRG.44991;MSTRG.45250;MSTRG.5352;Pig.00205;Pig.00369;Pig.00578;Pig.00732;Pig.00998;Pig.01046;Pig.01086;Pig.01254;Pig.01288;Pig.01312;Pig.01368;Pig.01738;Pig.01740;Pig.02269;Pig.02678;Pig.03123;Pig.03224;Pi…
GO:1903599	e	positive regulation of autophagy of mitochondrion	8/4757	16/21660	0.0125	1	biological_process	MSTRG.11588;Pig.03224;Pig.07555;Pig.08572;Pig.09081;Pig.10515;Pig.11524;Pig.19561
GO:1900117	e	regulation of execution phase of apoptosis	8/4757	16/21660	0.0125	1	biological_process	Pig.00229;Pig.02926;Pig.04061;Pig.07170;Pig.11928;Pig.12155;Pig.12850;Pig.14987
GO:0006337	e	nucleosome disassembly	8/4757	16/21660	0.0125	1	biological_process	MSTRG.40095;MSTRG.5192;Pig.05696;Pig.07616;Pig.13659;Pig.15928;Pig.17285;Pig.19544
GO:0017160	e	Ral GTPase binding	8/4757	16/21660	0.0125	1	molecular_function	MSTRG.29120;MSTRG.42587;Pig.01291;Pig.05413;Pig.11458;Pig.16442;Pig.17284;Pig.18623
GO:0032986	e	protein-DNA complex disassembly	8/4757	16/21660	0.0125	1	biological_process	MSTRG.40095;MSTRG.5192;Pig.05696;Pig.07616;Pig.13659;Pig.15928;Pig.17285;Pig.19544
GO:0005875	e	microtubule associated complex	34/4757	105/21660	0.0128	1	cellular_component	MSTRG.13455;MSTRG.19651;MSTRG.39434;Pig.00411;Pig.02843;Pig.04231;Pig.04364;Pig.04920;Pig.06013;Pig.06361;Pig.07581;Pig.07900;Pig.08177;Pig.09434;Pig.09765;Pig.13747;Pig.15572;Pig.15644;Pig.16002;Pig.16349;Pig.17240;Pig.17321;Pig.17869;Pig.18024;Pig.18043;Pig.18239;Pig.18425;Pig.18800;Pig.19916;Pig.19983;Pig.22079;Pig.22181;Pig.22330;Pig.23214
GO:0010556	e	regulation of macromolecule biosynthetic process	588/4757	2456/21660	0.0129	1	biological_process	MSTRG.11530;MSTRG.11563;MSTRG.11588;MSTRG.11755;MSTRG.13100;MSTRG.13161;MSTRG.13535;MSTRG.14611;MSTRG.17387;MSTRG.17860;MSTRG.18567;MSTRG.18689;MSTRG.19912;MSTRG.21023;MSTRG.22070;MSTRG.23599;MSTRG.24120;MSTRG.24397;MSTRG.25157;MSTRG.25389;MSTRG.26878;MSTRG.26972;MSTRG.27826;MSTRG.283;MSTRG.28861;MSTRG.29900;MSTRG.29907;MSTRG.30131;MSTRG.30168;MSTRG.31295;MSTRG.31383;MSTRG.3307;MSTRG.33792;MSTRG.…
GO:0061919	e	process utilizing autophagic mechanism	40/4757	127/21660	0.013	1	biological_process	MSTRG.11588;MSTRG.31373;MSTRG.37477;MSTRG.5217;Pig.01857;Pig.03224;Pig.03456;Pig.03684;Pig.04353;Pig.05045;Pig.05828;Pig.06844;Pig.07555;Pig.07587;Pig.10255;Pig.10515;Pig.10710;Pig.11879;Pig.11952;Pig.12269;Pig.12810;Pig.13039;Pig.13227;Pig.13645;Pig.13739;Pig.14171;Pig.14472;Pig.14580;Pig.14687;Pig.15511;Pig.16401;Pig.17284;Pig.17386;Pig.18092;Pig.19041;Pig.19983;Pig.20625;Pig.20711;Pig.21188;Pi…
GO:0006914	e	autophagy	40/4757	127/21660	0.013	1	biological_process	MSTRG.11588;MSTRG.31373;MSTRG.37477;MSTRG.5217;Pig.01857;Pig.03224;Pig.03456;Pig.03684;Pig.04353;Pig.05045;Pig.05828;Pig.06844;Pig.07555;Pig.07587;Pig.10255;Pig.10515;Pig.10710;Pig.11879;Pig.11952;Pig.12269;Pig.12810;Pig.13039;Pig.13227;Pig.13645;Pig.13739;Pig.14171;Pig.14472;Pig.14580;Pig.14687;Pig.15511;Pig.16401;Pig.17284;Pig.17386;Pig.18092;Pig.19041;Pig.19983;Pig.20625;Pig.20711;Pig.21188;Pi…
GO:0010923	e	negative regulation of phosphatase activity	16/4757	41/21660	0.013	1	biological_process	MSTRG.29860;MSTRG.30839;Pig.02323;Pig.04291;Pig.04353;Pig.05367;Pig.06335;Pig.09099;Pig.10730;Pig.11154;Pig.11965;Pig.12010;Pig.14956;Pig.15841;Pig.16885;Pig.17175
GO:0090175	e	regulation of establishment of planar polarity	16/4757	41/21660	0.013	1	biological_process	MSTRG.19912;MSTRG.25389;Pig.00666;Pig.04476;Pig.05390;Pig.06498;Pig.07778;Pig.08378;Pig.09081;Pig.09306;Pig.10254;Pig.11676;Pig.13427;Pig.16420;Pig.16746;Pig.21247
GO:0048193	e	Golgi vesicle transport	56/4757	189/21660	0.0133	1	biological_process	MSTRG.19651;MSTRG.40404;MSTRG.7356;MSTRG.8216;Pig.00485;Pig.01300;Pig.01340;Pig.02223;Pig.02284;Pig.02678;Pig.02997;Pig.03684;Pig.03691;Pig.04293;Pig.04314;Pig.04700;Pig.04805;Pig.04920;Pig.06841;Pig.09123;Pig.09386;Pig.09696;Pig.09983;Pig.10255;Pig.11951;Pig.12343;Pig.13454;Pig.13972;Pig.14459;Pig.14707;Pig.15570;Pig.15893;Pig.15941;Pig.15942;Pig.15943;Pig.16349;Pig.16762;Pig.17033;Pig.17329;Pig…
GO:0031345	e	negative regulation of cell projection organization	32/4757	97/21660	0.0133	1	biological_process	MSTRG.26878;Pig.00325;Pig.00331;Pig.00332;Pig.00732;Pig.03198;Pig.04179;Pig.04275;Pig.04512;Pig.05737;Pig.06787;Pig.06860;Pig.07288;Pig.08249;Pig.08718;Pig.09431;Pig.11523;Pig.12000;Pig.12067;Pig.13341;Pig.13697;Pig.14121;Pig.14545;Pig.15790;Pig.15840;Pig.15844;Pig.15866;Pig.17585;Pig.17744;Pig.18075;Pig.19368;Pig.20443
GO:0042578	e	phosphoric ester hydrolase activity	101/4757	369/21660	0.0133	1	molecular_function	MSTRG.15767;MSTRG.16794;MSTRG.24210;MSTRG.2479;MSTRG.39219;MSTRG.39950;MSTRG.43551;Pig.00085;Pig.00117;Pig.00192;Pig.00308;Pig.00539;Pig.00563;Pig.00751;Pig.01062;Pig.01183;Pig.01362;Pig.01580;Pig.01690;Pig.01959;Pig.02504;Pig.02639;Pig.02973;Pig.03083;Pig.03084;Pig.04013;Pig.04441;Pig.05504;Pig.05531;Pig.05965;Pig.06346;Pig.06451;Pig.06874;Pig.07413;Pig.07708;Pig.07737;Pig.07787;Pig.07903;Pig.07…
GO:0072522	e	purine-containing compound biosynthetic process	43/4757	139/21660	0.0133	1	biological_process	MSTRG.20584;MSTRG.23174;MSTRG.30157;MSTRG.31024;MSTRG.39445;MSTRG.7393;Pig.00654;Pig.00655;Pig.01332;Pig.01769;Pig.02179;Pig.02180;Pig.02181;Pig.04163;Pig.04946;Pig.05265;Pig.05882;Pig.07575;Pig.07576;Pig.07577;Pig.09329;Pig.09330;Pig.09502;Pig.09514;Pig.09714;Pig.10892;Pig.11874;Pig.12676;Pig.13821;Pig.14649;Pig.15694;Pig.16190;Pig.16903;Pig.17268;Pig.17506;Pig.17800;Pig.18026;Pig.18171;Pig.1825…
GO:0045778	e	positive regulation of ossification	22/4757	62/21660	0.0136	1	biological_process	MSTRG.25157;MSTRG.39950;Pig.01014;Pig.03422;Pig.06000;Pig.07166;Pig.07414;Pig.07544;Pig.08378;Pig.08680;Pig.09027;Pig.09362;Pig.09696;Pig.10013;Pig.11154;Pig.12399;Pig.12761;Pig.13328;Pig.15553;Pig.16610;Pig.18735;Pig.22223
GO:0030513	e	positive regulation of BMP signaling pathway	10/4757	21/21660	0.0136	1	biological_process	Pig.01321;Pig.01427;Pig.04476;Pig.06334;Pig.08963;Pig.09027;Pig.12899;Pig.14002;Pig.21491;Pig.22223
GO:0060412	e	ventricular septum morphogenesis	10/4757	21/21660	0.0136	1	biological_process	Pig.01467;Pig.02957;Pig.05214;Pig.08103;Pig.08104;Pig.08105;Pig.09027;Pig.10254;Pig.12984;Pig.13806
GO:0030324	e	lung development	18/4757	48/21660	0.0137	1	biological_process	Pig.01014;Pig.02190;Pig.02595;Pig.03265;Pig.04476;Pig.06346;Pig.07278;Pig.08103;Pig.08104;Pig.08105;Pig.08594;Pig.08963;Pig.09770;Pig.11438;Pig.11518;Pig.14495;Pig.15553;Pig.21646
GO:0005884	e	actin filament	18/4757	48/21660	0.0137	1	cellular_component	MSTRG.11282;MSTRG.34248;MSTRG.400;Pig.00161;Pig.00732;Pig.01823;Pig.02284;Pig.02450;Pig.06844;Pig.07733;Pig.07839;Pig.08287;Pig.08767;Pig.09183;Pig.09804;Pig.16595;Pig.17341;Pig.20849
GO:0090559	e	regulation of membrane permeability	18/4757	48/21660	0.0137	1	biological_process	MSTRG.10736;MSTRG.29975;MSTRG.29976;Pig.01755;Pig.02190;Pig.05224;Pig.05612;Pig.07198;Pig.07516;Pig.08080;Pig.08560;Pig.09039;Pig.11524;Pig.11928;Pig.18027;Pig.19912;Pig.20064;Pig.22245
GO:0000086	e	G2/M transition of mitotic cell cycle	18/4757	48/21660	0.0137	1	biological_process	MSTRG.19651;MSTRG.7099;Pig.00445;Pig.09500;Pig.09554;Pig.11409;Pig.12036;Pig.16217;Pig.16349;Pig.16371;Pig.16568;Pig.17007;Pig.17177;Pig.17666;Pig.19050;Pig.19051;Pig.21433;Pig.23214
GO:0019216	e	regulation of lipid metabolic process	64/4757	220/21660	0.0138	1	biological_process	MSTRG.20975;MSTRG.23174;MSTRG.25541;MSTRG.25868;MSTRG.28861;MSTRG.29900;MSTRG.29907;MSTRG.30131;MSTRG.32304;MSTRG.34906;MSTRG.40095;MSTRG.9364;Pig.00171;Pig.00369;Pig.01281;Pig.01473;Pig.01755;Pig.02114;Pig.02302;Pig.02926;Pig.03072;Pig.03122;Pig.03204;Pig.04909;Pig.05078;Pig.06349;Pig.07226;Pig.07352;Pig.07432;Pig.07904;Pig.08149;Pig.08560;Pig.08834;Pig.09693;Pig.09940;Pig.12628;Pig.13068;Pig.13…
GO:0043647	e	inositol phosphate metabolic process	14/4757	35/21660	0.0141	1	biological_process	Pig.00085;Pig.07787;Pig.08149;Pig.09798;Pig.09800;Pig.10028;Pig.12036;Pig.12055;Pig.12489;Pig.16175;Pig.17177;Pig.17306;Pig.18028;Pig.18194
GO:0005089	e	Rho guanyl-nucleotide exchange factor activity	25/4757	72/21660	0.0144	1	molecular_function	MSTRG.11563;MSTRG.20313;MSTRG.5788;Pig.01894;Pig.02479;Pig.02628;Pig.04284;Pig.05714;Pig.08383;Pig.08515;Pig.08922;Pig.09621;Pig.10533;Pig.10909;Pig.11763;Pig.12880;Pig.12881;Pig.13878;Pig.14711;Pig.16145;Pig.18473;Pig.18639;Pig.18826;Pig.18828;Pig.21900
GO:0012505	e	endomembrane system	13/4757	31/21660	0.0144	1	cellular_component	Pig.04035;Pig.05197;Pig.08560;Pig.09503;Pig.10291;Pig.11474;Pig.11864;Pig.11879;Pig.13697;Pig.14341;Pig.19232;Pig.20298;Pig.22335
GO:0051018	e	protein kinase A binding	13/4757	31/21660	0.0144	1	molecular_function	MSTRG.3146;Pig.00286;Pig.01460;Pig.03115;Pig.05390;Pig.06428;Pig.07928;Pig.12850;Pig.17178;Pig.19284;Pig.20450;Pig.21630;Pig.23171
GO:0043621	e	protein self-association	13/4757	31/21660	0.0144	1	molecular_function	MSTRG.31383;MSTRG.31443;MSTRG.31444;Pig.01655;Pig.01912;Pig.07715;Pig.09029;Pig.11930;Pig.12323;Pig.14691;Pig.16361;Pig.17823;Pig.21247
GO:0043536	e	positive regulation of blood vessel endothelial cell migration	13/4757	31/21660	0.0144	1	biological_process	MSTRG.26918;MSTRG.400;Pig.01014;Pig.02339;Pig.05027;Pig.05436;Pig.06031;Pig.07676;Pig.08048;Pig.15498;Pig.15920;Pig.17268;Pig.19060
GO:0016328	e	lateral plasma membrane	13/4757	31/21660	0.0144	1	cellular_component	MSTRG.29120;MSTRG.30168;MSTRG.400;Pig.00780;Pig.05824;Pig.10476;Pig.10552;Pig.14986;Pig.17007;Pig.17365;Pig.18623;Pig.19249;Pig.21247
GO:0060537	e	muscle tissue development	27/4757	80/21660	0.0144	1	biological_process	MSTRG.24397;MSTRG.42560;Pig.00325;Pig.00383;Pig.00578;Pig.00780;Pig.01438;Pig.03204;Pig.03312;Pig.03538;Pig.05406;Pig.09362;Pig.09386;Pig.10013;Pig.10645;Pig.11167;Pig.11196;Pig.12984;Pig.13363;Pig.15866;Pig.16015;Pig.17286;Pig.18018;Pig.18073;Pig.18180;Pig.20920;Pig.22405
GO:0035091	e	phosphatidylinositol binding	54/4757	181/21660	0.0145	1	molecular_function	MSTRG.29116;MSTRG.39435;MSTRG.7940;MSTRG.970;Pig.00508;Pig.01692;Pig.02223;Pig.02243;Pig.02250;Pig.02302;Pig.02684;Pig.02822;Pig.03158;Pig.03772;Pig.03919;Pig.04318;Pig.04353;Pig.04529;Pig.04805;Pig.05866;Pig.06090;Pig.06860;Pig.07170;Pig.07198;Pig.07787;Pig.08054;Pig.08831;Pig.09205;Pig.09206;Pig.09451;Pig.10831;Pig.11294;Pig.11765;Pig.11878;Pig.12130;Pig.12172;Pig.12887;Pig.12899;Pig.13106;Pig.…
GO:0051049	e	regulation of transport	272/4757	1089/21660	0.0146	1	biological_process	MSTRG.10736;MSTRG.11433;MSTRG.13636;MSTRG.17355;MSTRG.18039;MSTRG.19651;MSTRG.22070;MSTRG.24120;MSTRG.25102;MSTRG.25541;MSTRG.28543;MSTRG.28861;MSTRG.29120;MSTRG.29975;MSTRG.29976;MSTRG.30168;MSTRG.30839;MSTRG.31888;MSTRG.32304;MSTRG.33563;MSTRG.35241;MSTRG.36227;MSTRG.39225;MSTRG.39950;MSTRG.400;MSTRG.41235;MSTRG.41711;MSTRG.42408;MSTRG.42587;MSTRG.44779;Pig.00205;Pig.00253;Pig.00369;Pig.00396;P…
GO:0045202	e	synapse	124/4757	464/21660	0.0147	1	cellular_component	MSTRG.10736;MSTRG.16697;MSTRG.23599;MSTRG.25389;MSTRG.28404;MSTRG.28543;MSTRG.29860;MSTRG.30523;MSTRG.32673;MSTRG.3307;MSTRG.44779;MSTRG.4945;MSTRG.8216;Pig.00160;Pig.00286;Pig.00728;Pig.00732;Pig.00867;Pig.01250;Pig.01262;Pig.01362;Pig.01368;Pig.01549;Pig.01568;Pig.01961;Pig.02218;Pig.02269;Pig.02284;Pig.02987;Pig.03115;Pig.03198;Pig.03559;Pig.03569;Pig.03671;Pig.03733;Pig.04162;Pig.04179;Pig.04…
GO:0051928	e	positive regulation of calcium ion transport	23/4757	65/21660	0.0152	1	biological_process	MSTRG.11433;Pig.00578;Pig.02243;Pig.03123;Pig.04290;Pig.05367;Pig.06860;Pig.07166;Pig.07173;Pig.07578;Pig.07724;Pig.10645;Pig.12036;Pig.12792;Pig.13880;Pig.14350;Pig.14428;Pig.17177;Pig.19081;Pig.19912;Pig.21104;Pig.22261;Pig.23222
GO:1905244	e	regulation of modification of synaptic structure	5/4757	8/21660	0.0157	1	biological_process	Pig.08934;Pig.09826;Pig.14121;Pig.15866;Pig.21900
GO:1903054	e	negative regulation of extracellular matrix organization	5/4757	8/21660	0.0157	1	biological_process	MSTRG.14611;Pig.00229;Pig.04100;Pig.04845;Pig.09518
GO:1905050	e	positive regulation of metallopeptidase activity	5/4757	8/21660	0.0157	1	biological_process	MSTRG.11563;MSTRG.18689;Pig.04845;Pig.15707;Pig.19371
GO:0008347	e	glial cell migration	5/4757	8/21660	0.0157	1	biological_process	Pig.08249;Pig.08759;Pig.11154;Pig.13129;Pig.22261
GO:0071493	e	cellular response to UV-B	5/4757	8/21660	0.0157	1	biological_process	Pig.04729;Pig.12371;Pig.15835;Pig.15836;Pig.23034
GO:0004931	e	extracellularly ATP-gated cation channel activity	5/4757	8/21660	0.0157	1	molecular_function	Pig.05666;Pig.07166;Pig.07167;Pig.15344;Pig.17610
GO:0034111	e	negative regulation of homotypic cell-cell adhesion	5/4757	8/21660	0.0157	1	biological_process	MSTRG.14047;Pig.06874;Pig.07151;Pig.11919;Pig.18653
GO:0044548	e	S100 protein binding	5/4757	8/21660	0.0157	1	molecular_function	Pig.02243;Pig.11566;Pig.18118;Pig.18159;Pig.20321
GO:0007263	e	nitric oxide mediated signal transduction	5/4757	8/21660	0.0157	1	biological_process	Pig.00998;Pig.04163;Pig.11451;Pig.11814;Pig.13644
GO:2000542	e	negative regulation of gastrulation	5/4757	8/21660	0.0157	1	biological_process	MSTRG.44627;Pig.00099;Pig.04896;Pig.08378;Pig.23693
GO:0046209	e	nitric oxide metabolic process	5/4757	8/21660	0.0157	1	biological_process	Pig.06728;Pig.07131;Pig.11451;Pig.11814;Pig.13644
GO:0005614	e	interstitial matrix	5/4757	8/21660	0.0157	1	cellular_component	MSTRG.32595;Pig.02093;Pig.14666;Pig.16374;Pig.22155
GO:0004955	e	prostaglandin receptor activity	5/4757	8/21660	0.0157	1	molecular_function	Pig.01254;Pig.02749;Pig.02908;Pig.02909;Pig.05294
GO:0035050	e	embryonic heart tube development	5/4757	8/21660	0.0157	1	biological_process	Pig.04896;Pig.12984;Pig.15498;Pig.19393;Pig.20558
GO:0061548	e	ganglion development	5/4757	8/21660	0.0157	1	biological_process	Pig.00604;Pig.05406;Pig.05407;Pig.15844;Pig.16570
GO:0050710	e	negative regulation of cytokine secretion	5/4757	8/21660	0.0157	1	biological_process	Pig.01254;Pig.01965;Pig.02926;Pig.07335;Pig.10250
GO:0042985	e	negative regulation of amyloid precursor protein biosynthetic process	5/4757	8/21660	0.0157	1	biological_process	MSTRG.27826;Pig.06682;Pig.08718;Pig.14394;Pig.16495
GO:0016653	e	oxidoreductase activity, acting on NAD(P)H, heme protein as acceptor	5/4757	8/21660	0.0157	1	molecular_function	Pig.11814;Pig.12436;Pig.13644;Pig.14030;Pig.20756
GO:0004862	e	cAMP-dependent protein kinase inhibitor activity	5/4757	8/21660	0.0157	1	molecular_function	Pig.00286;Pig.01460;Pig.07437;Pig.07928;Pig.20450
GO:0003215	e	cardiac right ventricle morphogenesis	5/4757	8/21660	0.0157	1	biological_process	Pig.00325;Pig.03986;Pig.08680;Pig.13806;Pig.15015
GO:0032891	e	negative regulation of organic acid transport	5/4757	8/21660	0.0157	1	biological_process	Pig.00205;Pig.01534;Pig.01568;Pig.09362;Pig.16162
GO:0060788	e	ectodermal placode formation	5/4757	8/21660	0.0157	1	biological_process	MSTRG.39950;Pig.05406;Pig.05407;Pig.10391;Pig.11196
GO:0031943	e	regulation of glucocorticoid metabolic process	5/4757	8/21660	0.0157	1	biological_process	MSTRG.9364;Pig.13363;Pig.21122;Pig.21209;Pig.22405
GO:0010857	e	calcium-dependent protein kinase activity	5/4757	8/21660	0.0157	1	molecular_function	Pig.03224;Pig.05870;Pig.12615;Pig.15824;Pig.19912
GO:0003323	e	type B pancreatic cell development	5/4757	8/21660	0.0157	1	biological_process	Pig.00431;Pig.01317;Pig.13363;Pig.14675;Pig.22405
GO:0034035	e	purine ribonucleoside bisphosphate metabolic process	5/4757	8/21660	0.0157	1	biological_process	Pig.00654;Pig.00655;Pig.04013;Pig.08291;Pig.20353
GO:0031987	e	locomotion involved in locomotory behavior	5/4757	8/21660	0.0157	1	biological_process	MSTRG.25389;Pig.02284;Pig.03430;Pig.07009;Pig.11676
GO:0018095	e	protein polyglutamylation	5/4757	8/21660	0.0157	1	biological_process	MSTRG.15536;Pig.02621;Pig.02756;Pig.02791;Pig.14026
GO:1904837	e	beta-catenin-TCF complex assembly	5/4757	8/21660	0.0157	1	biological_process	MSTRG.36467;MSTRG.5192;Pig.02674;Pig.19217;Pig.19544
GO:0050427	e	3'-phosphoadenosine 5'-phosphosulfate metabolic process	5/4757	8/21660	0.0157	1	biological_process	Pig.00654;Pig.00655;Pig.04013;Pig.08291;Pig.20353
GO:0043116	e	negative regulation of vascular permeability	5/4757	8/21660	0.0157	1	biological_process	Pig.09596;Pig.12888;Pig.17184;Pig.19045;Pig.22781
GO:0008526	e	phosphatidylinositol transfer activity	5/4757	8/21660	0.0157	1	molecular_function	MSTRG.29116;Pig.02302;Pig.07203;Pig.08054;Pig.20854
GO:1990837	e	sequence-specific double-stranded DNA binding	180/4757	699/21660	0.0157	1	molecular_function	MSTRG.11530;MSTRG.13161;MSTRG.17387;MSTRG.17860;MSTRG.24397;MSTRG.24836;MSTRG.25157;MSTRG.283;MSTRG.29907;MSTRG.30131;MSTRG.31383;MSTRG.36467;MSTRG.39219;MSTRG.41781;MSTRG.4357;MSTRG.5192;MSTRG.5352;MSTRG.5373;Pig.00145;Pig.00148;Pig.00369;Pig.00383;Pig.00997;Pig.01312;Pig.01320;Pig.01414;Pig.01438;Pig.01457;Pig.01467;Pig.02114;Pig.02459;Pig.02564;Pig.02650;Pig.02669;Pig.02674;Pig.02957;Pig.03092…
GO:0007006	e	mitochondrial membrane organization	28/4757	83/21660	0.0159	1	biological_process	MSTRG.10736;MSTRG.29975;MSTRG.29976;Pig.01755;Pig.01788;Pig.02928;Pig.05224;Pig.05612;Pig.07198;Pig.07516;Pig.08080;Pig.08319;Pig.08572;Pig.08925;Pig.09039;Pig.09236;Pig.11524;Pig.11928;Pig.12036;Pig.13322;Pig.16149;Pig.17177;Pig.18027;Pig.18073;Pig.19912;Pig.20091;Pig.20432;Pig.22245
GO:0045944	e	positive regulation of transcription by RNA polymerase II	168/4757	649/21660	0.016	1	biological_process	MSTRG.11530;MSTRG.11563;MSTRG.13161;MSTRG.14611;MSTRG.17387;MSTRG.24397;MSTRG.283;MSTRG.28861;MSTRG.29907;MSTRG.30131;MSTRG.30168;MSTRG.31383;MSTRG.36467;MSTRG.4357;MSTRG.5192;MSTRG.5352;MSTRG.5373;Pig.00145;Pig.00369;Pig.00383;Pig.00578;Pig.00807;Pig.00836;Pig.01014;Pig.01052;Pig.01312;Pig.01317;Pig.01467;Pig.01537;Pig.02217;Pig.02359;Pig.02459;Pig.02602;Pig.02674;Pig.02906;Pig.03123;Pig.03144;P…
GO:0030510	e	regulation of BMP signaling pathway	19/4757	51/21660	0.0162	1	biological_process	MSTRG.24120;Pig.01321;Pig.01427;Pig.01911;Pig.02215;Pig.04275;Pig.04476;Pig.06334;Pig.07051;Pig.08378;Pig.08963;Pig.09027;Pig.09081;Pig.12080;Pig.12899;Pig.14002;Pig.14495;Pig.21491;Pig.22223
GO:0030136	e	clathrin-coated vesicle	19/4757	51/21660	0.0162	1	cellular_component	MSTRG.28867;Pig.02250;Pig.02548;Pig.04849;Pig.05866;Pig.06844;Pig.07198;Pig.09205;Pig.09206;Pig.09478;Pig.09817;Pig.12067;Pig.14638;Pig.15050;Pig.17680;Pig.18689;Pig.21012;Pig.21242;Pig.21247
GO:0050919	e	negative chemotaxis	10/4757	22/21660	0.0163	1	biological_process	Pig.00325;Pig.00331;Pig.00332;Pig.00604;Pig.07288;Pig.09431;Pig.11523;Pig.15790;Pig.15840;Pig.15844
GO:0048864	e	stem cell development	10/4757	22/21660	0.0163	1	biological_process	Pig.01014;Pig.01086;Pig.03067;Pig.04909;Pig.05214;Pig.08680;Pig.09027;Pig.15498;Pig.19371;Pig.19393
GO:0042287	e	MHC protein binding	10/4757	22/21660	0.0163	1	molecular_function	MSTRG.3397;MSTRG.7099;Pig.11409;Pig.13373;Pig.13375;Pig.17268;Pig.18050;Pig.21712;Pig.22633;Pig.23351
GO:0016050	e	vesicle organization	48/4757	160/21660	0.0164	1	biological_process	MSTRG.13405;MSTRG.25541;Pig.00485;Pig.01379;Pig.01857;Pig.02243;Pig.02822;Pig.02997;Pig.03067;Pig.03693;Pig.04314;Pig.04700;Pig.05197;Pig.05673;Pig.05824;Pig.06346;Pig.06844;Pig.06856;Pig.07070;Pig.07166;Pig.07703;Pig.08703;Pig.09726;Pig.10710;Pig.11951;Pig.12172;Pig.12343;Pig.12810;Pig.12829;Pig.13438;Pig.13697;Pig.14408;Pig.14991;Pig.16324;Pig.16562;Pig.17680;Pig.17843;Pig.18618;Pig.18809;Pig.1…
GO:1903034	e	regulation of response to wounding	30/4757	92/21660	0.0164	1	biological_process	MSTRG.11563;MSTRG.14047;MSTRG.400;Pig.01002;Pig.02243;Pig.02340;Pig.03415;Pig.03422;Pig.04275;Pig.06346;Pig.06874;Pig.07151;Pig.07297;Pig.08048;Pig.08560;Pig.08594;Pig.10826;Pig.12067;Pig.13328;Pig.14121;Pig.14408;Pig.14666;Pig.14834;Pig.15498;Pig.16327;Pig.16510;Pig.17054;Pig.18619;Pig.18653;Pig.19387
GO:1901654	e	response to ketone	30/4757	92/21660	0.0164	1	biological_process	MSTRG.39950;MSTRG.41711;Pig.00320;Pig.02179;Pig.02180;Pig.02673;Pig.02749;Pig.02909;Pig.03720;Pig.05623;Pig.05937;Pig.06398;Pig.07070;Pig.07575;Pig.07576;Pig.08164;Pig.08603;Pig.09330;Pig.10360;Pig.10504;Pig.11154;Pig.11928;Pig.12036;Pig.12486;Pig.17020;Pig.17177;Pig.17584;Pig.18735;Pig.19387;Pig.20628
GO:0047496	e	vesicle transport along microtubule	15/4757	38/21660	0.0165	1	biological_process	MSTRG.13405;MSTRG.19651;Pig.00411;Pig.02843;Pig.04920;Pig.07877;Pig.11650;Pig.12343;Pig.13461;Pig.18992;Pig.19081;Pig.20454;Pig.20455;Pig.22079;Pig.22181
GO:0031984	e	organelle subcompartment	52/4757	175/21660	0.0168	1	cellular_component	MSTRG.11588;MSTRG.5195;Pig.00485;Pig.01427;Pig.01912;Pig.02548;Pig.03465;Pig.03466;Pig.03684;Pig.04353;Pig.04729;Pig.05286;Pig.05637;Pig.06125;Pig.06458;Pig.06841;Pig.09123;Pig.09696;Pig.09833;Pig.09872;Pig.09983;Pig.10476;Pig.10515;Pig.11207;Pig.11965;Pig.12427;Pig.12742;Pig.13454;Pig.13698;Pig.13972;Pig.14541;Pig.15455;Pig.15523;Pig.15711;Pig.17284;Pig.18069;Pig.18622;Pig.18630;Pig.18878;Pig.19…
GO:0032233	e	positive regulation of actin filament bundle assembly	13/4757	32/21660	0.017	1	biological_process	Pig.03422;Pig.03926;Pig.05780;Pig.07335;Pig.08560;Pig.09035;Pig.09226;Pig.09893;Pig.10254;Pig.15426;Pig.18735;Pig.18826;Pig.18828
GO:0032587	e	ruffle membrane	21/4757	59/21660	0.0171	1	cellular_component	MSTRG.11563;MSTRG.2332;MSTRG.26918;Pig.00229;Pig.04512;Pig.05027;Pig.05824;Pig.07198;Pig.07704;Pig.08594;Pig.09582;Pig.10533;Pig.10889;Pig.12850;Pig.13106;Pig.15694;Pig.15866;Pig.16162;Pig.18327;Pig.18622;Pig.19561
GO:1901293	e	nucleoside phosphate biosynthetic process	52/4757	176/21660	0.0173	1	biological_process	MSTRG.18688;MSTRG.18689;MSTRG.20584;MSTRG.23174;MSTRG.30157;MSTRG.31024;MSTRG.39445;MSTRG.7393;Pig.00654;Pig.00655;Pig.01332;Pig.01769;Pig.02179;Pig.02180;Pig.02181;Pig.02740;Pig.04163;Pig.04946;Pig.04963;Pig.05265;Pig.05882;Pig.07075;Pig.07575;Pig.07576;Pig.07577;Pig.09044;Pig.09329;Pig.09330;Pig.09502;Pig.09514;Pig.09714;Pig.10892;Pig.11874;Pig.12676;Pig.13821;Pig.14610;Pig.14649;Pig.15694;Pig.…
GO:0045177	e	apical part of cell	17/4757	45/21660	0.0174	1	cellular_component	MSTRG.32928;MSTRG.41711;Pig.00229;Pig.03204;Pig.05780;Pig.07070;Pig.09808;Pig.10391;Pig.11410;Pig.13462;Pig.14304;Pig.14305;Pig.15023;Pig.18905;Pig.19050;Pig.19051;Pig.21247
GO:0071456	e	cellular response to hypoxia	19/4757	52/21660	0.0175	1	biological_process	MSTRG.16794;Pig.00369;Pig.00998;Pig.01046;Pig.01368;Pig.03224;Pig.05067;Pig.05265;Pig.05612;Pig.07070;Pig.07335;Pig.08560;Pig.09214;Pig.10463;Pig.10539;Pig.13327;Pig.14905;Pig.14987;Pig.19387
GO:0030516	e	regulation of axon extension	19/4757	52/21660	0.0175	1	biological_process	MSTRG.35241;Pig.00325;Pig.00331;Pig.00332;Pig.01912;Pig.05610;Pig.07288;Pig.08249;Pig.08934;Pig.09226;Pig.09431;Pig.11523;Pig.13892;Pig.15790;Pig.15840;Pig.15844;Pig.16201;Pig.18075;Pig.22223
GO:0031256	e	leading edge membrane	31/4757	95/21660	0.0175	1	cellular_component	MSTRG.11563;MSTRG.2332;MSTRG.26918;MSTRG.29120;MSTRG.8216;MSTRG.970;Pig.00229;Pig.00419;Pig.03204;Pig.04512;Pig.04607;Pig.04845;Pig.05027;Pig.05824;Pig.07198;Pig.07704;Pig.08594;Pig.09582;Pig.10533;Pig.10889;Pig.12850;Pig.13106;Pig.14145;Pig.14986;Pig.15694;Pig.15866;Pig.16162;Pig.17996;Pig.18327;Pig.18622;Pig.19561
GO:0000038	e	very long-chain fatty acid metabolic process	11/4757	26/21660	0.0176	1	biological_process	MSTRG.23174;MSTRG.30489;Pig.02181;Pig.04360;Pig.05008;Pig.07789;Pig.12676;Pig.13322;Pig.17800;Pig.18051;Pig.19310
GO:0019200	e	carbohydrate kinase activity	11/4757	26/21660	0.0176	1	molecular_function	MSTRG.14301;MSTRG.259;MSTRG.26595;MSTRG.43001;Pig.02316;Pig.11278;Pig.11524;Pig.15120;Pig.17653;Pig.22056;Pig.22057
GO:1901021	e	positive regulation of calcium ion transmembrane transporter activity	11/4757	26/21660	0.0176	1	biological_process	MSTRG.11433;Pig.00578;Pig.03123;Pig.04290;Pig.07578;Pig.10645;Pig.12036;Pig.12792;Pig.14428;Pig.17177;Pig.19081
GO:0052652	e	cyclic purine nucleotide metabolic process	11/4757	26/21660	0.0176	1	biological_process	Pig.02179;Pig.02180;Pig.04163;Pig.07575;Pig.07576;Pig.07577;Pig.09329;Pig.09330;Pig.09714;Pig.13821;Pig.18171
GO:0050680	e	negative regulation of epithelial cell proliferation	28/4757	85/21660	0.0179	1	biological_process	MSTRG.15767;MSTRG.31383;Pig.00431;Pig.01378;Pig.01379;Pig.01427;Pig.03131;Pig.03265;Pig.04476;Pig.04909;Pig.05634;Pig.07297;Pig.07335;Pig.07424;Pig.08378;Pig.09722;Pig.09794;Pig.09839;Pig.09951;Pig.10736;Pig.10826;Pig.11154;Pig.12371;Pig.12537;Pig.13068;Pig.14691;Pig.21491;Pig.22261
GO:0019902	e	phosphatase binding	34/4757	106/21660	0.0179	1	molecular_function	MSTRG.18422;MSTRG.30168;MSTRG.40373;Pig.03107;Pig.03123;Pig.03168;Pig.03372;Pig.03456;Pig.04291;Pig.04920;Pig.05367;Pig.06281;Pig.06335;Pig.06786;Pig.08963;Pig.10291;Pig.10394;Pig.10545;Pig.11406;Pig.11871;Pig.12010;Pig.12416;Pig.14212;Pig.14498;Pig.17180;Pig.17706;Pig.17948;Pig.18229;Pig.18302;Pig.19080;Pig.19371;Pig.20370;Pig.20754;Pig.23351
GO:0099568	e	cytoplasmic region	26/4757	77/21660	0.0181	1	cellular_component	MSTRG.13405;MSTRG.19651;MSTRG.39434;Pig.00320;Pig.00578;Pig.01046;Pig.01655;Pig.02548;Pig.04231;Pig.09434;Pig.11538;Pig.11844;Pig.12343;Pig.12464;Pig.12899;Pig.13461;Pig.16349;Pig.17426;Pig.17869;Pig.18992;Pig.19081;Pig.20412;Pig.22079;Pig.22181;Pig.22245;Pig.23214
GO:0008284	e	positive regulation of cell population proliferation	131/4757	496/21660	0.0182	1	biological_process	MSTRG.26918;MSTRG.30131;MSTRG.30839;MSTRG.35241;MSTRG.36454;MSTRG.36467;MSTRG.39950;MSTRG.400;MSTRG.40095;Pig.00431;Pig.01014;Pig.01317;Pig.01379;Pig.01427;Pig.01475;Pig.01702;Pig.01733;Pig.02215;Pig.02243;Pig.02487;Pig.02674;Pig.02682;Pig.02749;Pig.03158;Pig.03204;Pig.03539;Pig.03575;Pig.03986;Pig.04112;Pig.04132;Pig.04167;Pig.04298;Pig.04398;Pig.04887;Pig.04917;Pig.04970;Pig.05027;Pig.05079;Pig…
GO:0005783	e	endoplasmic reticulum	168/4757	650/21660	0.0183	1	cellular_component	MSTRG.11316;MSTRG.11588;MSTRG.21692;MSTRG.21693;MSTRG.23174;MSTRG.24540;MSTRG.25783;MSTRG.26972;MSTRG.28323;MSTRG.31337;MSTRG.32304;MSTRG.32673;MSTRG.36208;MSTRG.40404;MSTRG.44991;MSTRG.45250;MSTRG.9364;Pig.00422;Pig.00578;Pig.00718;Pig.00867;Pig.01300;Pig.01427;Pig.01568;Pig.01740;Pig.01782;Pig.01857;Pig.02181;Pig.02284;Pig.02479;Pig.02487;Pig.02997;Pig.03033;Pig.03123;Pig.03161;Pig.03324;Pig.03…
GO:0050780	e	dopamine receptor binding	6/4757	11/21660	0.0185	1	molecular_function	MSTRG.29860;MSTRG.39950;Pig.01379;Pig.17365;Pig.17366;Pig.22447
GO:0031932	e	TORC2 complex	6/4757	11/21660	0.0185	1	cellular_component	Pig.08146;Pig.08560;Pig.10297;Pig.12585;Pig.12586;Pig.22531
GO:0010889	e	regulation of sequestering of triglyceride	6/4757	11/21660	0.0185	1	biological_process	MSTRG.31383;Pig.02926;Pig.07432;Pig.14691;Pig.15038;Pig.20803
GO:0061339	e	establishment or maintenance of monopolar cell polarity	6/4757	11/21660	0.0185	1	biological_process	MSTRG.41711;Pig.01115;Pig.03204;Pig.09306;Pig.11779;Pig.20267
GO:0097094	e	craniofacial suture morphogenesis	6/4757	11/21660	0.0185	1	biological_process	Pig.00369;Pig.01501;Pig.09770;Pig.13349;Pig.15553;Pig.16201
GO:0061162	e	establishment of monopolar cell polarity	6/4757	11/21660	0.0185	1	biological_process	MSTRG.41711;Pig.01115;Pig.03204;Pig.09306;Pig.11779;Pig.20267
GO:1903587	e	regulation of blood vessel endothelial cell proliferation involved in sprouting angiogenesis	6/4757	11/21660	0.0185	1	biological_process	MSTRG.26918;Pig.05027;Pig.06031;Pig.07406;Pig.10736;Pig.21104
GO:0002068	e	glandular epithelial cell development	6/4757	11/21660	0.0185	1	biological_process	Pig.00431;Pig.01317;Pig.13363;Pig.14675;Pig.18588;Pig.22405
GO:1903959	e	regulation of anion transmembrane transport	6/4757	11/21660	0.0185	1	biological_process	Pig.00205;Pig.01534;Pig.09362;Pig.11640;Pig.13629;Pig.16162
GO:0042802	e	identical protein binding	302/4757	1222/21660	0.0188	1	molecular_function	MSTRG.10020;MSTRG.10736;MSTRG.11288;MSTRG.11433;MSTRG.12964;MSTRG.14301;MSTRG.14611;MSTRG.15767;MSTRG.17387;MSTRG.18422;MSTRG.18567;MSTRG.18689;MSTRG.24210;MSTRG.24540;MSTRG.25157;MSTRG.25389;MSTRG.25868;MSTRG.26878;MSTRG.30168;MSTRG.30960;MSTRG.31373;MSTRG.31383;MSTRG.31888;MSTRG.32928;MSTRG.34906;MSTRG.36227;MSTRG.38604;MSTRG.42587;MSTRG.43001;MSTRG.5746;MSTRG.8403;MSTRG.9364;Pig.00229;Pig.0030…
GO:0060395	e	SMAD protein signal transduction	15/4757	39/21660	0.0189	1	biological_process	MSTRG.26878;Pig.03422;Pig.03472;Pig.06325;Pig.07561;Pig.07778;Pig.08462;Pig.08963;Pig.10013;Pig.11154;Pig.13363;Pig.13769;Pig.17379;Pig.18735;Pig.18995
GO:1904427	e	positive regulation of calcium ion transmembrane transport	15/4757	39/21660	0.0189	1	biological_process	MSTRG.11433;Pig.00578;Pig.03123;Pig.04290;Pig.06860;Pig.07578;Pig.10645;Pig.12036;Pig.12792;Pig.14350;Pig.14428;Pig.17177;Pig.19081;Pig.21104;Pig.23222
GO:0010721	e	negative regulation of cell development	57/4757	196/21660	0.019	1	biological_process	MSTRG.11563;MSTRG.26878;MSTRG.33338;MSTRG.37007;Pig.00325;Pig.00331;Pig.00332;Pig.01467;Pig.03198;Pig.03727;Pig.04179;Pig.04275;Pig.04969;Pig.04970;Pig.05623;Pig.05737;Pig.05824;Pig.05891;Pig.06145;Pig.06860;Pig.07288;Pig.08249;Pig.08680;Pig.08718;Pig.09027;Pig.09035;Pig.09431;Pig.09788;Pig.10013;Pig.10533;Pig.11523;Pig.11930;Pig.12000;Pig.12067;Pig.13106;Pig.13222;Pig.13341;Pig.13524;Pig.13697;P…
GO:0036075	e	replacement ossification	8/4757	17/21660	0.0191	1	biological_process	MSTRG.39950;Pig.01501;Pig.09770;Pig.12891;Pig.13478;Pig.14075;Pig.14500;Pig.19393
GO:1901030	e	positive regulation of mitochondrial outer membrane permeabilization involved in apoptotic signaling pathway	8/4757	17/21660	0.0191	1	biological_process	MSTRG.10736;MSTRG.29975;MSTRG.29976;Pig.01755;Pig.07198;Pig.08080;Pig.09039;Pig.18027
GO:0007097	e	nuclear migration	8/4757	17/21660	0.0191	1	biological_process	MSTRG.19651;Pig.03204;Pig.09434;Pig.16349;Pig.22071;Pig.22079;Pig.22181;Pig.23214
GO:1903115	e	regulation of actin filament-based movement	8/4757	17/21660	0.0191	1	biological_process	MSTRG.30168;MSTRG.36227;Pig.06814;Pig.07724;Pig.08594;Pig.12984;Pig.19080;Pig.23222
GO:0045601	e	regulation of endothelial cell differentiation	8/4757	17/21660	0.0191	1	biological_process	MSTRG.18422;Pig.08680;Pig.13308;Pig.13397;Pig.14212;Pig.19002;Pig.20233;Pig.21491
GO:0001958	e	endochondral ossification	8/4757	17/21660	0.0191	1	biological_process	MSTRG.39950;Pig.01501;Pig.09770;Pig.12891;Pig.13478;Pig.14075;Pig.14500;Pig.19393
GO:0070412	e	R-SMAD binding	8/4757	17/21660	0.0191	1	molecular_function	Pig.02935;Pig.06627;Pig.07335;Pig.08963;Pig.09081;Pig.10020;Pig.12486;Pig.19257
GO:0035066	e	positive regulation of histone acetylation	8/4757	17/21660	0.0191	1	biological_process	MSTRG.17387;Pig.05696;Pig.12851;Pig.14491;Pig.19371;Pig.20050;Pig.20460;Pig.21761
GO:0010640	e	regulation of platelet-derived growth factor receptor signaling pathway	8/4757	17/21660	0.0191	1	biological_process	MSTRG.32304;Pig.01702;Pig.06854;Pig.07198;Pig.07278;Pig.09205;Pig.13735;Pig.23911
GO:0051050	e	positive regulation of transport	139/4757	530/21660	0.0193	1	biological_process	MSTRG.10736;MSTRG.11433;MSTRG.13636;MSTRG.18039;MSTRG.19651;MSTRG.22070;MSTRG.24120;MSTRG.28543;MSTRG.28861;MSTRG.29120;MSTRG.29975;MSTRG.29976;MSTRG.30168;MSTRG.30839;MSTRG.31888;MSTRG.35241;MSTRG.39950;MSTRG.400;MSTRG.41235;MSTRG.41711;MSTRG.42408;MSTRG.42587;Pig.00578;Pig.00732;Pig.01254;Pig.01317;Pig.01755;Pig.02216;Pig.02243;Pig.02269;Pig.02340;Pig.02946;Pig.03072;Pig.03123;Pig.03131;Pig.031…
GO:0035904	e	aorta development	7/4757	14/21660	0.0193	1	biological_process	MSTRG.7940;Pig.00578;Pig.01148;Pig.07535;Pig.11241;Pig.21432;Pig.21646
GO:0048048	e	embryonic eye morphogenesis	7/4757	14/21660	0.0193	1	biological_process	Pig.05214;Pig.08240;Pig.08626;Pig.10013;Pig.11196;Pig.12399;Pig.13247
GO:0007379	e	segment specification	7/4757	14/21660	0.0193	1	biological_process	MSTRG.24397;Pig.00383;Pig.09362;Pig.14675;Pig.16746;Pig.17990;Pig.21247
GO:0051156	e	glucose 6-phosphate metabolic process	7/4757	14/21660	0.0193	1	biological_process	MSTRG.7001;Pig.06365;Pig.08551;Pig.09412;Pig.15968;Pig.18003;Pig.23942
GO:0030497	e	fatty acid elongation	7/4757	14/21660	0.0193	1	biological_process	MSTRG.23174;Pig.02181;Pig.05008;Pig.12676;Pig.17800;Pig.18051;Pig.19310
GO:0008276	e	protein methyltransferase activity	24/4757	70/21660	0.0195	1	molecular_function	MSTRG.30912;MSTRG.36467;Pig.01050;Pig.01665;Pig.02674;Pig.07177;Pig.07209;Pig.07588;Pig.10385;Pig.11464;Pig.12338;Pig.12721;Pig.13695;Pig.13734;Pig.14936;Pig.15795;Pig.15963;Pig.16007;Pig.16815;Pig.17889;Pig.18343;Pig.19046;Pig.19257;Pig.21585
GO:0007507	e	heart development	34/4757	108/21660	0.0197	1	biological_process	MSTRG.37007;Pig.00780;Pig.01086;Pig.01946;Pig.02190;Pig.03415;Pig.03426;Pig.04529;Pig.06315;Pig.06451;Pig.06503;Pig.06559;Pig.07278;Pig.08103;Pig.08104;Pig.08105;Pig.09149;Pig.09362;Pig.11154;Pig.11241;Pig.11914;Pig.11930;Pig.12416;Pig.13806;Pig.15553;Pig.15644;Pig.18073;Pig.19045;Pig.21104;Pig.21548;Pig.21550;Pig.22781;Pig.23034;Pig.23832
GO:0018205	e	peptidyl-lysine modification	47/4757	157/21660	0.0198	1	biological_process	MSTRG.13405;MSTRG.17387;MSTRG.30912;MSTRG.36467;MSTRG.44991;MSTRG.4812;Pig.02674;Pig.03565;Pig.06489;Pig.06790;Pig.07177;Pig.07209;Pig.07278;Pig.07601;Pig.08890;Pig.09397;Pig.09554;Pig.10350;Pig.10357;Pig.10385;Pig.11403;Pig.11438;Pig.11518;Pig.11525;Pig.12658;Pig.13734;Pig.14491;Pig.14936;Pig.15795;Pig.15897;Pig.16007;Pig.16361;Pig.16815;Pig.17188;Pig.17549;Pig.18706;Pig.18714;Pig.18788;Pig.1899…
GO:0016241	e	regulation of macroautophagy	32/4757	99/21660	0.02	1	biological_process	MSTRG.14611;Pig.00756;Pig.01755;Pig.03224;Pig.03684;Pig.04100;Pig.05045;Pig.05612;Pig.06713;Pig.07587;Pig.07765;Pig.07877;Pig.08146;Pig.08560;Pig.08572;Pig.09081;Pig.09726;Pig.10220;Pig.10255;Pig.10297;Pig.14251;Pig.14437;Pig.14472;Pig.14580;Pig.16032;Pig.17284;Pig.19041;Pig.19371;Pig.19561;Pig.19983;Pig.20920;Pig.22335
GO:1901363	e	heterocyclic compound binding	1263/4757	5469/21660	0.0202	1	molecular_function	MSTRG.10020;MSTRG.10736;MSTRG.11389;MSTRG.11530;MSTRG.11755;MSTRG.12124;MSTRG.12783;MSTRG.12911;MSTRG.12964;MSTRG.13042;MSTRG.13100;MSTRG.13161;MSTRG.13535;MSTRG.13636;MSTRG.14279;MSTRG.14301;MSTRG.14981;MSTRG.15730;MSTRG.16096;MSTRG.16198;MSTRG.16631;MSTRG.16895;MSTRG.17387;MSTRG.17584;MSTRG.17711;MSTRG.17732;MSTRG.17860;MSTRG.18574;MSTRG.18688;MSTRG.18689;MSTRG.19018;MSTRG.19302;MSTRG.19651;MST…
GO:0044093	e	positive regulation of molecular function	223/4757	886/21660	0.0203	1	biological_process	MSTRG.11433;MSTRG.11563;MSTRG.17860;MSTRG.18688;MSTRG.18689;MSTRG.23599;MSTRG.25389;MSTRG.28543;MSTRG.30168;MSTRG.30839;MSTRG.31383;MSTRG.34906;MSTRG.36843;MSTRG.39219;MSTRG.39950;MSTRG.5192;MSTRG.9364;Pig.00205;Pig.00253;Pig.00369;Pig.00485;Pig.00499;Pig.00578;Pig.01014;Pig.01058;Pig.01211;Pig.01317;Pig.01379;Pig.01534;Pig.01702;Pig.01755;Pig.02133;Pig.02229;Pig.02243;Pig.02302;Pig.02606;Pig.026…
GO:0031683	e	G-protein beta/gamma-subunit complex binding	10/4757	23/21660	0.0206	1	molecular_function	MSTRG.30839;MSTRG.39950;Pig.00320;Pig.06451;Pig.14288;Pig.15841;Pig.17365;Pig.17366;Pig.17424;Pig.18836
GO:0010762	e	regulation of fibroblast migration	10/4757	23/21660	0.0206	1	biological_process	Pig.05824;Pig.09035;Pig.12585;Pig.12586;Pig.13106;Pig.15835;Pig.17365;Pig.17366;Pig.19387;Pig.20200
GO:0048786	e	presynaptic active zone	10/4757	23/21660	0.0206	1	cellular_component	Pig.01568;Pig.04163;Pig.06346;Pig.06844;Pig.09817;Pig.09859;Pig.11410;Pig.14145;Pig.15861;Pig.20039
GO:1902751	e	positive regulation of cell cycle G2/M phase transition	10/4757	23/21660	0.0206	1	biological_process	MSTRG.39219;MSTRG.40095;Pig.01733;Pig.04290;Pig.04970;Pig.09500;Pig.13659;Pig.14366;Pig.17584;Pig.20200
GO:0003179	e	heart valve morphogenesis	10/4757	23/21660	0.0206	1	biological_process	Pig.00369;Pig.01467;Pig.02957;Pig.03986;Pig.08560;Pig.08680;Pig.13005;Pig.13806;Pig.15015;Pig.16190
GO:0034332	e	adherens junction organization	13/4757	33/21660	0.0207	1	biological_process	MSTRG.18422;MSTRG.30168;MSTRG.35001;Pig.03204;Pig.03358;Pig.06626;Pig.09761;Pig.14212;Pig.15135;Pig.16173;Pig.19045;Pig.19249;Pig.22781
GO:0061387	e	regulation of extent of cell growth	22/4757	63/21660	0.0209	1	biological_process	MSTRG.35241;Pig.00325;Pig.00331;Pig.00332;Pig.01912;Pig.05610;Pig.05623;Pig.07288;Pig.08249;Pig.08934;Pig.09226;Pig.09431;Pig.11523;Pig.12829;Pig.13892;Pig.15790;Pig.15840;Pig.15844;Pig.16201;Pig.18075;Pig.19029;Pig.22223
GO:0046822	e	regulation of nucleocytoplasmic transport	24/4757	71/21660	0.0209	1	biological_process	MSTRG.13636;MSTRG.30168;MSTRG.32304;MSTRG.42587;Pig.01317;Pig.01383;Pig.01460;Pig.02269;Pig.03131;Pig.06349;Pig.06428;Pig.07437;Pig.09696;Pig.10730;Pig.12658;Pig.13349;Pig.14266;Pig.14625;Pig.15081;Pig.15553;Pig.15835;Pig.18069;Pig.19080;Pig.22214
GO:0051301	e	cell division	55/4757	189/21660	0.0214	1	biological_process	MSTRG.11563;MSTRG.19651;MSTRG.24786;MSTRG.25157;MSTRG.30839;MSTRG.7071;Pig.00020;Pig.00320;Pig.00431;Pig.00445;Pig.01733;Pig.03204;Pig.03503;Pig.05713;Pig.06308;Pig.06379;Pig.07209;Pig.08359;Pig.08520;Pig.08734;Pig.09398;Pig.09500;Pig.10015;Pig.10498;Pig.10533;Pig.11409;Pig.12181;Pig.12677;Pig.12761;Pig.12829;Pig.12850;Pig.13516;Pig.13553;Pig.13747;Pig.14464;Pig.14723;Pig.15599;Pig.15636;Pig.1584…
GO:0030878	e	thyroid gland development	9/4757	19/21660	0.0214	1	biological_process	MSTRG.29907;Pig.00145;Pig.03415;Pig.03422;Pig.05406;Pig.13222;Pig.14695;Pig.18595;Pig.19371
GO:0030315	e	T-tubule	9/4757	19/21660	0.0214	1	cellular_component	MSTRG.18039;MSTRG.36227;MSTRG.41711;Pig.01368;Pig.06814;Pig.10643;Pig.10645;Pig.12792;Pig.14350
GO:0046390	e	ribose phosphate biosynthetic process	41/4757	135/21660	0.0215	1	biological_process	MSTRG.23174;MSTRG.30157;MSTRG.31024;MSTRG.39445;MSTRG.7393;Pig.00654;Pig.00655;Pig.01332;Pig.01769;Pig.02179;Pig.02180;Pig.02181;Pig.04163;Pig.04946;Pig.04963;Pig.05265;Pig.07575;Pig.07576;Pig.07577;Pig.09329;Pig.09330;Pig.09502;Pig.09514;Pig.09714;Pig.10892;Pig.11874;Pig.12676;Pig.13821;Pig.14649;Pig.15694;Pig.16190;Pig.16903;Pig.17268;Pig.17800;Pig.18026;Pig.18171;Pig.18250;Pig.18301;Pig.19310;…
GO:0051693	e	actin filament capping	12/4757	29/21660	0.0216	1	biological_process	MSTRG.11769;MSTRG.43256;MSTRG.7356;MSTRG.8216;Pig.00389;Pig.02293;Pig.04293;Pig.05113;Pig.09381;Pig.09582;Pig.18329;Pig.20233
GO:0035065	e	regulation of histone acetylation	12/4757	29/21660	0.0216	1	biological_process	MSTRG.17387;Pig.00369;Pig.05696;Pig.06031;Pig.12851;Pig.14491;Pig.17584;Pig.19371;Pig.20050;Pig.20412;Pig.20460;Pig.21761
GO:0008022	e	protein C-terminus binding	35/4757	112/21660	0.0217	1	molecular_function	MSTRG.17625;MSTRG.29120;MSTRG.31383;MSTRG.7940;Pig.01655;Pig.03415;Pig.04836;Pig.05676;Pig.06346;Pig.07518;Pig.07676;Pig.07685;Pig.07977;Pig.08164;Pig.09039;Pig.09314;Pig.10291;Pig.11514;Pig.12677;Pig.12899;Pig.13322;Pig.13892;Pig.13998;Pig.14394;Pig.14484;Pig.14691;Pig.15636;Pig.17019;Pig.17144;Pig.17188;Pig.17616;Pig.17706;Pig.18623;Pig.19561;Pig.20619
GO:0036064	e	ciliary basal body	22/4757	64/21660	0.0224	1	cellular_component	Pig.00578;Pig.03349;Pig.04920;Pig.04990;Pig.06787;Pig.07210;Pig.07212;Pig.09360;Pig.11548;Pig.13427;Pig.14609;Pig.15799;Pig.16063;Pig.17141;Pig.17184;Pig.17341;Pig.17795;Pig.17899;Pig.18618;Pig.19050;Pig.19051;Pig.20443
GO:0071345	e	cellular response to cytokine stimulus	81/4757	293/21660	0.0227	1	biological_process	MSTRG.11588;MSTRG.12911;MSTRG.25389;MSTRG.26878;MSTRG.28867;MSTRG.29052;MSTRG.29120;MSTRG.31613;MSTRG.33338;MSTRG.43551;Pig.00485;Pig.01438;Pig.01475;Pig.01993;Pig.01994;Pig.02610;Pig.03078;Pig.03158;Pig.03204;Pig.03684;Pig.04512;Pig.04729;Pig.04896;Pig.04897;Pig.05891;Pig.05992;Pig.06040;Pig.06122;Pig.06398;Pig.07151;Pig.07278;Pig.07425;Pig.07592;Pig.07617;Pig.07708;Pig.08326;Pig.09148;Pig.09203…
GO:0097159	e	organic cyclic compound binding	1275/4757	5529/21660	0.0228	1	molecular_function	MSTRG.10020;MSTRG.10736;MSTRG.11389;MSTRG.11530;MSTRG.11755;MSTRG.12124;MSTRG.12783;MSTRG.12911;MSTRG.12964;MSTRG.13042;MSTRG.13100;MSTRG.13161;MSTRG.13535;MSTRG.13636;MSTRG.14279;MSTRG.14301;MSTRG.14981;MSTRG.15730;MSTRG.16096;MSTRG.16198;MSTRG.16631;MSTRG.16895;MSTRG.17387;MSTRG.17584;MSTRG.17711;MSTRG.17732;MSTRG.17860;MSTRG.18574;MSTRG.18688;MSTRG.18689;MSTRG.19018;MSTRG.19302;MSTRG.19651;MST…
GO:0007423	e	sensory organ development	18/4757	49/21660	0.0228	1	biological_process	Pig.00257;Pig.03539;Pig.04529;Pig.05406;Pig.06334;Pig.08240;Pig.11154;Pig.12399;Pig.13363;Pig.15015;Pig.15498;Pig.15553;Pig.16570;Pig.17184;Pig.18588;Pig.19393;Pig.21548;Pig.22405
GO:1904589	e	regulation of protein import	16/4757	42/21660	0.023	1	biological_process	MSTRG.30168;MSTRG.32304;MSTRG.42587;Pig.01317;Pig.01383;Pig.01460;Pig.06349;Pig.07437;Pig.09696;Pig.10730;Pig.12658;Pig.13349;Pig.14266;Pig.15553;Pig.15835;Pig.19080
GO:0051017	e	actin filament bundle assembly	16/4757	42/21660	0.023	1	biological_process	Pig.01823;Pig.05113;Pig.06786;Pig.07620;Pig.09582;Pig.09893;Pig.10889;Pig.12000;Pig.12851;Pig.15866;Pig.19029;Pig.19358;Pig.20233;Pig.20267;Pig.20438;Pig.20849
GO:0031346	e	positive regulation of cell projection organization	60/4757	209/21660	0.023	1	biological_process	MSTRG.25389;MSTRG.35241;Pig.00732;Pig.00948;Pig.00998;Pig.01912;Pig.02371;Pig.03115;Pig.03204;Pig.03302;Pig.03415;Pig.04179;Pig.05623;Pig.05824;Pig.06725;Pig.07126;Pig.07166;Pig.07925;Pig.08287;Pig.08560;Pig.08831;Pig.08934;Pig.09081;Pig.09226;Pig.09306;Pig.09582;Pig.10013;Pig.10682;Pig.11199;Pig.11676;Pig.11985;Pig.12000;Pig.12371;Pig.12829;Pig.13363;Pig.13892;Pig.14406;Pig.14520;Pig.14616;Pig.1…
GO:0001952	e	regulation of cell-matrix adhesion	25/4757	74/21660	0.0232	1	biological_process	MSTRG.30168;MSTRG.32304;Pig.00431;Pig.00948;Pig.03422;Pig.05331;Pig.05623;Pig.05824;Pig.06000;Pig.06860;Pig.08680;Pig.08765;Pig.09035;Pig.10504;Pig.10889;Pig.11199;Pig.12287;Pig.16361;Pig.16544;Pig.16749;Pig.19080;Pig.19388;Pig.20200;Pig.21491;Pig.22223
GO:0000790	e	nuclear chromatin	56/4757	194/21660	0.0233	1	cellular_component	MSTRG.11893;MSTRG.17387;MSTRG.36467;MSTRG.40095;MSTRG.4357;MSTRG.5192;MSTRG.5352;Pig.02459;Pig.02674;Pig.03125;Pig.03303;Pig.03422;Pig.04398;Pig.04909;Pig.05214;Pig.05696;Pig.06398;Pig.06498;Pig.07676;Pig.07685;Pig.07703;Pig.08273;Pig.08963;Pig.09305;Pig.10357;Pig.10469;Pig.12256;Pig.12604;Pig.13222;Pig.13364;Pig.13659;Pig.13974;Pig.14238;Pig.14491;Pig.14678;Pig.14936;Pig.15015;Pig.15342;Pig.1592…
GO:1904951	e	positive regulation of establishment of protein localization	60/4757	210/21660	0.0235	1	biological_process	MSTRG.10736;MSTRG.22070;MSTRG.29120;MSTRG.29975;MSTRG.29976;MSTRG.30168;MSTRG.42587;MSTRG.43551;Pig.00732;Pig.01254;Pig.01317;Pig.01755;Pig.02216;Pig.02340;Pig.03131;Pig.03434;Pig.04946;Pig.05268;Pig.05286;Pig.06281;Pig.06349;Pig.07335;Pig.07578;Pig.08080;Pig.09035;Pig.09039;Pig.09696;Pig.10730;Pig.11154;Pig.11199;Pig.12585;Pig.12586;Pig.12658;Pig.12851;Pig.12982;Pig.13629;Pig.13698;Pig.13739;Pig…
GO:0000151	e	ubiquitin ligase complex	64/4757	226/21660	0.0236	1	cellular_component	MSTRG.10020;MSTRG.25544;MSTRG.44146;MSTRG.5583;MSTRG.9364;MSTRG.9433;MSTRG.9434;Pig.02269;Pig.03033;Pig.03067;Pig.03720;Pig.04323;Pig.04398;Pig.04533;Pig.04805;Pig.05670;Pig.05834;Pig.06109;Pig.07126;Pig.07127;Pig.07555;Pig.09304;Pig.09309;Pig.09971;Pig.10498;Pig.11514;Pig.11871;Pig.11950;Pig.12677;Pig.12895;Pig.13171;Pig.13294;Pig.13364;Pig.13516;Pig.13693;Pig.13827;Pig.14366;Pig.14425;Pig.14581…
GO:1902117	e	positive regulation of organelle assembly	20/4757	57/21660	0.0237	1	biological_process	MSTRG.19651;MSTRG.41711;Pig.01655;Pig.01755;Pig.03511;Pig.10220;Pig.12899;Pig.13340;Pig.13341;Pig.14437;Pig.15866;Pig.17141;Pig.17184;Pig.17278;Pig.17279;Pig.19081;Pig.20267;Pig.20480;Pig.22079;Pig.22181
GO:0072656	e	maintenance of protein location in mitochondrion	4/4757	6/21660	0.0237	1	biological_process	MSTRG.43001;Pig.03224;Pig.11278;Pig.11524
GO:0072203	e	cell proliferation involved in metanephros development	4/4757	6/21660	0.0237	1	biological_process	Pig.04476;Pig.09362;Pig.09951;Pig.10013
GO:0036388	e	pre-replicative complex assembly	4/4757	6/21660	0.0237	1	biological_process	Pig.04256;Pig.06040;Pig.09122;Pig.17783
GO:0016600	e	flotillin complex	4/4757	6/21660	0.0237	1	cellular_component	Pig.05824;Pig.06854;Pig.11410;Pig.11844
GO:0070292	e	N-acylphosphatidylethanolamine metabolic process	4/4757	6/21660	0.0237	1	biological_process	MSTRG.24210;Pig.00308;Pig.19122;Pig.22584
GO:1902299	e	pre-replicative complex assembly involved in cell cycle DNA replication	4/4757	6/21660	0.0237	1	biological_process	Pig.04256;Pig.06040;Pig.09122;Pig.17783
GO:0010544	e	negative regulation of platelet activation	4/4757	6/21660	0.0237	1	biological_process	MSTRG.14047;Pig.06874;Pig.07151;Pig.18653
GO:0004565	e	beta-galactosidase activity	4/4757	6/21660	0.0237	1	molecular_function	MSTRG.34906;Pig.12783;Pig.14169;Pig.15457
GO:1905331	e	negative regulation of morphogenesis of an epithelium	4/4757	6/21660	0.0237	1	biological_process	Pig.01427;Pig.10013;Pig.11196;Pig.15015
GO:0070306	e	lens fiber cell differentiation	4/4757	6/21660	0.0237	1	biological_process	Pig.03422;Pig.03877;Pig.05780;Pig.12117
GO:0014009	e	glial cell proliferation	4/4757	6/21660	0.0237	1	biological_process	Pig.05780;Pig.09027;Pig.13806;Pig.15982
GO:0004720	e	protein-lysine 6-oxidase activity	4/4757	6/21660	0.0237	1	molecular_function	MSTRG.44991;Pig.07278;Pig.11518;Pig.17549
GO:0003097	e	renal water transport	4/4757	6/21660	0.0237	1	biological_process	Pig.05066;Pig.05067;Pig.07070;Pig.15835
GO:0032288	e	myelin assembly	4/4757	6/21660	0.0237	1	biological_process	Pig.08149;Pig.17144;Pig.19303;Pig.22223
GO:0044387	e	negative regulation of protein kinase activity by regulation of protein phosphorylation	4/4757	6/21660	0.0237	1	biological_process	Pig.05824;Pig.10826;Pig.15130;Pig.23607
GO:0003994	e	aconitate hydratase activity	4/4757	6/21660	0.0237	1	molecular_function	MSTRG.13346;MSTRG.13347;MSTRG.26972;Pig.05052
GO:1900119	e	positive regulation of execution phase of apoptosis	4/4757	6/21660	0.0237	1	biological_process	Pig.00229;Pig.12155;Pig.12850;Pig.14987
GO:0010807	e	regulation of synaptic vesicle priming	4/4757	6/21660	0.0237	1	biological_process	Pig.06346;Pig.09525;Pig.13697;Pig.17843
GO:0035929	e	steroid hormone secretion	4/4757	6/21660	0.0237	1	biological_process	MSTRG.25389;Pig.05751;Pig.09326;Pig.11676
[truncated: 678 more rows]
